# Supplementary material for: Genome annotation improvements from cross-phyla proteogenomics and time-of-day differences in malaria mosquito proteins using untargeted quantitative proteomics
Source: PLoS One. 2019 Jul 29;14(7):e0220225. doi: 10.1371/journal.pone.0220225 (PMC6663012; doi:10.1371/journal.pone.0220225)
Supplement: S1 Table — (XLSX) [file pone.0220225.s001.xlsx]

## Sheet: peptides
Sequence	Amino acid before	Amino acid after	Length	Missed cleavages	Mass	Proteins	Leading razor protein	Start position	End position	Unique (Groups)	Unique (Proteins)	Charges	PEP	Score	id	Protein group IDs	Mod. peptide IDs	MS/MS Count	Proteins	Leading razor protein
QLEDAESQVSQLSK	R	I	14	0	1560.76	ASTEI08310-PA	ASTEI08310-PA	647	660	yes	yes	1;2;3	0	442.27	10974	1323	11456	95	ASTEI08310-PA	ASTEI08310-PA
NLEHDLDNLREQVEEEAEGKGDIQR	R	Q	25	2	2935.39	ASTEI08310-PA	ASTEI08310-PA	692	716	yes	yes	2;3;4;5	0	385.03	10125	1323	10585	119	ASTEI08310-PA	ASTEI08310-PA
NLEHDLDNLREQVEEEAEGK	R	G	20	1	2366.1	ASTEI08310-PA	ASTEI08310-PA	692	711	yes	yes	2;3;4	0	366.66	10124	1323	10584	79	ASTEI08310-PA	ASTEI08310-PA
QRLATEVEDLQLEVDR	K	A	16	1	1912.99	ASTEI08310-PA	ASTEI08310-PA	776	791	yes	yes	2;3	0	346.09	11136	1323	11625	27	ASTEI08310-PA	ASTEI08310-PA
ENNIQQLTQAIEDEKKEQWR	R	A	20	2	2499.24	ASTEI09954-PA	ASTEI09954-PA	125	144	yes	yes	2;3;4	0	345.77	3419	1552	3553	73	ASTEI09954-PA	ASTEI09954-PA
EVAAFAQFGSDLDAATQQLLNR	R	G	22	0	2364.17	ASTEI10101-PA	ASTEI10101-PA	422	443	yes	yes	2;3	0	342.23	3616	1580	3753	34	ASTEI10101-PA	ASTEI10101-PA
LAEAEETIESLNQK	R	C	14	0	1573.78	ASTEI08310-PA	ASTEI08310-PA	754	767	yes	yes	1;2;3	0	340.93	7670	1323	7978	117	ASTEI08310-PA	ASTEI08310-PA
ELEELGERLEEAGGATSAQIELNK	R	K	24	1	2585.28	ASTEI08310-PA	ASTEI08310-PA	499	522	yes	yes	2;3;4	0	333.11	3236	1323	3362	79	ASTEI08310-PA	ASTEI08310-PA
RSQAALEQEVESLGAQLDASTGR	K	D	23	1	2415.2	ASTEI02163-PA	ASTEI02163-PA	96	118	yes	yes	2;3	0	329.36	11597	341	12096	13	ASTEI02163-PA	ASTEI02163-PA
TTGIVLDSGDGVSHTVPIYEGYALPHAILR	R	L	30	0	3150.64	ASTEI07267-PA;ASTEI07584-PA;ASTEI07742-PA;ASTEI10164-PA;ASTEI10166-PA;ASTEI10165-PA	ASTEI10166-PA	149	178	no	no	2;3;4;5;6	0	328.34	13448	1593;1591;1592;1135;1224;1191	13997	231	ASTEI07267-PA;ASTEI07584-PA;ASTEI07742-PA;ASTEI10164-PA;ASTEI10166-PA;ASTEI10165-PA	ASTEI10166-PA
RSDLDEQLKEYINEWR	K	K	16	2	2093.02	ASTEI04338-PA	ASTEI04338-PA	84	99	yes	yes	2;3;4	0	323.47	11589	669	12088	76	ASTEI04338-PA	ASTEI04338-PA
VDKGVVDLMGSEGECTTQGLDDLAAR	K	C	26	1	2735.27	ASTEI10732-PA	ASTEI10732-PA	109	134	yes	yes	2;3;4	0	320.89	13845	1682	14407;14408	32	ASTEI10732-PA	ASTEI10732-PA
KAQQELEEAEERADIAEQAATK	R	F	22	2	2457.2	ASTEI08310-PA	ASTEI08310-PA	1255	1276	yes	yes	2;3;4	0	319.52	7085	1323	7366	118	ASTEI08310-PA	ASTEI08310-PA
LATEVEDLQLEVDRASSIANAAEK	R	K	24	1	2571.3	ASTEI08310-PA	ASTEI08310-PA	778	801	yes	yes	2;3	0	309.35	7793	1323	8104	56	ASTEI08310-PA	ASTEI08310-PA
CEDMSNLTYLNDASVLHNLR	K	Q	20	0	2364.08	ASTEI08311-PA	ASTEI08311-PA	137	156	yes	yes	2;3;4	0	307.55	1598	1324	1670;1671	99	ASTEI08311-PA	ASTEI08311-PA
KDAEDLELQIQKIEQDK	K	A	17	2	2042.05	ASTEI08310-PA	ASTEI08310-PA	309	325	yes	yes	2;3;4	0	306.07	7102	1323	7383	21	ASTEI08310-PA	ASTEI08310-PA
SYELPDGQVITIGNER	K	F	16	0	1789.88	ASTEI07267-PA;ASTEI07584-PA;ASTEI07742-PA;ASTEI10164-PA;ASTEI10166-PA;ASTEI10165-PA;ASTEI03074-PA	ASTEI10166-PA	240	255	no	no	1;2;3	0	305.74	12638	1593;1591;1592;1135;469;1224;1191	13165	510	ASTEI07267-PA;ASTEI07584-PA;ASTEI07742-PA;ASTEI10164-PA;ASTEI10166-PA;ASTEI10165-PA;ASTEI03074-PA	ASTEI10166-PA
KKHNDAVAEMAEQVDQLNK	R	L	19	2	2167.07	ASTEI08310-PA	ASTEI08310-PA	551	569	yes	yes	2;3;4;5	0	303.76	7308	1323	7602;7603	44	ASTEI08310-PA	ASTEI08310-PA
RPILLFDEPDTAVGR	R	I	15	1	1697.91	ASTEI03534-PA	ASTEI03534-PA	45	59	yes	yes	2;3	0	302.15	11538	534	12036	86	ASTEI03534-PA	ASTEI03534-PA
LATEVEDLQLEVDR	R	A	14	0	1628.83	ASTEI08310-PA	ASTEI08310-PA	778	791	yes	yes	1;2;3	0	301.16	7792	1323	8103	90	ASTEI08310-PA	ASTEI08310-PA
ELEAAEDRADVAESNLSMVR	R	A	20	1	2204.04	ASTEI05916-PA	ASTEI05916-PA	944	963	yes	yes	2;3	0	299.43	3228	926	3353;3354	14	ASTEI05916-PA	ASTEI05916-PA
KGSLEDQVVQTNPVLEAFGNAK	K	T	22	1	2343.21	ASTEI08311-PA	ASTEI08311-PA	261	282	yes	yes	2;3;4	0	296.68	7221	1324	7510	124	ASTEI08311-PA	ASTEI08311-PA
NLNDEIAHQDELINKLNKEK	R	K	20	2	2377.22	ASTEI08310-PA	ASTEI08310-PA	334	353	yes	yes	2;3;4;5	0	296.22	10173	1323	10633	115	ASTEI08310-PA	ASTEI08310-PA
SDLDEQLKEYINEWR	R	K	15	1	1936.92	ASTEI04338-PA	ASTEI04338-PA	85	99	yes	yes	2;3	0	293.78	11787	669	12289	33	ASTEI04338-PA	ASTEI04338-PA
SLDSTNLNDGPNGEIYCR	K	G	18	0	2023.89	ASTEI02403-PA	ASTEI02403-PA	448	465	yes	yes	2;3	0	293.52	12109	367	12617	44	ASTEI02403-PA	ASTEI02403-PA
NLEAVETLGSTSTICSDKTGTLTQNR	K	M	26	1	2795.36	ASTEI00450-PA	ASTEI00450-PA	368	393	yes	yes	2;3;4	0	293.4	10119	62	10579	19	ASTEI00450-PA	ASTEI00450-PA
NFKVDNSSLTGESEPQSR	R	G	18	1	1993.93	ASTEI00450-PA	ASTEI00450-PA	218	235	yes	yes	2;3	0	292.31	9923	62	10373	76	ASTEI00450-PA	ASTEI00450-PA
KLEADINELEIALDHANKANAEAQK	K	N	25	2	2747.41	ASTEI08310-PA	ASTEI08310-PA	974	998	yes	yes	2;3;4;5	0	291.64	7333	1323	7630	134	ASTEI08310-PA	ASTEI08310-PA
EVLEELGLEHATDEDCANVR	R	Y	20	0	2298.04	ASTEI06800-PA	ASTEI06800-PA	320	339	yes	yes	2;3	0	287	3669	1057	3807	26	ASTEI06800-PA	ASTEI06800-PA
RIQEKEEEFENTR	R	K	13	2	1706.82	ASTEI08310-PA	ASTEI08310-PA	932	944	yes	yes	2;3;4	0	283.45	11438	1323	11933	35	ASTEI08310-PA	ASTEI08310-PA
FRAPEALFQPSFLGMESTGIHETVYNSIMR	R	C	30	1	3427.67	ASTEI10165-PA;ASTEI03074-PA	ASTEI10165-PA	256	285	no	no	3;4	0	281.36	4240	1592;469	4394;4395;4396	24	ASTEI10165-PA;ASTEI03074-PA	ASTEI10165-PA
SAIAAEAGKYQTSVLTADSGAK	R	Y	22	1	2138.09	ASTEI10416-PA	ASTEI10416-PA	318	339	yes	yes	2;3;4	0	279.79	11690	1634	12190	81	ASTEI10416-PA	ASTEI10416-PA
QLFHPEQLITGKEDAANNYAR	R	G	21	1	2414.2	ASTEI11367-PA;ASTEI11276-PA	ASTEI11367-PA	85	105	no	no	2;3;4	0	279.53	10987	1766;1758	11470	86	ASTEI11367-PA;ASTEI11276-PA	ASTEI11367-PA
KGYNEECGDTGILTK	R	T	15	1	1683.78	ASTEI05635-PA	ASTEI05635-PA	376	390	yes	yes	2;3	0	276.22	7229	880	7518	23	ASTEI05635-PA	ASTEI05635-PA
KLEADINELEIALDHANK	K	A	18	1	2035.06	ASTEI08310-PA	ASTEI08310-PA	974	991	yes	yes	2;3;4	0	275.69	7332	1323	7629	82	ASTEI08310-PA	ASTEI08310-PA
LQVEHTVTEEITGIDLVQSQIR	R	V	22	0	2507.32	ASTEI08133-PA	ASTEI08133-PA	330	351	yes	yes	2;3	0	275.2	8918	1296	9262	26	ASTEI08133-PA	ASTEI08133-PA
QAEQELSDAHEQLNEVSAQNASIAAAK	R	R	27	0	2851.36	ASTEI08310-PA	ASTEI08310-PA	1058	1084	yes	yes	2;3;4	0	274.97	10658	1323	11131	110	ASTEI08310-PA	ASTEI08310-PA
HTVVDDSQAAYQDAFEISK	R	G	19	0	2122.98	ASTEI01617-PA	ASTEI01617-PA	142	160	yes	yes	2;3	0	274.17	5801	256	6038	27	ASTEI01617-PA	ASTEI01617-PA
KLAFVEDELEVAEDRVK	R	S	17	2	1989.04	ASTEI00121-PA	ASTEI00121-PA	443	459	yes	yes	2;3;4	0	272.4	7318	15	7614	53	ASTEI00121-PA	ASTEI00121-PA
AKLETELQTLAADYEEVTR	K	E	19	1	2179.1	ASTEI05916-PA	ASTEI05916-PA	770	788	yes	yes	2;3;4	0	271.72	708	926	734	65	ASTEI05916-PA	ASTEI05916-PA
VRELESELDSEQR	R	R	13	1	1588.77	ASTEI08310-PA	ASTEI08310-PA	1176	1188	yes	yes	2;3	0	271.64	14629	1323	15218	33	ASTEI08310-PA	ASTEI08310-PA
ELEELGERLEEAGGATSAQIELNKK	R	R	25	2	2713.38	ASTEI08310-PA	ASTEI08310-PA	499	523	yes	yes	3;4	0	270	3237	1323	3363	24	ASTEI08310-PA	ASTEI08310-PA
DLEEANIQHEGTLANLR	R	K	17	0	1921.95	ASTEI08310-PA	ASTEI08310-PA	534	550	yes	yes	2;3;4	0	269.59	2299	1323	2394	195	ASTEI08310-PA	ASTEI08310-PA
HIDTAYFYQNESQVGQAVR	R	A	19	0	2225.05	ASTEI05819-PA	ASTEI05819-PA	45	63	yes	yes	2;3	0	268.21	5640	917	5850	21	ASTEI05819-PA	ASTEI05819-PA
KDLYANSVLSGGTTMYPGIADR	R	M	22	1	2328.14	ASTEI10165-PA;ASTEI03074-PA	ASTEI10165-PA	292	313	no	no	2;3	0	268.06	7123	1592;469	7404;7405	130	ASTEI10165-PA;ASTEI03074-PA	ASTEI10165-PA
LKVDDLAAELDASQKECR	K	N	18	2	2060.02	ASTEI08310-PA	ASTEI08310-PA	815	832	yes	yes	2;3;4	0	267.6	8453	1323	8781	126	ASTEI08310-PA	ASTEI08310-PA
KIQAIENDLDQTQETLMQVNTK	K	L	22	1	2559.28	ASTEI00120-PA	ASTEI00120-PA	49	70	yes	yes	2;3	0	267.29	7289	14	7582;7583	12	ASTEI00120-PA	ASTEI00120-PA
GHLDNISNNMFIGATNIENNEMNK	R	I	24	0	2689.22	ASTEI10416-PA	ASTEI10416-PA	614	637	yes	yes	2;3	0	266.5	4812	1634	4985;4986;4987	33	ASTEI10416-PA	ASTEI10416-PA
KLTEIINTTHENVK	K	Y	14	1	1638.89	ASTEI01494-PA	ASTEI01494-PA	50	63	yes	yes	2;3;4	0	266.07	7382	226	7679	44	ASTEI01494-PA	ASTEI01494-PA
RANALQNELEESR	R	T	13	1	1528.76	ASTEI08310-PA	ASTEI08310-PA	1034	1046	yes	yes	2;3	0	264.58	11325	1323	11819	87	ASTEI08310-PA	ASTEI08310-PA
AAVAGVGVDHQLLVGFAQSLALESGAGSENK	R	S	31	0	2994.54	ASTEI02887-PA	ASTEI02887-PA	432	462	yes	yes	2;3;4	0	264.37	158	439	168	45	ASTEI02887-PA	ASTEI02887-PA
GVVDLMGSEGECTTQGLDDLAAR	K	C	23	0	2393.08	ASTEI10732-PA	ASTEI10732-PA	112	134	yes	yes	2;3	0	263.31	5413	1682	5612;5613	22	ASTEI10732-PA	ASTEI10732-PA
AKLEQTLDELEDSLER	K	E	16	1	1887.94	ASTEI08310-PA	ASTEI08310-PA	382	397	yes	yes	2;3	0	262.82	706	1323	732	51	ASTEI08310-PA	ASTEI08310-PA
TKDLGGQNTTNEFTQAVIHNLR	R	-	22	1	2456.24	ASTEI01669-PA	ASTEI01669-PA	349	370	yes	yes	2;3;4	0	261.17	13114	265	13654	42	ASTEI01669-PA	ASTEI01669-PA
HNDAVAEMAEQVDQLNK	K	L	17	0	1910.88	ASTEI08310-PA	ASTEI08310-PA	553	569	yes	yes	2;3	0	260.97	5716	1323	5932;5933	46	ASTEI08310-PA	ASTEI08310-PA
AREVILGEIEQVDASNLR	R	E	18	1	2011.07	ASTEI02163-PA	ASTEI02163-PA	156	173	yes	yes	2;3	0	260.49	1160	341	1215	62	ASTEI02163-PA	ASTEI02163-PA
VNLSYDYEHLGSDTSLIR	K	D	18	0	2081.01	ASTEI05686-PA	ASTEI05686-PA	462	479	yes	yes	2;3	0	260.38	14493	893	15079	40	ASTEI05686-PA	ASTEI05686-PA
CNDRLETAVQLSWASGSNATK	R	F	21	1	2307.09	ASTEI06526-PA	ASTEI06526-PA	283	303	yes	yes	2;3	0	260.03	1715	1015	1794	70	ASTEI06526-PA	ASTEI06526-PA
QPYAVSEAAGHQTSAESWGTGR	R	A	22	0	2289.04	ASTEI00185-PA	ASTEI00185-PA	53	74	yes	yes	2;3	0	260.01	11090	25	11578	25	ASTEI00185-PA	ASTEI00185-PA
RQAEQELSDAHEQLNEVSAQNASIAAAKR	R	K	29	2	3163.56	ASTEI08310-PA	ASTEI08310-PA	1057	1085	yes	yes	3;4;5;6	0	258.85	11567	1323	12066	116	ASTEI08310-PA	ASTEI08310-PA
PFWQEEADSAPSFTFALRPR	R	V	20	1	2351.13	ASTEI05705-PA	ASTEI05705-PA	7701	7720	yes	yes	3	0	258.8	10565	895	11035	5	ASTEI05705-PA	ASTEI05705-PA
HLEDNLDRDAPDK	K	G	13	1	1536.72	ASTEI03169-PA	ASTEI03169-PA	4940	4952	yes	yes	2;3	0	258.02	5671	482	5883	26	ASTEI03169-PA	ASTEI03169-PA
SQAALEQEVESLGAQLDASTGR	R	D	22	0	2259.1	ASTEI02163-PA	ASTEI02163-PA	97	118	yes	yes	2;3	0	257.75	12349	341	12871	34	ASTEI02163-PA	ASTEI02163-PA
VREDHVSSVLEECR	K	R	14	1	1713.81	ASTEI08956-PA	ASTEI08956-PA	106	119	yes	yes	2;3;4	0	257.48	14626	1409	15215	27	ASTEI08956-PA	ASTEI08956-PA
DCEEKDKLLTSTEANVAALTR	K	K	21	2	2363.16	ASTEI00121-PA	ASTEI00121-PA	345	365	yes	yes	2;3;4	0	256.92	1916	15	2000	64	ASTEI00121-PA	ASTEI00121-PA
NLNDEIAHQDELINKLNK	R	E	18	1	2120.09	ASTEI08310-PA	ASTEI08310-PA	334	351	yes	yes	2;3;4	0	256.84	10172	1323	10632	126	ASTEI08310-PA	ASTEI08310-PA
LETNFNTLQTK	K	L	11	0	1307.67	ASTEI05722-PA	ASTEI05722-PA	339	349	yes	yes	1;2	6.3243e-220	256.48	8025	899	8343	42	ASTEI05722-PA	ASTEI05722-PA
RDLEEANIQHEGTLANLR	R	K	18	1	2078.05	ASTEI08310-PA	ASTEI08310-PA	533	550	yes	yes	2;3;4	0	255.69	11342	1323	11836	61	ASTEI08310-PA	ASTEI08310-PA
SLEGYKTLYDNVDVVTIR	R	E	18	1	2084.08	ASTEI03179-PA	ASTEI03179-PA	169	186	yes	yes	2;3	0	255.19	12115	483	12623	68	ASTEI03179-PA	ASTEI03179-PA
QNELIHGIGIEDENGNVVGSSR	R	V	22	0	2336.14	ASTEI06893-PA	ASTEI06893-PA	194	215	yes	yes	2;3	0	254.26	11059	1075	11546	31	ASTEI06893-PA	ASTEI06893-PA
SYSGREFDDLSVSEQR	K	E	16	1	1873.84	ASTEI09094-PA	ASTEI09094-PA	645	660	yes	yes	2;3	0	252.88	12656	1434	13185	82	ASTEI09094-PA	ASTEI09094-PA
YPNAELVWAQEEHKNQGCWTYVQPR	K	F	25	1	3102.44	ASTEI09419-PA	ASTEI09419-PA	951	975	yes	yes	3;4	0	252.47	15555	1480	16173	24	ASTEI09419-PA	ASTEI09419-PA
YQQQLKDVQSALEEEQR	R	A	17	1	2091.02	ASTEI08310-PA	ASTEI08310-PA	1003	1019	yes	yes	2;3	0	252.3	15580	1323	16198	74	ASTEI08310-PA	ASTEI08310-PA
KIESIDVLDAVGSNIVVSTR	R	T	20	1	2114.16	ASTEI05686-PA	ASTEI05686-PA	273	292	yes	yes	2;3	0	252.1	7271	893	7563	50	ASTEI05686-PA	ASTEI05686-PA
ESTDTDTAEQVIDSFR	R	I	16	0	1812.8	ASTEI05722-PA	ASTEI05722-PA	824	839	yes	yes	2;3	0	251.91	3574	899	3709	19	ASTEI05722-PA	ASTEI05722-PA
GEHSEAEGGIYDISNKR	R	R	17	1	1860.86	ASTEI02221-PA	ASTEI02221-PA	344	360	yes	yes	2;3;4	0	251.26	4632	349	4795	26	ASTEI02221-PA	ASTEI02221-PA
DLYANSVLSGGTTMYPGIADR	K	M	21	0	2200.05	ASTEI10165-PA;ASTEI03074-PA	ASTEI10165-PA	293	313	no	no	2;3	0	250.64	2404	1592;469	2501;2502	72	ASTEI10165-PA;ASTEI03074-PA	ASTEI10165-PA
LLAEKTALLDSLSGEKGALQEYQEK	K	A	25	2	2733.44	ASTEI08310-PA	ASTEI08310-PA	237	261	yes	yes	2;3;4	0	250.62	8464	1323	8792	67	ASTEI08310-PA	ASTEI08310-PA
AQQELEEAEERADIAEQAATK	K	F	21	1	2329.1	ASTEI08310-PA	ASTEI08310-PA	1256	1276	yes	yes	2;3;4	0	250.39	1132	1323	1187	118	ASTEI08310-PA	ASTEI08310-PA
AINDLTDSYGQEWTYR	K	D	16	0	1930.87	ASTEI00450-PA	ASTEI00450-PA	902	917	yes	yes	2;3	0	250.31	645	62	671	66	ASTEI00450-PA	ASTEI00450-PA
QLQHTLNEVQSKLDETNR	K	T	18	1	2152.09	ASTEI08310-PA	ASTEI08310-PA	608	625	yes	yes	2;3;4	0	250.08	11027	1323	11511	100	ASTEI08310-PA	ASTEI08310-PA
TCAYTNHTVLPEALER	R	W	16	0	1873.9	ASTEI07670-PA	ASTEI07670-PA	399	414	yes	yes	2;3	0	249.86	12770	1209	13300	57	ASTEI07670-PA	ASTEI07670-PA
ECFTCTHCQVSLAGQR	R	F	16	0	1952.83	ASTEI11072-PA	ASTEI11072-PA	70	85	yes	yes	2;3	0	249.58	2865	1733	2977	39	ASTEI11072-PA	ASTEI11072-PA
LAVASATDGLCHSFQSFNTCYK	K	D	22	0	2476.12	ASTEI03504-PA	ASTEI03504-PA	322	343	yes	yes	2;3	0	249.26	7805	532	8116	57	ASTEI03504-PA	ASTEI03504-PA
TFKDFGGTVLANACGPCIGQWDRK	K	D	24	2	2697.28	ASTEI10416-PA	ASTEI10416-PA	441	464	yes	yes	2;3;4	0	248.7	12905	1634	13438	68	ASTEI10416-PA	ASTEI10416-PA
RLENVTASNVR	R	D	11	1	1257.68	ASTEI02163-PA	ASTEI02163-PA	424	434	yes	yes	2;3	0	248.59	11476	341	11971	13	ASTEI02163-PA	ASTEI02163-PA
VEDQIAKLEEK	R	A	11	1	1300.69	ASTEI08310-PA	ASTEI08310-PA	202	212	yes	yes	1;2;3	5.2768e-195	248.09	13872	1323	14436	59	ASTEI08310-PA	ASTEI08310-PA
KVNTPEEIAQVATISANGDR	R	A	20	1	2112.08	ASTEI08224-PA	ASTEI08224-PA	157	176	yes	yes	2;3	0	247.66	7572	1305	7876	30	ASTEI08224-PA	ASTEI08224-PA
IFTNLYGR	R	H	8	0	982.524	ASTEI03941-PA	ASTEI03941-PA	67	74	yes	yes	1;2	7.8161e-212	247.45	6142	598	6388	35	ASTEI03941-PA	ASTEI03941-PA
ELTFQSEEDRKNHER	K	M	15	2	1916.9	ASTEI08310-PA	ASTEI08310-PA	1206	1220	yes	yes	2;3;4	0	247.38	3348	1323	3479	19	ASTEI08310-PA	ASTEI08310-PA
DFGGTVLANACGPCIGQWDRK	K	D	21	1	2321.07	ASTEI10416-PA	ASTEI10416-PA	444	464	yes	yes	2;3	0	247.3	2008	1634	2092	73	ASTEI10416-PA	ASTEI10416-PA
WLDANQLADKEEYEHR	K	Q	16	1	2015.93	ASTEI05419-PA	ASTEI05419-PA	1010	1025	yes	yes	2;3;4	0	246.96	15066	845	15669	39	ASTEI05419-PA	ASTEI05419-PA
HRTAQEIEAEQSVAVATLR	R	D	19	1	2108.1	ASTEI01948-PA	ASTEI01948-PA	185	203	yes	yes	2;3	0	246.66	5764	308	5996	3	ASTEI10015-PA	ASTEI10015-PA
RPYTEGLGLENVGIVKDDR	R	G	19	2	2130.11	ASTEI10015-PA	ASTEI10015-PA	313	331	yes	yes	2;3;4	0	246.66	11565	1565	12064	45	ASTEI01948-PA	ASTEI01948-PA
LADELRAEQDHAQTQEK	R	L	17	1	1980.95	ASTEI08310-PA	ASTEI08310-PA	1122	1138	yes	yes	2;3;4	0	245.97	7654	1323	7961	102	ASTEI08310-PA	ASTEI08310-PA
IHDEDLAEEYNLGPLPK	K	L	17	0	1951.95	ASTEI10144-PA	ASTEI10144-PA	208	224	yes	yes	2;3	0	245.96	6232	1587	6479	31	ASTEI10144-PA	ASTEI10144-PA
TNMLLQLDGTTPICEDIGR	K	Q	19	0	2146.04	ASTEI03504-PA	ASTEI03504-PA	391	409	yes	yes	2	0	244.1	13280	532	13824;13825	20	ASTEI03504-PA	ASTEI03504-PA
MQDLVDKLQQK	R	I	11	1	1344.71	ASTEI08310-PA	ASTEI08310-PA	1221	1231	yes	yes	1;2;3	2.0523e-170	243.82	9647	1323	10060;10061	65	ASTEI08310-PA	ASTEI08310-PA
SIDSLELQLQQQAEAEAKPSAK	K	E	22	1	2383.22	ASTEI03169-PA	ASTEI03169-PA	3438	3459	yes	yes	2;3;4	0	243.18	11995	482	12502	103	ASTEI03169-PA	ASTEI03169-PA
DLEEANIQHEGTLANLRK	R	K	18	1	2050.04	ASTEI08310-PA	ASTEI08310-PA	534	551	yes	yes	2;3;4	0	242.9	2300	1323	2395	73	ASTEI08310-PA	ASTEI08310-PA
QLTEQEQCSQQCVTK	R	V	15	0	1865.82	ASTEI05916-PA	ASTEI05916-PA	923	937	yes	yes	2;3	0	242.26	11037	926	11521	41	ASTEI05916-PA	ASTEI05916-PA
AVQQQLIDDHFLFKEGDRFLQAANACR	K	F	27	2	3189.58	ASTEI02221-PA	ASTEI02221-PA	229	255	yes	yes	3;4;5	0	242.11	1459	349	1527	86	ASTEI08224-PA	ASTEI08224-PA
LVQDVANNTNEEAGDGTTTATVLAR	K	A	25	0	2559.24	ASTEI08224-PA	ASTEI08224-PA	93	117	yes	yes	2;3	0	242.11	9320	1305	9674	67	ASTEI02221-PA	ASTEI02221-PA
QLQHTLNEVQSK	K	L	12	0	1423.74	ASTEI08310-PA	ASTEI08310-PA	608	619	yes	yes	1;2;3	0	241.18	11026	1323	11510	56	ASTEI08310-PA	ASTEI08310-PA
NKVEVFSEKYELNLEGR	K	G	17	2	2053.05	ASTEI00150-PA	ASTEI00150-PA	1473	1489	yes	yes	2;3;4	0	241.08	10096	21	10556	30	ASTEI00150-PA	ASTEI00150-PA
QSLQLTEMQAHYEEIQR	K	Q	17	0	2103.01	ASTEI05916-PA	ASTEI05916-PA	688	704	yes	yes	2;3	0	240.92	11160	926	11650;11651	34	ASTEI05916-PA	ASTEI05916-PA
FMAEEADKKYDEVAR	R	K	15	2	1800.84	ASTEI00121-PA	ASTEI00121-PA	122	136	yes	yes	2;3;4	0	240.46	4173	15	4323;4324	23	ASTEI00121-PA	ASTEI00121-PA
EGDRFLQAANACR	K	F	13	1	1506.7	ASTEI02221-PA	ASTEI02221-PA	243	255	yes	yes	2;3	0	240.37	2995	349	3111	17	ASTEI02221-PA	ASTEI02221-PA
HLQQLTESGQQVGPEER	K	T	17	0	1934.94	ASTEI02092-PA	ASTEI02092-PA	5069	5085	yes	yes	2;3	0	239.93	5694	331	5906	50	ASTEI02092-PA	ASTEI02092-PA
TALLDSLSGEKGALQEYQEK	K	A	20	1	2179.1	ASTEI08310-PA	ASTEI08310-PA	242	261	yes	yes	2;3	0	239.56	12711	1323	13240	95	ASTEI08310-PA	ASTEI08310-PA
KDLYANTVLSGGTTMYPGIADR	R	M	22	1	2342.16	ASTEI07742-PA;ASTEI10164-PA;ASTEI10166-PA	ASTEI10166-PA	292	313	no	no	2;3	0	239.22	7124	1593;1591;1224	7406;7407	56	ASTEI07742-PA;ASTEI10164-PA;ASTEI10166-PA	ASTEI10166-PA
HLAVCTCPAGTQGDALVSCR	R	T	20	0	2171.99	ASTEI03305-PA	ASTEI03305-PA	887	906	yes	yes	2;3	0	238.8	5664	503	5876	35	ASTEI03305-PA	ASTEI03305-PA
EYPVVDHTYDAVVVGAGGAGLR	R	A	22	0	2244.12	ASTEI09457-PA	ASTEI09457-PA	50	71	yes	yes	2;3;4	0	238.19	3742	1487	3883	42	ASTEI09457-PA	ASTEI09457-PA
GTLEEVCDKNSGTCLCR	R	E	17	1	1997.86	ASTEI10793-PA	ASTEI10793-PA	549	565	yes	yes	2;3	0	238.02	5295	1698	5492	12	ASTEI10793-PA	ASTEI10793-PA
CAQQGHTSQLWDKYQACNER	K	V	20	1	2479.08	ASTEI03435-PA	ASTEI03435-PA	33	52	yes	yes	2;3;4	0	237.39	1567	520	1638	12	ASTEI03435-PA	ASTEI03435-PA
TPLDDGGSPITNYIVER	K	Y	17	0	1845.91	ASTEI05705-PA	ASTEI05705-PA	6252	6268	yes	yes	2	0	236.43	13318	895	13863	5	ASTEI05705-PA	ASTEI05705-PA
TDQTSDETFQALQGFGQR	R	L	18	0	2027.92	ASTEI06079-PA	ASTEI06079-PA	178	195	yes	yes	2;3	0	236.17	12822	949	13352	41	ASTEI06079-PA	ASTEI06079-PA
NLDIERPTYTNLNR	R	L	14	1	1717.87	ASTEI11367-PA;ASTEI08057-PA;ASTEI11276-PA	ASTEI11367-PA	216	229	no	no	2;3	6.717e-304	236.12	10116	1766;1758	10576	50	ASTEI11367-PA;ASTEI08057-PA;ASTEI11276-PA	ASTEI11367-PA
ISLTQQLEDTKR	K	L	12	1	1430.77	ASTEI08310-PA	ASTEI08310-PA	663	674	yes	yes	1;2;3	3.1695e-286	236.11	6784	1323	7055	148	ASTEI08310-PA	ASTEI08310-PA
DAEDLELQIQKIEQDKASK	K	D	19	2	2200.12	ASTEI08310-PA	ASTEI08310-PA	310	328	yes	yes	2;3;4	0	235.72	1851	1323	1933	109	ASTEI08310-PA	ASTEI08310-PA
GQNKDQVTNSVGALCK	K	G	16	1	1717.84	ASTEI08311-PA	ASTEI08311-PA	462	477	yes	yes	2;3	0	235.64	5183	1324	5373	57	ASTEI08311-PA	ASTEI08311-PA
NTVLATGGYGR	K	A	11	0	1107.57	ASTEI09457-PA	ASTEI09457-PA	247	257	yes	yes	1;2	2.9641e-147	235.32	10412	1487	10878	31	ASTEI09457-PA	ASTEI09457-PA
KLESELQTLHSDLDELLNEAK	R	N	21	1	2424.24	ASTEI08310-PA	ASTEI08310-PA	1086	1106	yes	yes	2;3;4	0	234.64	7342	1323	7639	59	ASTEI08310-PA	ASTEI08310-PA
QKLEPEPPVFYPYLGPGR	R	D	18	1	2086.09	ASTEI02092-PA	ASTEI02092-PA	4137	4154	yes	yes	2;3	0	234.63	10945	331	11426	70	ASTEI02092-PA	ASTEI02092-PA
LVDDSYNNLVSEEDNKR	K	G	17	1	2008.93	ASTEI01727-PA	ASTEI01727-PA	134	150	yes	yes	2;3	0	234.57	9224	278	9577	78	ASTEI01727-PA	ASTEI01727-PA
ALNDHHVYLEGTLLKPNMVTAGQSCAK	K	K	27	1	2966.47	ASTEI10732-PA	ASTEI10732-PA	216	242	yes	yes	2;3;4;5	0	234.26	862	1682	896;897	43	ASTEI10732-PA	ASTEI10732-PA
NLVGVSHTEAEAKAEAEEIQVR	R	D	22	1	2379.2	ASTEI02598-PA	ASTEI02598-PA	124	145	yes	yes	2;3;4	0	234.23	10203	396	10663	45	ASTEI02598-PA	ASTEI02598-PA
MLDPDDLINTPKPDER	R	A	16	1	1867.9	ASTEI05722-PA	ASTEI05722-PA	226	241	yes	yes	2;3	0	233.62	9573	899	9956;9957	20	ASTEI05722-PA	ASTEI05722-PA
SNSTAFLDFLNRPTFNPNTDR	R	S	21	1	2426.16	ASTEI04596-PA	ASTEI04596-PA	1941	1961	yes	yes	2;3	0	233.56	12284	717	12803	16	ASTEI04596-PA	ASTEI04596-PA
AEHDRANMYNELNNTR	K	T	16	1	1946.87	ASTEI08310-PA	ASTEI08310-PA	574	589	yes	yes	2;3;4	0	233.09	322	1323	337;338	35	ASTEI08310-PA	ASTEI08310-PA
EVILGEIEQVDASNLR	R	E	16	0	1783.93	ASTEI02163-PA	ASTEI02163-PA	158	173	yes	yes	2;3	0	233.02	3661	341	3799	52	ASTEI02163-PA	ASTEI02163-PA
NAESAIEALKEYEPEMGK	R	V	18	1	2007.95	ASTEI09094-PA	ASTEI09094-PA	104	121	yes	yes	2;3	0	231.86	9766	1434	10208;10209	16	ASTEI09094-PA	ASTEI09094-PA
EACNHAAHEAGDKADEAACGIAR	K	L	23	1	2423.03	ASTEI00150-PA	ASTEI00150-PA	2949	2971	yes	yes	2;3;4;5	0	231.04	2766	21	2875	40	ASTEI00150-PA	ASTEI00150-PA
SVTLVDKDSTVELNSK	K	A	16	1	1733.9	ASTEI00150-PA	ASTEI00150-PA	2794	2809	yes	yes	2;3	0	230.96	12604	21	13131	21	ASTEI00150-PA	ASTEI00150-PA
GTRGEHSEAEGGIYDISNK	R	R	19	1	2018.93	ASTEI02221-PA	ASTEI02221-PA	341	359	yes	yes	2;3;4	0	230.63	5312	349	5509	77	ASTEI02221-PA	ASTEI02221-PA
WAYNMAGFNQYGLHR	K	D	15	0	1826.83	ASTEI09679-PA	ASTEI09679-PA	403	417	yes	yes	2;3	0	230.59	15013	1510	15614;15615	23	ASTEI09679-PA	ASTEI09679-PA
DNSYQVYNLLPGREYEFR	K	V	18	1	2262.07	ASTEI05705-PA	ASTEI05705-PA	6384	6401	yes	yes	2;3	0	230.29	2450	895	2553	10	ASTEI05705-PA	ASTEI05705-PA
ENDDLSYTLEIQHCR	K	E	15	0	1891.84	ASTEI02092-PA	ASTEI02092-PA	1925	1939	yes	yes	2;3	0	229.97	3397	331	3531	13	ASTEI02092-PA	ASTEI02092-PA
TAEELQAAEDKVNHLNK	K	V	17	1	1908.95	ASTEI08310-PA	ASTEI08310-PA	363	379	yes	yes	2;3;4	0	229.68	12687	1323	13216	77	ASTEI08310-PA	ASTEI08310-PA
NENGANNVSVMGDQLNIDR	R	A	19	0	2058.94	ASTEI08680-PA	ASTEI08680-PA	143	161	yes	yes	2	0	229.6	9885	1368	10332	5	ASTEI08680-PA	ASTEI08680-PA
YGQNTLIQFEDFGNHNAFR	R	F	19	0	2270.05	ASTEI07612-PA	ASTEI07612-PA	308	326	yes	yes	2;3	0	228.84	15340	1195	15947	82	ASTEI07612-PA	ASTEI07612-PA
AKVNNQSQIGLGYQQK	R	L	16	1	1774.93	ASTEI06526-PA	ASTEI06526-PA	320	335	yes	yes	2;3	4.8698e-285	228.76	725	1015	752	38	ASTEI06526-PA	ASTEI06526-PA
QQQVVDESLDSTRR	K	M	14	1	1659.82	ASTEI07541-PA	ASTEI07541-PA	25	38	yes	yes	2	2.0356e-273	228.7	11116	1186	11605	2	ASTEI07541-PA	ASTEI07541-PA
RQAEQELSDAHEQLNEVSAQNASIAAAK	R	R	28	1	3007.46	ASTEI08310-PA	ASTEI08310-PA	1057	1084	yes	yes	2;3;4	0	228.41	11566	1323	12065	86	ASTEI08310-PA	ASTEI08310-PA
DLGGQNTTNEFTQAVIHNLR	K	-	20	0	2227.1	ASTEI01669-PA	ASTEI01669-PA	351	370	yes	yes	2;3	0	228.39	2309	265	2404	35	ASTEI01669-PA	ASTEI01669-PA
LLKDDFLQQNSYSAYDR	K	F	17	1	2075	ASTEI00222-PA	ASTEI00222-PA	511	527	yes	yes	2;3	1.4276e-297	227	8552	28	8880	22	ASTEI00222-PA	ASTEI00222-PA
LNHSFNEQQIEWFK	K	A	14	0	1818.87	ASTEI10416-PA	ASTEI10416-PA	759	772	yes	yes	2;3	4.514e-273	226.93	8699	1634	9037	86	ASTEI10416-PA	ASTEI10416-PA
IVSLTDGSNLGPHQTGELYLR	K	G	21	0	2269.17	ASTEI07954-PA	ASTEI07954-PA	113	133	yes	yes	2;3	0	226.44	6972	1260	7251	35	ASTEI07954-PA	ASTEI07954-PA
DAEDLELQIQKIEQDK	K	A	16	1	1913.96	ASTEI08310-PA	ASTEI08310-PA	310	325	yes	yes	2;3	1.9273e-284	226.39	1850	1323	1932	56	ASTEI08310-PA	ASTEI08310-PA
SLPSVETLGCTSVICSDKTGTLTTNQMSVSR	R	M	31	1	3328.59	ASTEI09094-PA	ASTEI09094-PA	328	358	yes	yes	2;3;4	0	226.23	12191	1434	12701;12702	19	ASTEI09094-PA	ASTEI09094-PA
ALCNVWAQHLSEECR	R	R	15	0	1871.84	ASTEI04387-PA	ASTEI04387-PA	101	115	yes	yes	2;3	2.0625e-284	226.19	747	682	775	19	ASTEI04387-PA	ASTEI04387-PA
ILASDRPYILPDELR	R	R	15	1	1769.97	ASTEI05722-PA	ASTEI05722-PA	840	854	yes	yes	2;3	9.98e-284	226.09	6390	899	6641	80	ASTEI05722-PA	ASTEI05722-PA
QQYYLHQFTVEQPDLNYR	R	N	18	0	2341.11	ASTEI05125-PA	ASTEI05125-PA	829	846	yes	yes	2;3	0	225.7	11131	801	11620	16	ASTEI05125-PA	ASTEI05125-PA
TFLWNSETSQCLGR	R	T	14	0	1697.78	ASTEI03752-PA	ASTEI03752-PA	25	38	yes	yes	2	7.4374e-273	225.23	12906	570	13439	10	ASTEI03752-PA	ASTEI03752-PA
ELATDADYKIDNVDYNTK	K	F	18	1	2086.97	ASTEI05705-PA	ASTEI05705-PA	2821	2838	yes	yes	2;3	0	225.17	3210	895	3335	19	ASTEI05705-PA	ASTEI05705-PA
EIVHLQAGQCGNQIGAK	R	F	17	0	1821.92	ASTEI09889-PA	ASTEI09889-PA	3	19	yes	yes	2;3	5.4507e-298	224.97	3144	1544	3267	41	ASTEI09889-PA	ASTEI09889-PA
DFGDVNAFGNVDPTGEYVVSTR	R	V	22	0	2358.08	ASTEI02221-PA	ASTEI02221-PA	156	177	yes	yes	2;3	0	224.59	2004	349	2088	62	ASTEI02221-PA	ASTEI02221-PA
GEHSEAEGGIYDISNK	R	R	16	0	1704.76	ASTEI02221-PA	ASTEI02221-PA	344	359	yes	yes	2;3	6.4235e-285	224.59	4631	349	4794	60	ASTEI02221-PA	ASTEI02221-PA
KHQEIVSDFNEQIETLTK	R	S	18	1	2158.09	ASTEI05916-PA	ASTEI05916-PA	123	140	yes	yes	2;3;4	0	224.57	7250	926	7541	48	ASTEI05916-PA	ASTEI05916-PA
VKFNAATGNLLTLLAENGR	K	L	19	1	2001.1	ASTEI04353-PA	ASTEI04353-PA	96	114	yes	yes	2;3	0	223.93	14256	673	14832	43	ASTEI04353-PA	ASTEI04353-PA
LAFVEDELEVAEDRVK	K	S	16	1	1860.95	ASTEI00121-PA	ASTEI00121-PA	444	459	yes	yes	2;3	3.5634e-284	223.7	7699	15	8008	55	ASTEI09419-PA	ASTEI09419-PA
NHVPAAQYLGSSLPAVAGGGVAVGGR	K	I	26	0	2404.26	ASTEI09419-PA	ASTEI09419-PA	100	125	yes	yes	2;3;4	0	223.7	10021	1480	10476	67	ASTEI00121-PA	ASTEI00121-PA
KPLHQIFTQFAGLEAADDGSGDVK	R	Y	24	1	2543.27	ASTEI09419-PA	ASTEI09419-PA	331	354	yes	yes	2;3;4	0	223.68	7453	1480	7756	62	ASTEI09419-PA	ASTEI09419-PA
KTEYVDEIVNVKPR	R	F	14	2	1688.91	ASTEI01466-PA	ASTEI01466-PA	1424	1437	yes	yes	2;3;4	1.8556e-244	222.45	7523	222	7827	42	ASTEI01466-PA	ASTEI01466-PA
LCYVALDFEQEMQAAAASSSSEK	K	S	23	0	2534.13	ASTEI10165-PA;ASTEI03074-PA	ASTEI10165-PA	217	239	no	no	2;3;4	0	222.39	7859	1592;469	8174;8175	135	ASTEI10165-PA;ASTEI03074-PA	ASTEI10165-PA
FSSEVEEDQNHCYLIR	R	F	16	0	2024.89	ASTEI05705-PA	ASTEI05705-PA	252	267	yes	yes	2;3	1.32e-256	222.16	4306	895	4462	43	ASTEI10416-PA	ASTEI10416-PA
VGLIGSCTNSSYEDMGR	R	C	17	0	1844.8	ASTEI10416-PA	ASTEI10416-PA	385	401	yes	yes	2;3	2.4082e-269	222.16	14063	1634	14632;14633	54	ASTEI05705-PA	ASTEI05705-PA
LGSETLCTEQKFPTDGSGTDFR	R	S	22	1	2445.11	ASTEI05686-PA	ASTEI05686-PA	387	408	yes	yes	2;3	0	221.51	8211	893	8533	46	ASTEI05686-PA	ASTEI05686-PA
NIEMVANEIGRLPPTFLDAAK	K	L	21	1	2298.2	ASTEI01730-PA	ASTEI01730-PA	144	164	yes	yes	2;3	5.8683e-299	220.91	10033	279	10490	7	ASTEI01730-PA	ASTEI01730-PA
VALTGLTVAEYFR	R	D	13	0	1438.78	ASTEI06097-PA;ASTEI11539-PA	ASTEI11539-PA	204	216	no	no	2;3	6.1265e-235	220.66	13709	1783;953	14269	59	ASTEI06097-PA;ASTEI11539-PA	ASTEI11539-PA
HGDSTAVINLNFDSSSK	K	L	17	0	1790.84	ASTEI05705-PA	ASTEI05705-PA	289	305	yes	yes	2;3	9.4906e-269	220.64	5604	895	5814	10	ASTEI05705-PA	ASTEI05705-PA
ILVNEAGNHSLMITSTNR	K	F	18	0	1969.01	ASTEI01466-PA	ASTEI01466-PA	427	444	yes	yes	2;3	4.9522e-283	220.64	6510	222	6762	8	ASTEI01466-PA	ASTEI01466-PA
ENNIQQLTQAIEDEKK	R	E	16	1	1899.95	ASTEI09954-PA	ASTEI09954-PA	125	140	yes	yes	2;3	7.3513e-256	220.59	3418	1552	3552	52	ASTEI09954-PA	ASTEI09954-PA
FKGEVSAQDGMLVVNGQK	R	I	18	1	1905.96	ASTEI04722-PA	ASTEI04722-PA	53	70	yes	yes	2;3	2.6682e-282	220.34	4083	734	4232;4233	55	ASTEI04722-PA	ASTEI04722-PA
ELESELDSEQRR	R	H	12	1	1489.7	ASTEI08310-PA	ASTEI08310-PA	1178	1189	yes	yes	2;3	4.1577e-227	220.29	3248	1323	3374	64	ASTEI08310-PA	ASTEI08310-PA
EIQEHLDYAIDNCLAGTR	R	Y	18	0	2116.98	ASTEI08036-PA	ASTEI08036-PA	410	427	yes	yes	2;3	6.2711e-283	220.1	3118	1281	3239	17	ASTEI08036-PA	ASTEI08036-PA
LCLCGEESFGTGSNHIR	R	E	17	0	1935.86	ASTEI06836-PA	ASTEI06836-PA	372	388	yes	yes	2;3	1.5224e-268	219.41	7842	1065	8154	27	ASTEI06836-PA	ASTEI06836-PA
LAVASAHDKLCHNFESFNLTYR	K	D	22	1	2592.25	ASTEI02163-PA	ASTEI02163-PA	320	341	yes	yes	2;3;4;5	0	219.35	7804	341	8115	32	ASTEI02163-PA	ASTEI02163-PA
QFNSPIGLYSDSNIENTIR	K	Q	19	0	2167.05	ASTEI10497-PA	ASTEI10497-PA	79	97	yes	yes	2;3	3.4215e-283	219.23	10808	1645	11286	17	ASTEI10497-PA	ASTEI10497-PA
ENTEGEYSGIEHEIVDGVVQSIK	R	L	23	0	2531.2	ASTEI03179-PA	ASTEI03179-PA	187	209	yes	yes	2;3;4	0	218.78	3426	483	3560	12	ASTEI03179-PA	ASTEI03179-PA
NTQDGLNQFDGTDACYFHDGAR	K	G	22	0	2501.03	ASTEI09458-PA	ASTEI09458-PA	280	301	yes	yes	2;3	0	218.72	10406	1488	10872	23	ASTEI09458-PA	ASTEI09458-PA
VIAVNAAGESEPSDATDAVLTR	R	S	22	0	2185.09	ASTEI05705-PA	ASTEI05705-PA	5117	5138	yes	yes	2;3	0	218.72	14135	895	14706	63	ASTEI05705-PA	ASTEI05705-PA
YVQATYVWIDGTGENVR	K	L	17	0	1969.95	ASTEI01972-PA	ASTEI01972-PA	63	79	yes	yes	2;3	1.8811e-268	218.63	15740	309	16360	64	ASTEI01972-PA	ASTEI01972-PA
ATELWETIVKLETEKYDLEER	R	Q	21	2	2594.31	ASTEI04338-PA	ASTEI04338-PA	238	258	yes	yes	2;3;4	1.2532e-299	218.25	1280	669	1340	48	ASTEI04338-PA	ASTEI04338-PA
SVGIISEGNETVEDIAQR	K	L	18	0	1915.95	ASTEI00450-PA	ASTEI00450-PA	638	655	yes	yes	2;3	1.106e-282	218.12	12554	62	13081	78	ASTEI00450-PA	ASTEI00450-PA
AQAVNTLADLLVSR	R	Q	14	0	1469.82	ASTEI11056-PA	ASTEI11056-PA	337	350	yes	yes	2;3	1.5138e-244	218.11	1086	1732	1140	79	ASTEI11056-PA	ASTEI11056-PA
HEYDEGGPGIVHR	K	K	13	0	1464.67	ASTEI10165-PA;ASTEI03074-PA	ASTEI10165-PA	361	373	no	no	2;3	1.396e-234	218.06	5575	1592;469	5785	48	ASTEI10165-PA;ASTEI03074-PA	ASTEI10165-PA
NLADEVKDLLDQIGEGGR	K	N	18	1	1940.98	ASTEI08310-PA	ASTEI08310-PA	861	878	yes	yes	2;3	5.3691e-282	217.97	10103	1323	10563	44	ASTEI08310-PA	ASTEI08310-PA
HECESDVECSSNQYCSQFK	R	C	19	0	2392.9	ASTEI03305-PA	ASTEI03305-PA	683	701	yes	yes	2;3	4.7212e-283	217.91	5559	503	5769	16	ASTEI03305-PA	ASTEI03305-PA
NLEGQSFFAK	K	G	10	0	1139.56	ASTEI04596-PA	ASTEI04596-PA	2390	2399	yes	yes	1;2	1.6565e-123	217.66	10122	717	10582	34	ASTEI04596-PA	ASTEI04596-PA
EQGFSAFWR	R	G	9	0	1126.52	ASTEI04331-PA	ASTEI04331-PA	66	74	yes	yes	1;2	1.4862e-141	217.64	3468	666	3602	117	ASTEI04331-PA	ASTEI04331-PA
NDLENQLRDTQER	K	L	13	1	1629.77	ASTEI08310-PA	ASTEI08310-PA	270	282	yes	yes	2;3	7.2621e-234	217.57	9838	1323	10284	42	ASTEI08310-PA	ASTEI08310-PA
KHNDAVAEMAEQVDQLNK	K	L	18	1	2038.97	ASTEI08310-PA	ASTEI08310-PA	552	569	yes	yes	2;3;4	1.7562e-282	217.42	7246	1323	7535;7536	28	ASTEI08310-PA	ASTEI08310-PA
SPSLVSDSNYDGSLPIIR	R	E	18	0	1918.96	ASTEI02092-PA	ASTEI02092-PA	4786	4803	yes	yes	2	1.299e-282	217.32	12335	331	12857	24	ASTEI02092-PA	ASTEI02092-PA
IQDLEDSLRRPEGGEAESDAGHAPR	K	F	25	2	2704.28	ASTEI01466-PA	ASTEI01466-PA	3018	3042	yes	yes	3;4;5	0	216.87	6660	222	6924	31	ASTEI01466-PA	ASTEI01466-PA
KPFSTEPGNLTNLSSYR	R	Y	17	1	1909.95	ASTEI02055-PA	ASTEI02055-PA	36	52	yes	yes	2;3	3.814e-268	216.72	7446	323	7749	48	ASTEI02055-PA	ASTEI02055-PA
SQQDEERMDQLSNQLK	R	E	16	1	1947.9	ASTEI00121-PA	ASTEI00121-PA	409	424	yes	yes	2;3	7.1368e-255	216.72	12374	15	12896;12897	16	ASTEI00121-PA	ASTEI00121-PA
FHTQLTDEAASIVVVK	R	S	16	0	1756.94	ASTEI05705-PA	ASTEI05705-PA	5887	5902	yes	yes	2;3	1.5197e-255	216.71	4031	895	4178	34	ASTEI10732-PA	ASTEI10732-PA
TTYFNYPSKELQEELAR	M	I	17	1	2088.02	ASTEI10732-PA	ASTEI10732-PA	2	18	yes	yes	2;3	1.2413e-268	216.71	13494	1682	14046	0	ASTEI05705-PA	ASTEI05705-PA
EKLCYVALDFEQEMQAAAASSSSEK	K	S	25	1	2791.27	ASTEI10165-PA;ASTEI03074-PA	ASTEI10165-PA	215	239	no	no	2;3;4	0	216.58	3172	1592;469	3296;3297	19	ASTEI10165-PA;ASTEI03074-PA	ASTEI10165-PA
HLQLAIRNDEELNK	R	L	14	1	1691.9	ASTEI02499-PA;ASTEI10808-PA;ASTEI10804-PA;ASTEI05246-PA	ASTEI02499-PA	82	95	yes	no	2;3	4.1242e-243	216.27	5692	384	5904	6	ASTEI02499-PA;ASTEI10808-PA;ASTEI10804-PA;ASTEI05246-PA	ASTEI02499-PA
ALLNNSHYYHMAHSGDLASR	K	G	20	0	2256.05	ASTEI10015-PA	ASTEI10015-PA	88	107	yes	yes	2;3;4;5	1.1267e-298	216.2	854	1565	884;885	29	ASTEI10015-PA	ASTEI10015-PA
YTIQEDGHSDWVSCVR	K	F	16	0	1950.85	ASTEI11137-PA	ASTEI11137-PA	140	155	yes	yes	2;3	1.6981e-255	216.01	15681	1741	16301	17	ASTEI11137-PA	ASTEI11137-PA
ENVLVGEGAGFK	K	I	12	0	1218.62	ASTEI02252-PA	ASTEI02252-PA	258	269	yes	yes	1;2	4.2095e-95	215.71	3432	355	3566	28	ASTEI02252-PA	ASTEI02252-PA
EVDFAVDEHPRPQTTLEGLAK	K	L	21	1	2351.18	ASTEI04650-PA	ASTEI04650-PA	216	236	yes	yes	2;3;4	5.8601e-271	215.06	3633	724	3771	54	ASTEI04650-PA	ASTEI04650-PA
VENLDEGKEYQFR	R	L	13	1	1625.77	ASTEI05705-PA	ASTEI05705-PA	5799	5811	yes	yes	2;3	6.4608e-208	215.02	13908	895	14473	21	ASTEI05705-PA	ASTEI05705-PA
NSPLVTELSLYDIVHTPGVAADLSHIETQSK	K	V	31	0	3333.71	ASTEI08719-PA	ASTEI08719-PA	46	76	yes	yes	2;3;4	0	214.91	10361	1378	10827	77	ASTEI08719-PA	ASTEI08719-PA
FYVEEEGKGVDASGNK	R	V	16	1	1727.8	ASTEI05047-PA	ASTEI05047-PA	122	137	yes	yes	2;3	2.3295e-228	214.89	4445	790	4604	46	ASTEI05047-PA	ASTEI05047-PA
LKGAYEEGQEQLEAVR	R	R	16	1	1818.91	ASTEI08310-PA	ASTEI08310-PA	841	856	yes	yes	2;3	2.5109e-228	214.82	8424	1323	8751	74	ASTEI08310-PA	ASTEI08310-PA
MTVAHMWFDNQIIEADTTEDQSGVQYDR	R	T	28	0	3299.45	ASTEI00450-PA	ASTEI00450-PA	394	421	yes	yes	3	0	214.81	9707	62	10137;10138;10139	9	ASTEI00450-PA	ASTEI00450-PA
YVSEIESDKPGTYYNCR	K	E	17	1	2079.92	ASTEI06800-PA	ASTEI06800-PA	303	319	yes	yes	2;3	1.4812e-240	214.53	15744	1057	16364	53	ASTEI06800-PA	ASTEI06800-PA
AYNLSGEAFTSSTVYCATK	K	E	19	0	2068.94	ASTEI01466-PA	ASTEI01466-PA	2981	2999	yes	yes	2;3	1.7286e-255	214.46	1529	222	1600	48	ASTEI01466-PA	ASTEI01466-PA
KVGTFFTESTTEKVTPVEQIAENAR	R	N	25	2	2781.42	ASTEI11056-PA	ASTEI11056-PA	298	322	yes	yes	2;3;4	0	214.08	7557	1732	7861	38	ASTEI11056-PA	ASTEI11056-PA
YNFSHFSTGDLLRDEVASGSEK	K	G	22	1	2458.14	ASTEI10002-PA	ASTEI10002-PA	642	663	yes	yes	2;3;4	8.1942e-288	213.71	15521	1562	16137	17	ASTEI10002-PA	ASTEI10002-PA
KGAGFATVSSSYKEQLNNLMTTLK	K	S	24	2	2587.33	ASTEI08311-PA	ASTEI08311-PA	861	884	yes	yes	2;3;4	0	213.05	7187	1324	7474;7475	31	ASTEI08311-PA	ASTEI08311-PA
LQQFFNHHMFVLEQEEYK	K	K	18	0	2366.12	ASTEI08311-PA	ASTEI08311-PA	533	550	yes	no	2;3;4	9.0358e-255	212.92	8899	1324	9240;9241	40	ASTEI08311-PA	ASTEI08311-PA
NSGTCLEAQTAQGYSCLCR	K	D	19	0	2174.91	ASTEI07420-PA	ASTEI07420-PA	363	381	yes	yes	2;3	3.6918e-255	212.92	10348	1160	10813	12	ASTEI07420-PA	ASTEI07420-PA
LEQTLDELEDSLEREK	K	K	16	1	1945.95	ASTEI08310-PA	ASTEI08310-PA	384	399	yes	yes	2;3	7.8544e-228	212.7	8007	1323	8325	42	ASTEI08310-PA	ASTEI08310-PA
DFGGTVLANACGPCIGQWDR	K	K	20	0	2192.97	ASTEI10416-PA	ASTEI10416-PA	444	463	yes	yes	2;3	1.2878e-270	212.69	2007	1634	2091	9	ASTEI10416-PA	ASTEI10416-PA
TIDIDGIHTPDLGGSNTSTDIVQNVLK	K	H	27	0	2822.43	ASTEI00584-PA	ASTEI00584-PA	350	376	yes	yes	2;3	0	212.57	13040	80	13578	8	ASTEI00584-PA	ASTEI00584-PA
EQVEEEAEGKGDIQR	R	Q	15	1	1715.8	ASTEI08310-PA	ASTEI08310-PA	702	716	yes	yes	2;3	4.0873e-227	212.39	3499	1323	3634	53	ASTEI08310-PA	ASTEI08310-PA
EVVFDHLHSTAFQGTSLSNTVWGPSSNIR	R	S	29	0	3185.55	ASTEI02163-PA	ASTEI02163-PA	174	202	yes	yes	2;3;4	0	212.32	3700	341	3838	73	ASTEI02163-PA	ASTEI02163-PA
RVLYASYITASPR	R	I	13	1	1495.81	ASTEI07373-PA	ASTEI07373-PA	713	725	yes	yes	2;3	9.3042e-208	211.94	11627	1150	12126	22	ASTEI07373-PA	ASTEI07373-PA
MMDINNDGLVSIEEYR	K	Y	16	0	1897.86	ASTEI01727-PA	ASTEI01727-PA	105	120	yes	yes	2;3	2.1818e-228	211.75	9606	278	10001;10002;10003	14	ASTEI01727-PA	ASTEI01727-PA
ANALQNELEESRTLLEQADR	R	G	20	1	2299.14	ASTEI08310-PA	ASTEI08310-PA	1035	1054	yes	yes	2;3	8.009e-270	211.68	959	1323	1009	50	ASTEI08310-PA	ASTEI08310-PA
ASDAAWYQCTAQNVAGTTATR	K	A	21	0	2242.01	ASTEI01466-PA	ASTEI01466-PA	543	563	yes	yes	2;3	7.3239e-271	211.43	1181	222	1237	76	ASTEI01466-PA	ASTEI01466-PA
ADVDDVISDQDKIR	M	I	14	1	1587.77	ASTEI02750-PA	ASTEI02750-PA	2	15	yes	yes	2	5.4106e-261	211.38	275	420	289	0	ASTEI02750-PA	ASTEI02750-PA
MLAEDADTKSDEVSR	R	K	15	1	1665.75	ASTEI00121-PA	ASTEI00121-PA	428	442	yes	yes	2;3	5.5937e-227	211.13	9560	15	9939;9940	22	ASTEI00121-PA	ASTEI00121-PA
IQSLTGELEEIRVNYDSSLR	R	S	20	1	2321.19	ASTEI05916-PA	ASTEI05916-PA	720	739	yes	yes	2;3	4.6794e-271	211.09	6696	926	6961	7	ASTEI05916-PA	ASTEI05916-PA
KDLYANTVMSGGTTMYPGIADR	R	M	22	1	2360.11	ASTEI07267-PA	ASTEI07267-PA	292	313	yes	yes	2;3	5.4203e-288	211.06	7125	1135	7408;7409;7410	40	ASTEI07267-PA	ASTEI07267-PA
LSKDNPLENLNTAFDVAEK	K	Y	19	1	2117.06	ASTEI05722-PA	ASTEI05722-PA	201	219	yes	yes	2;3	3.0967e-254	210.66	9013	899	9359	56	ASTEI05722-PA	ASTEI05722-PA
LEATADKYNLQVR	K	G	13	1	1519.8	ASTEI02221-PA	ASTEI02221-PA	328	340	yes	yes	2;3	4.2423e-207	210.64	7947	349	8265	87	ASTEI02221-PA	ASTEI02221-PA
QIEGHTICALGDGAAWPVQGLIR	K	H	23	0	2461.25	ASTEI03941-PA	ASTEI03941-PA	444	466	yes	yes	2;3	2.3236e-288	209.74	10895	598	11376	23	ASTEI03941-PA	ASTEI03941-PA
ASSETGGVKPMSITGR	M	M	16	1	1576.79	ASTEI03746-PA	ASTEI03746-PA	2	17	yes	yes	2	1.4933e-228	209.6	1245	568	1303;1304	0	ASTEI04705-PA	ASTEI04705-PA
ICTGQVKPQGFLDCLR	K	N	16	1	1890.94	ASTEI01494-PA	ASTEI01494-PA	329	344	yes	yes	2;3	1.5691e-227	209.6	5973	226	6217	85	ASTEI03746-PA	ASTEI03746-PA
QVAQQEAQQAAFLVER	K	A	16	0	1814.93	ASTEI04705-PA	ASTEI04705-PA	202	217	yes	yes	2;3	3.3372e-228	209.6	11220	730	11712	47	ASTEI01494-PA	ASTEI01494-PA
KQSLQLTEMQAHYEEIQR	K	Q	18	1	2231.1	ASTEI05916-PA	ASTEI05916-PA	687	704	yes	yes	2;3;4	2.742e-254	209.45	7485	926	7788;7789	16	ASTEI05916-PA	ASTEI05916-PA
VQYANMLGEENAYLYR	K	T	16	0	1932.9	ASTEI04365-PA	ASTEI04365-PA	133	148	yes	yes	2;3	3.4514e-228	209.39	14616	677	15204;15205	15	ASTEI04365-PA	ASTEI04365-PA
EGLLLWCQR	K	K	9	0	1173.6	ASTEI05722-PA	ASTEI05722-PA	153	161	yes	yes	1;2	3.8295e-103	209.37	3030	899	3147	37	ASTEI05722-PA	ASTEI05722-PA
AADYEALHELGTICIMCNDSAIDFNEVKK	K	V	29	1	3326.53	ASTEI09094-PA	ASTEI09094-PA	397	425	yes	yes	3;4;5	0	209.3	36	1434	38;39	14	ASTEI09094-PA	ASTEI09094-PA
HEYDEGGPGIVHRK	K	C	14	1	1592.77	ASTEI10165-PA;ASTEI03074-PA	ASTEI10165-PA	361	374	no	no	3	4.0497e-194	208.87	5576	1592;469	5786	2	ASTEI10165-PA;ASTEI03074-PA	ASTEI10165-PA
KPTAQEIALATVTALRR	K	T	17	2	1838.07	ASTEI10732-PA	ASTEI10732-PA	243	259	yes	yes	2;3;4	4.2425e-216	208.43	7466	1682	7769	120	ASTEI10732-PA	ASTEI10732-PA
RSQDRLNQLR	R	S	10	2	1284.7	ASTEI03271-PA	ASTEI03271-PA	29	38	yes	yes	3	1.0064e-167	208.33	11598	495	12097	3	ASTEI03271-PA	ASTEI03271-PA
LLEATQSADENNR	K	M	13	0	1459.69	ASTEI00121-PA	ASTEI00121-PA	388	400	yes	yes	2;3	8.4373e-184	208.27	8501	15	8829	41	ASTEI00121-PA	ASTEI00121-PA
IAVDDIKLVDDSYNNLVSEEDNKR	R	G	24	2	2763.36	ASTEI01727-PA	ASTEI01727-PA	127	150	yes	yes	3;4	2.3461e-281	208.17	5948	278	6191	6	ASTEI01727-PA	ASTEI01727-PA
ALEIITTYEQNDEAR	R	E	15	0	1764.85	ASTEI10760-PA	ASTEI10760-PA	169	183	yes	yes	2	6.6796e-203	208.15	786	1689	816	3	ASTEI10760-PA	ASTEI10760-PA
IPSAVGYQPTLATDMGSMQER	R	I	21	0	2251.06	ASTEI06097-PA;ASTEI11539-PA	ASTEI11539-PA	247	267	no	no	2;3	7.6483e-245	207.76	6634	1783;953	6895;6896;6897	44	ASTEI06097-PA;ASTEI11539-PA	ASTEI11539-PA
SGPFGQIFRPDNFVFGQSGAGNNWAK	R	G	26	1	2797.34	ASTEI06416-PA	ASTEI06416-PA	70	95	yes	yes	2;3	6.0269e-281	207.6	11945	1002	12450	48	ASTEI06416-PA	ASTEI06416-PA
LGSAVITREDEHGLALGR	K	L	18	1	1893.01	ASTEI11056-PA	ASTEI11056-PA	28	45	yes	yes	2;3;4	3.2415e-228	207.56	8209	1732	8531	31	ASTEI11056-PA	ASTEI11056-PA
HSSETMQHYFATNCTTNR	K	A	18	0	2183.91	ASTEI02887-PA	ASTEI02887-PA	414	431	yes	yes	2;3;4	7.014e-229	207.53	5785	439	6019;6020	35	ASTEI02887-PA	ASTEI02887-PA
AECAKYPNAELVWAQEEHKNQGCWTYVQPR	K	F	30	2	3661.68	ASTEI09419-PA	ASTEI09419-PA	946	975	yes	yes	3;4;5	0	207.48	288	1480	302	33	ASTEI09419-PA	ASTEI09419-PA
VETGVLKPGTVVVFAPVNLTTEVK	R	S	24	1	2496.42	ASTEI01359-PA	ASTEI01359-PA	267	290	yes	yes	2;3;4	5.2407e-280	207.47	13925	200	14490	91	ASTEI01359-PA	ASTEI01359-PA
KKLEADINELEIALDHANK	K	A	19	2	2163.15	ASTEI08310-PA	ASTEI08310-PA	973	991	yes	yes	2;3;4;5	2.2454e-228	207.07	7310	1323	7605	69	ASTEI08310-PA	ASTEI08310-PA
ITESEEHIESLQAR	R	L	14	0	1640.8	ASTEI05916-PA	ASTEI05916-PA	325	338	yes	yes	2;3	4.599e-192	206.49	6830	926	7103	36	ASTEI05916-PA	ASTEI05916-PA
LGVGAVHIISAELNDSGTYK	K	C	20	0	2043.06	ASTEI08184-PA	ASTEI08184-PA	1260	1279	yes	yes	2;3	4.3687e-244	206.21	8227	1300	8550	57	ASTEI08184-PA	ASTEI08184-PA
SGSCVDLYNAYLPVHNR	K	F	17	0	1963.92	ASTEI02998-PA	ASTEI02998-PA	125	141	yes	yes	2;3	5.7488e-215	206.2	11956	455	12461	13	ASTEI02998-PA	ASTEI02998-PA
RIQLLEEDLERSEER	R	L	15	2	1913.98	ASTEI00121-PA	ASTEI00121-PA	60	74	yes	yes	2;3;4	5.369e-259	206.19	11440	15	11935	26	ASTEI00121-PA	ASTEI00121-PA
ATETENKPVVAGEEEK	M	K	16	1	1729.84	ASTEI04241-PA	ASTEI04241-PA	2	17	yes	yes	2	2.3738e-203	205.98	1281	645	1341	0	ASTEI04241-PA	ASTEI04241-PA
LKVDDLAAELDASQK	K	E	15	1	1614.85	ASTEI08310-PA	ASTEI08310-PA	815	829	yes	yes	2;3	1.1931e-201	205.95	8452	1323	8780	65	ASTEI08310-PA	ASTEI08310-PA
ITAAVMHMGR	R	M	10	0	1085.55	ASTEI08311-PA	ASTEI08311-PA	400	409	yes	yes	1;2	5.1704e-60	205.77	6808	1324	7080;7081	13	ASTEI08311-PA	ASTEI08311-PA
QLHDINWIVANCSTPGNYFHLLR	R	R	23	0	2767.37	ASTEI09419-PA	ASTEI09419-PA	825	847	yes	yes	2;3;4;5	2.1741e-262	205.68	10998	1480	11481	14	ASTEI09419-PA	ASTEI09419-PA
HSFQSLQANAAK	R	R	12	0	1300.65	ASTEI07288-PA	ASTEI07288-PA	144	155	yes	yes	2;3	3.7553e-176	205.31	5773	1141	6005	5	ASTEI07288-PA	ASTEI07288-PA
AECTAQAAYDNTEGR	K	C	15	0	1655.68	ASTEI07612-PA	ASTEI07612-PA	487	501	yes	yes	2;3	3.0865e-202	205.3	291	1195	305	48	ASTEI07612-PA	ASTEI07612-PA
LVDDSYNNLVSEEDNK	K	R	16	0	1852.83	ASTEI01727-PA	ASTEI01727-PA	134	149	yes	yes	2;3	6.556e-203	205.28	9223	278	9576	24	ASTEI10732-PA	ASTEI10732-PA
NTPSYQAILENANVLAR	K	Y	17	0	1872.97	ASTEI10732-PA	ASTEI10732-PA	157	173	yes	yes	2;3	7.6701e-215	205.28	10405	1682	10871	72	ASTEI01727-PA	ASTEI01727-PA
ELGKDSLEGYLETK	R	S	14	1	1580.79	ASTEI04028-PA	ASTEI04028-PA	466	479	yes	yes	2;3	3.2361e-191	205.27	3268	612	3395	38	ASTEI04028-PA	ASTEI04028-PA
ITANNFALGYSAGDFVLHTNVNDGR	K	E	25	0	2665.29	ASTEI06526-PA	ASTEI06526-PA	249	273	yes	yes	2;3;4	1.5593e-280	205.25	6815	1015	7088	44	ASTEI06526-PA	ASTEI06526-PA
SLEVSEEKANQREEEYK	K	N	17	2	2066.98	ASTEI00121-PA	ASTEI00121-PA	196	212	yes	yes	2;3;4	4.7219e-214	205.12	12125	15	12633	15	ASTEI00121-PA	ASTEI00121-PA
DGVQVLQGSADICDQASRPR	K	R	20	1	2171.04	ASTEI10419-PA	ASTEI10419-PA	95	114	yes	yes	2;3	1.4934e-244	205.06	2126	1635	2215	18	ASTEI10419-PA	ASTEI10419-PA
FNSDDVNFQVENLR	K	F	14	0	1695.79	ASTEI00450-PA	ASTEI00450-PA	579	592	yes	yes	2;3	7.5091e-192	204.94	4203	62	4357	67	ASTEI00450-PA	ASTEI00450-PA
AKLEQTLDELEDSLEREK	K	K	18	2	2145.08	ASTEI08310-PA	ASTEI08310-PA	382	399	yes	yes	2;3;4	8.4815e-229	204.71	707	1323	733	64	ASTEI08310-PA	ASTEI08310-PA
LRDIEVELDEER	R	R	12	1	1514.76	ASTEI05916-PA	ASTEI05916-PA	861	872	yes	yes	2;3	2.3151e-175	204.18	8926	926	9270	33	ASTEI05916-PA	ASTEI05916-PA
ADSEIGLPELTTDVYSNNLEGDIR	K	G	24	0	2620.25	ASTEI03309-PA	ASTEI03309-PA	355	378	yes	yes	2;3	3.6304e-280	204.17	263	504	276	32	ASTEI03309-PA	ASTEI03309-PA
DSDSQGQTYQAVGPR	K	R	15	0	1607.72	ASTEI08410-PA	ASTEI08410-PA	268	282	yes	yes	2;3	4.074e-202	204.13	2536	1334	2640	19	ASTEI08410-PA	ASTEI08410-PA
FGERLDEVEDVLTTNR	K	I	16	1	1891.93	ASTEI01125-PA	ASTEI01125-PA	258	273	yes	yes	2;3	4.054e-202	204.13	3962	162	4108	48	ASTEI01125-PA	ASTEI01125-PA
RYTEQIVSER	R	A	10	1	1279.65	ASTEI02215-PA	ASTEI02215-PA	46	55	yes	yes	2;3	2.8243e-166	204	11661	347	12160	14	ASTEI02215-PA	ASTEI02215-PA
FVSQIQSATIDEGETIR	K	F	17	0	1892.95	ASTEI01466-PA	ASTEI01466-PA	3825	3841	yes	yes	2;3	1.0381e-214	203.99	4408	222	4567	31	ASTEI01466-PA	ASTEI01466-PA
RIGVFGEDEDTTGK	R	S	14	1	1522.73	ASTEI09094-PA	ASTEI09094-PA	631	644	yes	yes	2;3	1.3165e-191	203.85	11430	1434	11925	50	ASTEI09094-PA	ASTEI09094-PA
DLYANTVLSGGTTMYPGIADR	K	M	21	0	2214.06	ASTEI07742-PA;ASTEI10164-PA;ASTEI10166-PA	ASTEI10166-PA	293	313	no	no	2;3	3.3984e-244	203.71	2405	1593;1591;1224	2503;2504	51	ASTEI07742-PA;ASTEI10164-PA;ASTEI10166-PA	ASTEI10166-PA
IWCPDHFICHNANCK	R	R	15	0	1970.83	ASTEI04596-PA	ASTEI04596-PA	2254	2268	yes	yes	2;3;4	4.7923e-202	203.29	6988	717	7267	34	ASTEI04596-PA	ASTEI04596-PA
VRELESELDSEQRR	R	H	14	2	1744.87	ASTEI08310-PA	ASTEI08310-PA	1176	1189	yes	yes	2;3;4	4.2726e-192	203.27	14630	1323	15219	112	ASTEI08310-PA	ASTEI08310-PA
ARPEYMIPIHFYGR	K	V	14	1	1748.88	ASTEI07670-PA	ASTEI07670-PA	220	233	yes	yes	2;3;4	5.145e-191	203.11	1164	1209	1219;1220	87	ASTEI07670-PA	ASTEI07670-PA
VAAEEEKDEIEDTPDVNTPAER	K	K	22	1	2456.12	ASTEI02254-PA	ASTEI02254-PA	681	702	yes	yes	2;3	1.6797e-260	202.95	13645	356	14202	23	ASTEI02254-PA	ASTEI02254-PA
KGESQTNVEIVGDQDFTK	K	L	18	1	1993.96	ASTEI03148-PA	ASTEI03148-PA	251	268	yes	yes	2;3	4.1224e-228	202.94	7200	479	7488	17	ASTEI03148-PA	ASTEI03148-PA
NGVTLLDKDGNELGQSVR	K	A	18	1	1913.98	ASTEI04842-PA	ASTEI04842-PA	203	220	yes	yes	2;3	1.5473e-227	202.35	10001	759	10453	32	ASTEI04842-PA	ASTEI04842-PA
LISWYDNEYGYSNR	K	V	14	0	1778.79	ASTEI04722-PA	ASTEI04722-PA	307	320	yes	yes	2;3	1.2434e-191	202.32	8387	734	8714	64	ASTEI06118-PA	ASTEI06118-PA
MLGYEDEKFTELMR	K	L	14	1	1760.81	ASTEI06118-PA	ASTEI06118-PA	239	252	yes	yes	2;3	5.8463e-191	202.32	9583	959	9971;9972;9973	30	ASTEI04722-PA	ASTEI04722-PA
CSEYTNAICDR	K	I	11	0	1387.55	ASTEI03179-PA	ASTEI03179-PA	390	400	yes	yes	2	1.8928e-150	202.03	1761	483	1843	46	ASTEI03179-PA	ASTEI03179-PA
ALLNLGDSVTTDHISPAGSIAR	R	N	22	0	2207.15	ASTEI097191-PA	ASTEI097191-PA	679	700	yes	yes	2;3	9.5132e-238	201.95	853	1520	883	18	ASTEI097191-PA	ASTEI097191-PA
TREGNDLYNEMIEGGVISLK	R	D	20	1	2237.1	ASTEI06097-PA;ASTEI11539-PA	ASTEI11539-PA	162	181	no	no	2;3	2.3922e-219	201.61	13381	1783;953	13927;13928	10	ASTEI06097-PA;ASTEI11539-PA	ASTEI11539-PA
LPCIFVCENNGYGMGTSAER	K	G	20	0	2273.99	ASTEI03309-PA	ASTEI03309-PA	217	236	yes	yes	2;3	1.0022e-219	201.18	8768	504	9106;9107	13	ASTEI03309-PA	ASTEI03309-PA
GDKLCGAIVYYDGQQDDAR	R	M	19	1	2142.96	ASTEI04920-PA	ASTEI04920-PA	205	223	yes	yes	2;3	3.0793e-204	201.14	4592	771	4755	64	ASTEI04920-PA	ASTEI04920-PA
LNVQEHVSYSFLNEAGIPTPK	-	F	21	0	2342.19	ASTEI08119-PA	ASTEI08119-PA	1	21	yes	yes	2;3	4.2538e-220	201.13	8758	1292	9096	35	ASTEI08119-PA	ASTEI08119-PA
EVDRLEDKLMNEK	K	E	13	2	1617.8	ASTEI00121-PA	ASTEI00121-PA	527	539	yes	yes	2;3;4	6.078e-160	201.08	3640	15	3778	16	ASTEI00121-PA	ASTEI00121-PA
YLDADKAASANLEK	R	I	14	1	1507.75	ASTEI09205-PA	ASTEI09205-PA	275	288	yes	yes	2;3	2.3259e-168	200.97	15445	1449	16054	25	ASTEI09205-PA	ASTEI09205-PA
IYQIYEGTSQIQR	K	L	13	0	1597.81	ASTEI02252-PA	ASTEI02252-PA	394	406	yes	yes	2;3	1.3127e-160	200.82	7030	355	7309	80	ASTEI02252-PA	ASTEI02252-PA
CPTYGEIEQTCTVQVVEK	K	T	18	0	2139.98	ASTEI03169-PA	ASTEI03169-PA	4156	4173	yes	yes	2;3	2.4133e-204	200.67	1739	482	1821	11	ASTEI05524-PA	ASTEI05524-PA
KEKEQGCYEDFLECLK	K	L	16	2	2074.93	ASTEI05524-PA	ASTEI05524-PA	77	92	yes	yes	2;3;4	9.3462e-179	200.67	7144	862	7430	24	ASTEI03169-PA	ASTEI03169-PA
TQASLGTNTFAITGHSETK	K	M	19	0	1962.96	ASTEI02679-PA	ASTEI02679-PA	74	92	yes	yes	2;3	9.8601e-205	200.67	13347	408	13893	29	ASTEI02679-PA	ASTEI02679-PA
GHYTEGAELVDSVLDVVR	K	K	18	0	1957.97	ASTEI06416-PA	ASTEI06416-PA	96	113	yes	yes	2;3	2.5657e-204	200.58	4823	1002	4999	33	ASTEI06416-PA	ASTEI06416-PA
KFDLSAPWEQFPNFR	R	H	15	1	1880.92	ASTEI10140-PA	ASTEI10140-PA	232	246	yes	yes	2;3	1.1203e-178	200.55	7167	1586	7453	37	ASTEI10140-PA	ASTEI10140-PA
IVPIVEPEILPDGDHDLER	R	C	19	0	2155.12	ASTEI10732-PA	ASTEI10732-PA	183	201	yes	yes	2;3;4	1.2248e-204	200.33	6954	1682	7233	109	ASTEI10732-PA	ASTEI10732-PA
STILNYLTHNEYTPNSVR	K	T	18	0	2121.05	ASTEI00716-PA	ASTEI00716-PA	2159	2176	yes	yes	2;3	2.9977e-204	200.33	12488	97	13014	15	ASTEI00716-PA	ASTEI00716-PA
HQGVMVGMGNKDSYVGDEAQSKR	R	G	23	2	2492.15	ASTEI10166-PA	ASTEI10166-PA	41	63	yes	yes	2;3;4;5	7.1021e-236	200.29	5746	1593	5966;5967;5968	51	ASTEI10166-PA	ASTEI10166-PA
NEQSEAFQEHSIR	R	V	13	0	1573.71	ASTEI03067-PA	ASTEI03067-PA	2465	2477	yes	yes	2;3	1.9528e-160	200.21	9888	467	10335	12	ASTEI03067-PA	ASTEI03067-PA
SVSSGEAIEEWQLPAR	R	Y	16	0	1757.86	ASTEI05068-PA	ASTEI05068-PA	51	66	yes	yes	2	2.1358e-179	200.19	12595	794	13122	26	ASTEI05068-PA	ASTEI05068-PA
THHLVTVEQGWPQSGIGSEICAR	K	I	23	0	2561.24	ASTEI09467-PA	ASTEI09467-PA	278	300	yes	yes	2;3;4	8.1137e-237	199.89	13014	1489	13551	73	ASTEI09467-PA	ASTEI09467-PA
KIASEVVAVSVGPAQSQEVLR	K	T	21	1	2166.2	ASTEI06933-PA	ASTEI06933-PA	54	74	yes	yes	2;3	1.492e-219	199.7	7259	1081	7551	20	ASTEI06933-PA	ASTEI06933-PA
TFKDFGGTVLANACGPCIGQWDR	K	K	23	1	2569.18	ASTEI10416-PA	ASTEI10416-PA	441	463	yes	yes	2;3	4.7444e-236	199.36	12904	1634	13437	48	ASTEI10416-PA	ASTEI10416-PA
EAVNASYEVSLNEGLR	K	F	16	0	1749.85	ASTEI09239-PA	ASTEI09239-PA	251	266	yes	yes	2	3.3154e-179	199.15	2845	1457	2957	9	ASTEI09239-PA	ASTEI09239-PA
FKTEGDNYTCTIFNPK	K	V	16	1	1933.89	ASTEI05705-PA	ASTEI05705-PA	1272	1287	yes	yes	2;3	1.5975e-178	199.08	4090	895	4240	24	ASTEI05705-PA	ASTEI05705-PA
LVTAVNDIEKR	R	I	11	1	1256.71	ASTEI02221-PA	ASTEI02221-PA	277	287	yes	yes	2;3	2.6665e-148	199.08	9341	349	9695	70	ASTEI02221-PA	ASTEI02221-PA
DSDEAESQFAFR	R	Q	12	0	1400.58	ASTEI10144-PA	ASTEI10144-PA	1244	1255	yes	yes	2	1.5499e-153	199.03	2532	1587	2636	11	ASTEI10144-PA	ASTEI10144-PA
TEMSETEEIKTPLQQK	R	L	16	1	1890.92	ASTEI09094-PA	ASTEI09094-PA	230	245	yes	yes	2;3	1.7089e-178	198.87	12857	1434	13387;13388	22	ASTEI09094-PA	ASTEI09094-PA
AIMTYVSCYYHAFQGAQQAETAANR	R	I	25	0	2850.29	ASTEI05722-PA	ASTEI05722-PA	242	266	yes	yes	2;3;4	5.6004e-269	198.64	641	899	666;667	12	ASTEI08719-PA	ASTEI08719-PA
MNVPVIGGHSGVTIIPVLSQTK	K	P	22	0	2246.25	ASTEI08719-PA	ASTEI08719-PA	192	213	yes	yes	2;3	2.7633e-236	198.64	9630	1378	10039;10040	12	ASTEI05722-PA	ASTEI05722-PA
QVGENINNYNNFPR	R	L	14	0	1677.79	ASTEI08690-PA	ASTEI08690-PA	300	313	yes	yes	2;3	1.5808e-168	198.57	11239	1371	11732	76	ASTEI08690-PA	ASTEI08690-PA
VSIDTNMEQTVFR	R	V	13	0	1538.74	ASTEI05705-PA	ASTEI05705-PA	5491	5503	yes	yes	2	3.6705e-160	198.57	14671	895	15260;15261	5	ASTEI05705-PA	ASTEI05705-PA
SCEHFLQTQMGHQANR	K	T	16	0	1942.85	ASTEI04920-PA	ASTEI04920-PA	590	605	yes	yes	2;3;4	4.1842e-179	198.38	11737	771	12237;12238	23	ASTEI04920-PA	ASTEI04920-PA
CTQDEMQSAVESSK	K	K	14	0	1598.66	ASTEI07950-PA	ASTEI07950-PA	61	74	yes	yes	2	1.7081e-168	198.29	1786	1257	1868	5	ASTEI07950-PA	ASTEI07950-PA
IHQAVQESMIFENR	K	Y	14	0	1700.83	ASTEI05722-PA	ASTEI05722-PA	696	709	yes	yes	2;3	1.7081e-168	198.29	6250	899	6497;6498	16	ASTEI05722-PA	ASTEI05722-PA
AQLELSQVRQEIDR	R	R	14	1	1683.89	ASTEI08310-PA	ASTEI08310-PA	918	931	yes	yes	2;3	8.3052e-168	198.16	1119	1323	1174	57	ASTEI08310-PA	ASTEI08310-PA
IQLLEEDLERSEER	R	L	14	1	1757.88	ASTEI00121-PA	ASTEI00121-PA	61	74	yes	yes	2;3	4.2731e-169	198.14	6675	15	6939	54	ASTEI00121-PA	ASTEI00121-PA
HIADLAGNANIILPVPAFNVINGGSHAGNK	K	L	30	0	2993.58	ASTEI01631-PA	ASTEI01631-PA	133	162	yes	yes	2;3;4	3.8902e-297	198.03	5631	259	5841	19	ASTEI01631-PA	ASTEI01631-PA
CPAVAAVGPVENLPDYMR	R	I	18	0	1957.94	ASTEI02163-PA	ASTEI02163-PA	445	462	no	no	2;3	7.2339e-204	197.88	1724	341	1803;1804	13	ASTEI02163-PA	ASTEI02163-PA
NTVASLETSEGCPIQPGSSLQK	R	V	22	0	2302.11	ASTEI08321-PA	ASTEI08321-PA	251	272	yes	yes	2;3	3.5373e-236	197.68	10408	1327	10874	16	ASTEI08321-PA	ASTEI08321-PA
KDHSDVSNQLYACYAIGK	R	D	18	1	2067.97	ASTEI00470-PA	ASTEI00470-PA	401	418	yes	yes	2;3;4	1.0463e-203	197.67	7112	67	7393	23	ASTEI00470-PA	ASTEI00470-PA
QVWITCK	R	E	7	0	933.474	ASTEI01665-PA	ASTEI01665-PA	231	237	yes	yes	1	2.332e-104	197.6	11272	264	11765	1	ASTEI01665-PA	ASTEI01665-PA
DYAKLEATADKYNLQVR	K	G	17	2	1997.02	ASTEI02221-PA	ASTEI02221-PA	324	340	yes	yes	2;3;4	8.4313e-190	197.49	2720	349	2829	54	ASTEI02221-PA	ASTEI02221-PA
FAAVAEQEEIRKEQER	R	L	16	2	1931.97	ASTEI04920-PA	ASTEI04920-PA	697	712	yes	yes	2;3;4	3.0784e-178	197.47	3761	771	3903	63	ASTEI08990-PA	ASTEI08990-PA
KDLVSQVNPPKYEK	K	C	14	2	1643.89	ASTEI08311-PA	ASTEI08311-PA	123	136	yes	yes	2;3;4	1.2259e-167	197.47	7121	1324	7402	33	ASTEI08311-PA	ASTEI08311-PA
QLLHVEHPNSQEIQEK	R	Q	16	0	1927.98	ASTEI08990-PA	ASTEI08990-PA	911	926	yes	yes	2;3;4	5.2225e-179	197.47	11009	1418	11493	14	ASTEI04920-PA	ASTEI04920-PA
LQQFFNHHMFVLEQEEYQR	K	E	19	0	2522.18	ASTEI08311-PA	ASTEI08311-PA	647	665	yes	yes	2;3;4	1.3759e-243	197.38	8902	1324	9246	11	ASTEI08311-PA	ASTEI08311-PA
TKAEHDRANMYNELNNTR	K	T	18	2	2176.01	ASTEI08310-PA	ASTEI08310-PA	572	589	yes	yes	2;3;4	3.2514e-204	197.38	13113	1323	13652;13653	18	ASTEI08310-PA	ASTEI08310-PA
LREEGSVVQAESR	K	M	13	1	1458.74	ASTEI10499-PA	ASTEI10499-PA	163	175	yes	yes	2;3	2.4203e-159	197.17	8930	1646	9274	17	ASTEI10499-PA	ASTEI10499-PA
QLQADFVLVKDDIAQR	K	Y	16	1	1857.99	ASTEI00150-PA	ASTEI00150-PA	2388	2403	yes	yes	2;3	2.7212e-178	196.97	11025	21	11509	47	ASTEI00150-PA	ASTEI00150-PA
KVQQVEEDLEKSEER	R	S	15	2	1844.91	ASTEI00121-PA	ASTEI00121-PA	366	380	yes	yes	2;3;4	1.2615e-178	196.8	7580	15	7885	69	ASTEI03169-PA	ASTEI03169-PA
NSVDKTDCVYYLNYK	K	N	15	1	1880.86	ASTEI03169-PA	ASTEI03169-PA	4260	4274	yes	yes	2;3	1.3306e-177	196.8	10371	482	10837	17	ASTEI00121-PA	ASTEI00121-PA
SVVEFLQGAIGTPHGGFPEPLR	K	S	22	0	2307.2	ASTEI08133-PA	ASTEI08133-PA	959	980	yes	yes	2;3	4.2804e-236	196.76	12613	1296	13140	23	ASTEI08133-PA	ASTEI08133-PA
AGDYDIGAAFDGDGDRNMIIGR	R	K	22	1	2298.03	ASTEI06836-PA	ASTEI06836-PA	279	300	yes	yes	2;3	2.1819e-235	196.31	456	1065	475	7	ASTEI06836-PA	ASTEI06836-PA
IPCSVLMGANLAGEVAEEK	K	F	19	0	1986.98	ASTEI01494-PA	ASTEI01494-PA	144	162	yes	yes	2;3	4.0777e-204	196.3	6596	226	6856;6857	21	ASTEI01494-PA	ASTEI01494-PA
GVSVVICNGTQDK	R	A	13	0	1375.68	ASTEI11056-PA	ASTEI11056-PA	276	288	yes	yes	2	6.217e-160	196.15	5408	1732	5607	12	ASTEI11056-PA	ASTEI11056-PA
RQVEVSLEEATTR	K	I	13	1	1516.78	ASTEI05916-PA	ASTEI05916-PA	742	754	yes	yes	2;3	8.7063e-160	196.05	11584	926	12083	11	ASTEI05916-PA	ASTEI05916-PA
AINDLTDSYGQEWTYRDR	K	K	18	1	2202	ASTEI00450-PA	ASTEI00450-PA	902	919	yes	yes	2;3	2.5553e-204	195.92	646	62	672	12	ASTEI00450-PA	ASTEI00450-PA
AVEILSDIIQNSR	K	L	13	0	1456.79	ASTEI03504-PA	ASTEI03504-PA	138	150	yes	yes	2;3	6.6184e-160	195.77	1385	532	1448	28	ASTEI05722-PA	ASTEI05722-PA
GKEEMLQSQDYR	K	N	12	1	1482.68	ASTEI05722-PA	ASTEI05722-PA	417	428	yes	yes	2;3	1.5119e-152	195.77	4935	899	5112;5113	18	ASTEI03504-PA	ASTEI03504-PA
GINWVAVGDENYGEGSSR	K	E	18	0	1908.86	ASTEI10416-PA	ASTEI10416-PA	660	677	yes	yes	2;3	2.7075e-204	195.6	4887	1634	5064	57	ASTEI10416-PA	ASTEI10416-PA
IISKIENQQGMQNLDK	K	I	16	1	1857.96	ASTEI07469-PA	ASTEI07469-PA	249	264	yes	yes	2;3	3.4541e-178	195.6	6317	1171	6566;6567	8	ASTEI07469-PA	ASTEI07469-PA
DLYANTVMSGGTTMYPGIADR	K	M	21	0	2232.02	ASTEI07267-PA	ASTEI07267-PA	293	313	yes	yes	2;3	2.9754e-219	195.56	2406	1135	2505;2506;2507	25	ASTEI07267-PA	ASTEI07267-PA
EVVGHGWNGLPVYADR	R	V	16	0	1767.87	ASTEI09380-PA	ASTEI09380-PA	48	63	yes	yes	2;3	7.4666e-179	195.5	3702	1476	3840	41	ASTEI09380-PA	ASTEI09380-PA
LSGDVNRYETGDEDNFSQPAVFYR	K	R	24	1	2778.25	ASTEI10644-PA	ASTEI10644-PA	424	447	yes	yes	2;3	6.3488e-254	195.43	8992	1668	9337	23	ASTEI10644-PA	ASTEI10644-PA
TALVEADDFASGTSSR	K	S	16	0	1625.75	ASTEI04920-PA	ASTEI04920-PA	91	106	yes	yes	2	7.8082e-179	195.2	12721	771	13251	40	ASTEI04920-PA	ASTEI04920-PA
RIQSLTGELEEIRVNYDSSLR	R	S	21	2	2477.29	ASTEI05916-PA	ASTEI05916-PA	719	739	yes	yes	3;4	1.6741e-198	195.09	11444	926	11939	24	ASTEI05916-PA	ASTEI05916-PA
HQGVMVGMGQKDSYVGDEAQSK	R	R	22	1	2350.07	ASTEI07267-PA;ASTEI07585-PA;ASTEI07584-PA;ASTEI07742-PA;ASTEI10164-PA;ASTEI10166-PA	ASTEI10166-PA	418	439	no	no	2;3;4	1.1508e-213	195.05	5750	1593;1591;1135;1224;1191;1192	5978;5979;5980	29	ASTEI07267-PA;ASTEI07585-PA;ASTEI07584-PA;ASTEI07742-PA;ASTEI10164-PA;ASTEI10166-PA	ASTEI10166-PA
ARFEELNADLFR	R	S	12	1	1479.75	ASTEI05419-PA	ASTEI05419-PA	730	741	yes	yes	2;3	7.7467e-133	194.98	1161	845	1216	68	ASTEI05419-PA	ASTEI05419-PA
ELLTLEEKDEKR	R	L	12	2	1501.8	ASTEI08445-PA	ASTEI08445-PA	60	71	yes	yes	2;3	1.0452e-132	194.96	3313	1335	3442	16	ASTEI08445-PA	ASTEI08445-PA
VDDLAAELDASQKECR	K	N	16	1	1818.84	ASTEI08310-PA	ASTEI08310-PA	817	832	yes	yes	2;3	2.3404e-157	194.77	13823	1323	14385	75	ASTEI08310-PA	ASTEI08310-PA
NLNDEIAHQDELINK	R	L	15	0	1764.86	ASTEI08310-PA	ASTEI08310-PA	334	348	yes	yes	2;3	5.6302e-157	194.19	10171	1323	10631	71	ASTEI08310-PA	ASTEI08310-PA
DVQSALEEEQR	K	A	11	0	1302.61	ASTEI08310-PA	ASTEI08310-PA	1009	1019	yes	yes	2;3	2.7018e-128	194.17	2677	1323	2786	104	ASTEI08310-PA	ASTEI08310-PA
SVTETGVELSNEER	K	N	14	0	1548.73	ASTEI01617-PA	ASTEI01617-PA	31	44	yes	yes	2;3	2.4032e-147	194.12	12597	256	13124	48	ASTEI01617-PA	ASTEI01617-PA
FLALDLGGTNFR	K	V	12	0	1322.7	ASTEI06800-PA	ASTEI06800-PA	41	52	yes	yes	2	9.4921e-133	193.96	4100	1057	4250	2	ASTEI06800-PA	ASTEI06800-PA
HLDTIAQPFPVSR	K	D	13	0	1479.78	ASTEI03023-PA	ASTEI03023-PA	148	160	yes	yes	2	3.3903e-139	193.81	5670	461	5882	1	ASTEI03023-PA	ASTEI03023-PA
EVVGHGWNGLPVYADRVDYPMPAIR	R	F	25	1	2810.4	ASTEI09380-PA	ASTEI09380-PA	48	72	yes	yes	2;3;4;5	6.2159e-232	193.77	3703	1476	3841;3842	12	ASTEI09380-PA	ASTEI09380-PA
LVEILADIVQNPR	K	L	13	0	1478.85	ASTEI02163-PA	ASTEI02163-PA	135	147	yes	yes	2;3	3.5878e-139	193.73	9238	341	9591	75	ASTEI02163-PA	ASTEI02163-PA
TAQEIEAEQSVAVATLRDPQNDTER	R	V	25	1	2770.34	ASTEI01948-PA	ASTEI01948-PA	187	211	yes	yes	2;3;4	4.1025e-231	193.73	12738	308	13268	75	ASTEI01948-PA	ASTEI01948-PA
FCVGGNWK	K	M	8	0	966.438	ASTEI05709-PA	ASTEI05709-PA	5	12	yes	yes	1;2	4.0027e-72	193.7	3837	896	3980	16	ASTEI05709-PA	ASTEI05709-PA
TAQEIEAEQSVAVATLR	R	D	17	0	1814.94	ASTEI01948-PA	ASTEI01948-PA	187	203	yes	yes	2;3	1.238e-168	193.64	12737	308	13267	33	ASTEI01948-PA	ASTEI01948-PA
QSTEAVHVVAYAAELIATNPR	K	E	21	0	2239.16	ASTEI00476-PA	ASTEI00476-PA	221	241	yes	yes	3;4	1.5448e-197	193.63	11174	69	11665	4	ASTEI00476-PA	ASTEI00476-PA
QRFEDCVLYEQPDHER	R	K	16	1	2119.94	ASTEI11442-PA;ASTEI01676-PA	ASTEI11442-PA	12	27	yes	no	2;3;4	1.0484e-156	193.32	11133	268	11622	26	ASTEI11442-PA;ASTEI01676-PA	ASTEI11442-PA
ISLTQQLEDTK	K	R	11	0	1274.67	ASTEI08310-PA	ASTEI08310-PA	663	673	yes	yes	2	4.982e-128	193.3	6783	1323	7054	26	ASTEI08310-PA	ASTEI08310-PA
AEGVAYNVGKFPFAANSR	K	A	18	1	1896.95	ASTEI10015-PA	ASTEI10015-PA	408	425	yes	yes	2;3	7.2297e-181	193.27	321	1565	336	27	ASTEI10015-PA	ASTEI10015-PA
SLHNIETFEGTNIHLECR	R	L	18	0	2169.03	ASTEI01466-PA	ASTEI01466-PA	1308	1325	yes	yes	2;3;4	1.6025e-181	193.19	12143	222	12652	13	ASTEI01466-PA	ASTEI01466-PA
DPTANFTPR	R	T	9	0	1017.49	ASTEI07670-PA	ASTEI07670-PA	621	629	yes	yes	1;2	1.0267e-121	193.1	2474	1209	2577	20	ASTEI07670-PA	ASTEI07670-PA
SHLEMIGSYEPISK	K	K	14	0	1589.78	ASTEI07614-PA	ASTEI07614-PA	35	48	yes	yes	2;3	4.7981e-147	193.06	11983	1196	12488;12489	17	ASTEI07614-PA	ASTEI07614-PA
VGVDKGAEAGYEAER	R	K	15	1	1549.74	ASTEI01671-PA	ASTEI01671-PA	315	329	yes	yes	2;3	6.3962e-156	192.78	14089	266	14659	17	ASTEI01671-PA	ASTEI01671-PA
VGWEQLLTSINR	R	N	12	0	1414.76	ASTEI05722-PA	ASTEI05722-PA	720	731	yes	yes	2;3	1.943e-132	192.68	14097	899	14667	64	ASTEI05722-PA	ASTEI05722-PA
EYQELKEEMDQLVGR	K	I	15	1	1865.88	ASTEI03043-PA	ASTEI03043-PA	349	363	yes	yes	2;3	6.7407e-156	192.65	3743	463	3884	9	ASTEI03043-PA	ASTEI03043-PA
KDGSSFLTALHVFANSLTPADK	R	N	22	1	2318.19	ASTEI05686-PA	ASTEI05686-PA	510	531	yes	yes	3;4	1.5131e-213	192.63	7110	893	7391	9	ASTEI05686-PA	ASTEI05686-PA
IIDVVYNASNNELIR	R	T	15	0	1731.92	ASTEI00735-PA	ASTEI00735-PA	78	92	yes	yes	2;3	1.5778e-156	192.39	6266	101	6514	63	ASTEI00735-PA	ASTEI00735-PA
TVDEVLSHFR	K	V	10	0	1201.61	ASTEI09094-PA	ASTEI09094-PA	8	17	yes	yes	2;3	1.7975e-124	192.26	13511	1434	14064	86	ASTEI09094-PA	ASTEI09094-PA
DYYFALAHTVKDHLVSR	R	W	17	1	2034.03	ASTEI07670-PA	ASTEI07670-PA	78	94	yes	yes	2;3;4;5	1.1091e-167	192.24	2749	1209	2858	92	ASTEI07670-PA	ASTEI07670-PA
EGNDLYNEMIEGGVISLKDK	R	S	20	1	2223.07	ASTEI06097-PA;ASTEI11539-PA	ASTEI11539-PA	164	183	no	no	2;3	1.4272e-195	192.18	3035	1783;953	3153;3154	29	ASTEI06097-PA;ASTEI11539-PA	ASTEI11539-PA
CTTDHISAAGPWLK	K	Y	14	0	1555.75	ASTEI10416-PA	ASTEI10416-PA	598	611	yes	yes	2;3	6.7903e-147	192.18	1790	1634	1872	69	ASTEI10416-PA	ASTEI10416-PA
DHASIQINIVDVDPETGR	K	M	18	0	1977.98	ASTEI07366-PA	ASTEI07366-PA	28	45	yes	yes	2;3	2.4262e-181	192.16	2136	1148	2226	4	ASTEI07366-PA	ASTEI07366-PA
GYSFTTTAEREIVR	R	D	14	1	1628.82	ASTEI07267-PA;ASTEI07584-PA;ASTEI07742-PA;ASTEI10164-PA;ASTEI10166-PA;ASTEI10165-PA;ASTEI03074-PA	ASTEI10166-PA	198	211	no	no	2;3	3.2298e-146	192.14	5487	1593;1591;1592;1135;469;1224;1191	5694	53	ASTEI07267-PA;ASTEI07584-PA;ASTEI07742-PA;ASTEI10164-PA;ASTEI10166-PA;ASTEI10165-PA;ASTEI03074-PA	ASTEI10166-PA
LASDLLEWIRR	R	T	11	1	1370.77	ASTEI05722-PA	ASTEI05722-PA	287	297	yes	yes	2;3	1.1079e-127	192.14	7775	899	8086	52	ASTEI05722-PA	ASTEI05722-PA
IRNGEQVEEPDDWLR	K	Y	15	1	1854.89	ASTEI07670-PA	ASTEI07670-PA	198	212	yes	yes	2;3	8.5687e-156	191.96	6730	1209	6999	5	ASTEI07670-PA	ASTEI07670-PA
IQAIENDLDQTQETLMQVNTK	K	L	21	0	2431.19	ASTEI00120-PA	ASTEI00120-PA	50	70	yes	yes	2;3	1.3925e-196	191.78	6654	14	6917;6918	7	ASTEI10564-PA	ASTEI10564-PA
IVTQGLTSTNCNSYGYK	R	A	17	0	1904.89	ASTEI10564-PA	ASTEI10564-PA	322	338	yes	yes	2	2.7303e-168	191.78	6977	1652	7256	29	ASTEI08688-PA	ASTEI08688-PA
TFIVQGFGNVGLHSCR	K	Y	16	0	1790.89	ASTEI08688-PA	ASTEI08688-PA	300	315	yes	yes	2;3	4.0739e-157	191.78	12903	1370	13436	12	ASTEI00120-PA	ASTEI00120-PA
CIASIEYPGEVYAISSRPYGQR	R	A	22	1	2515.22	ASTEI09193-PA	ASTEI09193-PA	71	92	yes	yes	2;3	1.5401e-213	191.64	1654	1446	1730	20	ASTEI09193-PA	ASTEI09193-PA
WGTESQVSHVSTGGGASLELLEGK	K	V	24	0	2428.19	ASTEI05047-PA	ASTEI05047-PA	381	404	yes	yes	2;3	3.8466e-231	191.62	15045	790	15648	34	ASTEI05047-PA	ASTEI05047-PA
ELDELMLKLDGTENK	K	S	15	1	1746.87	ASTEI01631-PA	ASTEI01631-PA	89	103	yes	yes	2;3	9.5971e-156	191.57	3219	259	3344	14	ASTEI01631-PA	ASTEI01631-PA
NETADSLGAAHVLR	R	A	14	0	1452.73	ASTEI02887-PA	ASTEI02887-PA	287	300	yes	yes	2;3	8.2561e-147	191.53	9890	439	10337	33	ASTEI02887-PA	ASTEI02887-PA
VNNQSQIGLGYQQK	K	L	14	0	1575.8	ASTEI06526-PA	ASTEI06526-PA	322	335	yes	yes	2;3	8.3646e-147	191.48	14498	1015	15084	57	ASTEI07612-PA	ASTEI07612-PA
YLYLVDLQDRNER	K	L	13	1	1695.86	ASTEI07612-PA	ASTEI07612-PA	144	156	yes	yes	2;3	4.2936e-138	191.48	15508	1195	16123	39	ASTEI06526-PA	ASTEI06526-PA
HGASITNHVEVLELLK	R	K	16	0	1758.96	ASTEI04920-PA	ASTEI04920-PA	235	250	yes	yes	2;3;4	4.4718e-157	191.44	5599	771	5809	24	ASTEI04920-PA	ASTEI04920-PA
FNTSASGDEYCSLADYVGR	R	M	19	0	2110.89	ASTEI11432-PA;ASTEI02622-PA	ASTEI11432-PA	444	462	yes	no	2;3	1.2566e-181	191.35	4205	1775	4359	45	ASTEI11432-PA;ASTEI02622-PA	ASTEI11432-PA
VSAVNQAGQGNPSDSSVK	R	C	18	0	1743.84	ASTEI05705-PA	ASTEI05705-PA	5415	5432	yes	yes	2;3	3.0755e-181	191.35	14648	895	15237	18	ASTEI05705-PA	ASTEI05705-PA
LADELRAEQDHAQTQEKLR	R	K	19	2	2250.14	ASTEI08310-PA	ASTEI08310-PA	1122	1140	yes	yes	2;3;4;5	5.4072e-182	191.07	7655	1323	7962	84	ASTEI08310-PA	ASTEI08310-PA
AECTAEQAYEHTDGR	K	A	15	0	1736.71	ASTEI10604-PA	ASTEI10604-PA	513	527	yes	yes	2;3	2.3321e-156	191.06	290	1660	304	22	ASTEI10604-PA	ASTEI10604-PA
SQEEQLELCR	K	I	10	0	1290.59	ASTEI07612-PA	ASTEI07612-PA	122	131	yes	yes	2	2.5956e-124	190.96	12358	1195	12880	22	ASTEI07612-PA	ASTEI07612-PA
NLEDLSLQHNEIR	K	M	13	0	1579.8	ASTEI02547-PA	ASTEI02547-PA	339	351	yes	yes	2	1.0677e-138	190.85	10120	389	10580	9	ASTEI02547-PA	ASTEI02547-PA
SLDLEEDDRLELR	R	C	13	1	1601.79	ASTEI02092-PA	ASTEI02092-PA	3443	3455	yes	yes	2;3	5.3443e-138	190.57	12105	331	12613	24	ASTEI02092-PA	ASTEI02092-PA
DSGDYEMITGYR	R	A	12	0	1405.58	ASTEI08688-PA	ASTEI08688-PA	122	133	yes	yes	2	3.6093e-132	190.53	2540	1370	2644;2645	15	ASTEI08688-PA	ASTEI08688-PA
TVELLYAYVVPKPR	K	D	14	1	1646.94	ASTEI04365-PA	ASTEI04365-PA	228	241	yes	yes	2;3	5.0162e-146	190.46	13523	677	14076	139	ASTEI04365-PA	ASTEI04365-PA
LPSLQTVDVSSPNSASAPVR	K	I	20	0	2024.05	ASTEI06287-PA	ASTEI06287-PA	495	514	yes	yes	2;3	5.0002e-196	190.23	8813	985	9153	9	ASTEI06287-PA	ASTEI06287-PA
LYSGCTVEINNTDAEGR	R	L	17	0	1897.85	ASTEI01642-PA	ASTEI01642-PA	331	347	yes	yes	2	4.0647e-168	190.11	9446	260	9804	24	ASTEI01642-PA	ASTEI01642-PA
EITHGGQYALESK	K	N	13	0	1431.7	ASTEI05705-PA	ASTEI05705-PA	6571	6583	yes	yes	2;3	1.2689e-138	190.03	3130	895	3252	13	ASTEI05705-PA	ASTEI05705-PA
IAQSSVNWASLAER	R	V	14	0	1530.78	ASTEI05637-PA	ASTEI05637-PA	6	19	yes	yes	2;3	1.1623e-146	190.03	5929	881	6172	33	ASTEI05637-PA	ASTEI05637-PA
SHFVSNVDGTHIAETLK	R	K	17	0	1853.93	ASTEI10623-PA	ASTEI10623-PA	184	200	yes	yes	2;3;4	4.2543e-168	189.87	11979	1663	12484	40	ASTEI10623-PA	ASTEI10623-PA
EAFALMDNDKDGVIGKNDLR	K	S	20	2	2220.08	ASTEI05481-PA	ASTEI05481-PA	70	89	yes	yes	2;3;4	3.1802e-195	189.84	2778	852	2888;2889	3	ASTEI05481-PA	ASTEI05481-PA
AVESLCFLR	K	D	9	0	1093.56	ASTEI09365-PA	ASTEI09365-PA	684	692	yes	yes	1;2	4.384e-58	189.78	1390	1474	1454	27	ASTEI09365-PA	ASTEI09365-PA
LTAQKNDLENQLRDTQER	K	L	18	2	2171.09	ASTEI08310-PA	ASTEI08310-PA	265	282	yes	yes	2;3;4	2.6582e-180	189.56	9089	1323	9439	79	ASTEI08310-PA	ASTEI08310-PA
LKQEYFMCAATLQDIVR	R	R	17	1	2085.04	ASTEI07670-PA	ASTEI07670-PA	321	337	yes	yes	2;3	2.1625e-167	189.44	8447	1209	8774;8775	38	ASTEI07670-PA	ASTEI07670-PA
AGAEYVVESTGVFTTTDKASAHLEGGAK	K	K	28	1	2795.36	ASTEI04722-PA	ASTEI04722-PA	87	114	yes	yes	2;3;4	7.0524e-252	189.39	435	734	453	114	ASTEI04722-PA	ASTEI04722-PA
NTNVVWVSCSGENPADNEHIGAIQYIPR	K	R	28	0	3139.48	ASTEI03752-PA	ASTEI03752-PA	223	250	yes	yes	2;3;4	7.1051e-252	189.39	10402	570	10868	19	ASTEI03752-PA	ASTEI03752-PA
IIAEAANGPTTPAADKILIDR	K	N	21	1	2149.17	ASTEI08688-PA	ASTEI08688-PA	398	418	yes	yes	2;3;4	1.1669e-195	189.11	6254	1370	6502	79	ASTEI08688-PA	ASTEI08688-PA
RPAYEEEKVQEPR	R	Q	13	2	1629.81	ASTEI08184-PA	ASTEI08184-PA	1861	1873	yes	yes	2;3;4	6.1492e-139	188.96	11528	1300	12026	16	ASTEI08184-PA	ASTEI08184-PA
SIEDICVEHWKR	K	Y	12	1	1570.76	ASTEI06836-PA	ASTEI06836-PA	409	420	yes	yes	2;3	6.6463e-132	188.96	11999	1065	12506	2	ASTEI06836-PA	ASTEI06836-PA
FVIRPQSAFCYEGQSCK	R	F	17	1	2075.96	ASTEI05705-PA	ASTEI05705-PA	7588	7604	yes	yes	2;3	2.4155e-167	188.77	4391	895	4550	44	ASTEI05705-PA	ASTEI05705-PA
GDSGDYEITATNSSGR	R	D	16	0	1628.69	ASTEI05705-PA	ASTEI05705-PA	4032	4047	yes	yes	2	7.8792e-157	188.59	4606	895	4769	13	ASTEI05705-PA	ASTEI05705-PA
LATEVEDLQLEVDRASSIANAAEKK	R	Q	25	2	2699.4	ASTEI08310-PA	ASTEI08310-PA	778	802	yes	yes	3;4	1.6043e-231	188.49	7794	1323	8105	56	ASTEI08310-PA	ASTEI08310-PA
ELISNSSDALDKIR	R	Y	14	1	1559.82	ASTEI11432-PA;ASTEI02622-PA	ASTEI11432-PA	37	50	yes	no	2;3	7.1146e-146	188.48	3292	1775	3419	40	ASTEI11432-PA;ASTEI02622-PA	ASTEI11432-PA
ASQTQGIQQLLAAEKR	M	A	16	1	1740.95	ASTEI05925-PA	ASTEI05925-PA	2	17	yes	yes	2;3	1.2992e-156	188.47	1240	928	1298	0	ASTEI05925-PA	ASTEI05925-PA
ENDEINEEWLSDKSR	R	F	15	1	1862.83	ASTEI05686-PA	ASTEI05686-PA	303	317	yes	yes	2;3	1.8035e-155	188.39	3399	893	3533	26	ASTEI05686-PA	ASTEI05686-PA
ASSKDETPADTPADTPAAPTPSDSQR	K	G	26	1	2612.18	ASTEI05481-PA	ASTEI05481-PA	13	38	yes	yes	2;3;4	4.3446e-231	188.38	1248	852	1307	57	ASTEI05481-PA	ASTEI05481-PA
DITSGLVGADFAAPVVYEPPVREEQPAPR	K	K	29	1	3079.56	ASTEI01084-PA	ASTEI01084-PA	2860	2888	yes	yes	3	4.737e-253	188.29	2225	156	2317	16	ASTEI10101-PA	ASTEI10101-PA
TALAIDTIINQKR	K	F	13	1	1455.84	ASTEI10101-PA	ASTEI10101-PA	199	211	yes	yes	2;3	4.4634e-121	188.29	12705	1580	13234	77	ASTEI01084-PA	ASTEI01084-PA
RYQQQLKDVQSALEEEQR	K	A	18	2	2247.12	ASTEI08310-PA	ASTEI08310-PA	1002	1019	yes	yes	2;3;4	1.1744e-162	188.27	11658	1323	12157	46	ASTEI08310-PA	ASTEI08310-PA
KGDAQYLQSVDDR	K	A	13	1	1493.71	ASTEI01282-PA	ASTEI01282-PA	166	178	yes	yes	2;3	1.9104e-120	188.19	7188	187	7476	62	ASTEI01282-PA	ASTEI01282-PA
SLTAARPLVSVYTDKNEAAK	M	D	20	2	2133.14	ASTEI00185-PA	ASTEI00185-PA	2	21	yes	yes	2;3	7.0244e-176	188.19	12206	25	12717	0	ASTEI00185-PA	ASTEI00185-PA
NKDPLNDTVVDQFK	K	K	14	1	1631.82	ASTEI08311-PA	ASTEI08311-PA	817	830	yes	yes	1;2;3	1.8339e-51	188.15	10082	1324	10542	17	ASTEI08311-PA	ASTEI08311-PA
QHLLEDSNALQQFER	R	D	15	0	1826.89	ASTEI02282-PA	ASTEI02282-PA	569	583	yes	yes	2;3	4.4238e-138	188.12	10869	357	11348	4	ASTEI02282-PA	ASTEI02282-PA
YAGETDAQLITTVDR	R	A	15	0	1651.81	ASTEI01466-PA	ASTEI01466-PA	225	239	yes	yes	2	1.8274e-137	188.12	15149	222	15753	15	ASTEI01466-PA	ASTEI01466-PA
GIYKDTVGSEIPWTDYQLR	R	C	19	1	2240.11	ASTEI08036-PA	ASTEI08036-PA	1343	1361	yes	yes	2;3	2.9875e-161	188.04	4924	1281	5101	50	ASTEI08036-PA	ASTEI08036-PA
GNKDKIYVDYVNIVK	K	V	15	2	1766.96	ASTEI07469-PA	ASTEI07469-PA	134	148	yes	yes	2;3;4	1.7732e-136	188	5084	1171	5271	48	ASTEI07469-PA	ASTEI07469-PA
NPCEGACGVNADCNLR	K	G	16	0	1805.72	ASTEI03305-PA	ASTEI03305-PA	763	778	yes	yes	2	6.3605e-138	188	10250	503	10712	32	ASTEI03305-PA	ASTEI03305-PA
RNEVPPHLFAVSDGAYVNMLTNHENQSMLITGESGAGK	R	T	38	1	4082.96	ASTEI08311-PA	ASTEI08311-PA	197	234	yes	yes	3;4;5	3.3706e-300	187.87	11519	1324	12015;12016;12017	32	ASTEI08311-PA	ASTEI08311-PA
DEGTFAGRI	R	-	9	1	964.461	ASTEI07219-PA	ASTEI07219-PA	514	522	yes	yes	1;2	1.3599e-45	187.8	1979	1123	2063	33	ASTEI07219-PA	ASTEI07219-PA
EKEQGCYEDFLECLK	K	L	15	1	1946.84	ASTEI05524-PA	ASTEI05524-PA	78	92	yes	yes	2;3	2.5182e-136	187.75	3163	862	3286	49	ASTEI05524-PA	ASTEI05524-PA
VTLEIVNVTTEDAGTYK	K	L	17	0	1851.95	ASTEI03169-PA	ASTEI03169-PA	4390	4406	yes	yes	2	1.7062e-148	187.75	14746	482	15338	4	ASTEI03169-PA	ASTEI03169-PA
KGSITSVQAIYVPADDLTDPAPATTFAHLDATTVLSR	K	A	37	1	3841.97	ASTEI06097-PA;ASTEI11539-PA	ASTEI11539-PA	273	309	no	no	3;4;5	1.3695e-299	187.65	7220	1783;953	7509	89	ASTEI06097-PA;ASTEI11539-PA	ASTEI11539-PA
SDEYDFSKPLEGQQK	R	K	15	1	1769.81	ASTEI09457-PA	ASTEI09457-PA	597	611	yes	yes	2;3	3.1851e-136	187.6	11767	1487	12268	67	ASTEI09457-PA	ASTEI09457-PA
QLDHEYSPIGGTAEFCK	K	H	17	0	1950.88	ASTEI07332-PA	ASTEI07332-PA	92	108	yes	yes	2;3	2.281e-148	187.56	10968	1145	11449	21	ASTEI07332-PA	ASTEI07332-PA
HVGLEESVQQLSK	R	F	13	0	1452.76	ASTEI04059-PA	ASTEI04059-PA	568	580	yes	yes	2;3	9.299e-120	187.47	5808	615	6045	18	ASTEI04059-PA	ASTEI04059-PA
GGSVGSYSDSAGIEVIRR	K	H	18	1	1808.9	ASTEI03494-PA	ASTEI03494-PA	163	180	yes	yes	2;3	6.7034e-161	187.46	4780	530	4950	19	ASTEI03494-PA	ASTEI03494-PA
RVFGVSTLDIVR	R	A	12	1	1360.78	ASTEI08719-PA	ASTEI08719-PA	165	176	yes	yes	2;3	1.7016e-113	187.45	11621	1378	12120	81	ASTEI08719-PA	ASTEI08719-PA
KAEIGIAMGSGTAVAK	K	S	16	1	1502.81	ASTEI09094-PA	ASTEI09094-PA	706	721	yes	yes	2;3	2.5521e-137	187.39	7061	1434	7341;7342	49	ASTEI09094-PA	ASTEI09094-PA
TLNSELVQSEEEDKK	K	W	15	1	1747.85	ASTEI00951-PA	ASTEI00951-PA	189	203	yes	yes	2;3	1.2424e-136	187.37	13209	140	13751	10	ASTEI00951-PA	ASTEI00951-PA
ASENYNTEFIYR	K	L	12	0	1505.68	ASTEI01618-PA	ASTEI01618-PA	640	651	yes	yes	2	1.4346e-113	187.31	1193	257	1249	23	ASTEI05210-PA	ASTEI05210-PA
TPVVIENAVFHR	K	A	12	0	1380.75	ASTEI05210-PA	ASTEI05210-PA	1029	1040	yes	yes	2;3	3.4729e-114	187.31	13341	808	13887	13	ASTEI01618-PA	ASTEI01618-PA
TDTEKNAPEATAEVTETTNDQNDGTEGDVQKDNEHQR	M	T	37	2	4086.78	ASTEI04136-PA	ASTEI04136-PA	2	38	yes	yes	4	9.6661e-300	187.27	12828	624	13358	0	ASTEI04136-PA	ASTEI04136-PA
AGLEAVQDTEASLANR	K	Y	16	0	1643.81	ASTEI01466-PA	ASTEI01466-PA	2874	2889	yes	yes	2;3	2.3165e-137	187.16	486	222	506	33	ASTEI03169-PA	ASTEI03169-PA
TGSCVDVYNAYLPVHNR	K	F	17	0	1963.92	ASTEI02997-PA	ASTEI02997-PA	125	141	yes	yes	2;3	3.4904e-148	187.16	12981	454	13517	20	ASTEI02997-PA	ASTEI02997-PA
YDPIQDELTLECCVR	K	G	15	0	1909.86	ASTEI03169-PA	ASTEI03169-PA	4191	4205	yes	yes	2;3	1.0956e-136	187.16	15229	482	15834	32	ASTEI01466-PA	ASTEI01466-PA
ELPEEETKAEAEAQAQAEK	K	F	19	1	2099.99	ASTEI03169-PA	ASTEI03169-PA	4016	4034	yes	yes	2;3	1.404e-160	187.04	3325	482	3456	47	ASTEI03169-PA	ASTEI03169-PA
TVTNAVITVPAYFNDSQR	K	Q	18	0	1995.01	ASTEI05419-PA	ASTEI05419-PA	568	585	yes	yes	2;3	7.8612e-161	186.94	13588	845	14144	65	ASTEI05419-PA	ASTEI05419-PA
LSELGSWFGR	K	R	10	0	1150.58	ASTEI10453-PA	ASTEI10453-PA	78	87	yes	yes	2	3.0719e-106	186.78	8981	1640	9326	34	ASTEI10453-PA	ASTEI10453-PA
LVVDSEDQSTGESVGSTR	K	T	18	0	1864.87	ASTEI10793-PA	ASTEI10793-PA	3441	3458	yes	yes	2;3	8.9741e-161	186.75	9353	1698	9707	42	ASTEI10793-PA	ASTEI10793-PA
KSDLLAAVNAVTAGDVQAAAR	K	K	21	1	2040.1	ASTEI02887-PA	ASTEI02887-PA	613	633	yes	yes	2;3	1.2012e-175	186.68	7503	439	7807	51	ASTEI02887-PA	ASTEI02887-PA
ALQSGEEYDVLIIGGGATGAGCALDAVTR	R	G	29	0	2863.4	ASTEI04920-PA	ASTEI04920-PA	59	87	yes	yes	2;3	1.655e-250	186.43	885	771	920	40	ASTEI04920-PA	ASTEI04920-PA
LASIVEQVAEYHVEGR	R	E	16	0	1798.92	ASTEI11056-PA	ASTEI11056-PA	46	61	yes	yes	2;3;4	3.8138e-137	186.42	7777	1732	8088	77	ASTEI11056-PA	ASTEI11056-PA
WVLTAAHCTDGLDASSLSVR	K	L	20	0	2158.05	ASTEI02990-PA	ASTEI02990-PA	579	598	yes	yes	2;3	2.572e-175	186.36	15122	451	15726	4	ASTEI02990-PA	ASTEI02990-PA
GIRPAINVGLSVSR	K	V	14	1	1437.84	ASTEI10101-PA	ASTEI10101-PA	383	396	yes	yes	2;3	1.7315e-126	186.29	4895	1580	5072	63	ASTEI10101-PA	ASTEI10101-PA
GILAADESTATCGKR	K	F	15	1	1548.76	ASTEI10732-PA	ASTEI10732-PA	29	43	yes	yes	2;3	2.8594e-136	186.13	4864	1682	5041	66	ASTEI10732-PA	ASTEI10732-PA
KDAEDLELQIQK	K	I	12	1	1428.75	ASTEI08310-PA	ASTEI08310-PA	309	320	yes	yes	2;3	4.2856e-113	186.13	7101	1323	7382	26	ASTEI08310-PA	ASTEI08310-PA
NVLNVAGLK	R	L	9	0	926.555	ASTEI04650-PA	ASTEI04650-PA	304	312	yes	yes	1;2	4.384e-58	186.09	10467	724	10936	11	ASTEI04650-PA	ASTEI04650-PA
ELESELDSEQR	R	R	11	0	1333.6	ASTEI08310-PA	ASTEI08310-PA	1178	1188	yes	yes	2	5.352e-109	185.96	3247	1323	3373	37	ASTEI08310-PA	ASTEI08310-PA
IMIDAEQTYFQPAISR	R	I	16	0	1881.93	ASTEI00790-PA	ASTEI00790-PA	161	176	yes	yes	2;3	5.3225e-137	185.67	6530	109	6786;6787	27	ASTEI09419-PA	ASTEI09419-PA
LAVVANPSHLEAVDPVVQGK	R	T	20	0	2042.12	ASTEI09419-PA	ASTEI09419-PA	374	393	yes	yes	2;3	3.4766e-175	185.67	7814	1480	8126	90	ASTEI00790-PA	ASTEI00790-PA
DEDLGQYQCFAENEHGTATSNSVFVR	R	K	26	0	2973.28	ASTEI04436-PA	ASTEI04436-PA	42	67	yes	yes	3	6.8465e-211	185.45	1975	694	2059	6	ASTEI04436-PA	ASTEI04436-PA
QAGIGKEDVQEVYIGNVCAAGLGQAPAR	K	Q	28	1	2870.43	ASTEI04235-PA	ASTEI04235-PA	65	92	yes	yes	3	4.4322e-230	185.3	10664	643	11137	37	ASTEI04235-PA	ASTEI04235-PA
YGAGAGWNSWAGR	R	G	13	0	1351.61	ASTEI02814-PA	ASTEI02814-PA	112	124	yes	yes	2	3.3314e-119	185.3	15305	431	15912	40	ASTEI02814-PA	ASTEI02814-PA
IAQVLVTEPDFYNEETRK	K	N	18	1	2151.08	ASTEI11056-PA	ASTEI11056-PA	134	151	yes	yes	2;3	2.4032e-160	185.26	5933	1732	6176	56	ASTEI11056-PA	ASTEI11056-PA
TTQEQVEQQQVVQPQPR	R	F	17	0	2022.01	ASTEI01466-PA	ASTEI01466-PA	1021	1037	yes	yes	2;3	4.4436e-244	185.26	13477	222	14028	74	ASTEI01466-PA	ASTEI01466-PA
IRELESQSGVK	R	Q	11	1	1244.67	ASTEI01466-PA	ASTEI01466-PA	3253	3263	yes	yes	2;3	3.2738e-108	185.25	6722	222	6991	3	ASTEI01466-PA	ASTEI01466-PA
HTLTWIDPATGNVTIGYRPVIDETLSEECATVPPAIR	K	S	37	1	4092.06	ASTEI09457-PA	ASTEI09457-PA	621	657	yes	yes	3;4	4.265e-299	185.03	5796	1487	6032	5	ASTEI09457-PA	ASTEI09457-PA
AKGINWVAVGDENYGEGSSR	K	E	20	1	2107.99	ASTEI10416-PA	ASTEI10416-PA	658	677	yes	yes	2;3	2.1574e-174	184.83	699	1634	725	20	ASTEI10416-PA	ASTEI10416-PA
DTVGSEIPWTDYQLR	K	C	15	0	1778.85	ASTEI08036-PA	ASTEI08036-PA	1347	1361	yes	yes	2	3.3754e-136	184.76	2616	1281	2723	4	ASTEI08036-PA	ASTEI08036-PA
TESIEEVVNQKPGFTRPLQDLGELEEGR	R	N	28	2	3169.59	ASTEI01466-PA	ASTEI01466-PA	747	774	yes	yes	3;4	9.1531e-230	184.59	12866	222	13397	14	ASTEI01466-PA	ASTEI01466-PA
RQPYAVSEAAGHQTSAESWGTGR	R	A	23	1	2445.14	ASTEI00185-PA	ASTEI00185-PA	52	74	yes	yes	2;3;4	3.1836e-192	184.57	11581	25	12080	42	ASTEI00185-PA	ASTEI00185-PA
KLSIENSDLLR	K	Q	11	1	1286.72	ASTEI08310-PA	ASTEI08310-PA	636	646	yes	yes	1;2;3	1.1775e-108	184.55	7377	1323	7674	80	ASTEI08310-PA	ASTEI08310-PA
LQEASQQQQFNR	K	T	12	0	1475.71	ASTEI02282-PA	ASTEI02282-PA	677	688	yes	yes	2;3	5.3607e-113	184.55	8851	357	9191	11	ASTEI02282-PA	ASTEI02282-PA
HQGVMVGMGNKDSYVGDEAQSK	R	R	22	1	2336.05	ASTEI10166-PA	ASTEI10166-PA	41	62	yes	yes	2;3;4	1.0397e-190	184.38	5745	1593	5963;5964;5965	59	ASTEI10166-PA	ASTEI10166-PA
QEQVPGGLVNPYTTLSADLISR	K	K	22	0	2357.22	ASTEI05722-PA	ASTEI05722-PA	586	607	yes	yes	2;3	2.2113e-191	184.38	10769	899	11247	42	ASTEI05722-PA	ASTEI05722-PA
ALSEVAGAPLPYDNLDDLR	R	S	19	0	2028.02	ASTEI05686-PA	ASTEI05686-PA	648	666	yes	yes	2;3	9.2077e-161	184.37	891	893	926	51	ASTEI05686-PA	ASTEI05686-PA
TIAVVIGTITNDVR	K	M	14	0	1470.84	ASTEI01482-PA	ASTEI01482-PA	601	614	yes	yes	2;3	7.4633e-127	184.21	13035	225	13573	38	ASTEI01482-PA	ASTEI01482-PA
HLDFNNIVVQLTNPTAPGYSNR	K	R	22	0	2469.24	ASTEI10371-PA	ASTEI10371-PA	108	129	yes	yes	2	2.31e-191	184.2	5666	1628	5878	2	ASTEI10371-PA	ASTEI10371-PA
IYECHVGIATEEYGVGTYR	R	N	19	0	2216.02	ASTEI09458-PA	ASTEI09458-PA	184	202	yes	yes	2;3	9.7277e-161	184.15	7011	1488	7290	46	ASTEI09458-PA	ASTEI09458-PA
VIACIGETLQER	K	E	12	0	1387.71	ASTEI05709-PA	ASTEI05709-PA	122	133	yes	yes	2;3	6.0996e-113	184.03	14123	896	14694	33	ASTEI05709-PA	ASTEI05709-PA
NQVTGEWAGVPDVAR	K	F	15	0	1597.78	ASTEI10416-PA	ASTEI10416-PA	640	654	yes	yes	2;3	4.1053e-136	184	10320	1634	10785	65	ASTEI10416-PA	ASTEI10416-PA
NSFGEIECSCTVNIFATEKDIETVPTFTR	K	V	29	1	3364.56	ASTEI08184-PA	ASTEI08184-PA	964	992	yes	yes	3	9.096e-251	184	10342	1300	10807	4	ASTEI08184-PA	ASTEI08184-PA
PLVSDPNKEDTQSLAR	R	N	16	1	1768.9	ASTEI04920-PA	ASTEI04920-PA	398	413	yes	yes	2;3	4.0812e-136	184	10602	771	11072	14	ASTEI04920-PA	ASTEI04920-PA
ATNQVGEAVSTCNIR	K	V	15	0	1618.77	ASTEI01466-PA	ASTEI01466-PA	2178	2192	yes	yes	2;3	4.2861e-136	183.81	1323	222	1385	48	ASTEI01466-PA	ASTEI01466-PA
VAPEEHPVLLTEAPLNPK	R	A	18	0	1953.06	ASTEI07267-PA;ASTEI07584-PA;ASTEI07742-PA;ASTEI10164-PA;ASTEI10166-PA;ASTEI10165-PA;ASTEI03074-PA	ASTEI10166-PA	97	114	no	no	2;3;4	2.5965e-160	183.77	13725	1593;1591;1592;1135;469;1224;1191	14286	386	ASTEI07267-PA;ASTEI07584-PA;ASTEI07742-PA;ASTEI10164-PA;ASTEI10166-PA;ASTEI10165-PA;ASTEI03074-PA	ASTEI10166-PA
RPYTEGLGLENVGIVK	R	D	16	1	1743.95	ASTEI10015-PA	ASTEI10015-PA	313	328	yes	yes	2;3	1.2608e-136	183.76	11564	1565	12063	21	ASTEI10015-PA	ASTEI10015-PA
AVQQQLIDDHFLFKEGDR	K	F	18	1	2158.08	ASTEI02221-PA	ASTEI02221-PA	229	246	yes	yes	2;3;4	1.2299e-159	183.74	1458	349	1526	29	ASTEI10140-PA	ASTEI10140-PA
SELSEFGK	R	Y	8	0	895.429	ASTEI10140-PA	ASTEI10140-PA	56	63	yes	yes	1;2	7.3087e-103	183.74	11834	1586	12337	23	ASTEI02221-PA	ASTEI02221-PA
TRLEETIALYDASQR	K	D	15	1	1764.9	ASTEI05916-PA	ASTEI05916-PA	386	400	yes	yes	2;3	2.0492e-135	183.73	13385	926	13933	58	ASTEI05916-PA	ASTEI05916-PA
GFGFGHTPTLVSTDAQAAPVHTDSKPANGPK	K	A	31	1	3104.53	ASTEI02403-PA	ASTEI02403-PA	378	408	yes	yes	3;4;5	2.8913e-251	183.63	4679	367	4847	36	ASTEI02403-PA	ASTEI02403-PA
TNSGVEFSTSGHSNQDTGK	K	V	19	0	1951.85	ASTEI06526-PA	ASTEI06526-PA	75	93	yes	yes	2;3	1.1009e-160	183.6	13288	1015	13833	28	ASTEI06526-PA	ASTEI06526-PA
DITVTHMHTEGPASYCKPECK	R	D	21	1	2460.09	ASTEI10688-PA	ASTEI10688-PA	91	111	yes	yes	2;3;4	6.22e-176	183.45	2227	1674	2319;2320	21	ASTEI10688-PA	ASTEI10688-PA
QLTTEQHAYSDQVSVK	R	Q	16	0	1832.89	ASTEI08990-PA	ASTEI08990-PA	1658	1673	yes	yes	2;3	9.961e-137	183.36	11043	1418	11527	17	ASTEI08990-PA	ASTEI08990-PA
FGSTLHDINIVEGKPVR	R	L	17	1	1881.01	ASTEI08184-PA	ASTEI08184-PA	1648	1664	yes	yes	2;3;4	7.236e-147	183.23	4011	1300	4158	61	ASTEI08184-PA	ASTEI08184-PA
LVEAQEKEVQQEIAK	K	F	15	1	1740.93	ASTEI05637-PA	ASTEI05637-PA	89	103	yes	yes	2;3	2.2713e-135	183.23	9235	881	9588	72	ASTEI05637-PA	ASTEI05637-PA
TIAPAVLASNLCVTQQK	K	E	17	0	1812.98	ASTEI01631-PA	ASTEI01631-PA	72	88	yes	yes	2;3	1.539e-147	183.23	13031	259	13569	74	ASTEI01631-PA	ASTEI01631-PA
FLQRPEEVFIMGR	R	R	13	1	1620.84	ASTEI02092-PA	ASTEI02092-PA	4279	4291	yes	yes	2;3	1.3932e-119	183.06	4151	331	4301	12	ASTEI02092-PA	ASTEI02092-PA
FLGDEETVR	K	K	9	0	1064.51	ASTEI03617-PA	ASTEI03617-PA	234	242	yes	yes	1;2	4.7534e-45	182.73	4121	548	4271	11	ASTEI03617-PA	ASTEI03617-PA
TREGNDLYNEMIEGGVISLKDK	R	S	22	2	2480.22	ASTEI06097-PA;ASTEI11539-PA	ASTEI11539-PA	162	183	no	no	2;3;4	1.8862e-190	182.62	13382	1783;953	13929;13930	17	ASTEI06097-PA;ASTEI11539-PA	ASTEI11539-PA
NLSLNFGPQHPAAHGVLR	R	L	18	0	1927.02	ASTEI01125-PA	ASTEI01125-PA	86	103	yes	yes	2;3;4	3.2584e-160	182.61	10189	162	10649	64	ASTEI01125-PA	ASTEI01125-PA
VVVVEEDMAETEPPKPAEEHSKTEAEAAAELAR	K	I	33	2	3561.71	ASTEI03169-PA	ASTEI03169-PA	3308	3340	yes	yes	3;4;5	1.9706e-273	182.56	14931	482	15525;15526	43	ASTEI03169-PA	ASTEI03169-PA
SDRTELCTVYYAPINFR	K	D	17	1	2104	ASTEI05210-PA	ASTEI05210-PA	1583	1599	yes	yes	2;3	8.2952e-147	182.49	11803	808	12305	38	ASTEI05210-PA	ASTEI05210-PA
YALVSALAATGVPALVQSR	R	G	19	0	1886.06	ASTEI00185-PA	ASTEI00185-PA	125	143	yes	yes	2;3	1.3599e-160	182.49	15161	25	15765	63	ASTEI00185-PA	ASTEI00185-PA
AQAQYLQENAGQCAK	K	T	15	0	1678.77	ASTEI03853-PA	ASTEI03853-PA	65	79	yes	yes	2;3	5.6919e-136	182.33	1084	590	1138	23	ASTEI05662-PA	ASTEI05662-PA
AVEMAANTPGVCFIR	R	T	15	0	1634.79	ASTEI05662-PA	ASTEI05662-PA	462	476	yes	yes	2	5.6919e-136	182.33	1386	888	1449;1450	11	ASTEI03853-PA	ASTEI03853-PA
AQQNEVTEYQQALAAANPK	R	T	19	0	2073.01	ASTEI02997-PA	ASTEI02997-PA	106	124	yes	yes	2;3	1.4007e-160	182.31	1135	454	1190	27	ASTEI08736-PA	ASTEI08736-PA
ELTGNLRPAIQTLHDALK	R	A	18	1	1989.1	ASTEI08736-PA	ASTEI08736-PA	195	212	yes	yes	2;3;4	1.6119e-159	182.31	3350	1380	3481	59	ASTEI07419-PA	ASTEI07419-PA
TSTVDVLITDNNVRPESNK	K	V	19	1	2101.07	ASTEI07419-PA	ASTEI07419-PA	2213	2231	yes	yes	2;3	6.5857e-160	182.31	13425	1159	13974	9	ASTEI02997-PA	ASTEI02997-PA
AEQGEFDSIIIPEQEEDKRPR	K	E	21	2	2485.21	ASTEI02092-PA	ASTEI02092-PA	1762	1782	yes	yes	2;3;4	1.1879e-207	182.22	345	331	362	28	ASTEI02092-PA	ASTEI02092-PA
IKISLTQQLEDTKR	K	L	14	2	1671.95	ASTEI08310-PA	ASTEI08310-PA	661	674	yes	yes	2;3;4	6.7485e-126	182.02	6360	1323	6610	81	ASTEI09235-PA	ASTEI09235-PA
VSGVDKTIEKDNGIR	K	V	15	2	1629.87	ASTEI09235-PA	ASTEI09235-PA	262	276	yes	yes	2;3;4	3.5252e-135	182.02	14670	1453	15259	17	ASTEI08310-PA	ASTEI08310-PA
ANAPANVLLTYWQR	R	S	14	0	1615.85	ASTEI10663-PA	ASTEI10663-PA	2674	2687	yes	no	3	2.787e-127	181.98	961	1670	1011	26	ASTEI10663-PA	ASTEI10663-PA
HLLYQQDGSEYVR	R	S	13	0	1606.77	ASTEI07228-PA	ASTEI07228-PA	237	249	yes	yes	2;3	6.994e-119	181.98	5687	1125	5899	13	ASTEI07228-PA	ASTEI07228-PA
NAESAIEALK	R	E	10	0	1044.55	ASTEI09094-PA	ASTEI09094-PA	104	113	yes	yes	1;2	3.3558e-46	181.87	9765	1434	10207	17	ASTEI09094-PA	ASTEI09094-PA
AMNGEQNVIECAYVR	R	S	15	0	1752.79	ASTEI08719-PA	ASTEI08719-PA	265	279	yes	yes	2;3	6.2634e-136	181.72	940	1378	984;985	57	ASTEI08719-PA	ASTEI08719-PA
QAVTNSANTFYATKR	R	L	15	1	1670.84	ASTEI09007-PA	ASTEI09007-PA	95	109	yes	yes	2;3	8.6491e-136	181.71	10704	1421	11180	40	ASTEI09007-PA	ASTEI09007-PA
RAQALSAEYGQFR	K	H	13	1	1495.75	ASTEI05916-PA	ASTEI05916-PA	485	497	yes	yes	2;3	1.0101e-118	181.67	11327	926	11821	9	ASTEI05916-PA	ASTEI05916-PA
CLALATADSPMKPDDMDLNDSTK	R	F	23	1	2508.12	ASTEI09094-PA	ASTEI09094-PA	554	576	yes	yes	2;3	8.1795e-191	181.61	1678	1434	1755;1756;1757	16	ASTEI09094-PA	ASTEI09094-PA
VLDTGSPIRIPVGAETLGR	R	I	19	1	1950.09	ASTEI06097-PA;ASTEI11539-PA	ASTEI11539-PA	47	65	no	no	2;3	7.3696e-160	181.6	14305	1783;953	14881	78	ASTEI06097-PA;ASTEI11539-PA	ASTEI11539-PA
SDFAQAVIDAGLR	R	F	13	0	1361.69	ASTEI08133-PA	ASTEI08133-PA	126	138	yes	yes	2;3	7.5704e-119	181.46	11768	1296	12269	27	ASTEI08133-PA	ASTEI08133-PA
QIEEAEEIAALNLAK	R	F	15	0	1640.86	ASTEI08310-PA	ASTEI08310-PA	1238	1252	yes	yes	1;2;3	8.7365e-48	181.44	10892	1323	11373	95	ASTEI08310-PA	ASTEI08310-PA
AYFSCTSAHTCTGDGTAMVAR	R	A	21	0	2262.95	ASTEI09457-PA	ASTEI09457-PA	258	278	yes	yes	2;3	1.6245e-157	181.34	1508	1487	1576;1577	29	ASTEI09457-PA	ASTEI09457-PA
KHTLTWIDPATGNVTIGYRPVIDETLSEECATVPPAIR	R	S	38	2	4220.16	ASTEI09457-PA	ASTEI09457-PA	620	657	yes	yes	3;4;5	1.7476e-279	181.32	7255	1487	7546	6	ASTEI09457-PA	ASTEI09457-PA
GFQVQIYTFNQSCYPR	K	I	16	0	2006.93	ASTEI10553-PA	ASTEI10553-PA	218	233	yes	yes	2;3	8.8434e-120	181.26	4710	1650	4879	28	ASTEI10553-PA	ASTEI10553-PA
EFYQNQLTHGIYHADK	R	Q	16	0	1962.92	ASTEI08184-PA	ASTEI08184-PA	1082	1097	yes	yes	2;3;4	2.0577e-205	181.08	2985	1300	3101	17	ASTEI08184-PA	ASTEI08184-PA
SGDAAIVNLVPSKPLCVESFQEFPPLGR	K	F	28	1	3026.55	ASTEI01359-PA;ASTEI09324-PA	ASTEI01359-PA	396	423	no	no	2;3;4	3.8973e-209	180.83	11908	200;1466	12413	69	ASTEI01359-PA;ASTEI09324-PA	ASTEI01359-PA
AVVSDHTEELGVLSLQGPK	R	S	19	0	1978.04	ASTEI06897-PA	ASTEI06897-PA	649	667	yes	yes	2;3	1.8792e-142	180.78	1481	1079	1549	5	ASTEI06897-PA	ASTEI06897-PA
LLTEEEIEER	K	K	10	0	1259.62	ASTEI08184-PA	ASTEI08184-PA	526	535	yes	yes	2	5.6593e-90	180.67	8621	1300	8951	15	ASTEI08184-PA	ASTEI08184-PA
TVNEVGVSKPSEPTDPITASHQR	K	K	23	1	2448.22	ASTEI05705-PA	ASTEI05705-PA	5711	5733	yes	yes	2;3;4	2.7681e-173	180.66	13552	895	14106	28	ASTEI05705-PA	ASTEI05705-PA
IEELEEEVEAERQAR	R	A	15	1	1828.88	ASTEI08310-PA	ASTEI08310-PA	472	486	yes	yes	2;3	5.2863e-119	180.48	6052	1323	6297	42	ASTEI08310-PA	ASTEI08310-PA
SIGVSNFNSEQLTR	K	L	14	0	1550.77	ASTEI05819-PA	ASTEI05819-PA	163	176	yes	yes	2	2.0257e-109	180.48	12013	917	12520	36	ASTEI05819-PA	ASTEI05819-PA
LAQEEDARNQLFQTK	R	K	15	1	1789.9	ASTEI08310-PA	ASTEI08310-PA	283	297	yes	yes	2;3	1.0598e-117	180.46	7763	1323	8074	80	ASTEI08310-PA	ASTEI08310-PA
DVTVAEIEK	K	V	9	0	1002.52	ASTEI08305-PA	ASTEI08305-PA	158	166	yes	yes	1;2	3.0118e-58	180.44	2694	1321	2803	2	ASTEI08305-PA	ASTEI08305-PA
AVFPSIVGRPR	R	H	11	1	1197.7	ASTEI07267-PA;ASTEI07585-PA;ASTEI07584-PA;ASTEI07742-PA;ASTEI10164-PA;ASTEI10166-PA;ASTEI10165-PA;ASTEI03074-PA	ASTEI10166-PA	30	40	no	no	1;2;3	5.5266e-48	180.34	1398	1593;1591;1592;1135;469;1224;1191;1192	1462	678	ASTEI07267-PA;ASTEI07585-PA;ASTEI07584-PA;ASTEI07742-PA;ASTEI10164-PA;ASTEI10166-PA;ASTEI10165-PA;ASTEI03074-PA	ASTEI10166-PA
QARPYGVGAQQFYEK	K	A	15	1	1740.86	ASTEI01730-PA	ASTEI01730-PA	65	79	yes	yes	2;3	1.2537e-117	180.27	10688	279	11164	46	ASTEI01730-PA	ASTEI01730-PA
LENQVENDGYHYVFETENGILAEEAGR	R	I	27	0	3095.41	ASTEI06563-PA	ASTEI06563-PA	804	830	yes	yes	3	8.1233e-210	180.26	7992	1023	8310	4	ASTEI06563-PA	ASTEI06563-PA
LTAQKNDLENQLR	K	D	13	1	1541.82	ASTEI08310-PA	ASTEI08310-PA	265	277	yes	yes	2;3	3.295e-101	180.09	9088	1323	9438	87	ASTEI08310-PA	ASTEI08310-PA
GSLEDQVVQTNPVLEAFGNAK	K	T	21	0	2215.11	ASTEI08311-PA	ASTEI08311-PA	262	282	yes	yes	2;3	2.0862e-156	180.08	5240	1324	5434	94	ASTEI10101-PA	ASTEI10101-PA
RTGAIVDVPVGDEILGR	K	V	17	1	1765.97	ASTEI10101-PA	ASTEI10101-PA	113	129	yes	yes	2;3	3.4533e-129	180.08	11606	1580	12105	82	ASTEI08311-PA	ASTEI08311-PA
VYTMNDMPVPEGDFFEEHR	R	R	19	0	2311.99	ASTEI02293-PA	ASTEI02293-PA	47	65	yes	yes	2;3	4.0083e-142	180.02	14992	358	15589;15590;15591	13	ASTEI02293-PA	ASTEI02293-PA
SCIDIDECQVGDVCNR	R	R	16	0	1938.79	ASTEI04229-PA	ASTEI04229-PA	731	746	yes	yes	2	7.9821e-169	179.79	11741	642	12242	5	ASTEI04229-PA	ASTEI04229-PA
IRVENLYGVSDPSPYVQTYR	R	Q	20	1	2355.19	ASTEI02092-PA	ASTEI02092-PA	4117	4136	yes	yes	2;3	3.0918e-155	179.7	6741	331	7011	41	ASTEI02092-PA	ASTEI02092-PA
VTQGFSGADLTEICQR	K	A	16	0	1780.84	ASTEI02223-PA	ASTEI02223-PA	667	682	yes	yes	2	8.3367e-169	179.56	14770	350	15363	22	ASTEI02223-PA	ASTEI02223-PA
DDAREQLGISER	R	R	12	1	1387.67	ASTEI08310-PA	ASTEI08310-PA	1022	1033	yes	yes	2;3	2.7455e-95	179.46	1934	1323	2018	55	ASTEI08310-PA	ASTEI08310-PA
TALAIDTIINQK	K	R	12	0	1299.74	ASTEI10101-PA	ASTEI10101-PA	199	210	yes	yes	1;2;3	1.3018e-45	179.42	12704	1580	13233	68	ASTEI10101-PA	ASTEI10101-PA
TTYFNYPSK	M	E	9	0	1119.52	ASTEI10732-PA	ASTEI10732-PA	2	10	yes	yes	1;2	2.1945e-46	179.37	13493	1682	14045	0	ASTEI10732-PA	ASTEI10732-PA
IQYGGSVTAANCR	R	E	13	0	1395.66	ASTEI05709-PA	ASTEI05709-PA	205	217	yes	yes	2;3	1.0802e-101	179.35	6713	896	6981	33	ASTEI05709-PA	ASTEI05709-PA
NVIIWGNHSATQVPDAR	K	N	17	0	1876.95	ASTEI03832-PA	ASTEI03832-PA	193	209	yes	yes	2;3	3.9912e-129	179.27	10446	581	10915	21	ASTEI03832-PA	ASTEI03832-PA
TLTECLR	K	R	7	0	891.448	ASTEI00790-PA	ASTEI00790-PA	261	267	yes	yes	1;2	7.5564e-60	179.23	13231	109	13774	8	ASTEI00790-PA	ASTEI00790-PA
ASETVIQEFNGR	K	M	12	0	1349.66	ASTEI05705-PA	ASTEI05705-PA	768	779	yes	yes	2	6.6161e-96	179.19	1195	895	1251	18	ASTEI05705-PA	ASTEI05705-PA
AIETNSPNPTATVGGLVEGNEYQFR	K	V	25	0	2663.28	ASTEI05705-PA	ASTEI05705-PA	3913	3937	yes	yes	2;3	1.012e-189	179.17	613	895	637	39	ASTEI08310-PA	ASTEI08310-PA
RKLESELQTLHSDLDELLNEAK	K	N	22	2	2580.34	ASTEI08310-PA	ASTEI08310-PA	1085	1106	yes	yes	3;4;5	1.2279e-172	179.17	11455	1323	11950	19	ASTEI05705-PA	ASTEI05705-PA
ECEPEDTGLYSCTATNR	K	E	17	0	2001.8	ASTEI02092-PA	ASTEI02092-PA	3888	3904	yes	yes	2;3	4.22e-129	179.14	2863	331	2975	27	ASTEI02092-PA	ASTEI02092-PA
NLAAGPAGSSESETGDSVR	R	S	19	0	1803.82	ASTEI01179-PA	ASTEI01179-PA	140	158	yes	yes	2	6.6358e-142	179.09	10100	169	10560	30	ASTEI01179-PA	ASTEI01179-PA
VTLDASHFLSTEYKVDEANAK	K	A	21	1	2337.15	ASTEI00150-PA	ASTEI00150-PA	2359	2379	yes	yes	2;3;4	8.7165e-157	179.07	14745	21	15337	23	ASTEI00150-PA	ASTEI00150-PA
TTMTALGHHTIVHTVNCNR	R	G	19	0	2162.05	ASTEI05705-PA	ASTEI05705-PA	5190	5208	yes	yes	2;3;4	1.6801e-142	178.99	13469	895	14019;14020	19	ASTEI05705-PA	ASTEI05705-PA
VWLDPNEINEIGNTNSR	K	Q	17	0	1969.95	ASTEI04933-PA	ASTEI04933-PA	22	38	yes	yes	2;3	4.7564e-129	178.85	14939	773	15534	28	ASTEI04933-PA	ASTEI04933-PA
MSGGGQDDDDVVINAFK	R	A	17	0	1766.78	ASTEI05481-PA	ASTEI05481-PA	128	144	yes	yes	1;2;3	1.1348e-56	178.84	9685	852	10109;10110	74	ASTEI08607-PA	ASTEI08607-PA
QVFLGGVDKNTQFWR	K	Y	15	1	1793.92	ASTEI08607-PA	ASTEI08607-PA	130	144	yes	yes	2;3	1.4294e-118	178.84	11237	1356	11730	60	ASTEI05481-PA	ASTEI05481-PA
YTADPIHGFQVSGTNLPK	K	G	18	0	1943.97	ASTEI01256-PA	ASTEI01256-PA	79	96	yes	yes	2;3	1.8925e-141	178.71	15656	184	16275	41	ASTEI01256-PA	ASTEI01256-PA
TIEKLEVQVTELNIR	K	I	15	1	1784	ASTEI05916-PA	ASTEI05916-PA	176	190	yes	yes	2;3	1.5138e-118	178.68	13050	926	13588	40	ASTEI05916-PA	ASTEI05916-PA
MYFEEQYSNQIR	R	Q	12	0	1606.71	ASTEI05075-PA	ASTEI05075-PA	1343	1354	yes	yes	2	8.1722e-96	178.67	9747	796	10186;10187	6	ASTEI05075-PA	ASTEI05075-PA
DALNAALDEEMERDEK	R	V	16	1	1847.82	ASTEI09467-PA	ASTEI09467-PA	29	44	yes	yes	2;3	6.4523e-118	178.6	1881	1489	1963;1964	20	ASTEI09467-PA	ASTEI09467-PA
IGKNTPSYQAILENANVLAR	K	Y	20	1	2171.17	ASTEI10732-PA	ASTEI10732-PA	154	173	yes	yes	2;3	2.6012e-156	178.57	6190	1682	6436	61	ASTEI10732-PA	ASTEI10732-PA
LGETEIERER	R	G	10	1	1230.62	ASTEI03504-PA	ASTEI03504-PA	151	160	yes	yes	2;3	1.0307e-88	178.46	8146	532	8465	11	ASTEI03504-PA	ASTEI03504-PA
QQQQQQQEQEQAALIQQLQEEQQKR	K	Q	25	1	3092.52	ASTEI04596-PA	ASTEI04596-PA	1761	1785	yes	yes	3	4.3738e-190	178.45	11113	717	11602	15	ASTEI04596-PA	ASTEI04596-PA
MTGVGSGSLDSTGNVVQNTNR	R	V	21	0	2092.98	ASTEI08538-PA	ASTEI08538-PA	36	56	yes	yes	2	4.6069e-156	178.43	9702	1350	10131;10132	7	ASTEI08538-PA	ASTEI08538-PA
VASEDSGSQTATVGLWIDAGSR	R	Y	22	0	2206.05	ASTEI03504-PA	ASTEI03504-PA	54	75	yes	yes	2;3	9.6333e-172	178.4	13747	532	14308	25	ASTEI08133-PA	ASTEI08133-PA
VCKENDVDAVHPGYGFLSER	R	S	20	1	2291.06	ASTEI08133-PA	ASTEI08133-PA	106	125	yes	yes	2;3;4	5.399e-155	178.4	13791	1296	14353	28	ASTEI03504-PA	ASTEI03504-PA
SPFEIGERPDVQVASQK	K	A	17	1	1885.95	ASTEI03169-PA	ASTEI03169-PA	3247	3263	yes	yes	2;3	2.7704e-128	178.23	12311	482	12831	51	ASTEI03169-PA	ASTEI03169-PA
DANLRAEKAEEEAR	R	Q	14	2	1600.78	ASTEI00120-PA	ASTEI00120-PA	31	44	yes	yes	2;3;4	2.7209e-109	178.22	1887	14	1970	15	ASTEI05916-PA	ASTEI05916-PA
DNNKLQNELHESR	R	S	13	1	1595.77	ASTEI05916-PA	ASTEI05916-PA	429	441	yes	yes	2;3	4.0055e-102	178.22	2444	926	2547	14	ASTEI00120-PA	ASTEI00120-PA
TESDTFGELKVPNDKYYGAQTVR	R	S	23	2	2617.27	ASTEI08736-PA	ASTEI08736-PA	44	66	yes	yes	2;3;4	2.8024e-171	178.19	12864	1380	13395	53	ASTEI08736-PA	ASTEI08736-PA
KASSKDETPADTPADTPAAPTPSDSQR	K	G	27	2	2740.28	ASTEI05481-PA	ASTEI05481-PA	12	38	yes	yes	2;3;4	5.4999e-208	178.15	7087	852	7368	54	ASTEI05481-PA	ASTEI05481-PA
HQGVMVGMGQKDAYVGDEAQSKR	R	G	23	2	2490.17	ASTEI10165-PA	ASTEI10165-PA	41	63	yes	yes	2;3;4;5	2.8715e-171	178.11	5749	1592	5975;5976;5977	35	ASTEI10165-PA	ASTEI10165-PA
DLVPDMNNFYNQYR	K	S	14	0	1787.79	ASTEI01282-PA	ASTEI01282-PA	137	150	yes	yes	2	7.0235e-109	178.1	2398	187	2494;2495	7	ASTEI04582-PA	ASTEI04582-PA
YCEAQNNEFMLCR	K	Q	13	0	1733.7	ASTEI04582-PA	ASTEI04582-PA	37	49	yes	yes	2;3	1.7289e-101	178.1	15182	714	15786;15787	8	ASTEI01282-PA	ASTEI01282-PA
DHSDVSNQLYACYAIGK	K	D	17	0	1939.87	ASTEI00470-PA	ASTEI00470-PA	402	418	yes	yes	2;3	6.274e-129	178.03	2148	67	2238	5	ASTEI00470-PA	ASTEI00470-PA
ANAEAQLWR	K	S	9	0	1057.53	ASTEI08310-PA	ASTEI08310-PA	721	729	yes	yes	1;2	4.5251e-45	177.91	956	1323	1006	89	ASTEI08310-PA	ASTEI08310-PA
SPIDFNLK	K	F	8	0	932.497	ASTEI07670-PA	ASTEI07670-PA	276	283	yes	yes	1;2	4.6112e-45	177.78	12321	1209	12841	18	ASTEI07670-PA	ASTEI07670-PA
GASGGRDEYVPIFTIR	K	S	16	1	1736.88	ASTEI00150-PA	ASTEI00150-PA	1053	1068	yes	yes	2;3	8.3607e-118	177.76	4529	21	4692	36	ASTEI00150-PA	ASTEI00150-PA
ELEYNLK	K	E	7	0	907.465	ASTEI02092-PA	ASTEI02092-PA	3186	3192	yes	yes	1;2	2.1715e-60	177.71	3256	331	3383	5	ASTEI02092-PA	ASTEI02092-PA
IEQEDFLPTEQDILR	R	A	15	0	1844.92	ASTEI07287-PA	ASTEI07287-PA	204	218	yes	yes	2;3	8.692e-118	177.63	6085	1140	6331	4	ASTEI07287-PA	ASTEI07287-PA
DLVSQVNPPKYEK	K	C	13	1	1515.79	ASTEI08311-PA	ASTEI08311-PA	124	136	yes	yes	1;2;3	9.7856e-101	177.42	2400	1324	2497	135	ASTEI08311-PA	ASTEI08311-PA
YLGKVESTFDGKAPQLSAVR	K	F	20	2	2165.15	ASTEI02163-PA	ASTEI02163-PA	242	261	yes	yes	2;3;4	8.9755e-155	177.41	15465	341	16075	53	ASTEI02163-PA	ASTEI02163-PA
VAQLVADGERELFEK	K	Q	15	1	1702.89	ASTEI06555-PA	ASTEI06555-PA	59	73	yes	yes	2;3	4.3457e-117	177.39	13739	1021	14300	46	ASTEI06555-PA	ASTEI06555-PA
IMSWMQAWCR	K	G	10	0	1367.59	ASTEI08310-PA	ASTEI08310-PA	141	150	yes	yes	2;3	3.0001e-89	177.36	6539	1323	6797;6798;6799	85	ASTEI08310-PA	ASTEI08310-PA
GAGFATVSSSYKEQLNNLMTTLK	K	S	23	1	2459.24	ASTEI08311-PA	ASTEI08311-PA	862	884	yes	yes	2;3;4	2.8867e-171	177.24	4484	1324	4644;4645	79	ASTEI08311-PA	ASTEI08311-PA
GSAEVQTTTLPNKLVVSSAEPNAAVAR	R	I	27	1	2709.43	ASTEI02887-PA	ASTEI02887-PA	250	276	yes	yes	2;3;4	5.7727e-208	177.12	5217	439	5409	58	ASTEI02887-PA	ASTEI02887-PA
DLDHLLETVEETR	K	K	13	0	1568.77	ASTEI10553-PA	ASTEI10553-PA	74	86	yes	yes	2;3	5.7246e-102	176.87	2293	1650	2388	29	ASTEI10553-PA	ASTEI10553-PA
EAYPGDVFYLHSR	R	L	13	0	1552.73	ASTEI10101-PA	ASTEI10101-PA	315	327	yes	yes	2;3	2.3647e-101	176.87	2858	1580	2970	90	ASTEI10101-PA	ASTEI10101-PA
GDVLSAWSGIRPLVSDPNKEDTQSLAR	R	N	27	2	2910.48	ASTEI04920-PA	ASTEI04920-PA	387	413	yes	yes	3;4	5.406e-209	176.7	4618	771	4781	69	ASTEI08736-PA	ASTEI08736-PA
LYDDHFPLVIWQTGSGTQTNMNVNEVISNR	K	A	30	0	3447.65	ASTEI08736-PA	ASTEI08736-PA	124	153	yes	yes	3	2.3086e-230	176.7	9396	1380	9750;9751	6	ASTEI04920-PA	ASTEI04920-PA
NLEAVETLGSTSTICSDK	K	T	18	0	1923.91	ASTEI00450-PA	ASTEI00450-PA	368	385	yes	yes	2;3	3.2899e-141	176.69	10118	62	10578	30	ASTEI00450-PA	ASTEI00450-PA
FDNSNQQHVTLLLSFDTPGSQTK	K	R	23	0	2576.25	ASTEI00150-PA	ASTEI00150-PA	968	990	yes	yes	2;3	4.74e-201	176.65	3861	21	4004	7	ASTEI00150-PA	ASTEI00150-PA
AGATCIGVIEHDGSIFNPQGIDPK	R	A	24	0	2495.21	ASTEI08688-PA	ASTEI08688-PA	320	343	yes	yes	2;3;4	3.9192e-189	176.57	445	1370	464	28	ASTEI08688-PA	ASTEI08688-PA
ACQICEDKLVEDMK	R	G	14	1	1737.77	ASTEI08688-PA	ASTEI08688-PA	74	87	yes	yes	2;3	4.8269e-108	176.56	191	1370	201;202	11	ASTEI08688-PA	ASTEI08688-PA
VTGSLDSDVLIEYVR	R	K	15	0	1664.86	ASTEI05845-PA	ASTEI05845-PA	523	537	yes	yes	2	1.1149e-117	176.56	14732	920	15323	6	ASTEI05845-PA	ASTEI05845-PA
EKSPFEIGERPDVQVASQK	R	A	19	2	2143.09	ASTEI03169-PA	ASTEI03169-PA	3245	3263	yes	yes	2;3;4	8.2635e-141	176.48	3183	482	3308	75	ASTEI03169-PA	ASTEI03169-PA
LQQFFNHHMFVLEQEEYKK	K	E	19	1	2494.21	ASTEI08311-PA	ASTEI08311-PA	533	551	yes	yes	2;3;4;5	1.9385e-141	176.46	8900	1324	9242;9243	50	ASTEI08311-PA	ASTEI08311-PA
NIEEANEAELQTICK	K	E	15	0	1760.83	ASTEI10995-PA	ASTEI10995-PA	83	97	yes	yes	2;3	1.1437e-117	176.43	10028	1726	10484	12	ASTEI10995-PA	ASTEI10995-PA
ALDAEQALYVYKR	K	C	13	1	1538.81	ASTEI02998-PA	ASTEI02998-PA	24	36	yes	yes	2;3	3.6487e-101	176.32	752	455	780	17	ASTEI02998-PA	ASTEI02998-PA
LNEANTLHQFFR	R	D	12	0	1488.75	ASTEI02282-PA	ASTEI02282-PA	1707	1718	yes	yes	2;3	1.5073e-95	176.32	8681	357	9019	16	ASTEI02282-PA	ASTEI02282-PA
IGDEWPVHLEQLQGLK	K	Q	16	0	1860.97	ASTEI07670-PA	ASTEI07670-PA	535	550	yes	yes	2;3	2.4845e-118	176.29	6154	1209	6400	68	ASTEI07670-PA	ASTEI07670-PA
LLAQLEGPQSICEDIGR	R	Q	17	0	1897.96	ASTEI02163-PA	ASTEI02163-PA	391	407	yes	yes	2;3	9.4562e-129	176.29	8474	341	8802	68	ASTEI02163-PA	ASTEI02163-PA
RVPTIDQCYTDDAVCIFEANQQFR	R	R	24	1	2945.34	ASTEI11150-PA	ASTEI11150-PA	49	72	yes	yes	3	1.3622e-189	176.27	11632	1743	12131	6	ASTEI11150-PA	ASTEI11150-PA
TVVCGVFDGQSLKR	R	A	14	1	1564.8	ASTEI03067-PA	ASTEI03067-PA	561	574	yes	yes	2;3	1.502e-108	176.25	13594	467	14150	28	ASTEI03067-PA	ASTEI03067-PA
NEVPPHLFAVSDGAYVNMLTNHENQSMLITGESGAGK	R	T	37	0	3926.86	ASTEI08311-PA	ASTEI08311-PA	198	234	yes	yes	3;4	9.8607e-278	176.19	9895	1324	10343;10344;10345	23	ASTEI10416-PA	ASTEI10416-PA
VLYSHLDDPANQDIQR	K	G	16	0	1882.92	ASTEI10416-PA	ASTEI10416-PA	74	89	yes	yes	2;3	2.5317e-118	176.19	14439	1634	15017	40	ASTEI08311-PA	ASTEI08311-PA
YQELYAHFLGNENAK	R	C	15	0	1795.85	ASTEI01727-PA	ASTEI01727-PA	158	172	yes	yes	2;3	1.2034e-117	176.17	15568	278	16186	47	ASTEI01727-PA	ASTEI01727-PA
HTGPGILSMANAGPNTNGSQFFITTVK	K	T	27	0	2759.37	ASTEI01010-PA	ASTEI01010-PA	145	171	yes	yes	2;3	1.504e-208	176.14	5795	147	6030;6031	12	ASTEI01010-PA	ASTEI01010-PA
TNEATKSETISNFGGQSPR	K	Q	19	1	2022.96	ASTEI02092-PA	ASTEI02092-PA	5397	5415	yes	yes	2;3	3.6185e-142	176.11	13263	331	13807	18	ASTEI02092-PA	ASTEI02092-PA
ALADEERMDALENQLKEAR	R	F	19	2	2201.07	ASTEI00121-PA	ASTEI00121-PA	103	121	yes	yes	2;3;4	6.0531e-142	176.1	732	15	760	5	ASTEI09457-PA	ASTEI09457-PA
VQDLKPNAGEASVANLDWVR	K	N	20	1	2181.12	ASTEI09457-PA	ASTEI09457-PA	477	496	yes	yes	2;3	9.4676e-155	176.1	14578	1487	15166	78	ASTEI00121-PA	ASTEI00121-PA
ATNEYGEAVTTSTMR	R	V	15	0	1629.73	ASTEI01466-PA	ASTEI01466-PA	3490	3504	yes	yes	2	1.242e-117	176	1315	222	1375;1376	7	ASTEI01466-PA	ASTEI01466-PA
ELTFQSEEDRK	K	N	11	1	1380.65	ASTEI08310-PA	ASTEI08310-PA	1206	1216	yes	yes	1;2;3	1.0425e-36	175.93	3347	1323	3478	60	ASTEI08310-PA	ASTEI08310-PA
ELAAKPDIDGFLVGGASLKPEFIQIVNAR	R	Q	29	2	3067.67	ASTEI05709-PA	ASTEI05709-PA	218	246	yes	yes	3;4;5	7.0226e-230	175.86	3193	896	3318	60	ASTEI05709-PA	ASTEI05709-PA
NLHDPLHAETDFWAEDR	R	F	17	0	2064.93	ASTEI00372-PA	ASTEI00372-PA	120	136	yes	yes	2;3;4	1.0358e-128	175.8	10149	49	10609	26	ASTEI00372-PA	ASTEI00372-PA
ELIDAYQQQHGGETR	R	V	15	0	1743.82	ASTEI05125-PA	ASTEI05125-PA	921	935	yes	yes	2;3	1.3205e-117	175.66	3281	801	3408	30	ASTEI05125-PA	ASTEI05125-PA
HMELNQQADKIQNACFETIK	R	E	20	1	2417.15	ASTEI03179-PA	ASTEI03179-PA	356	375	yes	yes	2;3;4	1.0374e-154	175.59	5706	483	5918;5919	26	ASTEI03179-PA	ASTEI03179-PA
RPNMSFLTNIFR	K	G	12	1	1494.78	ASTEI04775-PA	ASTEI04775-PA	1458	1469	yes	yes	3	5.6979e-96	175.54	11546	749	12044;12045	9	ASTEI04775-PA	ASTEI04775-PA
NTIVTSYNR	K	N	9	0	1066.54	ASTEI10416-PA	ASTEI10416-PA	472	480	yes	yes	2	1.2863e-87	175.51	10389	1634	10855	36	ASTEI10416-PA	ASTEI10416-PA
LGTQEIGKTEVFLDRESCR	R	W	19	2	2237.11	ASTEI05845-PA	ASTEI05845-PA	353	371	yes	yes	3;4	6.8591e-142	175.39	8223	920	8545	28	ASTEI05845-PA	ASTEI05845-PA
KVVDESVDKLDTTSWTK	R	L	17	2	1949.99	ASTEI04325-PA	ASTEI04325-PA	258	274	yes	yes	2;3;4	6.6203e-128	175.33	7587	665	7892	23	ASTEI04325-PA	ASTEI04325-PA
GITINVAHIEYQTENR	R	H	16	0	1856.94	ASTEI02851-PA	ASTEI02851-PA	107	122	yes	yes	2;3	2.9828e-118	175.26	4907	434	5084	35	ASTEI02851-PA	ASTEI02851-PA
TCNFSFSGNQASYSTDR	R	A	17	0	1940.8	ASTEI02686-PA	ASTEI02686-PA	98	114	yes	yes	2	1.1353e-128	175.26	12779	409	13309	9	ASTEI02686-PA	ASTEI02686-PA
VAIQLNDTHPSLAIPELMR	K	I	19	0	2117.13	ASTEI07670-PA	ASTEI07670-PA	361	379	yes	yes	2;3	1.7749e-141	175.16	13699	1209	14257;14258	23	ASTEI07670-PA	ASTEI07670-PA
NLAFFSTNAVEGTAK	K	G	15	0	1568.78	ASTEI00450-PA	ASTEI00450-PA	249	263	yes	yes	2	1.4355e-117	175.15	10107	62	10567	39	ASTEI00450-PA	ASTEI00450-PA
KPTAQEIALATVTALR	K	R	16	1	1681.97	ASTEI10732-PA	ASTEI10732-PA	243	258	yes	yes	2;3;4	4.6508e-119	175.08	7465	1682	7768	156	ASTEI10732-PA	ASTEI10732-PA
APEALFQPSFLGMESTGIHETVYNSIMR	R	C	28	0	3124.5	ASTEI10165-PA;ASTEI03074-PA	ASTEI10165-PA	258	285	no	no	3;4	2.0961e-209	175.07	1029	1592;469	1080;1081	39	ASTEI10165-PA;ASTEI03074-PA	ASTEI10165-PA
SAHQAQALWGACQSLWSSIR	K	A	20	0	2256.09	ASTEI04325-PA	ASTEI04325-PA	540	559	yes	yes	3	5.8721e-156	175.01	11686	665	12186	20	ASTEI04325-PA	ASTEI04325-PA
NECGEFSASANVTVLDKPAPPEGPLR	K	I	26	1	2754.33	ASTEI05705-PA	ASTEI05705-PA	4926	4951	yes	yes	3	1.5715e-190	174.99	9863	895	10310	9	ASTEI05705-PA	ASTEI05705-PA
CFEAIGLDPDSYR	K	I	13	0	1541.68	ASTEI08311-PA	ASTEI08311-PA	964	976	yes	yes	2;3	3.3876e-101	174.89	1612	1324	1685	116	ASTEI08311-PA	ASTEI08311-PA
EPVYEYQYTVEDPVTGAR	R	V	18	0	2114.98	ASTEI02092-PA	ASTEI02092-PA	1783	1800	yes	yes	2;3	4.5437e-141	174.87	3452	331	3586	37	ASTEI02092-PA	ASTEI02092-PA
TNVPLAFVNTHSHTANLSK	R	P	19	0	2050.06	ASTEI04596-PA	ASTEI04596-PA	1438	1456	yes	yes	2;3;4	1.919e-141	174.65	13296	717	13841	44	ASTEI04596-PA	ASTEI04596-PA
LTALENEADAIEGEHPEEAALIR	K	E	23	0	2490.22	ASTEI08990-PA	ASTEI08990-PA	1009	1031	yes	yes	2;3	2.4113e-172	174.63	9085	1418	9434	7	ASTEI08990-PA	ASTEI08990-PA
VVYSCVGELSDFDDVRR	R	Y	17	1	2014.94	ASTEI09553-PA	ASTEI09553-PA	71	87	yes	yes	2;3	4.1093e-129	174.62	14936	1499	15531	18	ASTEI09553-PA	ASTEI09553-PA
HMELVSNLTQTGDDR	R	T	15	0	1714.79	ASTEI05210-PA	ASTEI05210-PA	1179	1193	yes	yes	2;3	1.5638e-117	174.59	5708	808	5922;5923	13	ASTEI05210-PA	ASTEI05210-PA
IKPLEIDGLSADSLR	R	A	15	1	1625.9	ASTEI04338-PA	ASTEI04338-PA	221	235	yes	yes	2;3	7.3492e-117	174.59	6369	669	6620	111	ASTEI04338-PA	ASTEI04338-PA
TLSAGPLDPNTEVVVGCPAPYLSLAR	K	S	26	0	2696.38	ASTEI05709-PA	ASTEI05709-PA	26	51	yes	yes	2;3	8.6585e-174	174.53	13224	896	13767	47	ASTEI05709-PA	ASTEI05709-PA
AMEDKNWELAVQLR	K	G	14	1	1701.85	ASTEI01618-PA	ASTEI01618-PA	363	376	yes	yes	2;3	2.0419e-93	174.46	930	257	969;970	15	ASTEI01618-PA	ASTEI01618-PA
GAADFTAQVIVLNHPGQISNGYTPVLDCHTAHIACK	K	F	36	0	3874.89	ASTEI01359-PA	ASTEI01359-PA	336	371	yes	yes	3;4;5;6	1.7833e-259	174.46	4452	200	4611	30	ASTEI01359-PA	ASTEI01359-PA
IISSIEQKEENK	R	A	12	1	1416.75	ASTEI09967-PA	ASTEI09967-PA	62	73	yes	yes	2;3	6.4801e-81	174.42	6319	1554	6569	14	ASTEI09967-PA	ASTEI09967-PA
LDETNRTLNDFDASK	K	K	15	1	1737.82	ASTEI08310-PA	ASTEI08310-PA	620	634	yes	yes	2;3	7.1118e-102	174.4	7883	1323	8199	9	ASTEI08310-PA	ASTEI08310-PA
IFKTDGLVGLYR	K	G	12	1	1380.78	ASTEI04331-PA	ASTEI04331-PA	166	177	yes	yes	2;3	1.4255e-80	174.24	6131	666	6377	50	ASTEI04331-PA	ASTEI04331-PA
HLTENHEYVFR	K	V	11	0	1443.69	ASTEI05705-PA	ASTEI05705-PA	5600	5610	yes	yes	2;3	1.4443e-77	174.23	5700	895	5912	20	ASTEI05705-PA	ASTEI05705-PA
LDEVEDVLTTNR	R	I	12	0	1402.69	ASTEI01125-PA	ASTEI01125-PA	262	273	yes	yes	2;3	3.1853e-81	174.23	7885	162	8201	12	ASTEI01125-PA	ASTEI01125-PA
KLESELQTLHSDLDELLNEAKNSEEK	R	A	26	2	3011.49	ASTEI08310-PA	ASTEI08310-PA	1086	1111	yes	yes	3;4	1.7825e-173	174.06	7343	1323	7640	14	ASTEI08310-PA	ASTEI08310-PA
FADIGVENNEDNRR	R	Q	14	1	1647.76	ASTEI10732-PA	ASTEI10732-PA	44	57	yes	yes	2;3	6.9028e-94	174.05	3767	1682	3910	69	ASTEI10793-PA	ASTEI10793-PA
IVDAVNEASDNIR	K	N	13	0	1414.71	ASTEI10793-PA	ASTEI10793-PA	2459	2471	yes	yes	2	2.5288e-86	174.05	6898	1698	7174	23	ASTEI10732-PA	ASTEI10732-PA
DQTLANELR	R	K	9	0	1058.54	ASTEI05722-PA	ASTEI05722-PA	620	628	yes	yes	1;2	8.7914e-45	174.02	2508	899	2611	5	ASTEI05722-PA	ASTEI05722-PA
KHESLEQSVEDYADTIR	K	Q	17	1	2018.95	ASTEI08990-PA	ASTEI08990-PA	1634	1650	yes	yes	2;3;4	7.7913e-159	173.87	7241	1418	7530	9	ASTEI08990-PA	ASTEI08990-PA
LTWERDGVEFTNETDR	K	V	16	1	1966.9	ASTEI08184-PA	ASTEI08184-PA	1018	1033	yes	yes	2;3	5.3874e-147	173.87	9193	1300	9546	10	ASTEI08736-PA	ASTEI08736-PA
SQSSNDTFPTAIHVSVAR	K	E	18	0	1915.94	ASTEI08736-PA	ASTEI08736-PA	177	194	yes	yes	2;3	9.7459e-125	173.87	12376	1380	12899	20	ASTEI08184-PA	ASTEI08184-PA
IKELTFQSEEDRK	R	N	13	2	1621.83	ASTEI08310-PA	ASTEI08310-PA	1204	1216	yes	yes	2;3;4	5.0236e-86	173.59	6353	1323	6603	77	ASTEI08310-PA	ASTEI08310-PA
LTWERDGVEFTNETDRVIISR	K	Q	21	2	2535.27	ASTEI08184-PA	ASTEI08184-PA	1018	1038	yes	yes	3;4	1.129e-139	173.56	9194	1300	9547	32	ASTEI08184-PA	ASTEI08184-PA
NGNCVNPCAGVCGINANCEVR	R	N	21	0	2333.97	ASTEI03305-PA	ASTEI03305-PA	598	618	yes	yes	2;3	6.6083e-139	173.56	9982	503	10434	24	ASTEI03305-PA	ASTEI03305-PA
NVQGQYCDECIENHWK	R	I	16	0	2078.86	ASTEI07533-PA	ASTEI07533-PA	1154	1169	yes	yes	2;3	2.1234e-102	173.44	10477	1183	10947	26	ASTEI07533-PA	ASTEI07533-PA
YGEDQVLIWR	K	R	10	0	1277.64	ASTEI03617-PA	ASTEI03617-PA	108	117	yes	yes	2	8.6931e-75	173.37	15317	548	15924	37	ASTEI03617-PA	ASTEI03617-PA
NAMQSGTDNIHHWSIEFDNR	K	E	20	0	2371.04	ASTEI06854-PA	ASTEI06854-PA	104	123	yes	yes	2;3;4	1.9452e-138	173.36	9793	1068	10238;10239	11	ASTEI06854-PA	ASTEI06854-PA
LAAAFNASRQEQDDYALR	R	S	18	1	2037.99	ASTEI09235-PA	ASTEI09235-PA	223	240	yes	yes	2;3	8.4551e-124	173.28	7633	1453	7940	5	ASTEI10793-PA	ASTEI10793-PA
LLEAVESFGEPVQTQHEK	R	L	18	0	2040.02	ASTEI10793-PA	ASTEI10793-PA	2284	2301	yes	yes	2;3	1.7982e-124	173.28	8502	1698	8830	22	ASTEI09235-PA	ASTEI09235-PA
NLANVTAADLDTVKR	R	N	15	1	1599.86	ASTEI10608-PA	ASTEI10608-PA	235	249	yes	yes	2;3	1.6126e-101	173.25	10111	1661	10571	19	ASTEI10608-PA	ASTEI10608-PA
GQLLGHSGWVTQIATNPK	R	Y	18	0	1906.01	ASTEI11137-PA	ASTEI11137-PA	9	26	yes	yes	2;3	1.8953e-124	173.21	5179	1741	5369	36	ASTEI11137-PA	ASTEI11137-PA
IGEQSKENLGATTEVYALR	K	R	19	1	2078.06	ASTEI00150-PA	ASTEI00150-PA	3111	3129	yes	yes	2;3	3.641e-124	173.21	6171	21	6417	18	ASTEI00150-PA	ASTEI00150-PA
EVDDTYYSQFSVTR	K	N	14	0	1708.76	ASTEI08229-PA	ASTEI08229-PA	978	991	yes	yes	2	6.111e-93	173.06	3628	1308	3765	8	ASTEI08229-PA	ASTEI08229-PA
FTDVMDEEIDDERR	R	S	14	1	1768.76	ASTEI02092-PA	ASTEI02092-PA	4808	4821	yes	yes	2;3	8.4169e-93	173.06	4335	331	4491;4492	5	ASTEI02092-PA	ASTEI02092-PA
AKFTNELGSDETSAK	K	T	15	1	1596.76	ASTEI02092-PA	ASTEI02092-PA	2523	2537	yes	yes	2;3	6.4387e-101	173.03	697	331	723	12	ASTEI02092-PA	ASTEI02092-PA
LCNAILNLGYEYTDGK	K	I	16	0	1842.88	ASTEI01730-PA	ASTEI01730-PA	165	180	yes	yes	2;3	2.9045e-102	173.03	7843	279	8155	27	ASTEI01730-PA	ASTEI01730-PA
FFNDADADKGLQTSQDAR	K	F	18	1	1997.91	ASTEI03698-PA	ASTEI03698-PA	53	70	yes	yes	2;3	1.4911e-124	172.93	3934	559	4080	16	ASTEI03698-PA	ASTEI03698-PA
DVGVYEAVATNEHGTVR	R	Q	17	0	1815.88	ASTEI02092-PA	ASTEI02092-PA	4250	4266	yes	yes	2;3	2.495e-112	172.91	2645	331	2753	14	ASTEI08310-PA	ASTEI08310-PA
ELQVRLDEAESNALK	K	G	15	1	1713.89	ASTEI08310-PA	ASTEI08310-PA	1149	1163	yes	yes	2;3	6.9323e-101	172.91	3338	1323	3469	15	ASTEI07639-PA	ASTEI07639-PA
VITAEDEVQNYNIDYLR	R	S	17	0	2054	ASTEI07639-PA	ASTEI07639-PA	70	86	yes	yes	2	2.495e-112	172.91	14221	1200	14797	5	ASTEI02092-PA	ASTEI02092-PA
DPAAWNHPNSWNHGNTWNHPTAWNR	R	G	25	0	2979.31	ASTEI02814-PA	ASTEI02814-PA	56	80	yes	yes	2;3;4;5	3.8236e-172	172.8	2459	431	2562	36	ASTEI02814-PA	ASTEI02814-PA
LLDSLQVQQLFR	R	D	12	0	1458.82	ASTEI02282-PA	ASTEI02282-PA	783	794	yes	yes	2	1.6324e-80	172.8	8493	357	8821	25	ASTEI02282-PA	ASTEI02282-PA
TETTNECFCYLR	R	G	12	0	1592.66	ASTEI00150-PA	ASTEI00150-PA	3278	3289	yes	yes	2	1.6324e-80	172.8	12872	21	13403	33	ASTEI00150-PA	ASTEI00150-PA
IDPAVEEQFNSGR	K	L	13	0	1460.69	ASTEI00735-PA	ASTEI00735-PA	156	168	yes	yes	2;3	8.8127e-86	172.76	6012	101	6257	37	ASTEI00735-PA	ASTEI00735-PA
AENASGYDEAQLTVTVLDKPTAPEGPLK	K	V	28	1	2913.46	ASTEI05705-PA	ASTEI05705-PA	3449	3476	yes	yes	2;3	2.2815e-191	172.74	334	895	351	26	ASTEI05705-PA	ASTEI05705-PA
GETLSAYVGSGPPQGTGLHR	K	Y	20	0	1982.98	ASTEI01899-PA	ASTEI01899-PA	92	111	yes	yes	2;3	3.1629e-138	172.6	4654	299	4817	15	ASTEI06933-PA	ASTEI06933-PA
IASEVVAVSVGPAQSQEVLR	K	T	20	0	2038.11	ASTEI06933-PA	ASTEI06933-PA	55	74	yes	yes	2;3	3.1629e-138	172.6	5935	1081	6178	41	ASTEI01899-PA	ASTEI01899-PA
ALTVPELTQQMFDAK	R	N	15	0	1690.86	ASTEI06416-PA;ASTEI09889-PA;ASTEI07122-PA	ASTEI06416-PA	275	289	no	no	2;3	4.3013e-102	172.57	909	1002;1544;1106	945;946	21	ASTEI09094-PA	ASTEI09094-PA
EIVPGDVVEVSVGDKIPADIR	K	L	21	1	2206.18	ASTEI09094-PA	ASTEI09094-PA	137	157	yes	yes	2;3;4	6.1144e-138	172.57	3148	1434	3271	64	ASTEI07372-PA	ASTEI07372-PA
ILASEAQKQEEINR	R	A	14	1	1627.85	ASTEI07372-PA	ASTEI07372-PA	242	255	yes	yes	2;3	3.7967e-92	172.57	6392	1149	6643	14	ASTEI06416-PA;ASTEI09889-PA;ASTEI07122-PA	ASTEI06416-PA
TLDSIIACDGPDRDVYCK	K	T	18	1	2096.95	ASTEI02403-PA	ASTEI02403-PA	247	264	yes	yes	2;3	1.3185e-123	172.56	13147	367	13687	67	ASTEI02403-PA	ASTEI02403-PA
DGNRPHYSWMIDHSENVSGTK	R	D	21	1	2429.08	ASTEI09919-PA	ASTEI09919-PA	87	107	yes	yes	2;3;4	3.6468e-139	172.24	2089	1547	2175;2176	12	ASTEI09919-PA	ASTEI09919-PA
GFGELSQTPQSK	K	G	12	0	1277.63	ASTEI01671-PA	ASTEI01671-PA	331	342	yes	yes	2	2.2153e-80	172.17	4677	266	4845	13	ASTEI01671-PA	ASTEI01671-PA
RLHEYEIELR	R	R	10	1	1356.71	ASTEI05916-PA	ASTEI05916-PA	450	459	yes	yes	2;3	2.4526e-74	172.11	11492	926	11987	40	ASTEI05916-PA	ASTEI05916-PA
LGEEFDEETVDGR	K	M	13	0	1494.65	ASTEI11274-PA	ASTEI11274-PA	40	52	yes	yes	2	1.203e-85	172.09	8135	1757	8454	28	ASTEI11274-PA	ASTEI11274-PA
LTEIINTTHENVK	K	Y	13	0	1510.8	ASTEI01494-PA	ASTEI01494-PA	51	63	yes	yes	2;3	1.203e-85	172.09	9105	226	9455	82	ASTEI01494-PA	ASTEI01494-PA
ATANSAADGSAATGGDKEATGTAAGTAGASSSAPR	R	A	35	1	3007.37	ASTEI02164-PA	ASTEI02164-PA	239	273	yes	yes	3	1.6519e-235	172.06	1262	342	1321	11	ASTEI02164-PA	ASTEI02164-PA
LLNLISFVR	R	S	9	0	1073.66	ASTEI04472-PA	ASTEI04472-PA	207	215	yes	yes	2	2.8787e-73	171.99	8579	702	8908	35	ASTEI04472-PA	ASTEI04472-PA
WILSGVDHTAAEFTDGSR	K	A	18	0	1960.93	ASTEI11056-PA	ASTEI11056-PA	715	732	yes	yes	2;3	3.6062e-124	171.98	15053	1732	15656	11	ASTEI11056-PA	ASTEI11056-PA
SPDPPEAVDKPTITDYTPSACTIAWRPPR	K	V	29	2	3237.58	ASTEI05705-PA	ASTEI05705-PA	5632	5660	yes	yes	3;4;5	2.5062e-211	171.89	12307	895	12826	38	ASTEI05705-PA	ASTEI05705-PA
VPLCGCCQQQIR	R	S	12	0	1517.69	ASTEI04596-PA	ASTEI04596-PA	2000	2011	yes	yes	2	2.511e-80	171.85	14547	717	15134	31	ASTEI05210-PA	ASTEI05210-PA
WDHSINWFLAR	K	I	11	0	1443.7	ASTEI05210-PA	ASTEI05210-PA	936	946	yes	yes	3	2.7561e-77	171.85	15020	808	15623	27	ASTEI04596-PA	ASTEI04596-PA
FGYSGCGGNGNNFHSQAECER	R	S	21	0	2346.91	ASTEI03067-PA	ASTEI03067-PA	1843	1863	yes	yes	2;3	4.3905e-139	171.79	4024	467	4171	31	ASTEI10144-PA	ASTEI10144-PA
IIAELENIDDECEEKDIDFVK	K	T	21	1	2536.19	ASTEI10144-PA	ASTEI10144-PA	826	846	yes	yes	2;3	8.5275e-138	171.79	6256	1587	6504	20	ASTEI03067-PA	ASTEI03067-PA
QFEISDLNAQVNDLR	K	G	15	0	1760.87	ASTEI10995-PA	ASTEI10995-PA	121	135	yes	yes	2;3	2.4977e-101	171.76	10790	1726	11268	11	ASTEI06097-PA;ASTEI11539-PA	ASTEI11539-PA
LVLEVAQHLGENTVR	R	T	15	0	1676.92	ASTEI06097-PA;ASTEI11539-PA	ASTEI11539-PA	17	31	no	no	2;3	2.4977e-101	171.76	9283	1783;953	9637	126	ASTEI10995-PA	ASTEI10995-PA
FTQAGSEVSALLGR	R	I	14	0	1434.75	ASTEI06097-PA;ASTEI11539-PA	ASTEI11539-PA	233	246	no	no	2;3	1.1465e-92	171.73	4356	1783;953	4514	75	ASTEI06097-PA;ASTEI11539-PA	ASTEI11539-PA
EAVVADEGAYFIVAR	K	N	15	0	1608.81	ASTEI03169-PA	ASTEI03169-PA	4903	4917	yes	yes	1;2;3	2.5229e-101	171.73	2851	482	2963	41	ASTEI10144-PA	ASTEI10144-PA
QTVAVGVIK	R	A	9	0	913.56	ASTEI01359-PA;ASTEI09324-PA	ASTEI01359-PA	431	439	no	no	1;2	2.4567e-34	171.73	11211	200;1466	11702	8	ASTEI03169-PA	ASTEI03169-PA
YTDDVEELEREDR	R	I	13	1	1667.73	ASTEI10144-PA	ASTEI10144-PA	1085	1097	yes	yes	2;3	6.4749e-85	171.73	15662	1587	16281	14	ASTEI01359-PA;ASTEI09324-PA	ASTEI01359-PA
YSNVVINLVGRDWETK	K	N	16	1	1891.98	ASTEI08410-PA	ASTEI08410-PA	126	141	yes	yes	2;3	2.5307e-101	171.71	15636	1334	16255	54	ASTEI08410-PA	ASTEI08410-PA
DLGVDTTPR	K	I	9	0	972.488	ASTEI06933-PA	ASTEI06933-PA	211	219	yes	yes	1;2	2.4947e-72	171.53	2317	1081	2412	10	ASTEI06933-PA	ASTEI06933-PA
QEYDESGPGIVHR	K	N	13	0	1485.68	ASTEI07585-PA;ASTEI07584-PA;ASTEI10164-PA;ASTEI10166-PA	ASTEI10166-PA	361	373	no	no	2;3	1.4958e-85	171.49	10779	1593;1591;1191;1192	11257	77	ASTEI07585-PA;ASTEI07584-PA;ASTEI10164-PA;ASTEI10166-PA	ASTEI10166-PA
STVDKEELVQK	M	A	11	1	1274.67	ASTEI01617-PA	ASTEI01617-PA	2	12	yes	yes	2	5.7762e-77	171.49	12516	256	13043	0	ASTEI01617-PA	ASTEI01617-PA
NYNDQYNDQR	R	Y	10	0	1328.54	ASTEI03271-PA	ASTEI03271-PA	49	58	yes	yes	2	2.3494e-74	171.33	10524	495	10994	11	ASTEI03271-PA	ASTEI03271-PA
LEAEKDELQAALEEAEAALEQEENK	R	V	25	1	2799.33	ASTEI08310-PA	ASTEI08310-PA	890	914	yes	yes	3;4	7.0196e-172	171.29	7942	1323	8260	13	ASTEI08310-PA	ASTEI08310-PA
DATDDKVTVECAEAVKR	R	Y	17	2	1905.91	ASTEI02634-PA	ASTEI02634-PA	60	76	yes	yes	2;3;4	8.1295e-140	171.26	1900	405	1983	23	ASTEI02634-PA	ASTEI02634-PA
LGSYAEAEALIECKR	R	E	15	1	1708.85	ASTEI02092-PA	ASTEI02092-PA	4847	4861	yes	yes	2;3	4.1168e-101	171.21	8214	331	8536	60	ASTEI03783-PA	ASTEI03783-PA
TAGLNYINYSNIAAR	R	L	15	0	1639.83	ASTEI03783-PA	ASTEI03783-PA	6	20	yes	yes	2;3	2.989e-101	171.21	12695	572	13224	22	ASTEI02092-PA	ASTEI02092-PA
QEYDESGPSIVHR	K	K	13	0	1515.7	ASTEI07742-PA	ASTEI07742-PA	361	373	yes	yes	2;3	1.6369e-85	171.2	10781	1224	11259	13	ASTEI07742-PA	ASTEI07742-PA
IIAELENIDDECEEK	K	D	15	0	1818.82	ASTEI10144-PA	ASTEI10144-PA	826	840	yes	yes	2	3.081e-101	171.11	6255	1587	6503	14	ASTEI10144-PA	ASTEI10144-PA
DITADEGKELTFSAR	R	F	15	1	1651.81	ASTEI02092-PA	ASTEI02092-PA	3739	3753	yes	yes	2;3	1.4603e-100	171.08	2221	331	2313	42	ASTEI02092-PA	ASTEI02092-PA
LKGAYEEGQEQLEAVRR	R	E	17	2	1975.01	ASTEI08310-PA	ASTEI08310-PA	841	857	yes	yes	2;3;4	3.1347e-111	171.04	8425	1323	8752	116	ASTEI08310-PA	ASTEI08310-PA
AKLETNFNTLQTK	K	L	13	1	1506.8	ASTEI05722-PA	ASTEI05722-PA	337	349	yes	yes	2;3	8.2669e-85	170.95	711	899	737	38	ASTEI05763-PA	ASTEI05763-PA
FDTAYDKSPGQSR	K	S	13	1	1470.67	ASTEI05763-PA	ASTEI05763-PA	160	172	yes	yes	2;3	8.2715e-85	170.95	3870	905	4013	9	ASTEI05722-PA	ASTEI05722-PA
ELLSNAQSQLSSASGDTDR	R	A	19	0	1977.92	ASTEI09101-PA	ASTEI09101-PA	124	142	yes	yes	2	2.0947e-124	170.89	3307	1435	3436	9	ASTEI10453-PA	ASTEI10453-PA
LSELGSWFGRR	K	D	11	1	1306.68	ASTEI10453-PA	ASTEI10453-PA	78	88	yes	yes	2;3	2.125e-76	170.89	8982	1640	9327	72	ASTEI09101-PA	ASTEI09101-PA
DLTVGGAVTQCYSDMASR	R	H	18	0	1929.86	ASTEI02421-PA	ASTEI02421-PA	99	116	yes	yes	2	5.2594e-124	170.79	2389	372	2485	5	ASTEI02421-PA	ASTEI02421-PA
QTEAHIDHLKDALTQK	R	E	16	1	1846.95	ASTEI04325-PA	ASTEI04325-PA	475	490	yes	yes	2;3	3.3617e-101	170.77	11185	665	11676	14	ASTEI04325-PA	ASTEI04325-PA
AFDTNGKIDGEKFR	K	F	14	2	1596.79	ASTEI05481-PA	ASTEI05481-PA	145	158	yes	yes	2;3;4	9.1228e-92	170.74	373	852	390	91	ASTEI09954-PA	ASTEI09954-PA
ENNIQQLTQAIEDEK	R	K	15	0	1771.86	ASTEI09954-PA	ASTEI09954-PA	125	139	yes	yes	2;3	3.4055e-101	170.74	3417	1552	3551	12	ASTEI05481-PA	ASTEI05481-PA
FADIGVENNEDNR	R	R	13	0	1491.66	ASTEI10732-PA	ASTEI10732-PA	44	56	yes	yes	2	1.9e-85	170.66	3766	1682	3909	42	ASTEI10732-PA	ASTEI10732-PA
KIVQIIEFPVNNLPPDNR	R	V	18	1	2105.16	ASTEI01862-PA	ASTEI01862-PA	68	85	yes	yes	2;3	7.5978e-124	170.61	7301	293	7595	12	ASTEI11367-PA;ASTEI11276-PA	ASTEI11367-PA
TIGGGDDSFNTFFSETGAGK	K	H	20	0	2006.89	ASTEI11367-PA;ASTEI11276-PA	ASTEI11367-PA	41	60	no	no	2	6.3709e-138	170.61	13057	1766;1758	13595	17	ASTEI01862-PA	ASTEI01862-PA
FALTHWGQDKFTEDEVDDAFDQMVIDDK	R	G	28	1	3314.47	ASTEI05481-PA	ASTEI05481-PA	159	186	yes	yes	3;4	4.363e-191	170.53	3801	852	3944	5	ASTEI05481-PA	ASTEI05481-PA
LETSSIDKFSWGVADR	R	G	16	1	1809.89	ASTEI01972-PA	ASTEI01972-PA	343	358	yes	yes	2;3	3.6683e-101	170.42	8029	309	8347	14	ASTEI01972-PA	ASTEI01972-PA
ARFEELNSDLFR	R	D	12	1	1495.74	ASTEI09055-PA	ASTEI09055-PA	1861	1872	yes	yes	2;3	9.253e-81	170.4	1162	1430	1217	8	ASTEI09055-PA	ASTEI09055-PA
FVHVSSLNATPNPQPFFTK	K	E	19	0	2130.09	ASTEI08410-PA	ASTEI08410-PA	168	186	yes	yes	2;3	2.5526e-124	170.08	4388	1334	4547	59	ASTEI08410-PA	ASTEI08410-PA
FVDGLMIHSGDPCNDYVDTATR	K	H	22	0	2482.09	ASTEI08714-PA	ASTEI08714-PA	152	173	yes	yes	2;3	3.6629e-154	170.04	4375	1377	4533;4534	12	ASTEI08714-PA	ASTEI08714-PA
EFGGLIYQR	R	C	9	0	1081.56	ASTEI06526-PA	ASTEI06526-PA	274	282	yes	yes	1;2	4.8706e-24	169.97	2947	1015	3062	39	ASTEI06526-PA	ASTEI06526-PA
EGIVTSQEQQEKEEIAK	K	L	17	1	1944.96	ASTEI11248-PA	ASTEI11248-PA	455	471	yes	yes	2;3	1.6749e-112	169.94	3020	1754	3137	11	ASTEI11248-PA	ASTEI11248-PA
SCLVSLGYSIGK	K	D	12	0	1282.66	ASTEI05722-PA	ASTEI05722-PA	778	789	yes	yes	1;2	8.4187e-29	169.93	11743	899	12244	8	ASTEI05722-PA	ASTEI05722-PA
CALTGLQIYDPQENAFK	R	S	17	0	1966.95	ASTEI02997-PA	ASTEI02997-PA	73	89	yes	yes	2;3	6.9961e-112	169.92	1562	454	1633	3	ASTEI02997-PA	ASTEI02997-PA
HQGVMVGMGQKDAYVGDEAQSK	R	R	22	1	2334.07	ASTEI10165-PA	ASTEI10165-PA	41	62	yes	yes	2;3;4	7.333e-153	169.9	5748	1592	5972;5973;5974	22	ASTEI10165-PA	ASTEI10165-PA
CSFEDIGQYQVR	K	V	12	0	1500.67	ASTEI05705-PA	ASTEI05705-PA	8133	8144	yes	yes	2	4.3889e-80	169.82	1763	895	1845	31	ASTEI05705-PA	ASTEI05705-PA
SITQEVLGSDDFWR	K	V	14	0	1651.78	ASTEI02736-PA	ASTEI02736-PA	27	40	yes	yes	2	1.9317e-92	169.79	12043	416	12550	4	ASTEI02736-PA	ASTEI02736-PA
TALSNEPATEVTTLDSGLR	R	V	19	0	1973.99	ASTEI02163-PA	ASTEI02163-PA	32	50	yes	yes	2;3	2.7853e-124	169.67	12718	341	13247	13	ASTEI02163-PA	ASTEI02163-PA
EFDDLSVSEQR	R	E	11	0	1323.59	ASTEI09094-PA	ASTEI09094-PA	650	660	yes	yes	1;2;3	2.06e-76	169.65	2940	1434	3055	40	ASTEI09094-PA	ASTEI09094-PA
LYDKQQTATFK	K	L	11	1	1341.69	ASTEI00150-PA	ASTEI00150-PA	1955	1965	yes	yes	2;3	9.6921e-76	169.65	9401	21	9756	13	ASTEI00150-PA	ASTEI00150-PA
AVSFVGSDQAGKYIYER	R	A	17	1	1888.93	ASTEI07950-PA	ASTEI07950-PA	243	259	yes	yes	2;3	3.4881e-111	169.64	1467	1257	1535	9	ASTEI07950-PA	ASTEI07950-PA
MRDWVMENEEDWTEAR	K	C	16	1	2095.87	ASTEI05635-PA	ASTEI05635-PA	314	329	yes	yes	3	2.2272e-102	169.64	9668	880	10087	4	ASTEI05635-PA	ASTEI05635-PA
GPNGAAAGVAAQHSQCFGAWYSHCPGLK	R	V	28	0	2898.31	ASTEI09467-PA	ASTEI09467-PA	138	165	yes	yes	3;4	6.2524e-191	169.6	5140	1489	5329	33	ASTEI09467-PA	ASTEI09467-PA
ALEHLTNLLAEAGSGIDK	K	V	18	0	1850.97	ASTEI09268-PA	ASTEI09268-PA	69	86	yes	yes	2;3	6.9504e-124	169.58	781	1462	811	12	ASTEI09268-PA	ASTEI09268-PA
QVDAQVIQNILPAAVESYK	R	S	19	0	2085.11	ASTEI08956-PA	ASTEI08956-PA	158	176	yes	yes	2;3	2.8398e-124	169.58	11223	1409	11715	20	ASTEI08956-PA	ASTEI08956-PA
GSQCNQYGQCPCNDNVEGR	K	R	19	0	2241.86	ASTEI01530-PA	ASTEI01530-PA	1083	1101	yes	yes	2;3	2.9251e-124	169.43	5252	233	5447	17	ASTEI09457-PA	ASTEI09457-PA
VVPGLYACGEAACSSVHGANR	R	L	21	0	2174	ASTEI09457-PA	ASTEI09457-PA	427	447	yes	yes	2;3	3.3491e-138	169.43	14889	1487	15482	69	ASTEI01530-PA	ASTEI01530-PA
CEETDSGTECYCPIHK	R	T	16	0	1984.76	ASTEI07420-PA	ASTEI07420-PA	406	421	yes	yes	2;3	9.7347e-102	169.4	1600	1160	1673	21	ASTEI07420-PA	ASTEI07420-PA
KGFGELSQTPQSK	R	G	13	1	1405.72	ASTEI01671-PA	ASTEI01671-PA	330	342	yes	yes	2;3	3.4614e-85	169.4	7202	266	7490	10	ASTEI04059-PA	ASTEI04059-PA
TEVEACEFPSNGPFYR	R	A	16	0	1901.83	ASTEI04059-PA	ASTEI04059-PA	77	92	yes	yes	2	9.7347e-102	169.4	12873	615	13404	12	ASTEI01671-PA	ASTEI01671-PA
SPHDVIEDISSGAIEVPSE	R	-	19	0	1979.93	ASTEI10778-PA	ASTEI10778-PA	289	307	yes	yes	2	2.9587e-124	169.37	12320	1691	12840	7	ASTEI10778-PA	ASTEI10778-PA
ASAVAAVLDITENQSSLHHQLGEESALLGQVYK	K	K	33	0	3477.77	ASTEI02887-PA	ASTEI02887-PA	580	612	yes	yes	3;4	8.053e-234	169.18	1178	439	1234	22	ASTEI02887-PA	ASTEI02887-PA
ELAAELEMK	K	Y	9	0	1032.52	ASTEI05635-PA	ASTEI05635-PA	96	104	yes	yes	1;2	4.4726e-72	169.12	3190	880	3315	4	ASTEI05635-PA	ASTEI05635-PA
IITEESFWR	K	N	9	0	1179.59	ASTEI00766-PA	ASTEI00766-PA	316	324	yes	yes	2	6.0718e-73	169.12	6322	105	6572	8	ASTEI00766-PA	ASTEI00766-PA
KLYNLSKEDDVR	R	Q	12	2	1478.77	ASTEI00060-PA	ASTEI00060-PA	794	805	yes	yes	2;3	2.986e-79	169.09	7393	8	7690	14	ASTEI00060-PA	ASTEI00060-PA
LNFSHGSHEYHANTIK	R	N	16	0	1853.88	ASTEI07469-PA	ASTEI07469-PA	56	71	yes	yes	2;3;4	1.0372e-101	169.06	8694	1171	9032	31	ASTEI07469-PA	ASTEI07469-PA
QTLGQYLYNTQDGK	K	I	14	0	1627.78	ASTEI01665-PA	ASTEI01665-PA	25	38	yes	yes	2	2.236e-92	169.04	11199	264	11690	9	ASTEI01665-PA	ASTEI01665-PA
YLVVNADEGEPGTCKDR	K	E	17	1	1921.88	ASTEI03941-PA	ASTEI03941-PA	138	154	yes	yes	2;3	3.9302e-111	169.02	15502	598	16117	32	ASTEI03941-PA	ASTEI03941-PA
NNDDEQYVWESSAGGSFTVR	K	S	20	0	2259.97	ASTEI11432-PA;ASTEI02622-PA	ASTEI11432-PA	144	163	yes	no	2	8.9651e-138	168.99	10218	1775	10680	5	ASTEI11432-PA;ASTEI02622-PA	ASTEI11432-PA
VGEASGQVLSTIGEESVESR	R	E	20	0	2032.99	ASTEI01394-PA	ASTEI01394-PA	662	681	yes	yes	2;3	8.9651e-138	168.99	14021	206	14588	13	ASTEI01394-PA	ASTEI01394-PA
HHNAYVTNLNAAEEQLQDAVAK	K	K	22	0	2435.18	ASTEI07113-PA	ASTEI07113-PA	53	74	yes	yes	2;3;4	3.1954e-163	168.84	5628	1105	5838	20	ASTEI07113-PA	ASTEI07113-PA
KENVALQLEAAYR	K	E	13	1	1503.8	ASTEI09954-PA	ASTEI09954-PA	156	168	yes	yes	2;3	9.1516e-86	168.82	7147	1552	7433	52	ASTEI09954-PA	ASTEI09954-PA
VLAEIEHIDDEADGAGINFVK	R	I	21	0	2254.11	ASTEI10144-PA	ASTEI10144-PA	1481	1501	yes	yes	2;3	2.7375e-147	168.79	14285	1587	14861	13	ASTEI10144-PA	ASTEI10144-PA
DALNAALDEEMER	R	D	13	0	1475.66	ASTEI09467-PA	ASTEI09467-PA	29	41	yes	yes	2	2.8221e-85	168.76	1880	1489	1962	5	ASTEI09467-PA	ASTEI09467-PA
TDKYTSLFSNGGK	R	L	13	1	1416.69	ASTEI00150-PA	ASTEI00150-PA	3060	3072	yes	yes	2;3	1.3269e-84	168.76	12809	21	13339	8	ASTEI00150-PA	ASTEI00150-PA
ASPVSSALEQYYNSPSYLEFEDEKR	R	D	25	1	2908.34	ASTEI08960-PA	ASTEI08960-PA	360	384	yes	yes	3	1.7012e-171	168.75	1237	1412	1295	32	ASTEI08960-PA	ASTEI08960-PA
RWLLLCNPGLSDLIAEK	R	I	17	1	1997.08	ASTEI07670-PA	ASTEI07670-PA	518	534	yes	yes	2;3	1.2201e-111	168.69	11644	1209	12143	49	ASTEI07670-PA	ASTEI07670-PA
DVLDTDKGVYLVNFK	R	N	15	1	1724.9	ASTEI05705-PA	ASTEI05705-PA	6686	6700	yes	yes	2;3	3.0313e-158	168.67	2655	895	2763	22	ASTEI05705-PA	ASTEI05705-PA
KLIQPDVAIVSVSPPDNHGYCTLGTSVDCVR	R	A	31	1	3396.68	ASTEI10688-PA	ASTEI10688-PA	151	181	yes	yes	3;4	1.3358e-211	168.59	7357	1674	7654	13	ASTEI10688-PA	ASTEI10688-PA
DLGIASAVATSSNSPIPLGALTHQIYR	K	T	27	0	2751.46	ASTEI02184-PA	ASTEI02184-PA	277	303	yes	yes	2;3	1.5814e-190	168.55	2310	345	2405	5	ASTEI02184-PA	ASTEI02184-PA
HLEDNLDRDAPDKGR	K	K	15	2	1749.84	ASTEI03169-PA	ASTEI03169-PA	4940	4954	yes	yes	2;3;4	9.2337e-102	168.5	5672	482	5884	24	ASTEI03169-PA	ASTEI03169-PA
KLFEGGYSAYYQEK	K	I	14	1	1681.8	ASTEI04338-PA	ASTEI04338-PA	319	332	yes	yes	2;3	3.4056e-92	168.45	7346	669	7643	12	ASTEI04338-PA	ASTEI04338-PA
IMELEEELKVVGNSLK	K	S	16	1	1829.98	ASTEI00121-PA	ASTEI00121-PA	465	480	yes	yes	2;3	5.442e-101	168.42	6526	15	6781;6782	30	ASTEI00121-PA	ASTEI00121-PA
EAGLKFDIAHTSLLTR	K	A	16	1	1770.96	ASTEI03617-PA	ASTEI03617-PA	48	63	yes	yes	2;3;4	2.7846e-102	168.41	2791	548	2902	39	ASTEI11056-PA	ASTEI11056-PA
IAQVLVTEPDFYNEETR	K	K	17	0	2022.99	ASTEI11056-PA	ASTEI11056-PA	134	150	yes	yes	2;3	9.275e-112	168.41	5932	1732	6175	10	ASTEI03617-PA	ASTEI03617-PA
ELDTSISSEIAQAR	K	E	14	0	1518.75	ASTEI01530-PA	ASTEI01530-PA	1326	1339	yes	yes	2	2.5318e-92	168.31	3226	233	3351	7	ASTEI01530-PA	ASTEI01530-PA
LGSETLCTEQK	R	F	11	0	1264.6	ASTEI05686-PA	ASTEI05686-PA	387	397	yes	yes	2	2.6271e-76	168.3	8210	893	8532	18	ASTEI05686-PA	ASTEI05686-PA
GTRGEHSEAEGGIYDISNKR	R	R	20	2	2175.03	ASTEI02221-PA	ASTEI02221-PA	341	360	yes	yes	2;3;4;5	2.4018e-166	168.17	5313	349	5510	43	ASTEI02221-PA	ASTEI02221-PA
TFVTTSTVPGSQVYLVQETTR	R	T	21	0	2313.19	ASTEI05916-PA	ASTEI05916-PA	968	988	yes	yes	2;3	4.2446e-138	168.05	12924	926	13458	86	ASTEI05916-PA	ASTEI05916-PA
QGQYVPMAIEEQVAVIYCGVR	K	G	21	0	2409.18	ASTEI10101-PA	ASTEI10101-PA	453	473	yes	yes	2;3	1.0378e-138	167.99	10852	1580	11330;11331	35	ASTEI10101-PA	ASTEI10101-PA
SFQDSNGDGIGDLNGITSR	R	L	19	0	1951.89	ASTEI02310-PA	ASTEI02310-PA	41	59	yes	yes	2	3.7792e-124	167.93	11893	361	12398	12	ASTEI02310-PA	ASTEI02310-PA
TTVLLGDMNDYATVNEEYKK	K	V	20	1	2303.1	ASTEI09268-PA	ASTEI09268-PA	90	109	yes	yes	2;3	1.4728e-137	167.92	13488	1462	14039;14040	12	ASTEI09268-PA	ASTEI09268-PA
HQEIVSDFNEQIETLTK	K	S	17	0	2030	ASTEI05916-PA	ASTEI05916-PA	124	140	yes	yes	2;3	1.0049e-111	167.9	5741	926	5959	11	ASTEI05916-PA	ASTEI05916-PA
QSQILEANAKDLEEAK	R	K	16	1	1785.91	ASTEI11056-PA	ASTEI11056-PA	351	366	yes	yes	2;3	6.4665e-89	167.69	11168	1732	11659	51	ASTEI11056-PA	ASTEI11056-PA
AQEEGVGGQSAQGSASWTDR	R	D	20	0	2019.89	ASTEI02079-PA	ASTEI02079-PA	58	77	yes	yes	2;3	6.8661e-124	167.63	1093	328	1147	13	ASTEI02079-PA	ASTEI02079-PA
DIDIAQGYGMTESSPVTLCTPHR	R	Y	23	0	2547.17	ASTEI07954-PA	ASTEI07954-PA	71	93	yes	yes	2;3	2.31e-139	167.59	2159	1260	2249;2250	9	ASTEI07954-PA	ASTEI07954-PA
YDKDLDAALTQEQR	R	N	14	1	1664.8	ASTEI04240-PA	ASTEI04240-PA	34	47	yes	yes	2;3	1.5124e-78	167.56	15215	644	15820	23	ASTEI04240-PA	ASTEI04240-PA
NSKFPGLCNSNEEPR	R	S	15	1	1747.79	ASTEI10265-PA	ASTEI10265-PA	1212	1226	yes	yes	2;3	5.74e-88	167.37	10352	1608	10817	54	ASTEI10265-PA	ASTEI10265-PA
DVSTFLVWAAEPYHDER	K	K	17	0	2033.95	ASTEI02598-PA	ASTEI02598-PA	259	275	yes	yes	2;3	9.9571e-98	167.29	2687	396	2796	59	ASTEI02598-PA	ASTEI02598-PA
SGQPTVQGSEQQCCYDR	R	N	17	0	1998.82	ASTEI04430-PA	ASTEI04430-PA	689	705	yes	yes	2;3	1.0083e-97	167.28	11952	691	12457	15	ASTEI04430-PA	ASTEI04430-PA
LWDGYSLLYVDGNDYPHNQDLGSAGSCVR	K	K	29	0	3270.47	ASTEI05228-PA	ASTEI05228-PA	1528	1556	yes	yes	3	3.6548e-195	167.27	9371	813	9725	12	ASTEI05228-PA	ASTEI05228-PA
EFTEQIHSGAWR	K	G	12	0	1459.68	ASTEI10623-PA	ASTEI10623-PA	135	146	yes	yes	2;3	1.0809e-66	167.18	2971	1663	3087	14	ASTEI10623-PA	ASTEI10623-PA
AGNSEDKEGQLAAVQAAR	K	R	18	1	1813.89	ASTEI05807-PA	ASTEI05807-PA	76	93	yes	yes	2;3	1.2998e-108	167.14	502	914	522	23	ASTEI05807-PA	ASTEI05807-PA
LVLFADEVYQDNVYETGSK	R	F	19	0	2189.05	ASTEI03494-PA	ASTEI03494-PA	313	331	yes	yes	2;3	1.1295e-109	167.14	9284	530	9638	7	ASTEI03494-PA	ASTEI03494-PA
DAAENSLVAYK	K	A	11	0	1179.58	ASTEI09967-PA	ASTEI09967-PA	143	153	yes	yes	1;2	2.8725e-26	167.09	1830	1554	1912	25	ASTEI09967-PA	ASTEI09967-PA
FFNDGDYIQAVLDR	K	N	14	0	1671.79	ASTEI07670-PA	ASTEI07670-PA	284	297	yes	yes	2;3	1.5557e-78	167.03	3935	1209	4081	67	ASTEI07670-PA	ASTEI07670-PA
TALMLATALEQNHALR	R	V	16	0	1751.94	ASTEI03580-PA	ASTEI03580-PA	260	275	yes	yes	2;3	2.5326e-88	167.03	12714	543	13243	4	ASTEI03580-PA	ASTEI03580-PA
HVSLGCGIPIERPALGVNR	R	L	19	1	2044.1	ASTEI04650-PA	ASTEI04650-PA	74	92	yes	yes	2;3;4	7.3993e-109	166.92	5822	724	6059	45	ASTEI10749-PA	ASTEI10749-PA
LYDKEGNGYITTQVLR	R	E	16	1	1868.96	ASTEI10749-PA	ASTEI10749-PA	64	79	yes	yes	2;3	5.7175e-87	166.92	9399	1683	9754	48	ASTEI04650-PA	ASTEI04650-PA
QFYYGGCGGNGNNFVDEQSCISR	R	C	23	0	2628.08	ASTEI03067-PA	ASTEI03067-PA	1702	1724	yes	yes	2;3	8.6093e-164	166.91	10823	467	11301	15	ASTEI03067-PA	ASTEI03067-PA
IYTFDQLALISPTGR	K	N	15	0	1693.9	ASTEI01482-PA	ASTEI01482-PA	643	657	yes	yes	2;3	1.6604e-127	166.9	7034	225	7313	20	ASTEI05923-PA	ASTEI05923-PA
TVTAGQDGTIVGLSGR	K	K	16	0	1530.8	ASTEI05923-PA	ASTEI05923-PA	169	184	yes	yes	2	1.2403e-87	166.9	13578	927	14133	6	ASTEI01482-PA	ASTEI01482-PA
QADVIIVAGTLTNK	R	M	14	0	1441.81	ASTEI10699-PA	ASTEI10699-PA	110	123	yes	yes	2;3	1.9391e-78	166.86	10650	1678	11123	49	ASTEI10699-PA	ASTEI10699-PA
FPYTFSAK	K	V	8	0	959.475	ASTEI07789-PA	ASTEI07789-PA	30	37	yes	yes	1;2	9.1256e-59	166.78	4225	1233	4379	15	ASTEI07789-PA	ASTEI07789-PA
QISNLQQSISDAEQR	K	G	15	0	1715.84	CON__P04264	CON__P04264	418	432	yes	yes	2	7.7899e-87	166.64	10920	1793	11401	9	ASTEI01466-PA	ASTEI01466-PA
AAAPSGAAAASSVGTSR	K	N	17	0	1430.71	ASTEI01336-PA	ASTEI01336-PA	45	61	yes	yes	2;3	2.6068e-97	166.62	19	198	20	25	ASTEI01336-PA	ASTEI01336-PA
ASNTQGIQQLLAAEKK	M	A	16	1	1698.93	ASTEI00143-PA	ASTEI00143-PA	2	17	yes	yes	2;3	2.726e-87	166.62	1230	20	1288	0	ASTEI00143-PA	ASTEI00143-PA
DRVNDALCATR	K	A	11	1	1289.61	ASTEI08224-PA	ASTEI08224-PA	415	425	yes	yes	2;3	3.7045e-62	166.6	2527	1305	2631	11	ASTEI09721-PA	ASTEI09721-PA
IAEDDTGDNNVIAESALDR	K	L	19	0	2016.92	ASTEI00898-PA	ASTEI00898-PA	327	345	yes	yes	2	2.2146e-109	166.6	5881	129	6120	9	ASTEI08224-PA	ASTEI08224-PA
VYDANMSMVENNYR	R	A	14	0	1704.72	ASTEI09721-PA	ASTEI09721-PA	11	24	yes	yes	2	2.5466e-78	166.6	14960	1522	15555	6	ASTEI00898-PA	ASTEI00898-PA
GYLVADHSGSTDTEWWNSVR	R	G	20	0	2279.02	ASTEI08229-PA	ASTEI08229-PA	1227	1246	yes	yes	2;3	7.0045e-166	166.57	5478	1308	5683	20	ASTEI08229-PA	ASTEI08229-PA
HASAGGLVTAVAPVVIK	R	G	17	0	1588.93	ASTEI03043-PA	ASTEI03043-PA	44	60	yes	yes	2;3	2.8445e-97	166.52	5525	463	5734	39	ASTEI05419-PA;ASTEI09055-PA	ASTEI05419-PA
STAGDTHLGGEDFDNR	K	L	16	0	1690.72	ASTEI05419-PA;ASTEI09055-PA	ASTEI05419-PA	651	666	no	no	2;3	1.8373e-87	166.52	12469	845;1430	12993	30	ASTEI03043-PA	ASTEI03043-PA
NAIGSISSSVTVHVEDNEEDYVYNAHHR	R	T	28	0	3141.44	ASTEI02092-PA	ASTEI02092-PA	4354	4381	yes	yes	3;4;5	1.3677e-174	166.49	9786	331	10230	15	ASTEI08310-PA	ASTEI08310-PA
RLEAEKDELQAALEEAEAALEQEENK	K	V	26	2	2955.43	ASTEI08310-PA	ASTEI08310-PA	889	914	yes	yes	3;4;5	1.6434e-156	166.49	11469	1323	11964	37	ASTEI05705-PA	ASTEI05705-PA
VEDPDVVKPPEVVKPLNTLTCVQNR	K	G	25	2	2845.5	ASTEI05705-PA	ASTEI05705-PA	6913	6937	yes	yes	3;4	1.6979e-155	166.49	13870	895	14434	37	ASTEI02092-PA	ASTEI02092-PA
ELTFQSEEDR	K	K	10	0	1252.56	ASTEI08310-PA	ASTEI08310-PA	1206	1215	yes	yes	2	9.1695e-61	166.34	3346	1323	3477	28	ASTEI08310-PA	ASTEI08310-PA
AGYTGKVEIGMDVAASEFHK	K	E	20	1	2109.02	ASTEI01631-PA	ASTEI01631-PA	234	253	yes	yes	2;3;4	6.5095e-122	166.28	561	259	583;584	30	ASTEI01631-PA	ASTEI01631-PA
GGTGAIVEYMGK	K	G	12	0	1181.58	ASTEI10416-PA	ASTEI10416-PA	264	275	yes	yes	1;2	9.3211e-29	166.19	4782	1634	4952;4953	57	ASTEI10416-PA	ASTEI10416-PA
TETCLANCVNR	R	F	11	0	1336.59	ASTEI05350-PA	ASTEI05350-PA	58	68	yes	yes	2	1.087e-62	166.19	12868	832	13399	1	ASTEI05350-PA	ASTEI05350-PA
DTPGFVVNR	K	L	9	0	1003.51	ASTEI06079-PA	ASTEI06079-PA	205	213	yes	yes	1;2	2.5838e-25	166.17	2605	949	2712	8	ASTEI06079-PA	ASTEI06079-PA
DDLFNTNASIVR	R	D	12	0	1363.67	ASTEI08719-PA	ASTEI08719-PA	111	122	yes	yes	2;3	3.2445e-66	166.14	1950	1378	2034	67	ASTEI08719-PA	ASTEI08719-PA
EQWTKYEEDTK	K	Y	11	1	1455.65	ASTEI09679-PA	ASTEI09679-PA	462	472	yes	yes	2;3	5.3819e-62	166.11	3505	1510	3640	17	ASTEI09679-PA	ASTEI09679-PA
IAQNYVIATDTR	R	I	12	0	1363.71	ASTEI08713-PA	ASTEI08713-PA	164	175	yes	yes	2	3.3157e-66	166.11	5928	1376	6171	11	ASTEI08713-PA	ASTEI08713-PA
IVDEQFLLNR	K	L	10	0	1245.67	ASTEI04775-PA	ASTEI04775-PA	1947	1956	yes	yes	2	1.1009e-60	166.07	6901	749	7177	7	ASTEI04775-PA	ASTEI04775-PA
IEITPILQGSHQAEVR	R	H	16	0	1789.97	ASTEI07533-PA	ASTEI07533-PA	814	829	yes	yes	2;3	2.6001e-87	166.04	6066	1183	6311	18	ASTEI07533-PA	ASTEI07533-PA
TCKEAEAALWHR	K	N	12	1	1470.7	ASTEI07469-PA	ASTEI07469-PA	363	374	yes	yes	2;3	1.6254e-65	166.04	12777	1171	13307	14	ASTEI07469-PA	ASTEI07469-PA
LTVVEPVTTVQTFAPTFVR	K	M	19	0	2104.16	ASTEI03169-PA	ASTEI03169-PA	3828	3846	yes	yes	2;3	3.6488e-109	165.9	9189	482	9542	64	ASTEI04758-PA	ASTEI04758-PA
TWHPEHFTCSHCNQELGTR	K	N	19	0	2396.02	ASTEI04758-PA	ASTEI04758-PA	336	354	yes	yes	3	8.8331e-110	165.9	13616	745	14172	8	ASTEI03169-PA	ASTEI03169-PA
IQEKEEEFENTR	R	K	12	1	1550.72	ASTEI08310-PA	ASTEI08310-PA	933	944	yes	yes	1;2;3	2.0725e-65	165.58	6665	1323	6929	52	ASTEI08310-PA	ASTEI08310-PA
AGVLGQMEEFRDER	R	L	14	1	1635.77	ASTEI08310-PA	ASTEI08310-PA	124	137	yes	yes	2;3	2.3972e-77	165.51	550	1323	571;572	109	ASTEI08310-PA	ASTEI08310-PA
KGAGFATVSSSYK	K	E	13	1	1301.66	ASTEI08311-PA	ASTEI08311-PA	861	873	yes	yes	2;3	5.5629e-71	165.49	7186	1324	7473	8	ASTEI08311-PA	ASTEI08311-PA
DTINSIQQDIGKR	R	M	13	1	1486.77	ASTEI04059-PA	ASTEI04059-PA	402	414	yes	yes	2;3	5.9086e-71	165.35	2599	615	2706	35	ASTEI04059-PA	ASTEI04059-PA
EVLGTAQSVGCTIDGR	K	S	16	0	1661.8	ASTEI10778-PA	ASTEI10778-PA	273	288	yes	yes	2;3	3.6873e-87	165.34	3670	1691	3808	41	ASTEI10778-PA	ASTEI10778-PA
QGGLGEAVLSALAEQR	K	N	16	0	1597.84	ASTEI05662-PA	ASTEI05662-PA	570	585	yes	yes	2;3	3.8386e-87	165.24	10838	888	11316	10	ASTEI05662-PA	ASTEI05662-PA
TDLDDLKQELDIDYHK	K	I	16	1	1959.94	ASTEI00450-PA	ASTEI00450-PA	38	53	yes	yes	2;3;4	1.8048e-86	165.24	12811	62	13341	30	ASTEI00450-PA	ASTEI00450-PA
VQYGIEFGK	R	E	9	0	1039.53	ASTEI07469-PA	ASTEI07469-PA	472	480	yes	yes	1;2	9.3824e-25	165.15	14617	1171	15206	15	ASTEI07469-PA	ASTEI07469-PA
IMPAADLSEQISTAGTEASGTGNMK	K	F	25	0	2479.16	ASTEI07670-PA	ASTEI07670-PA	684	708	yes	yes	2;3	8.9865e-155	165.13	6537	1209	6794;6795	19	ASTEI07670-PA	ASTEI07670-PA
TFDDGTSDKQFGQALVAGIDRYPR	K	R	24	2	2656.29	ASTEI08573-PA	ASTEI08573-PA	28	51	yes	yes	3;4	5.266e-155	165.1	12883	1353	13414	21	ASTEI08573-PA	ASTEI08573-PA
GNVTQLHFSNLKPGSVVAVR	K	V	20	1	2122.16	ASTEI08036-PA	ASTEI08036-PA	839	858	yes	yes	2;3;4	1.2222e-121	165.03	5111	1281	5298	14	ASTEI08036-PA	ASTEI08036-PA
NIVACGAGFVDGMGSGDNTK	K	A	20	0	1968.87	ASTEI01494-PA	ASTEI01494-PA	207	226	yes	yes	2;3	2.6349e-122	164.99	10074	226	10533;10534	16	ASTEI01494-PA	ASTEI01494-PA
GVGGYTMAVMHIGAPACGMNAAVR	R	S	24	0	2390.11	ASTEI01618-PA	ASTEI01618-PA	406	429	yes	yes	2;3	1.7372e-154	164.94	5367	257	5566	6	ASTEI01618-PA	ASTEI01618-PA
ADKIYCGNCYDAQFASR	K	C	17	1	2037.87	ASTEI10790-PA	ASTEI10790-PA	156	172	yes	yes	2;3	3.1528e-96	164.93	236	1696	249	15	ASTEI10790-PA	ASTEI10790-PA
REDTEEQVQVNELLQK	K	L	16	1	1956.98	ASTEI03561-PA	ASTEI03561-PA	466	481	yes	yes	2;3	5.9652e-87	164.93	11352	539	11846	16	ASTEI05709-PA	ASTEI05709-PA
WFTENVSADVSNAIR	K	I	15	0	1707.82	ASTEI05709-PA	ASTEI05709-PA	190	204	yes	yes	2;3	2.0519e-86	164.93	15035	896	15638	42	ASTEI03561-PA	ASTEI03561-PA
ENLGATTEVYALRR	K	A	14	1	1591.83	ASTEI00150-PA	ASTEI00150-PA	3117	3130	yes	yes	2;3	8.904e-78	164.92	3411	21	3545	7	ASTEI00150-PA	ASTEI00150-PA
IYTILGQDYDER	K	V	12	0	1484.71	ASTEI09998-PA	ASTEI09998-PA	106	117	yes	yes	2	5.8305e-66	164.9	7035	1561	7314	8	ASTEI09998-PA	ASTEI09998-PA
PTEEGGVGFDYR	R	L	12	0	1325.59	ASTEI09458-PA	ASTEI09458-PA	408	419	yes	yes	2	5.8305e-66	164.9	10625	1488	11096	3	ASTEI09458-PA	ASTEI09458-PA
AMAEHTIDAAIK	R	A	12	0	1269.64	ASTEI04920-PA	ASTEI04920-PA	437	448	yes	yes	2;3	6.0193e-66	164.81	925	771	962;963	7	ASTEI10419-PA	ASTEI10419-PA
ICTEPNQVVNINR	R	F	13	0	1555.78	ASTEI10419-PA	ASTEI10419-PA	139	151	yes	yes	2	5.2793e-71	164.81	5972	1635	6216	36	ASTEI04920-PA	ASTEI04920-PA
VAAFGIDTK	K	N	9	0	920.497	ASTEI10623-PA	ASTEI10623-PA	256	264	yes	yes	1;2	5.8619e-24	164.77	13647	1663	14204	18	ASTEI10623-PA	ASTEI10623-PA
LFSWLVSR	R	I	8	0	1006.56	ASTEI09186-PA	ASTEI09186-PA	353	360	yes	yes	2	4.0284e-59	164.72	8098	1445	8416	16	ASTEI09186-PA	ASTEI09186-PA
DVQSALEEEQRAR	K	D	13	1	1529.74	ASTEI08310-PA	ASTEI08310-PA	1009	1021	yes	yes	2;3	2.5924e-70	164.68	2678	1323	2787	21	ASTEI08310-PA	ASTEI08310-PA
DVSEECKDFIR	R	R	11	1	1396.63	ASTEI05705-PA	ASTEI05705-PA	7486	7496	yes	yes	2;3	1.031e-61	164.65	2682	895	2791	14	ASTEI08445-PA	ASTEI08445-PA
ELLTLEEKDEK	R	R	11	1	1345.7	ASTEI08445-PA	ASTEI08445-PA	60	70	yes	yes	2;3	1.031e-61	164.65	3312	1335	3441	37	ASTEI05705-PA	ASTEI05705-PA
ELVSCSNCLDYQAR	R	R	14	0	1713.75	ASTEI03010-PA	ASTEI03010-PA	393	406	yes	yes	2	7.1115e-78	164.64	3365	458	3496	6	ASTEI03010-PA	ASTEI03010-PA
RQIEEAEEIAALNLAK	K	F	16	1	1796.96	ASTEI08310-PA	ASTEI08310-PA	1237	1252	yes	yes	2;3	6.6193e-87	164.63	11575	1323	12074	26	ASTEI08310-PA	ASTEI08310-PA
LCGAIVYYDGQQDDAR	K	M	16	0	1842.82	ASTEI04920-PA	ASTEI04920-PA	208	223	yes	yes	2	4.9012e-87	164.57	7832	771	8144	39	ASTEI04920-PA	ASTEI04920-PA
QDYDLKELKER	R	Q	11	2	1435.73	ASTEI04338-PA	ASTEI04338-PA	262	272	yes	yes	2	1.3634e-61	164.48	10744	669	11222	1	ASTEI04338-PA	ASTEI04338-PA
CPAVAAVGPVENLPDYVR	R	I	18	0	1925.97	ASTEI03504-PA	ASTEI03504-PA	447	464	yes	yes	2;3	1.6291e-108	164.41	1725	532	1805	22	ASTEI03504-PA	ASTEI03504-PA
ARDDAREQLGISER	R	R	14	2	1614.81	ASTEI08310-PA	ASTEI08310-PA	1020	1033	yes	yes	2;3;4	3.3149e-78	164.15	1156	1323	1211	25	ASTEI08690-PA	ASTEI08690-PA
GYFIEPTIVQTTDPNDR	K	I	17	0	1964.95	ASTEI08690-PA	ASTEI08690-PA	428	444	yes	yes	2;3	8.6004e-97	164.15	5450	1371	5652	50	ASTEI08310-PA	ASTEI08310-PA
LEEAEGGAEGQLEINR	R	K	16	0	1713.82	ASTEI05916-PA	ASTEI05916-PA	78	93	yes	yes	2	5.555e-87	164.15	7955	926	8273	7	ASTEI05916-PA	ASTEI05916-PA
MNVLGHMQQGGSPTPFDR	R	N	18	0	1970.91	ASTEI01618-PA	ASTEI01618-PA	665	682	yes	yes	2;3	1.8297e-108	164.01	9628	257	10035;10036;10037	16	ASTEI01618-PA	ASTEI01618-PA
LDLSGNQFQDLAGVAR	R	F	16	0	1702.86	ASTEI02567-PA	ASTEI02567-PA	230	245	yes	yes	2	6.0931e-87	163.8	7905	392	8223	5	ASTEI02567-PA	ASTEI02567-PA
LDVSPVSDIIGVQSADTFVR	K	T	20	0	2117.1	ASTEI07395-PA	ASTEI07395-PA	128	147	yes	yes	2;3	3.8095e-122	163.79	7933	1154	8251	25	ASTEI07395-PA	ASTEI07395-PA
MVLAAAGDVR	R	Q	10	0	1001.53	ASTEI02163-PA	ASTEI02163-PA	222	231	yes	yes	1;2	7.462e-32	163.72	9726	341	10160;10161	19	ASTEI02163-PA	ASTEI02163-PA
HQGVMVGMGNK	R	D	11	0	1156.55	ASTEI10166-PA;ASTEI03074-PA	ASTEI10166-PA	41	51	no	no	2	1.5287e-148	163.66	5743	1593;469	5961	2	ASTEI10166-PA;ASTEI03074-PA	ASTEI10166-PA
FEELNSDLFR	R	D	10	0	1268.6	ASTEI09055-PA	ASTEI09055-PA	1863	1872	yes	yes	2	2.7392e-60	163.64	3891	1430	4034	4	ASTEI09055-PA	ASTEI09055-PA
RIELNDSDENDQNEK	K	K	15	1	1817.8	ASTEI05741-PA;ASTEI11712-PA	ASTEI05741-PA	352	366	yes	no	2;3	9.8475e-87	163.64	11429	902	11924	12	ASTEI05741-PA;ASTEI11712-PA	ASTEI05741-PA
LETEKYDLEER	K	Q	11	1	1423.68	ASTEI04338-PA	ASTEI04338-PA	248	258	yes	yes	2;3	1.392e-61	163.59	8017	669	8335	42	ASTEI04338-PA	ASTEI04338-PA
HSMNPFDEIAVEEAVK	K	L	16	0	1814.85	ASTEI06933-PA	ASTEI06933-PA	34	49	yes	yes	2;3	6.4727e-87	163.56	5781	1081	6014;6015	10	ASTEI06933-PA	ASTEI06933-PA
AAPELDISPTGPSFALSDEQR	K	E	21	0	2200.06	ASTEI02252-PA	ASTEI02252-PA	24	44	yes	yes	2;3	1.6435e-122	163.53	124	355	134	17	ASTEI02252-PA	ASTEI02252-PA
YLQYPYNTYR	R	Y	10	0	1379.65	ASTEI06563-PA	ASTEI06563-PA	673	682	yes	yes	2	2.9119e-60	163.38	15487	1023	16102	35	ASTEI06563-PA	ASTEI06563-PA
VISQQTLER	R	S	9	0	1072.59	ASTEI08311-PA	ASTEI08311-PA	321	329	yes	yes	1;2	4.4104e-59	163.32	14215	1324	14791	52	ASTEI08311-PA	ASTEI08311-PA
IMDPNIIGAEHYNIAR	R	G	16	0	1825.91	ASTEI11539-PA	ASTEI11539-PA	329	344	yes	yes	2;3;4	1.0047e-86	163.2	6521	1783	6773;6774	123	ASTEI11539-PA	ASTEI11539-PA
GGPHVGCNPPPFSGGPTCR	R	S	19	0	1949.86	ASTEI10265-PA	ASTEI10265-PA	1005	1023	yes	yes	2;3	9.1412e-109	163.18	4769	1608	4938	37	ASTEI10265-PA	ASTEI10265-PA
NFLFQQTMYR	K	I	10	0	1346.64	ASTEI06099-PA	ASTEI06099-PA	23	32	yes	yes	2	4.2866e-82	163.16	9926	954	10376;10377	4	ASTEI06099-PA	ASTEI06099-PA
EISADRADFAGIDSNYGYLAR	R	Q	21	1	2303.08	ASTEI10347-PA	ASTEI10347-PA	391	411	yes	yes	2;3	4.3062e-123	163.15	3121	1621	3242	31	ASTEI10347-PA	ASTEI10347-PA
CTSCTKPITGIGGTR	R	F	15	1	1607.78	ASTEI11072-PA	ASTEI11072-PA	107	121	yes	yes	2;3	1.6544e-85	162.94	1788	1733	1870	16	ASTEI11072-PA	ASTEI11072-PA
GIYAYGFEKPSAIQQR	R	A	16	1	1826.93	ASTEI06551-PA	ASTEI06551-PA	46	61	no	no	2;3	3.498e-86	162.94	4923	1020	5100	45	ASTEI06551-PA	ASTEI06551-PA
DDAREQLGISERR	R	A	13	2	1543.77	ASTEI08310-PA	ASTEI08310-PA	1022	1034	yes	yes	2;3	3.5022e-71	162.93	1935	1323	2019	29	ASTEI08310-PA	ASTEI08310-PA
LAMVEADLERAEER	K	A	14	1	1630.8	ASTEI00121-PA	ASTEI00121-PA	138	151	yes	yes	3	2.6679e-78	162.93	7736	15	8047	2	ASTEI00121-PA	ASTEI00121-PA
DKEISALSAKLEDEQSLVGK	K	L	20	2	2159.13	ASTEI08310-PA	ASTEI08310-PA	441	460	yes	yes	2;3;4	2.8066e-121	162.81	2245	1323	2339	65	ASTEI08310-PA	ASTEI08310-PA
LNIIIVSEGAIDRDGNPITAEK	R	V	22	1	2337.25	ASTEI01618-PA	ASTEI01618-PA	259	280	yes	yes	2;3	1.0824e-136	162.72	8705	257	9043	35	ASTEI01618-PA	ASTEI01618-PA
SASAAGQIPVVSAASAAGLPSNNVR	K	V	25	0	2294.2	ASTEI01948-PA	ASTEI01948-PA	49	73	yes	yes	2;3	4.2197e-155	162.71	11708	308	12208	60	ASTEI01948-PA	ASTEI01948-PA
TGAIVDVPVGDEILGR	R	V	16	0	1609.87	ASTEI10101-PA	ASTEI10101-PA	114	129	yes	yes	2;3	7.8144e-87	162.7	12931	1580	13465	75	ASTEI10101-PA	ASTEI10101-PA
ANALQNELEESR	R	T	12	0	1372.66	ASTEI08310-PA	ASTEI08310-PA	1035	1046	yes	yes	2;3	1.0456e-65	162.68	958	1323	1008	90	ASTEI08310-PA	ASTEI08310-PA
IQQISNKNEVWR	R	S	12	1	1513.8	ASTEI00923-PA	ASTEI00923-PA	112	123	yes	yes	2;3	4.9162e-65	162.68	6689	135	6954	10	ASTEI08196-PA	ASTEI08196-PA
TQEDFFEEDGQR	K	W	12	0	1499.62	ASTEI08196-PA	ASTEI08196-PA	534	545	yes	yes	2	1.0456e-65	162.68	13350	1303	13896	7	ASTEI00923-PA	ASTEI00923-PA
FNAATGNLLTLLAENGR	K	L	17	0	1773.94	ASTEI04353-PA	ASTEI04353-PA	98	114	yes	yes	2;3	1.2378e-96	162.59	4179	673	4332	38	ASTEI04353-PA	ASTEI04353-PA
VIFLENYR	K	V	8	0	1052.57	ASTEI07670-PA	ASTEI07670-PA	670	677	yes	yes	2	7.0362e-59	162.5	14162	1209	14733	39	ASTEI07670-PA	ASTEI07670-PA
DGTPIQLTYVADENGFQPQGAHLPR	R	E	25	0	2723.33	ASTEI02079-PA	ASTEI02079-PA	78	102	yes	yes	2;3	1.8398e-154	162.43	2115	328	2204	5	ASTEI02079-PA	ASTEI02079-PA
TSNCNTVQYPVAPLTCFQCDSR	R	T	22	0	2617.14	ASTEI01510-PA	ASTEI01510-PA	739	760	yes	yes	2	2.4345e-137	162.43	13416	227	13965	5	ASTEI01510-PA	ASTEI01510-PA
NQIYLGLITGSPTTR	R	L	15	0	1632.88	ASTEI07458-PA	ASTEI07458-PA	793	807	yes	yes	2	3.9159e-86	162.41	10299	1167	10761	4	ASTEI07458-PA	ASTEI07458-PA
ASLDLETQNESALEK	K	I	15	0	1646.8	ASTEI01466-PA	ASTEI01466-PA	1798	1812	yes	yes	2	3.9428e-86	162.37	1219	222	1277	11	ASTEI01466-PA	ASTEI01466-PA
GTVEDVEEGHEYEFR	R	I	15	0	1794.77	ASTEI05705-PA	ASTEI05705-PA	3034	3048	yes	yes	2;3	3.9788e-86	162.32	5325	895	5522	22	ASTEI05705-PA	ASTEI05705-PA
EVYNNEVSLEIPFSVR	R	D	16	0	1893.95	ASTEI05705-PA	ASTEI05705-PA	4899	4914	yes	yes	2;3	8.4585e-87	162.29	3709	895	3848	4	ASTEI05705-PA	ASTEI05705-PA
VQTLVQEVFGR	K	Q	11	0	1274.7	ASTEI09007-PA	ASTEI09007-PA	383	393	yes	yes	2	3.9149e-62	162.26	14603	1421	15191	25	ASTEI09007-PA	ASTEI09007-PA
EASFEYLQNEGER	K	V	13	0	1570.69	ASTEI08247-PA	ASTEI08247-PA	1307	1319	yes	yes	2	1.0014e-70	162.22	2834	1311	2946	17	ASTEI08247-PA	ASTEI08247-PA
ISGASEKDIVHSGLDYTMER	R	S	20	1	2207.05	ASTEI08688-PA	ASTEI08688-PA	495	514	yes	no	2;3;4	2.5677e-121	162.09	6761	1370	7032	8	ASTEI08688-PA	ASTEI08688-PA
ETAEAYLNTPVK	R	N	12	0	1334.67	ASTEI09007-PA	ASTEI09007-PA	164	175	yes	yes	2	1.1907e-65	161.99	3581	1421	3716	13	ASTEI09007-PA	ASTEI09007-PA
GTPLPLTEPSFDPNLGFPNGR	K	K	21	0	2225.11	ASTEI01476-PA	ASTEI01476-PA	14	34	yes	yes	2;3	2.2684e-122	161.95	5307	224	5504	12	ASTEI08133-PA	ASTEI08133-PA
LLNYLGEVLVNGPTTPLATK	K	L	20	0	2112.18	ASTEI08133-PA	ASTEI08133-PA	501	520	yes	yes	2;3	5.6002e-122	161.95	8582	1296	8911	40	ASTEI01476-PA	ASTEI01476-PA
GEFGLYLVSDGSSRPYR	K	C	17	1	1901.93	ASTEI01125-PA	ASTEI01125-PA	412	428	yes	yes	2;3	6.5544e-96	161.94	4625	162	4788	9	ASTEI01125-PA	ASTEI01125-PA
AGVIEKELEQGAK	R	K	13	1	1370.74	ASTEI03494-PA	ASTEI03494-PA	91	103	yes	yes	2;3	4.9611e-70	161.93	544	530	564	65	ASTEI03494-PA	ASTEI03494-PA
KGEQDIPGLTDVDVPR	R	R	16	1	1737.89	ASTEI00060-PA	ASTEI00060-PA	767	782	yes	yes	2;3	2.9682e-110	161.91	7197	8	7485	15	ASTEI09205-PA	ASTEI09205-PA
LQQETENITQQLDEAELK	K	A	18	0	2129.05	ASTEI01433-PA	ASTEI01433-PA	1155	1172	yes	yes	2;3	2.87e-108	161.91	8898	213	9239	9	ASTEI08310-PA	ASTEI08310-PA
VTQIVLTHIQLPEEQFR	K	M	17	0	2050.12	ASTEI08310-PA	ASTEI08310-PA	98	114	yes	yes	2;3	1.4028e-96	161.91	14771	1323	15364	44	ASTEI01433-PA	ASTEI01433-PA
WMLNEDQMSTDKLSDGIR	R	K	18	1	2137.98	ASTEI09205-PA	ASTEI09205-PA	298	315	yes	yes	2;3	1.3494e-107	161.91	15079	1449	15682	2	ASTEI00060-PA	ASTEI00060-PA
IGINGFGR	K	I	8	0	832.456	ASTEI04722-PA	ASTEI04722-PA	4	11	yes	yes	1;2	1.6693e-18	161.89	6186	734	6432	46	ASTEI04722-PA	ASTEI04722-PA
LDTYDILNR	K	A	9	0	1121.57	ASTEI04325-PA	ASTEI04325-PA	672	680	yes	yes	2	5.9516e-59	161.79	7930	665	8248	28	ASTEI04325-PA	ASTEI04325-PA
FPALTYFR	K	E	8	0	1013.53	ASTEI10144-PA	ASTEI10144-PA	114	121	yes	yes	2	8.1507e-59	161.68	4208	1587	4362	27	ASTEI10144-PA	ASTEI10144-PA
DSGHYTLLAENPQGCQVSSAVLAVEAAQEQVAVER	R	A	35	0	3725.8	ASTEI01466-PA	ASTEI01466-PA	314	348	yes	yes	3	1.329e-217	161.61	2541	222	2646	5	ASTEI01466-PA	ASTEI01466-PA
HRSPSLVSDSNYDGSLPIIR	K	E	20	1	2212.12	ASTEI02092-PA	ASTEI02092-PA	4784	4803	yes	yes	3;4	1.4377e-122	161.55	5763	331	5995	4	ASTEI02092-PA	ASTEI02092-PA
NGCIVCNMGHSNTEIDVNSLR	K	T	21	0	2389.06	ASTEI01127-PA	ASTEI01127-PA	320	340	yes	yes	2;3	5.9111e-123	161.51	9948	163	10399	2	ASTEI01127-PA	ASTEI01127-PA
FNEFAQDTATVGSER	R	V	15	0	1670.75	ASTEI08990-PA	ASTEI08990-PA	1741	1755	yes	yes	2	4.5926e-86	161.49	4186	1418	4339	13	ASTEI08990-PA	ASTEI08990-PA
CFFDMSVDNQPVGR	R	I	14	0	1670.72	ASTEI01010-PA	ASTEI01010-PA	59	72	yes	yes	2	1.4474e-77	161.48	1614	147	1687;1688	6	ASTEI01010-PA	ASTEI01010-PA
QVAENAAQYITDPTFIER	K	T	18	0	2065.01	ASTEI05075-PA	ASTEI05075-PA	1289	1306	yes	yes	2;3	3.1467e-108	161.35	11217	796	11708	10	ASTEI05075-PA	ASTEI05075-PA
EYGLNFSEK	K	W	9	0	1085.5	ASTEI06526-PA	ASTEI06526-PA	106	114	yes	yes	1;2	3.5602e-24	161.27	3726	1015	3866	6	ASTEI06526-PA	ASTEI06526-PA
GIAVFTSGGDSQGMNAAVR	K	A	19	0	1836.88	ASTEI01618-PA	ASTEI01618-PA	19	37	yes	yes	2;3	1.3077e-108	161.24	4836	257	5012;5013	13	ASTEI08310-PA	ASTEI08310-PA
LLAEKTALLDSLSGEK	K	G	16	1	1686.94	ASTEI08310-PA	ASTEI08310-PA	237	252	yes	yes	2;3	4.7511e-86	161.24	8463	1323	8791	63	ASTEI01618-PA	ASTEI01618-PA
KVDQLTEQMTSK	R	T	12	1	1406.71	ASTEI06551-PA	ASTEI06551-PA	283	294	yes	yes	2	1.8651e-65	161.21	7545	1020	7849	2	ASTEI06551-PA	ASTEI06551-PA
TATPEQAQEVHAALR	K	K	15	0	1620.82	ASTEI05709-PA	ASTEI05709-PA	174	188	yes	yes	2;3	4.8053e-86	161.21	12749	896	13279	56	ASTEI05709-PA	ASTEI05709-PA
VAAQNEIGVSEFSK	R	A	14	0	1477.74	ASTEI05705-PA	ASTEI05705-PA	6893	6906	yes	yes	2	1.5109e-77	161.21	13652	895	14209	37	ASTEI05705-PA	ASTEI05705-PA
VQQVEEDLEKSEER	K	S	14	1	1716.82	ASTEI00121-PA	ASTEI00121-PA	367	380	yes	yes	2;3	3.045e-100	161.21	14599	15	15187	18	ASTEI00121-PA	ASTEI00121-PA
TQLNSQLEEAR	K	R	11	0	1287.64	ASTEI05916-PA	ASTEI05916-PA	234	244	yes	yes	2	4.6857e-62	161.19	13356	926	13902	30	ASTEI05916-PA	ASTEI05916-PA
IWHHTFYNELR	K	V	11	0	1514.74	ASTEI07267-PA;ASTEI07585-PA;ASTEI07584-PA;ASTEI07742-PA;ASTEI10164-PA;ASTEI10166-PA;ASTEI10165-PA;ASTEI03074-PA	ASTEI10166-PA	86	96	no	no	1;2;3	4.7772e-26	161.17	6993	1593;1591;1592;1135;469;1224;1191;1192	7272	84	ASTEI11137-PA	ASTEI11137-PA
LWDLAAGQSTR	R	R	11	0	1216.62	ASTEI11137-PA	ASTEI11137-PA	89	99	yes	yes	1;2	4.7772e-26	161.17	9373	1741	9727	6	ASTEI07267-PA;ASTEI07585-PA;ASTEI07584-PA;ASTEI07742-PA;ASTEI10164-PA;ASTEI10166-PA;ASTEI10165-PA;ASTEI03074-PA	ASTEI10166-PA
AVPMPDGLPDDIDNGEVNAR	K	D	20	0	2093.97	ASTEI07373-PA	ASTEI07373-PA	592	611	yes	yes	2	6.4255e-122	161.1	1449	1150	1515;1516	5	ASTEI07373-PA	ASTEI07373-PA
FTPLKELIGETNFLQR	K	I	16	1	1905.04	ASTEI01618-PA	ASTEI01618-PA	730	745	yes	yes	2;3	4.8633e-86	161.09	4354	257	4512	29	ASTEI01618-PA	ASTEI01618-PA
DSQASQSSSVSGISSASAAR	R	S	20	0	1881.87	ASTEI00920-PA	ASTEI00920-PA	260	279	yes	yes	2;3	6.4484e-122	161.08	2559	134	2664	13	ASTEI04338-PA	ASTEI04338-PA
HQEEHGHPQPEFIKYEHLR	K	I	19	1	2410.16	ASTEI01211-PA	ASTEI01211-PA	62	80	yes	yes	3;4;5;6	3.2224e-109	161.08	5740	174	5958	33	ASTEI01211-PA	ASTEI01211-PA
SDLDEQLKEYINEWRK	R	Q	16	2	2065.01	ASTEI04338-PA	ASTEI04338-PA	85	100	yes	yes	3;4	4.1577e-87	161.08	11788	669	12290	61	ASTEI00920-PA	ASTEI00920-PA
KGFIGPGIDVPAPDMGTGER	K	E	20	1	2013	ASTEI08688-PA	ASTEI08688-PA	209	228	yes	yes	2;3	8.9316e-122	161.04	7203	1370	7491;7492	9	ASTEI08688-PA	ASTEI08688-PA
YLTVAAVFR	R	G	9	0	1038.59	ASTEI06416-PA;ASTEI07122-PA	ASTEI06416-PA	302	310	no	no	2	6.7263e-59	161.02	15499	1002;1106	16114	40	ASTEI06416-PA;ASTEI07122-PA	ASTEI06416-PA
TIVVTGAGQGIGNELCR	K	T	17	0	1743.89	ASTEI04741-PA	ASTEI04741-PA	9	25	yes	yes	2	1.6388e-96	160.93	13110	740	13649	36	ASTEI04741-PA	ASTEI04741-PA
DLFQTPNFR	R	V	9	0	1136.56	ASTEI01494-PA	ASTEI01494-PA	181	189	yes	yes	1;2	6.8684e-59	160.88	2305	226	2400	23	ASTEI01494-PA	ASTEI01494-PA
LIIVEGCQR	K	M	9	0	1086.59	ASTEI00450-PA	ASTEI00450-PA	707	715	yes	yes	2	6.8684e-59	160.88	8341	62	8666	30	ASTEI00450-PA	ASTEI00450-PA
ELIEIISGASALESKD	R	-	16	1	1673.87	ASTEI01730-PA	ASTEI01730-PA	282	297	yes	yes	2;3	6.894e-75	160.8	3283	279	3410	84	ASTEI01730-PA	ASTEI01730-PA
YETGDEDNFSQPAVFYR	R	R	17	0	2036.88	ASTEI10644-PA	ASTEI10644-PA	431	447	yes	yes	2;3	1.5983e-84	160.79	15276	1668	15881	17	ASTEI10644-PA	ASTEI10644-PA
LLQMAGIDDCYTTTR	K	G	15	0	1756.81	ASTEI00899-PA	ASTEI00899-PA	200	214	yes	yes	2	5.5025e-74	160.78	8607	130	8936;8937	6	ASTEI10793-PA	ASTEI10793-PA
VCDEGSGQCQCKPNFAGR	R	L	18	1	2068.85	ASTEI10793-PA	ASTEI10793-PA	508	525	yes	yes	2;3	2.2853e-95	160.78	13783	1698	14345	17	ASTEI00899-PA	ASTEI00899-PA
CYENVFANVCEECNK	K	T	15	0	1934.76	ASTEI10790-PA	ASTEI10790-PA	103	117	yes	yes	2;3	2.1822e-73	160.65	1822	1696	1904	14	ASTEI10790-PA	ASTEI10790-PA
QFDAVDVSVAVSTDR	R	G	15	0	1607.78	ASTEI01739-PA	ASTEI01739-PA	367	381	yes	yes	2	2.1822e-73	160.65	10787	281	11265	19	ASTEI01739-PA	ASTEI01739-PA
GTWTNAGMSTSLVNEISR	R	L	18	0	1922.92	ASTEI05705-PA	ASTEI05705-PA	4988	5005	yes	yes	2	2.085e-95	160.64	5334	895	5531;5532	10	ASTEI05705-PA	ASTEI05705-PA
VEEVEEIRR	R	K	9	1	1157.6	ASTEI05916-PA	ASTEI05916-PA	311	319	yes	yes	2	6.5113e-47	160.59	13878	926	14442	6	ASTEI05916-PA	ASTEI05916-PA
DAAAGPIEQNCHLAIGYDAFGR	K	A	22	0	2345.09	ASTEI05210-PA	ASTEI05210-PA	1336	1357	yes	yes	2;3	4.981e-124	160.57	1827	808	1909	19	ASTEI05210-PA	ASTEI05210-PA
GGLHPESACTASDVQVLQPAKK	R	A	22	1	2292.15	ASTEI00150-PA	ASTEI00150-PA	3290	3311	yes	yes	2;3;4	1.7521e-124	160.55	4757	21	4926	30	ASTEI00150-PA	ASTEI00150-PA
LIVDEAGNDDNSVISLSQAK	R	M	20	0	2087.04	ASTEI02223-PA	ASTEI02223-PA	15	34	yes	yes	2;3	1.0299e-108	160.47	8402	350	8729	21	ASTEI02223-PA	ASTEI02223-PA
SPGYHYNPVSKDTYGVTPR	K	K	19	1	2137.02	ASTEI07614-PA	ASTEI07614-PA	96	114	yes	yes	2;3;4	8.0476e-95	160.45	12319	1196	12839	15	ASTEI07614-PA	ASTEI07614-PA
WNTDNTLTSEVSVENQLVK	K	G	19	0	2176.06	ASTEI06526-PA	ASTEI06526-PA	115	133	yes	yes	2;3	1.7116e-95	160.45	15086	1015	15689	9	ASTEI06526-PA	ASTEI06526-PA
LETTLEGSNDATR	K	Q	13	0	1405.67	ASTEI04470-PA	ASTEI04470-PA	350	362	yes	yes	1;2;3	6.094e-58	160.38	8030	700	8348	12	ASTEI04470-PA	ASTEI04470-PA
TQNSGDLQENPLR	K	W	13	0	1470.71	ASTEI03928-PA	ASTEI03928-PA	27	39	yes	yes	2	6.094e-58	160.38	13359	597	13905	25	ASTEI03928-PA	ASTEI03928-PA
GYSFTTTAER	R	E	10	0	1131.52	ASTEI07267-PA;ASTEI07584-PA;ASTEI07742-PA;ASTEI10164-PA;ASTEI10166-PA;ASTEI10165-PA;ASTEI03074-PA	ASTEI10166-PA	198	207	no	no	1;2	7.6137e-48	160.36	5486	1593;1591;1592;1135;469;1224;1191	5693	103	ASTEI10347-PA	ASTEI10347-PA
YTAECEQLQR	R	G	10	0	1296.58	ASTEI10347-PA	ASTEI10347-PA	20	29	yes	yes	2	7.6137e-48	160.36	15657	1621	16276	8	ASTEI07267-PA;ASTEI07584-PA;ASTEI07742-PA;ASTEI10164-PA;ASTEI10166-PA;ASTEI10165-PA;ASTEI03074-PA	ASTEI10166-PA
LSIENSDLLR	K	Q	10	0	1158.62	ASTEI08310-PA	ASTEI08310-PA	637	646	yes	yes	2	7.6137e-48	160.36	9001	1323	9347	35	ASTEI08310-PA	ASTEI08310-PA
DVSEECKDFIRR	R	L	12	2	1552.73	ASTEI05705-PA	ASTEI05705-PA	7486	7497	yes	yes	2;3	3.3764e-52	160.22	2683	895	2792	5	ASTEI05705-PA	ASTEI05705-PA
SSVGEAVASCELK	R	I	13	0	1335.63	ASTEI01466-PA	ASTEI01466-PA	4180	4192	yes	yes	1;2	3.1121e-24	160.18	12461	222	12985	9	ASTEI07395-PA	ASTEI07395-PA
TTEFVSQELTK	K	S	11	0	1281.65	ASTEI07395-PA	ASTEI07395-PA	198	208	yes	yes	2	1.3065e-49	160.18	13443	1154	13992	43	ASTEI01466-PA	ASTEI01466-PA
AYQEQVIK	R	N	8	0	977.518	ASTEI07756-PA	ASTEI07756-PA	311	318	yes	yes	1;2	4.9635e-26	160.11	1536	1228	1607	4	ASTEI07756-PA	ASTEI07756-PA
RAEAILNIYPEGHKR	K	G	15	2	1765.96	ASTEI00562-PA	ASTEI00562-PA	44	58	yes	yes	2;3;4	5.901e-72	160.03	11317	76	11811	5	ASTEI00562-PA	ASTEI00562-PA
NFGPSESTFYWR	R	L	12	0	1489.66	ASTEI07419-PA	ASTEI07419-PA	1373	1384	yes	yes	2	8.4212e-53	159.94	9915	1159	10365	8	ASTEI07419-PA	ASTEI07419-PA
TVWTYKEWANR	K	I	11	1	1452.71	ASTEI08036-PA	ASTEI08036-PA	1309	1319	yes	yes	2;3	9.536e-49	159.83	13605	1281	14161	35	ASTEI08036-PA	ASTEI08036-PA
KADETVLYAEDTIVK	K	A	15	1	1693.88	ASTEI02092-PA	ASTEI02092-PA	1747	1761	yes	yes	2;3	1.7502e-72	159.81	7054	331	7333	12	ASTEI09467-PA	ASTEI09467-PA
VFILGEEVAQYDGAYKVSR	K	G	19	1	2143.09	ASTEI09467-PA	ASTEI09467-PA	45	63	yes	yes	2;3	1.1019e-95	159.81	13974	1489	14541	19	ASTEI02092-PA	ASTEI02092-PA
HNDAVAEMAEQVDQLNKLK	K	T	19	1	2152.06	ASTEI08310-PA	ASTEI08310-PA	553	571	yes	yes	2;3;4	2.2423e-94	159.77	5717	1323	5934;5935	12	ASTEI08310-PA	ASTEI08310-PA
NFTDEQLNAGQAIIGLQAGTNK	R	G	22	0	2302.16	ASTEI02404-PA	ASTEI02404-PA	144	165	yes	yes	2	2.0442e-123	159.77	9934	368	10385	6	ASTEI02404-PA	ASTEI02404-PA
VTDKVEEAVTGQGPSWADKAER	K	F	22	2	2372.16	ASTEI04742-PA	ASTEI04742-PA	96	117	yes	yes	3;4	8.9899e-124	159.67	14714	741	15305	10	ASTEI04742-PA	ASTEI04742-PA
AGLPSEDLEFVQFHPTGIYGAGCLITEGCR	R	G	30	0	3293.55	ASTEI09457-PA	ASTEI09457-PA	279	308	yes	yes	3;4	1.7257e-179	159.65	491	1487	511	29	ASTEI09457-PA	ASTEI09457-PA
ETLVEDGFLR	K	T	10	0	1177.6	ASTEI07954-PA	ASTEI07954-PA	150	159	yes	yes	1;2	4.3847e-17	159.58	3595	1260	3731	22	ASTEI07954-PA	ASTEI07954-PA
TFESNVQQSGNVLR	K	I	14	0	1577.78	ASTEI07419-PA	ASTEI07419-PA	2273	2286	yes	yes	2	3.3869e-64	159.58	12894	1159	13426	13	ASTEI07419-PA	ASTEI07419-PA
QCSEFNDVPFEGNR	R	Y	14	0	1697.71	ASTEI03067-PA	ASTEI03067-PA	81	94	yes	yes	2	3.5434e-64	159.52	10714	467	11190	16	ASTEI09419-PA	ASTEI09419-PA
QVLLSQGLDQQLFNR	R	D	15	0	1757.94	ASTEI08990-PA	ASTEI08990-PA	1162	1176	yes	yes	2;3	1.6366e-72	159.52	11253	1418	11746	46	ASTEI08990-PA	ASTEI08990-PA
SNFSEMTEGTDFQR	R	L	14	0	1647.68	ASTEI09419-PA	ASTEI09419-PA	874	887	yes	yes	2;3	3.5434e-64	159.52	12257	1480	12774;12775	30	ASTEI03067-PA	ASTEI03067-PA
SAADQLNVAGGQVAQSYDSSIK	K	L	22	0	2208.07	ASTEI01394-PA	ASTEI01394-PA	1255	1276	yes	yes	2	2.6371e-123	159.46	11662	206	12161	9	ASTEI01394-PA	ASTEI01394-PA
SDLLAAVNAVTAGDVQAAAR	K	K	20	0	1912	ASTEI02887-PA	ASTEI02887-PA	614	633	yes	yes	2;3	9.6776e-109	159.44	11790	439	12292	24	ASTEI02887-PA	ASTEI02887-PA
EAELKVEGEKVELK	K	K	14	2	1599.87	ASTEI05705-PA	ASTEI05705-PA	930	943	yes	yes	2;3;4	2.2591e-63	159.41	2773	895	2882	11	ASTEI05705-PA	ASTEI05705-PA
RGPEPEDSVILENIR	R	Q	15	1	1722.89	ASTEI01184-PA	ASTEI01184-PA	336	350	yes	yes	2;3	2.4677e-72	159.4	11404	172	11899	8	ASTEI01184-PA	ASTEI01184-PA
VYAAFALTEPSSGSDAGSIR	K	C	20	0	1997.97	ASTEI04775-PA	ASTEI04775-PA	1600	1619	yes	yes	2;3	4.5263e-108	159.26	14949	749	15544	50	ASTEI04775-PA	ASTEI04775-PA
AQVTLDSILKESGQTAIPIQK	R	T	21	1	2239.24	ASTEI03617-PA	ASTEI03617-PA	64	84	yes	yes	2;3	8.8238e-108	159.22	1150	548	1205	10	ASTEI09721-PA	ASTEI09721-PA
GLVCETSVLDPEEGIR	K	F	16	0	1772.86	ASTEI06118-PA	ASTEI06118-PA	73	88	yes	yes	2;3	4.2611e-73	159.22	5038	959	5217	29	ASTEI06118-PA	ASTEI06118-PA
IFHEATQTDQALYER	R	L	15	0	1820.87	ASTEI00430-PA	ASTEI00430-PA	466	480	yes	yes	2;3	2.0153e-72	159.22	6128	59	6374	20	ASTEI03617-PA	ASTEI03617-PA
YDFNGAEVDDELQIAR	R	S	16	0	1853.84	ASTEI09721-PA	ASTEI09721-PA	54	69	yes	yes	2	4.2611e-73	159.22	15207	1522	15812	25	ASTEI00430-PA	ASTEI00430-PA
DTYKEVCTDLEQAK	K	R	14	1	1698.78	ASTEI00790-PA	ASTEI00790-PA	202	215	yes	yes	2;3	2.1017e-63	159.18	2619	109	2726	8	ASTEI08990-PA	ASTEI08990-PA
HQSLNTEIDNHEPR	K	I	14	0	1688.79	ASTEI08990-PA	ASTEI08990-PA	1529	1542	yes	yes	3	4.9614e-101	159.18	5757	1418	5989	4	ASTEI00790-PA	ASTEI00790-PA
QGTFHSQQAIEYGTK	K	L	15	0	1693.81	ASTEI05771-PA	ASTEI05771-PA	162	176	yes	yes	2;3	2.1095e-72	159.14	10857	909	11336	44	ASTEI05771-PA	ASTEI05771-PA
LNQAEDVLNKR	K	T	11	1	1298.69	ASTEI04742-PA	ASTEI04742-PA	123	133	yes	yes	2;3	4.8776e-49	159.09	8727	741	9065	18	ASTEI04742-PA	ASTEI04742-PA
DCSLSPDDSCCYNCNQSGHLAR	R	N	22	0	2614.99	ASTEI01829-PA	ASTEI01829-PA	88	109	yes	yes	2;3	8.2993e-124	159.06	1926	290	2010	18	ASTEI10790-PA	ASTEI10790-PA
DWHSGHFCCWQCDESLTGQR	K	Y	20	0	2565	ASTEI10790-PA	ASTEI10790-PA	71	90	yes	yes	2;3;4	5.1054e-108	159.06	2710	1696	2819	13	ASTEI01829-PA	ASTEI01829-PA
DLTDYLMK	R	I	8	0	997.479	ASTEI07267-PA;ASTEI07585-PA;ASTEI07584-PA;ASTEI07742-PA;ASTEI10164-PA;ASTEI10166-PA;ASTEI10165-PA;ASTEI03074-PA	ASTEI10166-PA	185	192	no	no	1;2	3.4576e-26	159.04	2380	1593;1591;1592;1135;469;1224;1191;1192	2475;2476	46	ASTEI07267-PA;ASTEI07585-PA;ASTEI07584-PA;ASTEI07742-PA;ASTEI10164-PA;ASTEI10166-PA;ASTEI10165-PA;ASTEI03074-PA	ASTEI10166-PA
KGEWGSENSSEVVSK	R	F	15	1	1621.76	ASTEI03579-PA	ASTEI03579-PA	162	176	yes	yes	2;3	3.0843e-72	159.04	7201	542	7489	4	ASTEI03579-PA	ASTEI03579-PA
CAEVYSHENEYGPPR	R	I	15	0	1806.76	ASTEI04059-PA	ASTEI04059-PA	171	185	yes	yes	2;3	2.2835e-72	159	1555	615	1626	24	ASTEI09827-PA;ASTEI03775-PA	ASTEI09827-PA
HGYIGEFEIVDDHR	K	S	14	0	1685.78	ASTEI09827-PA;ASTEI03775-PA	ASTEI09827-PA	44	57	yes	no	2;3	4.944e-64	159	5624	1533	5834	21	ASTEI04059-PA	ASTEI04059-PA
LIPDALTAENPNQVKR	R	V	16	1	1777.97	ASTEI09419-PA	ASTEI09419-PA	888	903	yes	yes	2;3	6.9346e-73	158.93	8367	1480	8693	28	ASTEI09419-PA	ASTEI09419-PA
NIQQAGGSLTTTADR	R	E	15	0	1531.76	ASTEI02887-PA	ASTEI02887-PA	318	332	yes	yes	2;3	2.3812e-72	158.93	10069	439	10528	40	ASTEI02887-PA	ASTEI02887-PA
HGVQALQDTLPNEVELNNK	R	N	19	0	2118.07	ASTEI07899-PA	ASTEI07899-PA	190	208	yes	yes	2;3	8.6093e-95	158.92	5622	1253	5832	2	ASTEI07899-PA	ASTEI07899-PA
ALTDQYLKDIETIYK	K	Q	15	1	1812.95	ASTEI05635-PA	ASTEI05635-PA	254	268	yes	yes	2;3	1.1279e-71	158.91	903	880	939	30	ASTEI05635-PA	ASTEI05635-PA
AGTSIENIEDDFRNGLK	K	L	17	1	1877.91	ASTEI05722-PA	ASTEI05722-PA	53	69	yes	yes	2;3	4.8704e-82	158.65	535	899	555	50	ASTEI05722-PA	ASTEI05722-PA
TAEELQAAEDKVNHLNKVK	K	A	19	2	2136.12	ASTEI08310-PA	ASTEI08310-PA	363	381	yes	yes	2;3;4;5	1.1464e-94	158.58	12688	1323	13217	84	ASTEI08311-PA	ASTEI08311-PA
VIAYFATIGASGKKDENAEK	K	K	20	2	2111.09	ASTEI08311-PA	ASTEI08311-PA	241	260	yes	yes	2;3;4	3.8289e-107	158.58	14139	1324	14710	107	ASTEI08310-PA	ASTEI08310-PA
APVFTTPLSNIDSLR	R	E	15	0	1629.87	ASTEI01466-PA	ASTEI01466-PA	3412	3426	yes	yes	2;3	2.8904e-72	158.52	1071	222	1125	35	ASTEI10015-PA	ASTEI10015-PA
NKVTHINGFGTITGPNTVVAK	K	K	21	1	2167.18	ASTEI10015-PA	ASTEI10015-PA	143	163	yes	yes	2;3;4	1.2698e-107	158.52	10097	1565	10557	17	ASTEI08311-PA	ASTEI08311-PA
SYHIFYQIMSGSVK	R	G	14	0	1658.81	ASTEI08311-PA	ASTEI08311-PA	330	343	yes	yes	2;3	6.2579e-64	158.52	12644	1324	13172;13173	99	ASTEI01466-PA	ASTEI01466-PA
LHGGDPANFLDVGGGASVK	K	A	19	0	1809.9	ASTEI08119-PA	ASTEI08119-PA	284	302	yes	yes	2;3	1.0518e-94	158.5	8260	1292	8584	61	ASTEI08119-PA	ASTEI08119-PA
NGSYCVLQIDPTYEPGPVER	K	K	20	0	2293.07	ASTEI03619-PA	ASTEI03619-PA	357	376	yes	yes	2;3	6.7145e-108	158.5	9989	549	10441	8	ASTEI03619-PA	ASTEI03619-PA
DGHQIALAQSFAK	R	N	13	0	1384.71	ASTEI07332-PA	ASTEI07332-PA	268	280	yes	yes	2;3	3.2272e-57	158.47	2058	1145	2143	41	ASTEI07332-PA	ASTEI07332-PA
DKLNNQVLFDKATYEK	R	L	16	2	1924.99	ASTEI04889-PA	ASTEI04889-PA	41	56	yes	yes	2;3;4	3.7074e-72	158.45	2259	764	2353	45	ASTEI04889-PA	ASTEI04889-PA
DTTHIYELLNINDDAPAR	R	E	18	0	2070	ASTEI00716-PA	ASTEI00716-PA	2080	2097	yes	yes	2;3	2.6276e-94	158.45	2613	97	2720	8	ASTEI00716-PA	ASTEI00716-PA
GATQQIIDEAER	R	S	12	0	1329.65	ASTEI07324-PA	ASTEI07324-PA	376	387	yes	yes	2	2.2858e-52	158.42	4538	1144	4701	7	ASTEI07324-PA	ASTEI07324-PA
VADAPELVEVER	K	A	12	0	1325.68	ASTEI02336-PA	ASTEI02336-PA	557	568	yes	yes	2	2.2858e-52	158.42	13661	363	14218	18	ASTEI02336-PA	ASTEI02336-PA
SPEDVPSWQYDGSSTYQALGGNSDMK	K	L	26	0	2818.2	ASTEI01972-PA	ASTEI01972-PA	91	116	yes	yes	2;3	1.2332e-140	158.35	12309	309	12828;12829	18	ASTEI01972-PA	ASTEI01972-PA
ISFQPNSGAQGEYAGLR	K	A	17	0	1793.87	ASTEI00923-PA	ASTEI00923-PA	603	619	yes	yes	2	1.2089e-82	158.29	6760	135	7031	8	ASTEI00923-PA	ASTEI00923-PA
LICAVGNVVNNDPIVGDK	K	L	18	0	1895.98	ASTEI07670-PA	ASTEI07670-PA	650	667	yes	yes	2;3	2.9373e-94	158.17	8286	1209	8610	74	ASTEI07670-PA	ASTEI07670-PA
VGLNDKLEETAK	K	M	12	1	1315.7	ASTEI08119-PA	ASTEI08119-PA	174	185	yes	yes	2;3	1.415e-87	158.11	14066	1292	14636	18	ASTEI08119-PA	ASTEI08119-PA
AQQELEEAEER	K	A	11	0	1330.6	ASTEI08310-PA	ASTEI08310-PA	1256	1266	yes	yes	2	5.6605e-49	158.05	1131	1323	1186	32	ASTEI08310-PA	ASTEI08310-PA
YAGDDYYFIINR	R	V	12	0	1508.69	ASTEI05705-PA	ASTEI05705-PA	7636	7647	yes	yes	2	2.6377e-52	158.05	15147	895	15751	16	ASTEI05705-PA	ASTEI05705-PA
AQASNTQLEFNQR	K	T	13	0	1505.72	ASTEI10364-PA	ASTEI10364-PA	769	781	yes	yes	2	3.8571e-57	158.01	1085	1626	1139	3	ASTEI10364-PA	ASTEI10364-PA
ERDLEWQR	R	Q	8	1	1130.55	ASTEI03169-PA	ASTEI03169-PA	3482	3489	yes	yes	2	2.2987e-45	157.99	3513	482	3648	1	ASTEI03169-PA	ASTEI03169-PA
CPEEVTSYWKR	K	D	11	1	1453.67	ASTEI03169-PA	ASTEI03169-PA	4104	4114	yes	yes	2;3	8.0089e-49	157.97	1731	482	1813	11	ASTEI03169-PA	ASTEI03169-PA
ILVVINPGNPTGQVLSR	R	S	17	0	1776.03	ASTEI03494-PA	ASTEI03494-PA	282	298	yes	yes	2;3	1.393e-82	157.91	6514	530	6766	81	ASTEI08990-PA	ASTEI08990-PA
KHEAIETDIFAYEER	K	V	15	1	1849.88	ASTEI08990-PA	ASTEI08990-PA	459	473	yes	yes	2;3;4	5.0405e-72	157.91	7239	1418	7528	14	ASTEI07395-PA	ASTEI07395-PA
KWFTENVSADVSNAIR	R	I	16	1	1835.92	ASTEI05709-PA	ASTEI05709-PA	189	204	yes	yes	2;3	1.0657e-72	157.91	7602	896	7908	51	ASTEI05709-PA	ASTEI05709-PA
MLYDLADKWGAAVGASR	K	A	17	1	1822.9	ASTEI07395-PA	ASTEI07395-PA	235	251	yes	yes	2;3	3.3471e-83	157.91	9601	1154	9995	6	ASTEI03494-PA	ASTEI03494-PA
EGDILTLLESEREAR	R	R	15	1	1729.88	ASTEI03371-PA	ASTEI03371-PA	48	62	yes	yes	3	8.9177e-73	157.86	2992	511	3108	12	ASTEI07670-PA	ASTEI07670-PA
VLYPNDNFFEGKELR	R	L	15	1	1839.92	ASTEI07670-PA	ASTEI07670-PA	306	320	yes	yes	2;3	8.9177e-73	157.86	14438	1209	15016	71	ASTEI03371-PA	ASTEI03371-PA
WVDANAPTDLIADQAYR	K	V	17	0	1917.92	ASTEI05705-PA	ASTEI05705-PA	5782	5798	yes	yes	2	1.7871e-120	157.82	15116	895	15720	4	ASTEI05705-PA	ASTEI05705-PA
VAVPSTIHCDHLIEAQIGGEK	K	D	21	0	2273.15	ASTEI10416-PA	ASTEI10416-PA	123	143	yes	yes	2;3;4	3.5257e-108	157.81	13772	1634	14334	51	ASTEI10416-PA	ASTEI10416-PA
LDEFGEQLSK	K	V	10	0	1164.57	ASTEI09094-PA	ASTEI09094-PA	246	255	yes	yes	1;2	4.3211e-17	157.75	7879	1434	8195	5	ASTEI09094-PA	ASTEI09094-PA
FALTGAVFAQDEAFLKR	R	A	17	1	1882.99	ASTEI08690-PA	ASTEI08690-PA	478	494	yes	yes	2;3	2.0271e-82	157.74	3799	1371	3942	48	ASTEI08690-PA	ASTEI08690-PA
TIAMDGTEGLVR	R	G	12	0	1261.63	ASTEI06097-PA;ASTEI11539-PA	ASTEI11539-PA	32	43	no	no	2	4.2677e-52	157.68	13030	1783;953	13567;13568	44	ASTEI06097-PA;ASTEI11539-PA	ASTEI11539-PA
FCETTIGCR	K	D	9	0	1142.48	ASTEI01494-PA	ASTEI01494-PA	163	171	yes	yes	1;2	1.4399e-16	157.58	3831	226	3974	31	ASTEI05705-PA	ASTEI05705-PA
GEQIESGSHYHIETR	K	E	15	0	1741.8	ASTEI05705-PA	ASTEI05705-PA	7055	7069	yes	yes	2;3;4	4.0729e-72	157.58	4647	895	4810	27	ASTEI01494-PA	ASTEI01494-PA
NVSSNINDPVAASNWR	K	E	16	0	1742.83	ASTEI01439-PA	ASTEI01439-PA	699	714	yes	yes	2	8.6117e-73	157.58	10483	216	10953	12	ASTEI01439-PA	ASTEI01439-PA
GGAQDKINALEK	K	A	12	1	1242.66	ASTEI05771-PA	ASTEI05771-PA	404	415	yes	yes	2;3	1.4585e-51	157.56	4729	909	4898	16	ASTEI05771-PA	ASTEI05771-PA
LSVEVNAKPGSNGK	K	G	14	1	1398.75	ASTEI00150-PA	ASTEI00150-PA	1903	1916	yes	yes	2;3	4.1697e-63	157.56	9073	21	9422	15	ASTEI00150-PA	ASTEI00150-PA
QQTTANCVTVTCPVGSPR	R	Y	18	0	1974.93	ASTEI06725-PA	ASTEI06725-PA	149	166	yes	yes	2	3.6351e-94	157.54	11124	1048	11613	12	ASTEI06725-PA	ASTEI06725-PA
YYGLHIAQDNSVVAR	K	E	15	0	1704.86	ASTEI09458-PA	ASTEI09458-PA	56	70	yes	yes	2;3	1.0102e-72	157.5	15776	1488	16397	40	ASTEI09458-PA	ASTEI09458-PA
IDDKLIDDHLAVQAIIR	R	S	17	1	1947.08	ASTEI09419-PA	ASTEI09419-PA	126	142	yes	yes	2;3;4	7.5373e-82	157.47	5985	1480	6230	65	ASTEI09419-PA	ASTEI09419-PA
YSSENIGIDGYR	R	F	12	0	1372.63	ASTEI06317-PA	ASTEI06317-PA	364	375	yes	yes	2	3.1874e-52	157.47	15643	989	16262	7	ASTEI06317-PA	ASTEI06317-PA
ISSFPTIYLYR	K	K	11	0	1358.72	ASTEI02302-PA	ASTEI02302-PA	437	447	yes	yes	2	7.0234e-49	157.38	6794	359	7066	36	ASTEI02302-PA	ASTEI02302-PA
NINVAQGSSIQLECK	R	L	15	0	1659.83	ASTEI07419-PA	ASTEI07419-PA	2713	2727	yes	yes	2	4.3583e-72	157.35	10059	1159	10517	7	ASTEI09094-PA	ASTEI09094-PA
TVDEVLSHFRVDPER	K	G	15	1	1797.9	ASTEI09094-PA	ASTEI09094-PA	8	22	yes	yes	2;3;4	2.0492e-71	157.35	13512	1434	14065	92	ASTEI07419-PA	ASTEI07419-PA
PSDTALLSNYVIFK	K	I	14	0	1566.83	ASTEI08690-PA	ASTEI08690-PA	237	250	yes	yes	2;3	9.4746e-64	157.33	10616	1371	11087	3	ASTEI08690-PA	ASTEI08690-PA
DHVLVQVTVTDKPGPPEGPLTASDITK	R	E	27	1	2813.48	ASTEI05705-PA	ASTEI05705-PA	4048	4074	yes	yes	2;3;4	1.0197e-158	157.24	2149	895	2239	14	ASTEI05705-PA	ASTEI05705-PA
FGFQDYAYQGLETGSR	R	Q	16	0	1837.83	ASTEI08079-PA	ASTEI08079-PA	1239	1254	yes	yes	2;3	9.5233e-73	157.23	3968	1285	4114	7	ASTEI08079-PA	ASTEI08079-PA
PKPVEEPFDQFQQYYR	M	T	16	1	2069.98	ASTEI01664-PA	ASTEI01664-PA	2	17	yes	yes	2;3	4.4777e-72	157.23	10592	263	11062	6	ASTEI01664-PA	ASTEI01664-PA
IQEKEEEFENTRK	R	N	13	2	1678.82	ASTEI08310-PA	ASTEI08310-PA	933	945	yes	yes	2;3;4	1.9824e-57	157.22	6666	1323	6930	33	ASTEI08310-PA	ASTEI08310-PA
NLTILGGGKCDDSK	K	G	14	1	1476.72	ASTEI08690-PA	ASTEI08690-PA	414	427	yes	yes	2;3	4.6267e-63	157.2	10194	1371	10654	8	ASTEI08690-PA	ASTEI08690-PA
QEQCLASTTLLAQPDQR	R	D	17	0	1957.95	ASTEI08321-PA	ASTEI08321-PA	298	314	yes	yes	2;3	1.7713e-82	157.11	10764	1327	11242	6	ASTEI08321-PA	ASTEI08321-PA
APSFNETHSDKLAR	K	K	14	1	1571.77	ASTEI051572-PA	ASTEI051572-PA	5	18	yes	yes	2;3	4.7714e-63	157.09	1065	803	1119	5	ASTEI11298-PA	ASTEI11298-PA
HGENLETCVGQSK	K	R	13	0	1457.66	ASTEI11298-PA	ASTEI11298-PA	57	69	yes	yes	2;3	3.561e-65	157.09	5605	1760	5815	8	ASTEI051572-PA	ASTEI051572-PA
HNGNITFDEVINIAR	K	V	15	0	1711.86	ASTEI10778-PA	ASTEI10778-PA	242	256	yes	yes	2;3	4.7123e-72	157.07	5718	1691	5936	7	ASTEI10778-PA	ASTEI10778-PA
SYSSTFESQSIYSDSKFACER	R	V	21	1	2478.06	ASTEI07614-PA	ASTEI07614-PA	73	93	yes	yes	2;3	1.5007e-108	157	12659	1196	13188	46	ASTEI07614-PA	ASTEI07614-PA
VYYFNVK	K	A	7	0	931.48	ASTEI09484-PA	ASTEI09484-PA	6	12	yes	yes	1;2	5.1395e-28	156.93	15001	1491	15602	23	ASTEI09484-PA	ASTEI09484-PA
LLSLTDPSVLDSNR	R	N	14	0	1528.81	ASTEI03620-PA	ASTEI03620-PA	121	134	yes	yes	2	1.0897e-63	156.81	8616	550	8946	7	ASTEI04059-PA	ASTEI04059-PA
VESSSDLMQFLDR	R	G	13	0	1525.71	ASTEI04059-PA	ASTEI04059-PA	8	20	yes	yes	2	5.5038e-57	156.81	13921	615	14486	3	ASTEI03620-PA	ASTEI03620-PA
ITANTTIQIVGDDLTVTNPK	K	R	20	0	2113.13	ASTEI01631-PA	ASTEI01631-PA	308	327	yes	yes	2;3	2.8656e-108	156.73	6816	259	7089	54	ASTEI01631-PA	ASTEI01631-PA
QFLAETNNFLGKYDDLVENR	K	D	20	1	2385.16	ASTEI00893-PA	ASTEI00893-PA	248	267	yes	yes	2	5.5656e-107	156.73	10802	127	11280	3	ASTEI00893-PA	ASTEI00893-PA
RLENEREELTAAYK	R	E	14	2	1720.87	ASTEI05916-PA	ASTEI05916-PA	460	473	yes	yes	2;3;4	6.5771e-63	156.72	11474	926	11969	43	ASTEI05916-PA	ASTEI05916-PA
DDCLYENDDVKEAIR	R	R	15	1	1853.81	ASTEI09679-PA	ASTEI09679-PA	418	432	yes	yes	2;3	2.4912e-71	156.6	1938	1510	2022	14	ASTEI09679-PA	ASTEI09679-PA
DLGLGWVILGHSER	K	R	14	0	1550.82	ASTEI05709-PA	ASTEI05709-PA	84	97	yes	yes	2;3	1.1471e-63	156.6	2312	896	2407	44	ASTEI05709-PA	ASTEI05709-PA
GYIHNEQNIAMIGPK	K	V	15	0	1683.84	ASTEI05686-PA	ASTEI05686-PA	447	461	yes	yes	2;3	5.2984e-72	156.6	5467	893	5669;5670	15	ASTEI05686-PA	ASTEI05686-PA
NYIQKIEELEQYQK	R	Y	14	1	1824.93	ASTEI01466-PA	ASTEI01466-PA	867	880	yes	yes	2;3	5.3937e-63	156.6	10519	222	10989	11	ASTEI01466-PA	ASTEI01466-PA
GFKDQIQDVFR	R	K	11	1	1351.69	ASTEI06551-PA	ASTEI06551-PA	190	200	yes	yes	2;3	4.0664e-48	156.58	4696	1020	4864	54	ASTEI10699-PA	ASTEI10699-PA
QSNWADWTVAR	K	L	11	0	1332.62	ASTEI10699-PA	ASTEI10699-PA	50	60	yes	yes	2	3.6275e-70	156.58	11164	1678	11655	9	ASTEI06551-PA	ASTEI06551-PA
GVLSEKIPKEQER	K	I	13	2	1511.83	ASTEI06118-PA	ASTEI06118-PA	31	43	yes	yes	2;3	3.4819e-56	156.52	5386	959	5585	20	ASTEI06118-PA	ASTEI06118-PA
SESHYQYGPDTYLLQLR	K	D	17	0	2068.99	ASTEI02092-PA	ASTEI02092-PA	4751	4767	yes	yes	2;3	2.0689e-82	156.49	11845	331	12349	31	ASTEI09025-PA	ASTEI09025-PA
SLGYAYVNFQQPADAER	R	A	17	0	1927.91	ASTEI05590-PA	ASTEI05590-PA	51	67	yes	yes	2	2.0689e-82	156.49	12141	874	12650	9	ASTEI05590-PA	ASTEI05590-PA
VFDKDGNGFISAAELR	R	H	16	1	1737.87	ASTEI09025-PA	ASTEI09025-PA	34	49	yes	yes	2	5.4037e-72	156.49	13949	1425	14514	2	ASTEI02092-PA	ASTEI02092-PA
EIVHLQAGQCGNQIGSK	R	F	17	0	1837.91	ASTEI10195-PA	ASTEI10195-PA	3	19	yes	yes	2;3	2.0952e-82	156.44	3145	1598	3268	17	ASTEI10195-PA	ASTEI10195-PA
GEVSAQDGMLVVNGQK	K	I	16	0	1630.8	ASTEI04722-PA	ASTEI04722-PA	55	70	yes	yes	2;3	1.2149e-72	156.24	4660	734	4823;4824	16	ASTEI04722-PA	ASTEI04722-PA
GTIFFEQSAESDPVKVTGSVTGLK	K	A	24	1	2496.27	ASTEI06711-PA	ASTEI06711-PA	15	38	yes	yes	2;3	8.5363e-139	156.23	5292	1047	5489	5	ASTEI06711-PA	ASTEI06711-PA
GGESFSSCTITVLAQDDQK	K	E	19	0	2041.93	ASTEI05705-PA	ASTEI05705-PA	8050	8068	yes	yes	2;3	2.1086e-94	156.17	4737	895	4906	8	ASTEI05705-PA	ASTEI05705-PA
IQATYIWIDGTGENVR	K	C	16	0	1834.92	ASTEI04333-PA	ASTEI04333-PA	31	46	yes	yes	2;3	1.2333e-72	156.17	6655	668	6919	10	ASTEI04333-PA	ASTEI04333-PA
FLYNSNEGTVLGR	R	T	13	0	1468.73	ASTEI01664-PA	ASTEI01664-PA	60	72	yes	yes	2	6.4256e-57	156.14	4171	263	4321	6	ASTEI08310-PA	ASTEI08310-PA
IEELEEEVEAER	R	Q	12	0	1473.68	ASTEI08310-PA	ASTEI08310-PA	472	483	yes	yes	2;3	4.4501e-52	156.14	6051	1323	6296	42	ASTEI01664-PA	ASTEI01664-PA
ALLQQIASEGKISDDADAK	K	L	19	1	1972.01	ASTEI10101-PA	ASTEI10101-PA	501	519	yes	yes	2;3	3.2211e-101	156.13	857	1580	890	78	ASTEI10101-PA	ASTEI10101-PA
ATLGEADKEFNVIIGLVR	K	D	18	1	1944.07	ASTEI05722-PA	ASTEI05722-PA	561	578	yes	yes	2;3	1.2496e-94	156.13	1305	899	1365	42	ASTEI05722-PA	ASTEI05722-PA
LPTQSSTLYANNISK	R	F	15	0	1635.85	ASTEI00675-PA	ASTEI00675-PA	331	345	yes	yes	2	5.9076e-72	156.11	8821	90	9161	6	ASTEI00675-PA	ASTEI00675-PA
QSLEASLAETEGR	K	Y	13	0	1389.67	CON__P13645;CON__P02535-1	CON__P13645	387	399	yes	no	2	6.5006e-57	156.08	11156	1795	11646	1	ASTEI08036-PA	ASTEI08036-PA
SGAVRPLPTSVFTEQQVEQAFR	K	F	22	1	2446.26	ASTEI05210-PA	ASTEI05210-PA	1845	1866	yes	yes	2;3	2.2241e-123	156.05	11906	808	12411	42	ASTEI05210-PA	ASTEI05210-PA
ISGEPAPDVDWTINDR	K	M	16	0	1783.84	ASTEI05705-PA	ASTEI05705-PA	3693	3708	yes	yes	2	1.2784e-72	156	6765	895	7036	14	ASTEI05705-PA	ASTEI05705-PA
CFYEMTPEKFQNK	K	T	13	1	1720.76	ASTEI07670-PA	ASTEI07670-PA	498	510	yes	yes	2;3	3.1182e-56	155.99	1624	1209	1699;1700	5	ASTEI07670-PA	ASTEI07670-PA
HYDTGDYTFQAK	R	N	12	0	1444.63	ASTEI02092-PA	ASTEI02092-PA	3205	3216	yes	yes	2;3	4.5929e-52	155.99	5836	331	6074	13	ASTEI02092-PA	ASTEI02092-PA
LEEAGGATSAQIELNKK	R	R	17	1	1757.92	ASTEI08310-PA	ASTEI08310-PA	507	523	yes	yes	2;3	3.1979e-82	155.96	7957	1323	8275	11	ASTEI08489-PA	ASTEI08489-PA
TSGNYASVIAHNPDTKR	R	T	17	1	1829.9	ASTEI08489-PA	ASTEI08489-PA	129	145	yes	yes	2;3;4	3.1979e-82	155.96	13407	1341	13955	48	ASTEI08310-PA	ASTEI08310-PA
QLQSTVDQYGIAQR	R	R	14	0	1605.81	ASTEI05916-PA	ASTEI05916-PA	705	718	yes	yes	2;3	1.349e-63	155.86	11029	926	11513	53	ASTEI05916-PA	ASTEI05916-PA
DLGNCAYRESLSNSFVTR	R	I	18	1	2087.97	ASTEI00150-PA	ASTEI00150-PA	174	191	yes	yes	2;3	1.339e-94	155.79	2315	21	2410	19	ASTEI00150-PA	ASTEI00150-PA
LKQFLAETNNFLGKYDDLVENR	R	D	22	2	2626.34	ASTEI00893-PA	ASTEI00893-PA	246	267	yes	yes	3;4	3.9463e-123	155.76	8451	127	8779	40	ASTEI00893-PA	ASTEI00893-PA
TVTESSNSSDPYSRPSTSSSSYSSTTER	K	N	28	1	2986.29	ASTEI08960-PA	ASTEI08960-PA	167	194	yes	yes	3	6.9292e-159	155.73	13583	1412	14139	15	ASTEI08960-PA	ASTEI08960-PA
EVGNHLHESVPVSNDEDENRVER	R	T	23	1	2659.22	ASTEI03010-PA	ASTEI03010-PA	136	158	yes	yes	3;4	9.5372e-124	155.71	3659	458	3797	4	ASTEI03010-PA	ASTEI03010-PA
VVLSSDDAEFGGFNR	R	I	15	0	1611.75	ASTEI09458-PA	ASTEI09458-PA	633	647	yes	yes	2	6.4734e-72	155.66	14878	1488	15471	31	ASTEI09458-PA	ASTEI09458-PA
ETEEKAEEEKVQLK	K	K	14	2	1688.85	ASTEI05705-PA	ASTEI05705-PA	854	867	yes	yes	2;3;4	4.4629e-109	155.57	3582	895	3717	9	ASTEI05705-PA	ASTEI05705-PA
LICAVGNVVNNDPIVGDKLK	K	V	20	1	2137.16	ASTEI07670-PA	ASTEI07670-PA	650	669	yes	yes	2;3	7.2499e-107	155.49	8287	1209	8611	50	ASTEI07670-PA	ASTEI07670-PA
RFDDEDITGDVEFLTEK	R	L	17	1	2027.93	ASTEI03853-PA	ASTEI03853-PA	379	395	yes	yes	2;3	3.5087e-82	155.49	11373	590	11868	13	ASTEI04472-PA	ASTEI04472-PA
SGTVDDSSNVFCQQLVDDVQR	R	Q	21	0	2368.06	ASTEI04472-PA	ASTEI04472-PA	87	107	yes	yes	2	6.2381e-108	155.49	11963	702	12468	3	ASTEI03853-PA	ASTEI03853-PA
TPVSEDMLGR	R	V	10	0	1103.53	ASTEI00470-PA	ASTEI00470-PA	108	117	yes	yes	1;2	2.2438e-11	155.42	13340	67	13885;13886	8	ASTEI00470-PA	ASTEI00470-PA
TNSGVEFSTSGHSNQDTGKVFGSLETK	K	Y	27	1	2813.31	ASTEI06526-PA	ASTEI06526-PA	75	101	yes	yes	2;3;4	3.1514e-157	155.16	13289	1015	13834	38	ASTEI06526-PA	ASTEI06526-PA
GLLKEYQVIGR	K	K	11	1	1274.73	ASTEI02421-PA	ASTEI02421-PA	5	15	yes	yes	2;3	2.7963e-49	155.11	5000	372	5179	30	ASTEI02421-PA	ASTEI02421-PA
EVASDFEESKYQNAELR	K	L	17	1	2013.93	ASTEI04409-PA	ASTEI04409-PA	510	526	yes	yes	2;3	1.2856e-81	155.1	3621	685	3758	5	ASTEI04409-PA	ASTEI04409-PA
GITWNEDTLFEYLENPKK	K	Y	18	1	2196.07	ASTEI03805-PA	ASTEI03805-PA	61	78	yes	yes	2;3	8.7396e-94	155.1	4913	577	5090	30	ASTEI03805-PA	ASTEI03805-PA
AMNDFGTEELKYTLR	K	F	15	1	1786.86	ASTEI08184-PA	ASTEI08184-PA	1827	1841	yes	yes	2;3	3.3805e-71	155.09	938	1300	981;982	8	ASTEI08184-PA	ASTEI08184-PA
VVFSPQEAEDISGK	R	M	14	0	1504.74	ASTEI08119-PA	ASTEI08119-PA	69	82	yes	yes	2;3	1.5589e-63	155.08	14846	1292	15439	48	ASTEI08119-PA	ASTEI08119-PA
YLDTVCLNMVQDPR	R	K	14	0	1722.81	ASTEI03179-PA	ASTEI03179-PA	271	284	yes	yes	2;3	1.5589e-63	155.08	15450	483	16059;16060	22	ASTEI03179-PA	ASTEI03179-PA
NCTAEDADTYR	K	C	11	0	1314.51	ASTEI05705-PA	ASTEI05705-PA	1378	1388	yes	yes	2	1.1867e-48	155	9824	895	10270	8	ASTEI08310-PA	ASTEI08310-PA
NYSTELFR	R	L	8	0	1028.49	ASTEI08310-PA	ASTEI08310-PA	833	840	yes	yes	1;2	8.7059e-25	155	10528	1323	10998	64	ASTEI05722-PA	ASTEI05722-PA
TFTAWCNSHLR	K	K	11	0	1391.64	ASTEI05722-PA	ASTEI05722-PA	41	51	yes	yes	2;3	1.1867e-48	155	12917	899	13450	79	ASTEI05705-PA	ASTEI05705-PA
ATLEVDNVSFEDSGKYK	R	V	17	1	1900.91	ASTEI05705-PA	ASTEI05705-PA	171	187	yes	yes	2;3	1.3336e-81	154.88	1304	895	1364	17	ASTEI05705-PA	ASTEI05705-PA
DLLDQIGEGGR	K	N	11	0	1171.58	ASTEI08310-PA	ASTEI08310-PA	868	878	yes	yes	1;2	1.7001e-47	154.84	2337	1323	2432	42	ASTEI08310-PA	ASTEI08310-PA
IQQGWTYGLNEDSENLR	R	S	17	0	2021.94	ASTEI04183-PA	ASTEI04183-PA	983	999	yes	yes	2	2.8703e-82	154.81	6688	633	6953	7	ASTEI04183-PA	ASTEI04183-PA
ELETQQGQGINVSLNR	R	V	16	0	1784.9	ASTEI05605-PA	ASTEI05605-PA	191	206	yes	yes	2	1.6266e-72	154.69	3254	876	3380	9	ASTEI05605-PA	ASTEI05605-PA
AAAYALQDQPVVNAVIEENEIIYR	K	D	24	0	2688.38	ASTEI07075-PA	ASTEI07075-PA	329	352	yes	yes	2;3	2.4384e-139	154.65	24	1101	25	9	ASTEI09380-PA	ASTEI09380-PA
MLDLNINPIHGVSSKWDYENNKWK	R	-	24	2	2900.43	ASTEI09380-PA	ASTEI09380-PA	166	189	yes	yes	3;4;5	4.1807e-140	154.65	9569	1476	9950;9951	9	ASTEI07075-PA	ASTEI07075-PA
FGLDATAVGDEGGFAPNILENK	K	E	22	0	2234.09	ASTEI01631-PA	ASTEI01631-PA	200	221	yes	yes	2;3	1.2073e-122	154.6	3982	259	4128	50	ASTEI01631-PA	ASTEI01631-PA
TEEIVLIGGNDQTTGDVTR	K	L	19	0	2017	ASTEI00885-PA	ASTEI00885-PA	389	407	yes	yes	2	5.546e-117	154.49	12836	124	13366	11	ASTEI00885-PA	ASTEI00885-PA
RLNELEGGLNEFTQGYK	K	Y	17	1	1966.97	ASTEI09458-PA	ASTEI09458-PA	39	55	yes	yes	2	4.1703e-82	154.48	11496	1488	11991	6	ASTEI09458-PA	ASTEI09458-PA
LIVDDVQEEDLGRYSCK	R	A	17	1	2037.97	ASTEI02092-PA	ASTEI02092-PA	3987	4003	yes	yes	2;3	1.4293e-81	154.46	8401	331	8728	3	ASTEI02092-PA	ASTEI02092-PA
FGQLLQWR	R	E	8	0	1046.57	ASTEI10390-PA	ASTEI10390-PA	203	210	yes	yes	2	1.1183e-45	154.35	4003	1630	4150	5	ASTEI10390-PA	ASTEI10390-PA
KGGPFLEAASHTAGGATGSAAATAAPAHAR	R	S	30	1	2703.35	ASTEI05068-PA	ASTEI05068-PA	21	50	yes	yes	3;4	5.9462e-179	154.34	7204	794	7493	6	ASTEI05709-PA	ASTEI05709-PA
VIACIGETLQEREAGQTEAVCFR	K	Q	23	1	2636.27	ASTEI05709-PA	ASTEI05709-PA	122	144	yes	yes	2;3;4	1.3981e-123	154.34	14124	896	14695	18	ASTEI05068-PA	ASTEI05068-PA
AHDLKDVEIEK	M	A	11	1	1295.67	ASTEI05524-PA	ASTEI05524-PA	2	12	yes	yes	2;3	1.7134e-62	154.28	564	862	587	0	ASTEI05524-PA	ASTEI05524-PA
HTVTMLPGGGIGPELMGYVR	R	E	20	0	2084.05	ASTEI00584-PA	ASTEI00584-PA	50	69	yes	yes	2;3	1.8955e-107	154.26	5800	80	6036;6037	4	ASTEI08690-PA	ASTEI08690-PA
NYHFVHPSADVESVVNGTIR	K	S	20	0	2240.1	ASTEI08690-PA	ASTEI08690-PA	322	341	yes	yes	2;3;4	1.8955e-107	154.26	10518	1371	10988	65	ASTEI07691-PA	ASTEI07691-PA
QEENLGEDFTLVSPATSAR	R	I	19	0	2062.98	ASTEI07691-PA	ASTEI07691-PA	955	973	yes	yes	2;3	2.9693e-94	154.26	10748	1213	11226	6	ASTEI00859-PA	ASTEI00859-PA
TGVHHYNGNNIELGTACGK	K	Y	19	0	2040.94	ASTEI00859-PA	ASTEI00859-PA	72	90	yes	yes	2;3;4	2.9693e-94	154.26	12997	122	13534	25	ASTEI00584-PA	ASTEI00584-PA
YDSHDVLQNEALR	K	Q	13	0	1558.74	ASTEI07951-PA	ASTEI07951-PA	77	89	yes	yes	2;3	9.0395e-57	154.23	15234	1258	15839	8	ASTEI07951-PA	ASTEI07951-PA
LAIHDGNQGDGALYR	K	L	15	0	1598.78	ASTEI08036-PA	ASTEI08036-PA	10	24	yes	yes	2;3	2.0411e-72	154.13	7716	1281	8025	15	ASTEI10663-PA	ASTEI10663-PA
LRNELDLYANVVHVVSLEGVHTR	K	H	23	1	2632.41	ASTEI01669-PA	ASTEI01669-PA	121	143	yes	yes	3;4;5	1.2479e-123	154.13	8937	265	9281	75	ASTEI08036-PA	ASTEI08036-PA
RSEQSSVTIPYER	R	T	13	1	1550.77	ASTEI10663-PA	ASTEI10663-PA	2778	2790	yes	no	2;3	1.2644e-56	154.13	11592	1670	12091	14	ASTEI01669-PA	ASTEI01669-PA
ALDSMQASLEAEAK	R	G	14	0	1462.7	ASTEI08310-PA	ASTEI08310-PA	950	963	yes	yes	2;3	1.8255e-63	154.1	762	1323	790;791	84	ASTEI08690-PA	ASTEI08690-PA
ENDEINEEWLSDK	R	S	13	0	1619.7	ASTEI05686-PA	ASTEI05686-PA	303	315	yes	yes	2	9.2196e-57	154.1	3398	893	3532	23	ASTEI08310-PA	ASTEI08310-PA
LGEFPLENEPVLAYR	K	K	15	0	1745.9	ASTEI08690-PA	ASTEI08690-PA	28	42	yes	yes	2;3	8.4314e-72	154.1	8136	1371	8455	21	ASTEI05686-PA	ASTEI05686-PA
TTEAALIGAAFR	K	A	12	0	1219.66	ASTEI01083-PA	ASTEI01083-PA	472	483	yes	yes	2	6.4836e-52	154	13442	155	13991	4	ASTEI01083-PA	ASTEI01083-PA
ILTERGYSFTTTAER	K	E	15	1	1743.88	ASTEI07267-PA;ASTEI07584-PA;ASTEI07742-PA;ASTEI10164-PA;ASTEI10166-PA;ASTEI10165-PA;ASTEI03074-PA	ASTEI10166-PA	193	207	no	no	2;3	4.0389e-71	153.98	6499	1593;1591;1592;1135;469;1224;1191	6751	42	ASTEI07267-PA;ASTEI07584-PA;ASTEI07742-PA;ASTEI10164-PA;ASTEI10166-PA;ASTEI10165-PA;ASTEI03074-PA	ASTEI10166-PA
GIEQNIEQEEQQSK	R	S	14	0	1658.77	ASTEI01565-PA	ASTEI01565-PA	73	86	yes	yes	2	1.9472e-52	153.81	4849	244	5026	12	ASTEI01565-PA	ASTEI01565-PA
YQEWEANEEIQIFR	K	E	14	0	1853.86	ASTEI01158-PA	ASTEI01158-PA	12	25	yes	yes	2	1.9472e-52	153.81	15569	167	16187	3	ASTEI01158-PA	ASTEI01158-PA
ACNEDPNPNKVNLGVGAYR	K	T	19	1	2086.99	ASTEI07593-PA	ASTEI07593-PA	21	39	yes	yes	2;3	1.7655e-81	153.75	186	1194	196	34	ASTEI07593-PA	ASTEI07593-PA
DSSFGMSNAQMER	K	N	13	0	1458.59	ASTEI04338-PA	ASTEI04338-PA	190	202	yes	yes	2	5.7816e-46	153.75	2563	669	2668;2669;2670	17	ASTEI04338-PA	ASTEI04338-PA
IATLCNRAEFK	R	G	11	1	1321.68	ASTEI00450-PA	ASTEI00450-PA	432	442	yes	yes	2;3	9.5946e-38	153.74	5943	62	6186	2	ASTEI00450-PA	ASTEI00450-PA
DNPLENLNTAFDVAEK	K	Y	16	0	1788.85	ASTEI05722-PA	ASTEI05722-PA	204	219	yes	yes	2;3	6.3748e-61	153.72	2446	899	2549	30	ASTEI05722-PA	ASTEI05722-PA
GANEDQNTGIEIVRR	K	A	15	1	1670.83	ASTEI08224-PA	ASTEI08224-PA	452	466	yes	yes	2;3	4.5917e-60	153.7	4510	1305	4672	40	ASTEI08224-PA	ASTEI08224-PA
LLDNADQSQEVTNHK	K	I	15	0	1710.82	ASTEI01530-PA	ASTEI01530-PA	1206	1220	yes	yes	2;3	3.3338e-60	153.7	8489	233	8817	18	ASTEI05705-PA	ASTEI05705-PA
LYTHLLTGYVGNPAFLR	K	E	17	0	1934.04	ASTEI02774-PA	ASTEI02774-PA	80	96	yes	yes	2;3	5.8926e-71	153.7	9450	426	9808	29	ASTEI02774-PA	ASTEI02774-PA
VSISNDTQSDECECK	K	V	15	0	1770.7	ASTEI05705-PA	ASTEI05705-PA	798	812	yes	yes	2;3	3.3338e-60	153.7	14676	895	15266	12	ASTEI01530-PA	ASTEI01530-PA
QLSVRLEEVEVNAVAGSR	K	R	18	1	1955.04	ASTEI05916-PA	ASTEI05916-PA	834	851	yes	yes	2;3	5.8187e-81	153.68	11036	926	11520	13	ASTEI05916-PA	ASTEI05916-PA
LCYVALDFEQEMATAAASTSLEK	K	S	23	0	2547.19	ASTEI07267-PA;ASTEI10164-PA;ASTEI10166-PA	ASTEI10166-PA	217	239	no	no	2;3;4	3.036e-110	153.65	7858	1593;1591;1135	8172;8173	39	ASTEI07267-PA;ASTEI10164-PA;ASTEI10166-PA	ASTEI10166-PA
AVPMPDGLPDDIDNGEVNARDEFK	K	Q	24	1	2613.2	ASTEI07373-PA	ASTEI07373-PA	592	615	yes	yes	3	4.1475e-127	153.65	1450	1150	1517;1518	6	ASTEI07373-PA	ASTEI07373-PA
IFAVANVPIEWETVDVTPVRNPDGK	K	F	25	1	2765.44	ASTEI03179-PA	ASTEI03179-PA	93	117	yes	yes	2;3;4	2.2406e-126	153.6	6112	483	6358	19	ASTEI03179-PA	ASTEI03179-PA
HGFNLETCGGNR	K	D	12	0	1360.59	ASTEI02995-PA	ASTEI02995-PA	92	103	yes	yes	2;3	4.1477e-41	153.54	5608	452	5818	15	ASTEI10791-PA	ASTEI10791-PA
ILEHSPNAQLNK	K	T	12	0	1362.73	ASTEI01972-PA	ASTEI01972-PA	37	48	yes	yes	2;3	4.1477e-41	153.54	6414	309	6665	27	ASTEI02995-PA	ASTEI02995-PA
SHSVEPSVTNYR	R	N	12	0	1374.65	ASTEI10791-PA	ASTEI10791-PA	151	162	yes	yes	2;3	4.1477e-41	153.54	11987	1697	12494	2	ASTEI01972-PA	ASTEI01972-PA
LTWAGQLHNVTTTK	K	G	14	0	1568.83	ASTEI08184-PA	ASTEI08184-PA	581	594	yes	yes	2;3	6.1253e-52	153.51	9192	1300	9545	46	ASTEI08184-PA	ASTEI08184-PA
QDEPVKDGTMTTVSGWGNTQSASESNAVLR	K	A	30	1	3164.47	ASTEI02990-PA	ASTEI02990-PA	852	881	yes	yes	3	1.3684e-165	153.48	10731	451	11207;11208	6	ASTEI02990-PA	ASTEI02990-PA
QDIASGPAAPPPSVFDPIDKIQASQINAPTDGPK	K	I	34	1	3441.74	ASTEI01465-PA	ASTEI01465-PA	3424	3457	yes	yes	3	1.8896e-187	153.48	10733	221	11210	4	ASTEI01465-PA	ASTEI01465-PA
NDKGQATSQVIEIK	K	D	14	1	1529.8	ASTEI05705-PA	ASTEI05705-PA	700	713	yes	yes	2;3	3.4704e-51	153.41	9836	895	10282	16	ASTEI05705-PA	ASTEI05705-PA
YSNSDVIVYVGCGER	K	G	15	0	1716.78	ASTEI00222-PA	ASTEI00222-PA	263	277	yes	yes	2	7.1799e-60	153.41	15633	28	16252	26	ASTEI00222-PA	ASTEI00222-PA
LAGADIETYLLEKAR	K	V	15	1	1661.9	ASTEI08311-PA	ASTEI08311-PA	306	320	yes	yes	2;3	1.796e-60	153.39	7701	1324	8010	46	ASTEI08311-PA	ASTEI08311-PA
VISSIEQKTESSAR	R	K	14	1	1533.8	ASTEI01617-PA	ASTEI01617-PA	64	77	yes	yes	2;3	1.8463e-52	153.39	14217	256	14793	11	ASTEI05705-PA	ASTEI05705-PA
VSGLSENHEYVFR	K	V	13	0	1535.74	ASTEI05705-PA	ASTEI05705-PA	6094	6106	yes	yes	2;3	1.6386e-45	153.39	14666	895	15255	47	ASTEI01617-PA	ASTEI01617-PA
AALYYDAELDEFEKPTPPQYIQ	R	-	22	1	2600.23	ASTEI08410-PA	ASTEI08410-PA	380	401	yes	yes	2;3	6.0029e-109	153.36	110	1334	120	30	ASTEI11432-PA;ASTEI02621-PA	ASTEI11432-PA
LVDSPCCIVTSQYGWSANMER	R	I	21	0	2472.09	ASTEI11432-PA;ASTEI02621-PA	ASTEI11432-PA	569	589	yes	no	2;3	5.349e-95	153.36	9230	1775	9583	8	ASTEI08410-PA	ASTEI08410-PA
QVVLTGAHCVQNK	R	A	13	0	1452.75	ASTEI09198-PA	ASTEI09198-PA	1291	1303	yes	yes	2;3	2.0575e-45	153.25	11269	1447	11762	10	ASTEI09198-PA	ASTEI09198-PA
CYGEDVLQANNLPSSR	K	T	16	0	1821.83	ASTEI09553-PA	ASTEI09553-PA	441	456	yes	yes	2	2.0297e-60	153.23	1823	1499	1905	7	ASTEI09553-PA	ASTEI09553-PA
AGIGYLQVDDEAVNNEMSNR	K	N	20	0	2194	ASTEI07420-PA	ASTEI07420-PA	529	548	yes	yes	2	1.6648e-94	153.21	476	1160	495	3	ASTEI07420-PA	ASTEI07420-PA
VISHASDLQSSAAK	K	M	14	0	1412.73	ASTEI08133-PA	ASTEI08133-PA	430	443	yes	yes	2;3	2.6682e-52	153.15	14212	1296	14787	14	ASTEI08133-PA	ASTEI08133-PA
AYHEQLSVAEITNACFEPANQMVK	K	C	24	0	2749.28	ASTEI11367-PA;ASTEI08057-PA	ASTEI11367-PA	281	304	yes	no	2;3	1.1175e-126	153.14	1514	1766	1583;1584	14	ASTEI11367-PA;ASTEI08057-PA	ASTEI11367-PA
YLEPYLQEVVKEREEK	K	V	16	2	2051.06	ASTEI09679-PA	ASTEI09679-PA	473	488	yes	yes	2;3;4	3.9303e-61	153.14	15461	1510	16071	31	ASTEI09679-PA	ASTEI09679-PA
AVFVDLEPTVVDEVR	R	T	15	0	1686.88	ASTEI11367-PA;ASTEI11276-PA	ASTEI11367-PA	65	79	no	no	2;3	1.1524e-59	153.09	1404	1766;1758	1468	72	ASTEI11367-PA;ASTEI11276-PA	ASTEI11367-PA
EESGTYQLDAENENGK	R	D	16	0	1782.75	ASTEI05705-PA	ASTEI05705-PA	4322	4337	yes	yes	2	2.4366e-60	153.09	2926	895	3040	7	ASTEI10793-PA	ASTEI10793-PA
NQFVGCINNIEANGR	R	S	15	0	1704.8	ASTEI10793-PA	ASTEI10793-PA	3493	3507	yes	yes	2	1.1524e-59	153.09	10292	1698	10754	21	ASTEI05705-PA	ASTEI05705-PA
VIAEVTTGSVQDLER	R	C	15	0	1615.84	ASTEI03473-PA	ASTEI03473-PA	78	92	yes	yes	2	1.1524e-59	153.09	14126	523	14697	38	ASTEI03473-PA	ASTEI03473-PA
NIIHGSDAVESANK	R	E	14	0	1453.72	ASTEI06894-PA	ASTEI06894-PA	133	146	yes	yes	2;3	1.1975e-51	153.08	10044	1076	10501	12	ASTEI06894-PA	ASTEI06894-PA
IHAYLSLVECPSANVANELK	R	A	20	0	2227.13	ASTEI00150-PA	ASTEI00150-PA	527	546	yes	yes	2;3	2.0438e-94	153.04	6231	21	6478	12	ASTEI00393-PA	ASTEI00393-PA
NPTNVELFDCAQCNSEHSR	R	H	19	0	2276.95	ASTEI00393-PA	ASTEI00393-PA	219	237	yes	yes	3	4.0662e-82	153.04	10282	54	10744	3	ASTEI00150-PA	ASTEI00150-PA
FMVEEDAEAMQQELK	R	E	15	0	1796.8	ASTEI10749-PA	ASTEI10749-PA	45	59	yes	yes	2	1.2715e-59	153	4177	1683	4329	5	ASTEI10749-PA	ASTEI10749-PA
KGVAINFVTEQDKR	R	V	14	2	1603.87	ASTEI06551-PA	ASTEI06551-PA	368	381	yes	yes	2;3	8.714e-51	152.88	7224	1020	7513	26	ASTEI10663-PA	ASTEI10663-PA
LREEGSIVQAENR	K	M	13	1	1499.77	ASTEI10663-PA	ASTEI10663-PA	3754	3766	yes	yes	2;3	1.4823e-44	152.88	8929	1670	9273	7	ASTEI06551-PA	ASTEI06551-PA
VDIINNGDGTHQLVFNKLELGDAGEIR	R	C	27	1	2936.5	ASTEI05705-PA	ASTEI05705-PA	1542	1568	yes	yes	3;4	5.0697e-145	152.88	13841	895	14403	11	ASTEI05705-PA	ASTEI05705-PA
QIVVENCGQL	K	-	10	0	1158.57	ASTEI01010-PA	ASTEI01010-PA	208	217	yes	yes	1;2	1.4542e-06	152.79	10932	147	11413	5	ASTEI01010-PA	ASTEI01010-PA
KHEAFESDLAAHQDRVEQIAAIAQELNTLEYHDCASVNAR	K	C	40	2	4549.17	ASTEI05722-PA	ASTEI05722-PA	441	480	yes	yes	4;5;6;7	6.9031e-222	152.74	7238	899	7527	18	ASTEI05722-PA	ASTEI05722-PA
TATETQVKWDR	K	T	11	1	1333.66	ASTEI08690-PA	ASTEI08690-PA	109	119	yes	yes	2;3	5.7076e-37	152.69	12746	1371	13276	11	ASTEI08690-PA	ASTEI08690-PA
LAVGAVGNLSHVPHLCDLH	K	-	19	0	2008.03	ASTEI02887-PA	ASTEI02887-PA	640	658	yes	yes	2;3;4	2.3539e-81	152.68	7811	439	8122	59	ASTEI02887-PA	ASTEI02887-PA
ITTEEFK	K	Q	7	0	866.439	ASTEI01727-PA	ASTEI01727-PA	70	76	yes	yes	1;2	6.5771e-28	152.63	6866	278	7142	9	ASTEI01727-PA	ASTEI01727-PA
AILGLDIEQYR	K	M	11	0	1289.7	ASTEI04920-PA	ASTEI04920-PA	121	131	yes	yes	2	1.362e-37	152.54	630	771	655	35	ASTEI04920-PA	ASTEI04920-PA
YDQVIEINLDKLEPHINGPFTPDLAHPISK	K	L	30	1	3412.77	ASTEI10416-PA	ASTEI10416-PA	340	369	yes	yes	3;4;5;6	4.1392e-165	152.53	15232	1634	15837	60	ASTEI10416-PA	ASTEI10416-PA
TLADFTRPNSNMTNIEVQVR	R	F	20	1	2305.15	ASTEI10663-PA	ASTEI10663-PA	2889	2908	yes	yes	2;3	1.524e-93	152.51	13129	1670	13669	6	ASTEI10663-PA	ASTEI10663-PA
GVFVYSGGR	K	S	9	0	940.477	ASTEI01671-PA	ASTEI01671-PA	640	648	yes	yes	1;2	1.7606e-10	152.47	5363	266	5562	32	ASTEI07956-PA	ASTEI07956-PA
NGEQVEEPDDWLR	R	Y	13	0	1585.7	ASTEI07670-PA	ASTEI07670-PA	200	212	yes	yes	2	4.355e-45	152.47	9953	1209	10404	43	ASTEI07670-PA	ASTEI07670-PA
SYTYGMTYEMTNR	R	M	13	0	1615.66	ASTEI07956-PA	ASTEI07956-PA	86	98	yes	yes	2	4.355e-45	152.47	12665	1262	13194	5	ASTEI01671-PA	ASTEI01671-PA
MSQAEIGSDAYR	R	Q	12	0	1326.59	ASTEI08305-PA	ASTEI08305-PA	467	478	yes	yes	2	2.2453e-40	152.38	9690	1321	10116;10117	3	ASTEI08305-PA	ASTEI08305-PA
AVAHLAEVCNEATDNQQLR	K	G	19	0	2138.02	ASTEI01394-PA	ASTEI01394-PA	765	783	yes	yes	2;3	7.0735e-82	152.37	1360	206	1422	8	ASTEI05667-PA	ASTEI05667-PA
IFCCHGGLSPDLQSMEQIR	K	R	19	0	2247.02	ASTEI05667-PA	ASTEI05667-PA	125	143	yes	yes	3	7.0735e-82	152.37	6113	889	6359	7	ASTEI01394-PA	ASTEI01394-PA
GSLEVHEEAWNAYPYCR	K	T	17	0	2079.91	ASTEI07484-PA	ASTEI07484-PA	63	79	yes	yes	2;3	1.6299e-104	152.34	5241	1174	5435	7	ASTEI07484-PA	ASTEI07484-PA
SIYGNKFEDENFVLK	K	H	15	1	1801.89	ASTEI01010-PA	ASTEI01010-PA	130	144	yes	yes	2;3	1.1219e-58	152.17	12052	147	12559	49	ASTEI01010-PA	ASTEI01010-PA
SAHGVQTFYIECR	K	E	13	0	1566.72	ASTEI08990-PA	ASTEI08990-PA	950	962	yes	yes	2;3	5.2472e-45	152.16	11685	1418	12185	6	ASTEI08990-PA	ASTEI08990-PA
YLAEVATGETR	R	H	11	0	1208.6	ASTEI01617-PA	ASTEI01617-PA	131	141	yes	yes	2	1.8167e-37	152.07	15436	256	16045	24	ASTEI01617-PA	ASTEI01617-PA
DSVYQQIQEYYNANGASINIK	K	R	21	0	2417.15	ASTEI10623-PA	ASTEI10623-PA	10	30	yes	yes	2;3	1.7264e-94	152.06	2572	1663	2679	6	ASTEI10623-PA	ASTEI10623-PA
AGSRNETADSLGAAHVLR	R	A	18	1	1823.92	ASTEI02887-PA	ASTEI02887-PA	283	300	yes	yes	2;3;4	4.1357e-80	152.01	524	439	544	97	ASTEI02887-PA	ASTEI02887-PA
ADKIMEEVADLTKR	R	L	14	2	1617.84	ASTEI00121-PA	ASTEI00121-PA	311	324	yes	yes	3;4	1.076e-51	152	235	15	248	5	ASTEI10793-PA	ASTEI10793-PA
DIDITHAELGNANR	K	G	14	0	1537.75	ASTEI10793-PA	ASTEI10793-PA	2378	2391	yes	yes	2;3	3.3476e-85	152	2160	1698	2251	6	ASTEI00121-PA	ASTEI00121-PA
KDQDEFAINSYKR	R	S	13	2	1612.78	ASTEI04235-PA	ASTEI04235-PA	196	208	yes	yes	2;3;4	3.3856e-44	151.99	7127	643	7412	15	ASTEI04235-PA	ASTEI04235-PA
EQYFLDSADKVR	R	Y	12	1	1469.72	ASTEI09348-PA	ASTEI09348-PA	61	72	yes	yes	2;3	9.2822e-40	151.98	3507	1472	3642	10	ASTEI09348-PA	ASTEI09348-PA
TLTQNCGANTIR	R	T	12	0	1347.66	ASTEI03148-PA	ASTEI03148-PA	446	457	yes	yes	2	1.9742e-40	151.98	13235	479	13778	6	ASTEI03148-PA	ASTEI03148-PA
AIAELGIYPAVDPLDSTSR	R	I	19	0	1987.03	ASTEI11539-PA	ASTEI11539-PA	310	328	yes	yes	2;3	3.7117e-81	151.95	584	1783	608	50	ASTEI11539-PA	ASTEI11539-PA
IWNYENSVEQYTVVGGTSR	R	L	19	0	2201.04	ASTEI01887-PA	ASTEI01887-PA	441	459	yes	yes	2	3.7117e-81	151.95	6998	296	7277	19	ASTEI01887-PA	ASTEI01887-PA
SDYLDEMTTQAPTFTTSLK	R	H	19	0	2147.99	ASTEI01466-PA	ASTEI01466-PA	1559	1577	yes	yes	2	3.7117e-81	151.95	11809	222	12311;12312	5	ASTEI01466-PA	ASTEI01466-PA
GGSVGSYSDSAGIEVIR	K	R	17	0	1652.8	ASTEI03494-PA	ASTEI03494-PA	163	179	yes	yes	2;3	2.1024e-69	151.8	4779	530	4949	12	ASTEI07670-PA	ASTEI07670-PA
GIAQLEDVNEIKKDFNR	R	H	17	2	1988.03	ASTEI07670-PA	ASTEI07670-PA	45	61	yes	yes	2;3;4	1.2393e-68	151.8	4832	1209	5008	36	ASTEI04471-PA	ASTEI04471-PA
LVETLPTLALEVDNLRR	K	T	17	1	1951.11	ASTEI04471-PA	ASTEI04471-PA	332	348	yes	yes	3	6.8929e-70	151.8	9243	701	9596	10	ASTEI03494-PA	ASTEI03494-PA
NWVSYGFDRQDEAHDR	R	N	16	1	1993.87	ASTEI01336-PA	ASTEI01336-PA	62	77	yes	yes	2;3;4	2.8626e-59	151.8	10502	198	10972	21	ASTEI01336-PA	ASTEI01336-PA
EITYTLQIDQAR	K	H	12	0	1449.75	ASTEI02092-PA	ASTEI02092-PA	3193	3204	yes	yes	2	2.1626e-40	151.79	3136	331	3258	12	ASTEI09943-PA	ASTEI09943-PA
QHVDIYNNEQQK	R	V	12	0	1514.71	ASTEI09943-PA	ASTEI09943-PA	342	353	yes	yes	2;3	1.4328e-73	151.79	10876	1550	11355	2	ASTEI02092-PA	ASTEI02092-PA
AVGFVNNDGSGDYHK	K	L	15	0	1578.71	ASTEI11298-PA	ASTEI11298-PA	29	43	yes	yes	2;3	2.9665e-59	151.74	1409	1760	1473	36	ASTEI11298-PA	ASTEI11298-PA
QLLNCLHIITLYNR	R	I	14	0	1769.96	ASTEI07670-PA	ASTEI07670-PA	604	617	yes	yes	2;3	3.0495e-51	151.74	11011	1209	11495	77	ASTEI07670-PA	ASTEI07670-PA
NKDPLNDTVVDQFKK	K	G	15	2	1759.91	ASTEI08311-PA	ASTEI08311-PA	817	831	yes	yes	2;3;4	1.7526e-58	151.73	10083	1324	10543	120	ASTEI08311-PA	ASTEI08311-PA
EAVQQFSQGDGPK	K	L	13	0	1389.65	ASTEI01897-PA	ASTEI01897-PA	82	94	yes	yes	2	6.6075e-45	151.7	2848	297	2960	1	ASTEI09094-PA	ASTEI09094-PA
IRTEMSETEEIK	K	T	12	1	1464.71	ASTEI09094-PA	ASTEI09094-PA	228	239	yes	yes	2	1.0583e-39	151.7	6738	1434	7007	2	ASTEI02958-PA	ASTEI02958-PA
QFEAQGIWYEHR	K	L	12	0	1562.73	ASTEI02634-PA	ASTEI02634-PA	247	258	yes	yes	2;3	2.2509e-40	151.7	10789	405	11267	11	ASTEI02634-PA	ASTEI02634-PA
VNQAIWLLCTGAR	R	E	13	0	1500.79	ASTEI02958-PA	ASTEI02958-PA	176	188	yes	yes	2;3	6.6075e-45	151.7	14504	446	15091	35	ASTEI01897-PA	ASTEI01897-PA
KPLHQIFTQFAGLEAADDGSGDVKYHLGTYIER	R	L	33	2	3675.83	ASTEI09419-PA	ASTEI09419-PA	331	363	yes	yes	4;5	1.2819e-186	151.67	7454	1480	7757	5	ASTEI09419-PA	ASTEI09419-PA
DLDHLLETVEETRK	K	T	14	1	1696.86	ASTEI10553-PA	ASTEI10553-PA	74	87	yes	yes	3;4	1.032e-51	151.66	2294	1650	2389	44	ASTEI10553-PA	ASTEI10553-PA
FTHIVAGATAFGK	K	A	13	0	1318.7	ASTEI07395-PA	ASTEI07395-PA	106	118	yes	yes	2;3	6.7124e-45	151.66	4343	1154	4500	46	ASTEI07395-PA	ASTEI07395-PA
SLVVHADPDDLGLGGHELSK	R	T	20	0	2058.04	ASTEI06711-PA	ASTEI06711-PA	115	134	yes	yes	2;3;4	5.2171e-94	151.64	12225	1047	12736	12	ASTEI06711-PA	ASTEI06711-PA
EANYMAQIGTTPGWGGK	K	T	17	0	1779.83	ASTEI08688-PA	ASTEI08688-PA	283	299	yes	yes	2;3	2.3067e-69	151.59	2825	1370	2936;2937	19	ASTEI08688-PA	ASTEI08688-PA
SADYAYLLR	R	G	9	0	1070.54	ASTEI02998-PA	ASTEI02998-PA	284	292	yes	yes	1;2	2.403e-10	151.56	11676	455	12176	33	ASTEI02998-PA	ASTEI02998-PA
SLLDTYEK	R	A	8	0	967.486	ASTEI11442-PA;ASTEI01676-PA	ASTEI11442-PA	31	38	yes	no	1;2	8.867e-18	151.5	12163	268	12672	6	ASTEI11442-PA;ASTEI01676-PA	ASTEI11442-PA
REELLADEEEGRPPK	K	F	15	2	1766.88	ASTEI01466-PA	ASTEI01466-PA	3676	3690	yes	yes	2;3;4	1.9825e-58	151.44	11360	222	11854	29	ASTEI01466-PA	ASTEI01466-PA
MLDSTNCAEHENELYCK	K	N	17	0	2112.86	ASTEI02403-PA	ASTEI02403-PA	44	60	yes	yes	2;3	2.4812e-69	151.41	9574	367	9958;9959	28	ASTEI02403-PA	ASTEI02403-PA
EILANKDEADPEEVRK	R	T	16	2	1854.93	ASTEI09007-PA	ASTEI09007-PA	608	623	yes	yes	2;3;4	4.2918e-59	151.38	3104	1421	3225	17	ASTEI09007-PA	ASTEI09007-PA
VCTLSITDAGDSDIIR	R	S	16	0	1734.85	ASTEI00859-PA	ASTEI00859-PA	94	109	yes	yes	2	7.2811e-60	151.38	13806	122	14368	6	ASTEI00859-PA	ASTEI00859-PA
EALNLIQDAIAK	K	A	12	0	1297.72	ASTEI01631-PA	ASTEI01631-PA	222	233	yes	yes	2;3	7.5371e-47	151.26	2812	259	2923	75	ASTEI01631-PA	ASTEI01631-PA
KAQQELEEAEER	R	A	12	1	1458.7	ASTEI08310-PA	ASTEI08310-PA	1255	1266	yes	yes	2;3	9.2573e-41	151.13	7084	1323	7365	21	ASTEI08310-PA	ASTEI08310-PA
LATTTTSQTVTDPDANTK	K	T	18	0	1863.91	ASTEI03561-PA	ASTEI03561-PA	539	556	yes	yes	2;3	1.2894e-80	151.11	7802	539	8113	15	ASTEI03561-PA	ASTEI03561-PA
AGSHITGGDLYGIVHENTLVK	K	H	21	0	2180.12	ASTEI00222-PA	ASTEI00222-PA	140	160	yes	yes	2;3;4	2.7137e-130	150.94	521	28	541	26	ASTEI00222-PA	ASTEI00222-PA
KTGQAAGFSYTDANK	R	A	15	1	1557.74	ASTEI03805-PA	ASTEI03805-PA	44	58	yes	yes	2;3	5.5854e-59	150.92	7528	577	7832	12	ASTEI03805-PA	ASTEI03805-PA
DNNLLGKFELSGIPPAPR	K	G	18	1	1937.04	ASTEI05419-PA;ASTEI09055-PA	ASTEI05419-PA	882	899	no	no	2;3	3.3161e-81	150.91	2445	845;1430	2548	22	ASTEI05419-PA;ASTEI09055-PA	ASTEI05419-PA
SDGRPLPYGSTVR	R	G	13	1	1403.72	ASTEI07419-PA	ASTEI07419-PA	2567	2579	yes	yes	2;3	4.2783e-44	150.85	11781	1159	12283	22	ASTEI07419-PA	ASTEI07419-PA
ALQASVLR	R	A	8	0	856.513	ASTEI10732-PA	ASTEI10732-PA	305	312	yes	yes	1;2	1.8421e-59	150.84	878	1682	913	45	ASTEI10732-PA	ASTEI10732-PA
AGAIAPLEVVIPAQNTGLGPEK	R	T	22	0	2144.18	ASTEI04359-PA	ASTEI04359-PA	662	683	yes	yes	2;3	7.1119e-109	150.69	443	675	462	46	ASTEI08036-PA	ASTEI08036-PA
AVNPEGESEPLETAGTVVAK	K	D	20	0	1997	ASTEI05705-PA	ASTEI05705-PA	3840	3859	yes	yes	2;3	7.3563e-94	150.69	1442	895	1508	48	ASTEI05705-PA	ASTEI05705-PA
GLAELTNENGAFCK	R	D	14	0	1522.71	ASTEI08036-PA	ASTEI08036-PA	1480	1493	yes	yes	2	4.4841e-51	150.69	4950	1281	5129	16	ASTEI05705-PA	ASTEI05705-PA
RLEILNTDYNSK	R	F	12	1	1464.76	ASTEI05705-PA	ASTEI05705-PA	4012	4023	yes	yes	2;3	4.4866e-40	150.69	11472	895	11967	34	ASTEI04359-PA	ASTEI04359-PA
HIDCAHVYQNEHEVGEGVK	R	A	19	0	2220	ASTEI05821-PA	ASTEI05821-PA	45	63	yes	yes	3;4	1.4689e-81	150.68	5634	919	5844	11	ASTEI05821-PA	ASTEI05821-PA
FEELNADLFR	R	S	10	0	1252.61	ASTEI05419-PA	ASTEI05419-PA	732	741	yes	yes	2	1.4093e-35	150.61	3890	845	4033	28	ASTEI08133-PA	ASTEI08133-PA
SLLLMDTTFR	K	D	10	0	1195.63	ASTEI08133-PA	ASTEI08133-PA	578	587	yes	yes	2	1.4093e-35	150.61	12167	1296	12676;12677	12	ASTEI05419-PA	ASTEI05419-PA
EAAEKLESLRGD	K	-	12	2	1316.66	ASTEI01272-PA	ASTEI01272-PA	178	189	yes	yes	2;3	2.0273e-39	150.51	2756	185	2865	35	ASTEI01282-PA	ASTEI01282-PA
GDAQYLQSVDDR	K	A	12	0	1365.62	ASTEI01282-PA	ASTEI01282-PA	167	178	yes	yes	2	3.4393e-40	150.51	4580	187	4743	12	ASTEI01272-PA	ASTEI01272-PA
AKLETLVGDLIKR	R	T	13	2	1454.88	ASTEI09007-PA	ASTEI09007-PA	337	349	yes	yes	3	4.0816e-45	150.49	710	1421	736	31	ASTEI10144-PA	ASTEI10144-PA
ALLPYDQMTMEDFR	K	D	14	0	1728.79	ASTEI05637-PA	ASTEI05637-PA	124	137	yes	yes	2	4.7696e-51	150.49	855	881	886;887;888	9	ASTEI09007-PA	ASTEI09007-PA
APVTGDLGISEQR	K	N	13	0	1341.69	ASTEI01466-PA	ASTEI01466-PA	854	866	yes	yes	2	1.0171e-44	150.49	1072	222	1126	10	ASTEI05637-PA	ASTEI05637-PA
NNLGVSQQFLEER	K	S	13	0	1532.76	ASTEI03333-PA	ASTEI03333-PA	207	219	yes	yes	2	1.0171e-44	150.49	10228	506	10690	5	ASTEI03333-PA	ASTEI03333-PA
SIAVLFYDNNDKK	K	S	13	1	1525.78	ASTEI10144-PA	ASTEI10144-PA	385	397	yes	yes	2;3	1.4009e-44	150.49	11992	1587	12499	19	ASTEI01466-PA	ASTEI01466-PA
LNQLYDFR	R	V	8	0	1067.54	ASTEI05705-PA	ASTEI05705-PA	5999	6006	yes	yes	1;2	1.2562e-53	150.4	8732	895	9070	27	ASTEI08310-PA	ASTEI08310-PA
TLLEQADR	R	G	8	0	944.493	ASTEI08310-PA	ASTEI08310-PA	1047	1054	yes	yes	1;2	4.0123e-18	150.4	13187	1323	13728	12	ASTEI05705-PA	ASTEI05705-PA
CLQCLYNTEGDHCEYCR	K	D	17	0	2276.87	ASTEI07533-PA	ASTEI07533-PA	1097	1113	yes	yes	2;3	5.1572e-91	150.39	1693	1183	1772	10	ASTEI07533-PA	ASTEI07533-PA
SQGFYQYVGDDGVVYR	R	V	16	0	1851.84	ASTEI06563-PA	ASTEI06563-PA	843	858	yes	yes	2	1.008e-59	150.39	12359	1023	12881	7	ASTEI06563-PA	ASTEI06563-PA
LVGPNCPGIIAPEQCK	R	I	16	0	1751.87	ASTEI05771-PA	ASTEI05771-PA	262	277	yes	yes	2;3	1.0137e-59	150.37	9260	909	9613	49	ASTEI09094-PA	ASTEI09094-PA
VIVITGDNKATAEAICR	R	R	17	1	1829.97	ASTEI09094-PA	ASTEI09094-PA	614	630	yes	yes	2;3	1.646e-68	150.37	14231	1434	14807	54	ASTEI05771-PA	ASTEI05771-PA
STIYTGSHDGAVTNWNSGSGTNDR	R	V	24	0	2496.09	ASTEI07960-PA	ASTEI07960-PA	332	355	yes	yes	2;3	4.7299e-148	150.36	12489	1264	13015	15	ASTEI07960-PA	ASTEI07960-PA
LANSPANQAK	K	W	10	0	1012.53	ASTEI07789-PA	ASTEI07789-PA	73	82	yes	yes	2	1.5179e-35	150.35	7747	1233	8058	4	ASTEI07789-PA	ASTEI07789-PA
ADKTLVDNETVQFGR	K	H	15	1	1691.85	ASTEI00845-PA	ASTEI00845-PA	176	190	yes	yes	2;3	2.2756e-58	150.34	238	119	251	8	ASTEI03067-PA	ASTEI03067-PA
APNPCELNCMPVGER	R	F	15	0	1742.75	ASTEI03067-PA	ASTEI03067-PA	103	117	yes	yes	2	4.8398e-59	150.34	1055	467	1108;1109	6	ASTEI00845-PA	ASTEI00845-PA
AHGGYSVFAGVGER	K	T	14	0	1405.67	ASTEI06097-PA;ASTEI11539-PA	ASTEI11539-PA	148	161	no	no	2;3	5.1399e-51	150.22	566	1783;953	589	86	ASTEI06097-PA;ASTEI11539-PA	ASTEI11539-PA
RLEAELASHEPAIQAVQEAGEK	K	L	22	1	2375.21	ASTEI02282-PA	ASTEI02282-PA	1755	1776	yes	yes	3;4	2.7208e-109	150.14	11470	357	11965	9	ASTEI02282-PA	ASTEI02282-PA
TGECNHCQDFTQGWK	K	C	15	0	1866.74	ASTEI07533-PA	ASTEI07533-PA	980	994	yes	yes	2;3	5.1251e-59	150.12	12939	1183	13473	16	ASTEI07533-PA	ASTEI07533-PA
EAGQTEAVCFR	R	Q	11	0	1266.57	ASTEI05709-PA	ASTEI05709-PA	134	144	yes	yes	2	3.7143e-37	150.1	2793	896	2904	16	ASTEI05709-PA	ASTEI05709-PA
IVVENMDGGKR	K	K	11	1	1216.62	ASTEI00150-PA	ASTEI00150-PA	1086	1096	yes	yes	2;3	1.9856e-19	150.1	6982	21	7261	7	ASTEI00150-PA	ASTEI00150-PA
IIQQDSTSVTYR	K	T	12	0	1409.72	ASTEI08196-PA	ASTEI08196-PA	48	59	yes	yes	2	3.8946e-40	150.06	6313	1303	6562	38	ASTEI08196-PA	ASTEI08196-PA
ALDNQTFVAFCSPAR	R	D	15	0	1695.8	ASTEI09346-PA	ASTEI09346-PA	233	247	yes	yes	2	5.2216e-59	150.05	757	1470	785	1	ASTEI09346-PA	ASTEI09346-PA
ELIEIISGASALESK	R	D	15	0	1558.85	ASTEI01730-PA	ASTEI01730-PA	282	296	yes	yes	2;3	5.2216e-59	150.05	3282	279	3409	50	ASTEI04331-PA	ASTEI04331-PA
LPYESEQDYPGSFAR	K	P	15	0	1757.79	ASTEI00393-PA	ASTEI00393-PA	368	382	yes	yes	2	5.2216e-59	150.05	8827	54	9167	7	ASTEI01730-PA	ASTEI01730-PA
YFPTQALNFAFKDKYK	R	Q	16	2	1980.01	ASTEI04331-PA	ASTEI04331-PA	83	98	yes	yes	2;3;4	4.4305e-60	150.05	15294	666	15900	97	ASTEI00393-PA	ASTEI00393-PA
IDLLHLEFAKR	K	A	11	1	1353.78	ASTEI05722-PA	ASTEI05722-PA	512	522	yes	yes	2;3	1.2635e-37	149.96	6008	899	6253	43	ASTEI07254-PA	ASTEI07254-PA
IPITDNFVIER	R	K	11	0	1315.71	ASTEI01907-PA	ASTEI01907-PA	197	207	yes	yes	2	3.8538e-37	149.96	6621	300	6882	12	ASTEI05722-PA	ASTEI05722-PA
YTVLILENGLK	K	V	11	0	1261.73	ASTEI07254-PA	ASTEI07254-PA	322	332	yes	yes	2	3.8538e-37	149.96	15697	1132	16317	2	ASTEI01907-PA	ASTEI01907-PA
QLDPQLPVNMQSFDVTK	R	F	17	0	1958.98	ASTEI05635-PA	ASTEI05635-PA	125	141	yes	yes	2;3	3.9963e-69	149.86	10972	880	11453;11454	1	ASTEI05635-PA	ASTEI05635-PA
TVPEAVADDEFLKQQFLETVQKR	K	G	23	2	2690.39	ASTEI03832-PA	ASTEI03832-PA	221	243	yes	yes	3;4	7.0791e-110	149.84	13558	581	14112	26	ASTEI03832-PA	ASTEI03832-PA
AFVSTEELGDQYCLIGPYK	K	E	19	0	2189.04	ASTEI04059-PA	ASTEI04059-PA	53	71	yes	yes	2	7.8183e-81	149.73	424	615	442	3	ASTEI11539-PA	ASTEI11539-PA
FLSQPFQVAEVFTGHAGK	R	L	18	0	1962	ASTEI11539-PA	ASTEI11539-PA	385	402	yes	yes	2;3	7.0906e-123	149.73	4155	1783	4305	124	ASTEI09094-PA	ASTEI09094-PA
IFAVANVPIEWETVDVTPVR	K	N	20	0	2254.2	ASTEI03179-PA	ASTEI03179-PA	93	112	yes	yes	2;3	2.3029e-94	149.73	6111	483	6357	38	ASTEI04059-PA	ASTEI04059-PA
IRTEMSETEEIKTPLQQK	K	L	18	2	2160.11	ASTEI09094-PA	ASTEI09094-PA	228	245	yes	yes	2;3;4	4.2955e-81	149.73	6739	1434	7008;7009	17	ASTEI03179-PA	ASTEI03179-PA
NNHYVEGGDFGNREDKINELIQR	K	M	23	2	2716.3	ASTEI01907-PA	ASTEI01907-PA	254	276	yes	yes	3;4;5	7.3048e-110	149.71	10224	300	10686	20	ASTEI01907-PA	ASTEI01907-PA
YVDQDISYLADTR	K	I	13	0	1557.73	ASTEI08379-PA	ASTEI08379-PA	186	198	yes	yes	2	1.2497e-44	149.69	15706	1332	16326	10	ASTEI08379-PA	ASTEI08379-PA
LSDLLDWR	R	N	8	0	1016.53	ASTEI04059-PA	ASTEI04059-PA	603	610	yes	yes	2	5.2798e-35	149.65	8964	615	9309	29	ASTEI04059-PA	ASTEI04059-PA
PGVNFPQDKITALTER	K	I	16	1	1784.94	ASTEI08719-PA	ASTEI08719-PA	214	229	yes	yes	2;3	2.9566e-60	149.6	10580	1378	11050	24	ASTEI08719-PA	ASTEI08719-PA
LGYLTEQQFAEWVRPENMLGPK	K	-	22	1	2605.3	ASTEI08736-PA	ASTEI08736-PA	482	503	yes	yes	3	2.3177e-109	149.53	8241	1380	8564	2	ASTEI08736-PA	ASTEI08736-PA
RANALQNELEESRTLLEQADR	R	G	21	2	2455.24	ASTEI08310-PA	ASTEI08310-PA	1034	1054	yes	yes	3;4	6.9044e-95	149.53	11326	1323	11820	49	ASTEI08310-PA	ASTEI08310-PA
DNIQGITKPAIR	R	R	12	1	1324.75	ASTEI11786-PA;ASTEI10870-PA;ASTEI10809-PA;ASTEI10807-PA;ASTEI04162-PA;ASTEI052400-PA	ASTEI11786-PA	25	36	yes	no	2;3	2.0964e-39	149.49	2435	629	2537	83	ASTEI11786-PA;ASTEI10870-PA;ASTEI10809-PA;ASTEI10807-PA;ASTEI04162-PA;ASTEI052400-PA	ASTEI11786-PA
IDADNLDKPTK	K	I	11	1	1228.63	ASTEI01282-PA	ASTEI01282-PA	115	125	yes	yes	2;3	2.024e-36	149.49	5975	187	6219	14	ASTEI01282-PA	ASTEI01282-PA
FPWGEGNK	R	S	8	0	933.434	ASTEI01211-PA	ASTEI01211-PA	86	93	yes	yes	1;2	4.7905e-12	149.48	4224	174	4378	15	ASTEI01211-PA	ASTEI01211-PA
SMLDWEAR	R	L	8	0	1006.45	ASTEI00950-PA	ASTEI00950-PA	139	146	yes	yes	1;2	1.2706e-17	149.4	12237	139	12752	2	ASTEI00950-PA	ASTEI00950-PA
NVGESLAAGGGNVGGNQGPNR	K	G	21	0	1923.91	ASTEI04136-PA	ASTEI04136-PA	679	699	yes	yes	2;3	4.1931e-94	149.36	10443	624	10911	27	ASTEI07614-PA	ASTEI07614-PA
RSYSSTFESQSIYSDSK	K	F	17	1	1970.89	ASTEI07614-PA	ASTEI07614-PA	72	88	yes	yes	2;3	6.1806e-69	149.36	11600	1196	12099	38	ASTEI04136-PA	ASTEI04136-PA
ALLAAENFVQAQEILR	R	D	16	0	1784.98	ASTEI01233-PA	ASTEI01233-PA	216	231	yes	yes	2;3	3.1562e-60	149.35	846	180	876	2	ASTEI07373-PA	ASTEI07373-PA
AYLPVNESFGFTADLR	K	S	16	0	1798.89	ASTEI07373-PA	ASTEI07373-PA	772	787	yes	yes	2;3	1.3038e-59	149.35	1525	1150	1596	13	ASTEI01233-PA	ASTEI01233-PA
NKHGDSTAVINLNFDSSSK	K	L	19	1	2032.98	ASTEI05705-PA	ASTEI05705-PA	287	305	yes	yes	2;3;4	4.0308e-80	149.33	10088	895	10548	8	ASTEI05705-PA	ASTEI05705-PA
TFTTQETITNATAAK	K	R	15	0	1596.8	ASTEI10623-PA	ASTEI10623-PA	215	229	yes	yes	2	6.1953e-59	149.32	12920	1663	13453	18	ASTEI10623-PA	ASTEI10623-PA
VGGSSEVEVNEK	K	K	12	0	1232.59	ASTEI08224-PA	ASTEI08224-PA	402	413	yes	yes	2	4.725e-40	149.23	14046	1305	14615	5	ASTEI08224-PA	ASTEI08224-PA
ATSFSEQQQYHQQQQQQVIETSTEATK	R	A	27	0	3152.46	ASTEI01466-PA	ASTEI01466-PA	349	375	yes	yes	2;3;4	2.2935e-144	149.16	1337	222	1399	38	ASTEI01466-PA	ASTEI01466-PA
ELEALNSK	K	L	8	0	902.471	ASTEI08310-PA	ASTEI08310-PA	229	236	yes	yes	1;2	1.2069e-17	148.99	3229	1323	3355	4	ASTEI08310-PA	ASTEI08310-PA
GAYEEGQEQLEAVR	K	R	14	0	1577.73	ASTEI08310-PA	ASTEI08310-PA	843	856	yes	yes	1;2;3	6.8718e-51	148.96	4550	1323	4713	71	ASTEI08310-PA	ASTEI08310-PA
LSEASAAADESER	K	A	13	0	1334.6	ASTEI00121-PA	ASTEI00121-PA	82	94	yes	yes	2	1.4654e-44	148.96	8974	15	9319	15	ASTEI00121-PA	ASTEI00121-PA
HIVVACNNHYYR	R	V	12	0	1544.73	ASTEI07206-PA	ASTEI07206-PA	216	227	yes	yes	3	1.2191e-40	148.91	5650	1120	5862	5	ASTEI07206-PA	ASTEI07206-PA
DFNLINKSELEPEVR	R	S	15	1	1801.92	ASTEI02998-PA	ASTEI02998-PA	232	246	yes	yes	2;3	3.2323e-58	148.82	2023	455	2107	15	ASTEI02998-PA	ASTEI02998-PA
LSWDKAWDIVVR	K	T	12	1	1486.79	ASTEI07670-PA	ASTEI07670-PA	387	398	yes	yes	3	1.2415e-40	148.78	9080	1209	9429	12	ASTEI07670-PA	ASTEI07670-PA
FASEVAGVDDLGTTGR	R	G	16	0	1593.76	ASTEI05686-PA	ASTEI05686-PA	211	226	yes	yes	2;3	1.4856e-59	148.7	3812	893	3955	42	ASTEI08666-PA	ASTEI08666-PA
SAYDSSIEVLDYPQIR	R	T	16	0	1854.9	ASTEI08305-PA	ASTEI08305-PA	565	580	yes	yes	2;3	1.4856e-59	148.7	11730	1321	12230	40	ASTEI08305-PA	ASTEI08305-PA
SPYEVQVESQAGDASK	K	V	16	0	1693.78	ASTEI08666-PA	ASTEI08666-PA	385	400	yes	yes	2	1.4856e-59	148.7	12344	1366	12866	4	ASTEI05686-PA	ASTEI05686-PA
AYGGLHSLYVVNQYGR	R	H	16	0	1795.9	ASTEI05112-PA	ASTEI05112-PA	444	459	yes	yes	2;3	1.4887e-59	148.69	1510	798	1579	2	ASTEI05112-PA	ASTEI05112-PA
GAYEEGQEQLEAVRR	K	E	15	1	1733.83	ASTEI08310-PA	ASTEI08310-PA	843	857	yes	yes	2;3	9.7606e-59	148.66	4551	1323	4714	49	ASTEI08310-PA	ASTEI08310-PA
DALNHSWFDVIYR	R	R	13	0	1634.78	ASTEI02092-PA	ASTEI02092-PA	4643	4655	yes	yes	3	3.7912e-45	148.62	1882	331	1965	4	ASTEI10995-PA	ASTEI10995-PA
ESDYVAVTLSCDHR	K	T	14	0	1650.73	ASTEI01739-PA	ASTEI01739-PA	471	484	yes	yes	2;3	7.3438e-51	148.62	3536	281	3671	15	ASTEI07373-PA	ASTEI07373-PA
VFGLEGDKFDLER	R	M	13	1	1523.76	ASTEI10995-PA	ASTEI10995-PA	103	115	yes	yes	2;3	3.7631e-45	148.62	13963	1726	14528	50	ASTEI02092-PA	ASTEI02092-PA
VNFTVDEIR	M	G	9	0	1091.56	ASTEI07373-PA	ASTEI07373-PA	2	10	yes	yes	1;2	2.6838e-10	148.62	14471	1150	15056	22	ASTEI01739-PA	ASTEI01739-PA
EQLRPLKDEIAAVAR	R	S	15	2	1707.96	ASTEI04325-PA	ASTEI04325-PA	569	583	yes	yes	2;3;4	2.8901e-59	148.57	3485	665	3620	45	ASTEI04325-PA	ASTEI04325-PA
HQAFEAELAANADR	K	I	14	0	1541.72	ASTEI02282-PA	ASTEI02282-PA	1539	1552	yes	yes	2;3	7.4035e-51	148.57	5735	357	5953	7	ASTEI02282-PA	ASTEI02282-PA
LAQLLDFIR	R	L	9	0	1087.64	ASTEI04473-PA	ASTEI04473-PA	562	570	yes	yes	2	2e-34	148.52	7771	703	8082	29	ASTEI09484-PA	ASTEI09484-PA
MSGTNDKAGGPHYVLR	R	W	16	1	1701.83	ASTEI08690-PA	ASTEI08690-PA	527	542	yes	yes	3;4	1.6541e-59	148.52	9687	1371	10112;10113	3	ASTEI08690-PA	ASTEI08690-PA
NCQNEGDGCSEDTCGVGR	K	C	18	0	2013.72	ASTEI07420-PA	ASTEI07420-PA	388	405	yes	yes	2;3	2.4653e-80	148.52	9823	1160	10269	15	ASTEI07420-PA	ASTEI07420-PA
NFEFTGSAK	K	V	9	0	999.466	ASTEI00150-PA	ASTEI00150-PA	1761	1769	yes	yes	1;2	4.6521e-12	148.52	9909	21	10359	6	ASTEI06555-PA	ASTEI06555-PA
NLESWYDRR	R	H	9	1	1237.58	ASTEI06555-PA	ASTEI06555-PA	25	33	yes	yes	2;3	2.7547e-34	148.52	10129	1021	10589	44	ASTEI04473-PA	ASTEI04473-PA
SVIQFHPATHNDVGVYK	R	A	17	0	1910.96	ASTEI02092-PA	ASTEI02092-PA	4922	4938	yes	yes	2;3;4	9.0742e-70	148.52	12564	331	13091	22	ASTEI02092-PA	ASTEI02092-PA
TNLLENFPNLQDVVNK	K	V	16	0	1856.96	ASTEI09484-PA	ASTEI09484-PA	169	184	yes	yes	2;3	1.5385e-59	148.52	13272	1491	13816	71	ASTEI00150-PA	ASTEI00150-PA
VLIEASDGASDYGNK	K	F	15	0	1537.73	ASTEI00393-PA	ASTEI00393-PA	386	400	yes	yes	2	7.3311e-59	148.48	14347	54	14924	16	ASTEI00393-PA	ASTEI00393-PA
GVCHLDLQPDNIVMASVR	R	Q	18	0	2023	ASTEI02092-PA	ASTEI02092-PA	5227	5244	yes	yes	2;3	2.4995e-80	148.44	5346	331	5544	9	ASTEI10682-PA	ASTEI10682-PA
TTQTGSSGATLVVHNSIK	K	A	18	0	1799.94	ASTEI10682-PA	ASTEI10682-PA	252	269	yes	yes	2;3	2.4995e-80	148.44	13478	1672	14029	18	ASTEI02293-PA	ASTEI02293-PA
VYTMNDMPVPEGDFFEEHRR	R	K	20	1	2468.09	ASTEI02293-PA	ASTEI02293-PA	47	66	yes	yes	2;3;4	2.2493e-94	148.44	14993	358	15592;15593;15594	15	ASTEI02092-PA	ASTEI02092-PA
VFEVSLADLQNEPDAER	R	S	17	0	1930.93	ASTEI09336-PA	ASTEI09336-PA	66	82	yes	yes	2	5.4181e-69	148.41	13960	1468	14525	26	ASTEI09336-PA	ASTEI09336-PA
VLAELENIDDECDQNDIAFVK	K	I	21	0	2449.13	ASTEI10144-PA	ASTEI10144-PA	506	526	yes	yes	2	5.0894e-94	148.38	14286	1587	14862	7	ASTEI10144-PA	ASTEI10144-PA
AGVLGQMEEFR	R	D	11	0	1235.6	ASTEI08310-PA	ASTEI08310-PA	124	134	yes	yes	2	5.4351e-37	148.32	549	1323	569;570	27	ASTEI08310-PA	ASTEI08310-PA
ELIGETNFLQR	K	I	11	0	1318.69	ASTEI01618-PA	ASTEI01618-PA	735	745	yes	yes	2	5.4351e-37	148.32	3287	257	3414	16	ASTEI01618-PA	ASTEI01618-PA
RDPTANFTPR	K	T	10	1	1173.59	ASTEI07670-PA	ASTEI07670-PA	620	629	yes	yes	2	3.2935e-35	148.28	11345	1209	11839	6	ASTEI07670-PA	ASTEI07670-PA
SICVDNTDAEGR	K	L	12	0	1335.57	ASTEI00797-PA	ASTEI00797-PA	1094	1105	yes	yes	2	5.6704e-40	148.28	11993	112	12500	12	ASTEI00797-PA	ASTEI00797-PA
DQLEVGLK	K	Y	8	0	900.492	ASTEI02887-PA	ASTEI02887-PA	344	351	yes	yes	1;2	1.5565e-12	148.27	2498	439	2601	5	ASTEI02887-PA	ASTEI02887-PA
GIVDCFVR	K	I	8	0	964.48	ASTEI08607-PA	ASTEI08607-PA	86	93	yes	yes	1;2	4.7485e-12	148.21	4914	1356	5091	21	ASTEI08607-PA	ASTEI08607-PA
LTGMAFR	K	V	7	0	794.411	ASTEI04722-PA	ASTEI04722-PA	225	231	yes	yes	1	1.771e-36	148.21	9119	734	9469	3	ASTEI04722-PA	ASTEI04722-PA
GLSCESCEHGYVR	R	Q	13	0	1552.64	ASTEI07419-PA	ASTEI07419-PA	1168	1180	yes	yes	2;3	1.693e-44	148.18	5017	1159	5196	8	ASTEI07419-PA	ASTEI07419-PA
AVDSLVPIGR	K	G	10	0	1025.59	ASTEI10101-PA	ASTEI10101-PA	175	184	yes	yes	1;2	6.2382e-07	148.04	1378	1580	1441	141	ASTEI10101-PA	ASTEI10101-PA
LQLWDTAGQER	R	F	11	0	1315.65	ASTEI04266-PA;ASTEI01036-PA	ASTEI04266-PA	10	20	yes	no	2	5.8334e-37	147.91	8890	150	9231	11	ASTEI04266-PA;ASTEI01036-PA	ASTEI04266-PA
EVCTDLEQAKR	K	Q	11	1	1347.65	ASTEI00790-PA	ASTEI00790-PA	206	216	yes	yes	2;3	8.2537e-37	147.74	3627	109	3764	8	ASTEI08656-PA	ASTEI08656-PA
YCYQSYLDFHR	K	C	11	0	1550.66	ASTEI07219-PA	ASTEI07219-PA	468	478	yes	yes	2;3	5.9925e-37	147.74	15194	1123	15799	43	ASTEI07219-PA	ASTEI07219-PA
YVNPLTEDTFR	R	E	11	0	1353.66	ASTEI08656-PA	ASTEI08656-PA	90	100	yes	yes	2	9.5921e-56	147.74	15733	1362	16353	12	ASTEI00790-PA	ASTEI00790-PA
EFIESSFGPQDHSR	R	R	14	0	1634.73	ASTEI01925-PA	ASTEI01925-PA	238	251	yes	yes	2;3	8.5601e-51	147.73	2951	303	3066	6	ASTEI02282-PA	ASTEI02282-PA
SRIEDITATGQK	K	L	12	1	1317.69	ASTEI02282-PA	ASTEI02282-PA	629	640	yes	yes	2;3	2.7071e-58	147.73	12392	357	12915	8	ASTEI01925-PA	ASTEI01925-PA
VDNSSLTGESEPQSR	K	G	15	0	1604.73	ASTEI00450-PA	ASTEI00450-PA	221	235	yes	yes	2	8.376e-59	147.7	13852	62	14415	17	ASTEI00450-PA	ASTEI00450-PA
CVAVNPLGK	K	A	9	0	956.511	ASTEI05705-PA	ASTEI05705-PA	7782	7790	yes	yes	1;2	1.8421e-06	147.69	1794	895	1876	9	ASTEI05705-PA	ASTEI05705-PA
VNQIGSVTESINAHLLAK	K	K	18	0	1893.03	ASTEI01631-PA	ASTEI01631-PA	345	362	yes	yes	2;3	2.8636e-80	147.64	14506	259	15093	84	ASTEI01631-PA	ASTEI01631-PA
YLAEFATGGDRK	R	D	12	1	1326.66	ASTEI09967-PA	ASTEI09967-PA	131	142	yes	yes	2;3	8.7789e-40	147.58	15432	1554	16041	19	ASTEI09967-PA	ASTEI09967-PA
DGHITLGTGVVTK	R	L	13	0	1296.7	ASTEI02851-PA	ASTEI02851-PA	426	438	yes	yes	1;2;3	1.8872e-44	147.52	2057	434	2142	20	ASTEI11056-PA	ASTEI11056-PA
FYVEEEGK	R	G	8	0	999.455	ASTEI05047-PA	ASTEI05047-PA	122	129	yes	yes	1;2	9.7058e-18	147.52	4444	790	4603	9	ASTEI10790-PA	ASTEI10790-PA
IYCGNCYDAQFASR	K	C	14	0	1723.71	ASTEI10790-PA	ASTEI10790-PA	159	172	yes	yes	2	8.8499e-51	147.52	7008	1696	7287	38	ASTEI05047-PA	ASTEI05047-PA
LSLTPSKLESLAK	R	G	13	1	1385.81	ASTEI11056-PA	ASTEI11056-PA	378	390	yes	yes	2;3	8.8735e-44	147.52	9025	1732	9371	84	ASTEI02851-PA	ASTEI02851-PA
KLAFVEDELEVAEDR	R	V	15	1	1761.88	ASTEI00121-PA	ASTEI00121-PA	443	457	yes	yes	2;3	2.8298e-59	147.51	7317	15	7613	5	ASTEI00121-PA	ASTEI00121-PA
LPVIAATIYR	K	N	10	0	1115.67	ASTEI06118-PA	ASTEI06118-PA	205	214	yes	yes	2	2.7603e-35	147.4	8824	959	9164	74	ASTEI06118-PA	ASTEI06118-PA
TADEIFDEHLTNFNR	R	Q	15	0	1820.83	ASTEI07288-PA	ASTEI07288-PA	28	42	yes	yes	2;3	8.7873e-59	147.39	12681	1141	13210	11	ASTEI07288-PA	ASTEI07288-PA
LIVTNPGEEDSGTYTCEAESGGCSDAISHNVQFVSKEK	K	V	38	1	4114.84	ASTEI03169-PA	ASTEI03169-PA	4686	4723	yes	yes	3;4;5	6.2199e-206	147.36	8408	482	8735	41	ASTEI03169-PA	ASTEI03169-PA
EGIAWMNK	R	I	8	0	947.453	ASTEI03941-PA	ASTEI03941-PA	413	420	yes	yes	1;2	3.9725e-12	147.34	3012	598	3128	6	ASTEI03941-PA	ASTEI03941-PA
GLDSVNCCEGPDR	K	N	13	0	1477.59	ASTEI02403-PA	ASTEI02403-PA	145	157	yes	yes	2	1.9445e-44	147.33	4967	367	5146	25	ASTEI02403-PA	ASTEI02403-PA
LDALKDQWNSLK	R	E	12	1	1429.76	ASTEI02282-PA	ASTEI02282-PA	868	879	yes	yes	2	3.1144e-39	147.33	7863	357	8179	3	ASTEI02282-PA	ASTEI02282-PA
HQGVMVGMGQK	R	D	11	0	1170.56	ASTEI07267-PA;ASTEI07585-PA;ASTEI07584-PA;ASTEI07742-PA;ASTEI10164-PA;ASTEI10166-PA;ASTEI10165-PA	ASTEI10166-PA	418	428	no	no	1;2;3	6.4177e-37	147.3	5747	1593;1591;1592;1135;1224;1191;1192	5969;5970;5971	14	ASTEI07267-PA;ASTEI07585-PA;ASTEI07584-PA;ASTEI07742-PA;ASTEI10164-PA;ASTEI10166-PA;ASTEI10165-PA	ASTEI10166-PA
AFGVQCLSGTGALR	R	L	14	0	1435.72	ASTEI07593-PA	ASTEI07593-PA	98	111	yes	yes	2	9.2076e-51	147.26	385	1194	402	25	ASTEI10732-PA	ASTEI10732-PA
DINEAFDTVTDLR	K	G	13	0	1507.72	ASTEI01394-PA	ASTEI01394-PA	1219	1231	yes	yes	2	1.9635e-44	147.26	2206	206	2298	5	ASTEI07593-PA	ASTEI07593-PA
DYGVLNEESGVPFR	R	G	14	0	1580.75	ASTEI05818-PA	ASTEI05818-PA	112	125	yes	yes	2	9.2076e-51	147.26	2730	916	2839	30	ASTEI05818-PA	ASTEI05818-PA
GILAADESTATCGK	K	R	14	0	1392.66	ASTEI10732-PA	ASTEI10732-PA	29	42	yes	yes	2	9.2076e-51	147.26	4863	1682	5040	43	ASTEI04742-PA	ASTEI04742-PA
KLNQAEDVLNKR	R	T	12	2	1426.79	ASTEI04742-PA	ASTEI04742-PA	122	133	yes	yes	2;3	2.6854e-40	147.26	7368	741	7665	11	ASTEI02252-PA	ASTEI02252-PA
LLEEPLVAAYCVTEPGAGSDVNGVK	R	T	25	0	2587.28	ASTEI02252-PA	ASTEI02252-PA	147	171	yes	yes	2;3	6.5214e-140	147.26	8509	355	8837	37	ASTEI01394-PA	ASTEI01394-PA
AAALGYEDPTNPSFEATTEMYHK	R	T	23	0	2542.13	ASTEI00790-PA	ASTEI00790-PA	238	260	yes	yes	2;3	6.7556e-109	147.25	13	109	13;14	18	ASTEI00790-PA	ASTEI00790-PA
FLTDWTECAKTENDDCVGK	K	V	19	1	2287.97	ASTEI05705-PA	ASTEI05705-PA	2127	2145	yes	yes	2;3	3.0207e-81	147.17	4161	895	4311	10	ASTEI10793-PA	ASTEI10793-PA
VLFKPTEHPEFVTVSNAR	K	G	18	1	2070.09	ASTEI10793-PA	ASTEI10793-PA	920	937	yes	yes	2;3;4	7.3933e-81	147.17	14328	1698	14905	14	ASTEI05705-PA	ASTEI05705-PA
SYEMPDGQIITIGNER	K	F	16	0	1821.86	ASTEI07585-PA	ASTEI07585-PA	240	255	yes	yes	2;3	1.9341e-59	147.12	12639	1192	13166;13167	9	ASTEI07585-PA	ASTEI07585-PA
VPTPNVSVVDLTVR	R	L	14	0	1494.84	ASTEI04722-PA	ASTEI04722-PA	232	245	yes	yes	2;3	9.4033e-51	147.12	14566	734	15154	65	ASTEI04722-PA	ASTEI04722-PA
SLVEKSETSYEECSK	K	D	15	1	1774.79	ASTEI11463-PA	ASTEI11463-PA	57	71	yes	yes	2;3	4.3157e-58	147.1	12214	1778	12725	10	ASTEI11463-PA	ASTEI11463-PA
YQVSIHETEDPSDPR	K	Y	15	0	1771.8	ASTEI00450-PA	ASTEI00450-PA	496	510	yes	yes	2;3	2.2194e-50	147.07	15585	62	16203	20	ASTEI00450-PA	ASTEI00450-PA
SIVVEGKHEEKQDEHGFVSR	R	H	20	2	2309.14	ASTEI02734-PA	ASTEI02734-PA	105	124	yes	yes	3;4;5	2.1325e-84	147.06	12050	414	12557	20	ASTEI08723-PA	ASTEI08723-PA
VEQQCELGFEYSGIGETGRR	R	I	20	1	2314.06	ASTEI08723-PA	ASTEI08723-PA	1469	1488	yes	yes	3	1.7423e-84	147.06	13918	1379	14483	2	ASTEI02734-PA	ASTEI02734-PA
YEDKNSNGTANFFEHLAFK	R	G	19	1	2231.03	ASTEI02163-PA	ASTEI02163-PA	73	91	yes	yes	2;3;4	1.0764e-70	147.06	15248	341	15853	56	ASTEI02163-PA	ASTEI02163-PA
DDGGCDIEYYQIER	K	F	14	0	1731.7	ASTEI05705-PA	ASTEI05705-PA	4086	4099	yes	yes	2	1.3703e-41	146.96	1944	895	2028	12	ASTEI06698-PA	ASTEI06698-PA
SASTTLNQDEAVSR	K	G	14	0	1477.7	ASTEI06698-PA	ASTEI06698-PA	360	373	yes	yes	2	1.3703e-41	146.96	11713	1045	12213	10	ASTEI05705-PA	ASTEI05705-PA
LTGNPYQCNGLESISDK	R	-	17	0	1894.87	ASTEI02664-PA	ASTEI02664-PA	54	70	yes	yes	2	8.1801e-59	146.86	9121	406	9472	34	ASTEI09007-PA	ASTEI09007-PA
SQVFSTAADGQTQVEIK	K	V	17	0	1807.9	ASTEI09007-PA	ASTEI09007-PA	457	473	yes	yes	2	8.1801e-59	146.86	12382	1421	12905	11	ASTEI02664-PA	ASTEI02664-PA
LHGPTNLVEGQSAHYECR	K	I	18	0	2066.96	ASTEI01466-PA	ASTEI01466-PA	1842	1859	yes	yes	2;3;4	1.0536e-69	146.81	8261	222	8585	21	ASTEI01466-PA	ASTEI01466-PA
FLQEDGPSVEWDR	R	I	13	0	1576.72	ASTEI10553-PA	ASTEI10553-PA	104	116	yes	yes	2	3.2129e-35	146.79	4145	1650	4295	13	ASTEI10553-PA	ASTEI10553-PA
STGSVVGQQPFGGGR	K	M	15	0	1432.71	ASTEI08690-PA	ASTEI08690-PA	512	526	yes	yes	2	6.2891e-49	146.79	12484	1371	13008	18	ASTEI08690-PA	ASTEI08690-PA
NAHFEAQITPVSDPTMR	R	V	17	0	1912.91	ASTEI01466-PA	ASTEI01466-PA	775	791	yes	yes	2;3	1.4563e-58	146.69	9782	222	10226	6	ASTEI01466-PA	ASTEI01466-PA
EPLDTGSCEATQAR	K	W	14	0	1533.67	ASTEI03067-PA	ASTEI03067-PA	1618	1631	yes	yes	2	4.6903e-41	146.67	3446	467	3580	9	ASTEI03067-PA	ASTEI03067-PA
IADFTTQIATLK	R	A	12	0	1320.73	ASTEI05637-PA	ASTEI05637-PA	112	123	yes	yes	2;3	1.3349e-30	146.36	5877	881	6116	61	ASTEI08184-PA	ASTEI08184-PA
IQSLTGELEEIR	R	V	12	0	1386.74	ASTEI05916-PA	ASTEI05916-PA	720	731	yes	yes	2	1.3349e-30	146.36	6695	926	6960	32	ASTEI05916-PA	ASTEI05916-PA
LIVDDVQEEDLGR	R	Y	13	0	1499.75	ASTEI02092-PA	ASTEI02092-PA	3987	3999	yes	yes	2	7.9989e-35	146.36	8400	331	8727	41	ASTEI05722-PA	ASTEI05722-PA
MDDVVVQNEAPR	R	V	12	0	1371.65	ASTEI08184-PA	ASTEI08184-PA	2276	2287	yes	yes	2	1.3349e-30	146.36	9482	1300	9842;9843	9	ASTEI05637-PA	ASTEI05637-PA
NINEVENQILTR	R	D	12	0	1441.75	ASTEI05722-PA	ASTEI05722-PA	732	743	yes	yes	2;3	1.3349e-30	146.36	10056	899	10514	42	ASTEI02092-PA	ASTEI02092-PA
AFLQSLNK	K	Q	8	0	919.513	ASTEI00150-PA	ASTEI00150-PA	2380	2387	yes	yes	1;2	3.9307e-12	146.27	392	21	409	20	ASTEI00150-PA	ASTEI00150-PA
MTAGNFYLNDKSTGSVVGQQPFGGGR	K	M	26	1	2687.28	ASTEI08690-PA	ASTEI08690-PA	501	526	yes	yes	2;3	2.2413e-113	146.25	9695	1371	10123	3	ASTEI08690-PA	ASTEI08690-PA
SVPIQQTGQPSKDKQEAQPSVEGTK	R	-	25	2	2666.35	ASTEI02734-PA	ASTEI02734-PA	168	192	yes	yes	3;4	8.4139e-114	146.25	12577	414	13104	23	ASTEI02734-PA	ASTEI02734-PA
IAANFDKEFYVDEQSESSYINKR	R	G	23	2	2752.3	ASTEI08036-PA	ASTEI08036-PA	1320	1342	yes	yes	3;4	1.2456e-97	146.19	5863	1281	6102	28	ASTEI08036-PA	ASTEI08036-PA
AEELCGESYQCR	R	F	12	0	1500.6	ASTEI04430-PA	ASTEI04430-PA	1039	1050	yes	yes	2	1.6919e-30	146.16	306	691	320	18	ASTEI04430-PA	ASTEI04430-PA
GHLDNISNNMFIGATNIENNEMNKIK	R	N	26	1	2930.4	ASTEI10416-PA	ASTEI10416-PA	614	639	yes	yes	3;4	1.2887e-114	146.15	4813	1634	4988;4989	6	ASTEI10416-PA	ASTEI10416-PA
LSMMDALATAPERPYTPFSEVR	R	F	22	1	2481.2	ASTEI04596-PA	ASTEI04596-PA	1213	1234	yes	yes	3	1.6919e-97	146.15	9026	717	9372;9373;9374	7	ASTEI04775-PA	ASTEI04775-PA
QAEAPQAAPSEAEKRPNMSFLTNIFR	K	G	26	2	2902.44	ASTEI04775-PA	ASTEI04775-PA	1444	1469	yes	yes	4	9.1632e-115	146.15	10653	749	11126	4	ASTEI04596-PA	ASTEI04596-PA
SVYLNTVNVLR	K	E	11	0	1276.71	ASTEI00893-PA	ASTEI00893-PA	272	282	yes	yes	2	9.2105e-28	146.11	12622	127	13149	32	ASTEI00893-PA	ASTEI00893-PA
LAEQSERYDDMAQAMK	K	S	16	1	1884.83	ASTEI01617-PA	ASTEI01617-PA	15	30	yes	yes	2;3	2.106e-48	146.1	7689	256	7998	7	ASTEI01617-PA	ASTEI01617-PA
HYVSEPTYTK	K	H	10	0	1223.58	ASTEI11049-PA	ASTEI11049-PA	193	202	yes	yes	2	1.1196e-30	145.99	5854	1731	6092	5	ASTEI11049-PA	ASTEI11049-PA
YYEDPSQFYGR	K	N	11	0	1423.6	ASTEI09919-PA	ASTEI09919-PA	66	76	yes	yes	2	1.0339e-27	145.99	15771	1547	16391	38	ASTEI09919-PA	ASTEI09919-PA
MRFDDNAEFR	K	Q	10	1	1299.57	ASTEI08119-PA	ASTEI08119-PA	222	231	yes	yes	2;3	1.1815e-25	145.95	9674	1292	10094	11	ASTEI08119-PA	ASTEI08119-PA
DAGTISGLNVLR	K	I	12	0	1214.66	ASTEI05419-PA	ASTEI05419-PA	590	601	yes	yes	2	2.1523e-30	145.91	1864	845	1946	38	ASTEI08520-PA	ASTEI08520-PA
DQIAETTSEYEKEKLQER	R	L	18	2	2196.05	ASTEI08224-PA	ASTEI08224-PA	372	389	yes	yes	2;3;4	1.8109e-69	145.91	2492	1305	2595	16	ASTEI08224-PA	ASTEI08224-PA
EFNLYANVRPCR	K	S	12	1	1537.75	ASTEI03179-PA	ASTEI03179-PA	157	168	yes	yes	2;3	1.012e-29	145.91	2961	483	3076	50	ASTEI06323-PA	ASTEI06323-PA
EFVYNEEELAAGKNEITK	R	L	18	1	2083.01	ASTEI08520-PA	ASTEI08520-PA	253	270	yes	yes	2;3	2.1218e-68	145.91	2984	1345	3100	21	ASTEI05419-PA	ASTEI05419-PA
LVCIVNVIDQNR	R	V	12	0	1441.77	ASTEI06323-PA	ASTEI06323-PA	24	35	yes	yes	2;3	2.1523e-30	145.91	9213	990	9566	31	ASTEI03179-PA	ASTEI03179-PA
GPVLLQDVHLIDELAHFDRER	R	I	21	1	2471.29	ASTEI10644-PA	ASTEI10644-PA	44	64	yes	yes	4;5	3.4106e-83	145.88	5149	1668	5338	7	ASTEI10644-PA	ASTEI10644-PA
GHYTEGAELVDSVLDVVRK	K	E	19	1	2086.07	ASTEI06416-PA	ASTEI06416-PA	96	114	yes	yes	3;4	6.6716e-70	145.79	4824	1002	5000	42	ASTEI06416-PA	ASTEI06416-PA
EIQEHLDYAIDNCLAGTRYER	R	V	21	1	2565.19	ASTEI08036-PA	ASTEI08036-PA	410	430	yes	yes	3;4	4.6955e-83	145.77	3119	1281	3240	4	ASTEI07267-PA;ASTEI07585-PA;ASTEI07584-PA;ASTEI07742-PA;ASTEI10164-PA;ASTEI10166-PA	ASTEI10166-PA
DGEYIIPGDKYEQYDHADGTCK	K	L	22	1	2573.1	ASTEI03169-PA	ASTEI03169-PA	4664	4685	yes	yes	2;3;4	4.6595e-96	145.77	2045	482	2129	107	ASTEI08036-PA	ASTEI08036-PA
GGAAAAGGEAGGAAGGAGSPVAAGGADGKR	K	T	30	1	2295.1	ASTEI05210-PA	ASTEI05210-PA	2214	2243	yes	yes	2;3;4	1.6295e-151	145.77	4726	808	4895	28	ASTEI05210-PA	ASTEI05210-PA
HQGVMVGMGQKDSYVGDEAQSKR	R	G	23	2	2506.17	ASTEI07267-PA;ASTEI07585-PA;ASTEI07584-PA;ASTEI07742-PA;ASTEI10164-PA;ASTEI10166-PA	ASTEI10166-PA	418	440	no	no	2;3;4;5	1.2602e-97	145.77	5751	1593;1591;1135;1224;1191;1192	5981;5982;5983	29	ASTEI05047-PA	ASTEI05047-PA
YFSQALDNPPRPFLAILGGAK	R	V	21	1	2274.22	ASTEI05047-PA	ASTEI05047-PA	194	214	yes	yes	2;3	9.188e-82	145.77	15300	790	15906	14	ASTEI03169-PA	ASTEI03169-PA
FFNTNNIWAR	K	L	10	0	1281.63	ASTEI10553-PA	ASTEI10553-PA	365	374	yes	yes	2	3.0059e-26	145.72	3936	1650	4082	39	ASTEI10553-PA	ASTEI10553-PA
NLSPDRSDPSAELQK	K	A	15	1	1655.81	ASTEI07113-PA	ASTEI07113-PA	103	117	yes	yes	2;3	1.4062e-47	145.7	10190	1105	10650	52	ASTEI07113-PA	ASTEI07113-PA
EATEAFEDVGHSSDAR	K	E	16	0	1719.73	ASTEI06895-PA	ASTEI06895-PA	53	68	yes	yes	2;3	6.3602e-49	145.69	2838	1077	2950	18	ASTEI06895-PA	ASTEI06895-PA
NQVAMNPTNTIFDAKR	K	L	16	1	1818.9	ASTEI05419-PA	ASTEI05419-PA	487	502	yes	yes	2;3	8.7601e-49	145.69	10318	845	10783	6	ASTEI06424-PA	ASTEI06424-PA
RYAGETDAQLITTVDR	R	A	16	1	1807.91	ASTEI01466-PA	ASTEI01466-PA	224	239	yes	yes	2;3	2.7591e-102	145.69	11647	222	12146	4	ASTEI05705-PA	ASTEI05705-PA
STHYDNMGMEANKPYNFR	R	V	18	1	2173.93	ASTEI05705-PA	ASTEI05705-PA	6284	6301	yes	yes	2;3;4	2.54e-68	145.69	12485	895	13009;13010;13011	5	ASTEI05419-PA	ASTEI05419-PA
YSQSEFTLDQGESLLR	K	G	16	0	1871.89	ASTEI06424-PA	ASTEI06424-PA	809	824	yes	yes	2	6.3602e-49	145.69	15641	1004	16260	4	ASTEI01466-PA	ASTEI01466-PA
RIAQSSVNWASLAER	R	V	15	1	1686.88	ASTEI05637-PA	ASTEI05637-PA	5	19	yes	yes	2;3	4.6042e-48	145.54	11422	881	11917	10	ASTEI05637-PA	ASTEI05637-PA
GFDPGMDTYEAPPSDGSSVK	K	V	20	0	2055.87	ASTEI10416-PA	ASTEI10416-PA	542	561	yes	yes	2;3	5.7392e-82	145.52	4669	1634	4835;4836	20	ASTEI10663-PA	ASTEI10663-PA
IAESIDGGYVVAPGGNR	R	I	17	0	1673.84	ASTEI10663-PA	ASTEI10663-PA	2547	2563	yes	no	2	5.7973e-58	145.52	5889	1670	6128	24	ASTEI10416-PA	ASTEI10416-PA
SKPIFTQPLSDPQPVGEGR	K	N	19	1	2052.06	ASTEI01466-PA	ASTEI01466-PA	1167	1185	yes	yes	2;3	1.1625e-68	145.52	12082	222	12589	57	ASTEI01466-PA	ASTEI01466-PA
SPFTATESEYESDLDGTGAR	K	R	20	0	2131.92	ASTEI01465-PA	ASTEI01465-PA	3159	3178	yes	yes	2	6.7921e-115	145.52	12312	221	12832	1	ASTEI01465-PA	ASTEI01465-PA
ALEQATNFLNR	K	F	11	0	1275.66	ASTEI10839-PA	ASTEI10839-PA	201	211	yes	yes	2;3	1.2132e-48	145.46	797	1705	827	9	ASTEI10839-PA	ASTEI10839-PA
AVVAQFDAGELITQR	K	E	15	0	1616.85	ASTEI09998-PA	ASTEI09998-PA	129	143	yes	yes	2;3	3.5824e-48	145.43	1477	1561	1545	48	ASTEI10276-PA	ASTEI10276-PA
DLTHGGGWVPAVAYVSPK	K	Y	18	0	1852.95	ASTEI05705-PA	ASTEI05705-PA	5278	5295	yes	yes	2;3	6.4117e-69	145.43	2382	895	2478	54	ASTEI09998-PA	ASTEI09998-PA
GTAYEFLCSEGLAFNDDTK	R	V	19	0	2136.93	ASTEI10276-PA	ASTEI10276-PA	73	91	yes	yes	2	2.6197e-69	145.43	5272	1611	5469	2	ASTEI05705-PA	ASTEI05705-PA
NLADEVK	K	D	7	0	787.408	ASTEI08310-PA	ASTEI08310-PA	861	867	yes	yes	1	2.8748e-28	145.34	10102	1323	10562	3	ASTEI08310-PA	ASTEI08310-PA
DALNHSWFDVIYRR	R	T	14	1	1790.89	ASTEI02092-PA	ASTEI02092-PA	4643	4656	yes	yes	3;4	3.1033e-41	145.31	1883	331	1966	39	ASTEI10140-PA	ASTEI10140-PA
LGDEQTLQQFSR	R	D	12	0	1420.69	ASTEI02282-PA	ASTEI02282-PA	1494	1505	yes	yes	2	3.2694e-30	145.31	8127	357	8445	17	ASTEI02282-PA	ASTEI02282-PA
VVCEPLELAQEFR	R	K	13	0	1588.79	ASTEI10140-PA	ASTEI10140-PA	219	231	yes	yes	2;3	1.9591e-34	145.31	14816	1586	15409	48	ASTEI02092-PA	ASTEI02092-PA
YVNPEDSGTYTCR	K	A	13	0	1560.65	ASTEI01466-PA	ASTEI01466-PA	1766	1778	yes	yes	2	1.9591e-34	145.31	15732	222	16352	41	ASTEI01466-PA	ASTEI01466-PA
NVIYPLLLAERDR	K	E	13	1	1570.88	ASTEI04697-PA	ASTEI04697-PA	69	81	yes	yes	3	4.7549e-35	145.29	10452	727	10921	17	ASTEI04697-PA	ASTEI04697-PA
DQVTNSVGALCK	K	G	12	0	1290.62	ASTEI08311-PA	ASTEI08311-PA	466	477	yes	yes	2;3	3.4279e-30	145.23	2511	1324	2614	53	ASTEI11056-PA	ASTEI11056-PA
ILQNLTANER	R	A	10	0	1170.64	ASTEI11056-PA	ASTEI11056-PA	327	336	yes	yes	2	4.0967e-26	145.23	6481	1732	6733	30	ASTEI08311-PA	ASTEI08311-PA
DIEKPVVETATVHR	K	I	14	1	1592.85	ASTEI05334-PA	ASTEI05334-PA	12	25	yes	yes	2;3	5.515e-41	145.1	2169	829	2261	32	ASTEI05334-PA	ASTEI05334-PA
IFVSSGTVTVNEDASVQVLAEEAHPVEDLDSSACR	K	E	35	0	3730.76	ASTEI09101-PA	ASTEI09101-PA	89	123	yes	yes	3	2.6839e-171	145.07	6146	1435	6392	6	ASTEI09101-PA	ASTEI09101-PA
FCELSVQCGMDIFR	K	V	14	0	1760.77	ASTEI08133-PA	ASTEI08133-PA	678	691	yes	yes	2	2.4105e-40	145	3830	1296	3973	4	ASTEI08133-PA	ASTEI08133-PA
FGVPPQETFQSVDLWER	K	Q	17	0	2033.98	ASTEI05770-PA	ASTEI05770-PA	88	104	yes	yes	2	7.8324e-58	144.97	4019	908	4166	5	ASTEI05770-PA	ASTEI05770-PA
HVVFGSVVEGMDVVR	R	K	15	0	1628.83	ASTEI01010-PA	ASTEI01010-PA	179	193	yes	yes	2;3	4.9398e-48	144.8	5825	147	6062;6063	11	ASTEI10499-PA	ASTEI10499-PA
KLHPEFPYIDAEVR	K	Y	14	1	1712.89	ASTEI04920-PA	ASTEI04920-PA	521	534	yes	yes	2;3;4	3.6335e-40	144.8	7354	771	7651	34	ASTEI04920-PA	ASTEI04920-PA
VGDNTFVTVNDLER	R	W	14	0	1577.77	ASTEI10499-PA	ASTEI10499-PA	298	311	yes	yes	2;3	2.6381e-40	144.8	14014	1646	14581	41	ASTEI01010-PA	ASTEI01010-PA
FTMLQVWPVR	K	Q	10	0	1275.68	ASTEI00222-PA	ASTEI00222-PA	200	209	yes	yes	2	5.1221e-26	144.77	4346	28	4503;4504	8	ASTEI08736-PA	ASTEI08736-PA
NCVVGIEANR	K	A	10	0	1130.55	ASTEI08736-PA	ASTEI08736-PA	426	435	yes	yes	1;2	5.1221e-26	144.77	9826	1380	10272	40	ASTEI02215-PA	ASTEI02215-PA
YTEQIVSER	R	A	9	0	1123.55	ASTEI02215-PA	ASTEI02215-PA	47	55	yes	yes	2	6.8684e-59	144.77	15670	347	16289	15	ASTEI00222-PA	ASTEI00222-PA
AACDTSLVQATNNLEPIGR	K	I	19	0	2028.99	ASTEI02792-PA;ASTEI02791-PA	ASTEI02792-PA	24	42	yes	no	2;3	3.8053e-69	144.68	25	428	26	2	ASTEI02792-PA;ASTEI02791-PA	ASTEI02792-PA
EDEHGLALGR	R	L	10	0	1095.53	ASTEI11056-PA	ASTEI11056-PA	36	45	yes	yes	2	5.3781e-26	144.66	2880	1732	2994	4	ASTEI11056-PA	ASTEI11056-PA
IIALEQPHQQR	K	S	11	0	1331.73	ASTEI01466-PA	ASTEI01466-PA	2479	2489	yes	yes	2;3	2.3033e-27	144.65	6258	222	6506	18	ASTEI01466-PA	ASTEI01466-PA
FSDDNIGGGGGGGYGGGNTNNR	R	G	22	0	2041.85	ASTEI04136-PA	ASTEI04136-PA	1059	1080	yes	yes	2	1.8933e-96	144.57	4265	624	4421	11	ASTEI04136-PA	ASTEI04136-PA
SHLEMIGSYEPISKK	K	A	15	1	1717.87	ASTEI07614-PA	ASTEI07614-PA	35	49	yes	yes	2;3;4	7.5738e-48	144.55	11984	1196	12490;12491	28	ASTEI07614-PA	ASTEI07614-PA
SKYESEGVARAEELEEAK	R	R	18	2	2023.97	ASTEI08310-PA	ASTEI08310-PA	730	747	yes	yes	2;3;4	5.8768e-68	144.51	12088	1323	12595	14	ASTEI10644-PA	ASTEI10644-PA
SRNPAENQLNAFK	M	D	13	1	1487.75	ASTEI10644-PA	ASTEI10644-PA	2	14	yes	yes	2	1.2759e-34	144.51	12398	1668	12921	0	ASTEI08310-PA	ASTEI08310-PA
HMELNQQADKIQNACFETIKEAK	R	W	23	2	2745.32	ASTEI03179-PA	ASTEI03179-PA	356	378	yes	yes	3;4	3.6085e-97	144.5	5707	483	5920;5921	7	ASTEI07182-PA	ASTEI07182-PA
TVAGQHSAQDLEVHLVPTLQR	R	L	21	0	2298.21	ASTEI07182-PA	ASTEI07182-PA	119	139	yes	yes	2;3;4	3.8368e-82	144.5	13500	1113	14052	21	ASTEI03179-PA	ASTEI03179-PA
TPAHGYNGEGCCLQTPYGCCPDNVVAAR	K	G	28	0	3123.31	ASTEI03067-PA	ASTEI03067-PA	1268	1295	yes	yes	2;3	9.1506e-132	144.45	13301	467	13846	16	ASTEI03067-PA	ASTEI03067-PA
THINIVVIGHVDSGK	K	S	15	0	1587.87	ASTEI01359-PA;ASTEI09324-PA	ASTEI01359-PA	6	20	no	no	2;3	5.8032e-48	144.41	13016	200;1466	13553	25	ASTEI01359-PA;ASTEI09324-PA	ASTEI01359-PA
MQVCVLGDQQHCDEAK	K	A	16	0	1916.82	ASTEI04204-PA	ASTEI04204-PA	63	78	yes	yes	2;3	1.2277e-48	144.4	9665	637	10083;10084	17	ASTEI04204-PA	ASTEI04204-PA
LGITSLIR	R	E	8	0	871.549	ASTEI08036-PA	ASTEI08036-PA	596	603	yes	yes	2	4.7492e-26	144.38	8172	1281	8492	31	ASTEI08036-PA	ASTEI08036-PA
INDTHAEKLTLAQAQELIAESGR	K	T	23	1	2507.3	ASTEI00950-PA	ASTEI00950-PA	84	106	yes	yes	3;4	2.3087e-97	144.33	6552	139	6812	13	ASTEI00950-PA	ASTEI00950-PA
EMEEKVSSTLSGLEGELK	K	G	18	1	1964.96	ASTEI02221-PA	ASTEI02221-PA	200	217	yes	yes	2	5.0651e-68	144.3	3379	349	3510	1	ASTEI02221-PA	ASTEI02221-PA
VAPTGVIEETLVHIGNR	K	F	17	0	1803.98	ASTEI09419-PA	ASTEI09419-PA	607	623	yes	yes	2;3	1.0384e-57	144.29	13734	1480	14295	74	ASTEI09419-PA	ASTEI09419-PA
IAVTDSALQAEENGGGGGGGGGGVGGEDLDPDRISR	K	L	36	1	3339.56	ASTEI05075-PA	ASTEI05075-PA	1438	1473	yes	yes	3;4	4.4926e-183	144.26	5953	796	6196	11	ASTEI05075-PA	ASTEI05075-PA
HEGTIIEPGGR	R	Y	11	0	1164.59	ASTEI02092-PA	ASTEI02092-PA	2203	2213	yes	yes	2	2.7573e-27	144.17	5565	331	5775	3	ASTEI02092-PA	ASTEI02092-PA
DVADNFDK	K	M	8	0	922.403	ASTEI03045-PA	ASTEI03045-PA	140	147	yes	yes	1	1.121e-29	144.12	2623	464	2730	1	ASTEI03045-PA	ASTEI03045-PA
VLYASYITASPR	R	I	12	0	1339.71	ASTEI07373-PA	ASTEI07373-PA	714	725	yes	yes	2;3	5.5074e-30	144.1	14436	1150	15014	50	ASTEI07373-PA	ASTEI07373-PA
ATAPETACLLGLVRR	K	Q	15	1	1626.89	ASTEI01618-PA	ASTEI01618-PA	712	726	yes	yes	3	2.2085e-48	143.98	1264	257	1323	26	ASTEI05705-PA	ASTEI05705-PA
DTAFFDNGENIEIK	R	I	14	0	1611.74	ASTEI05705-PA	ASTEI05705-PA	7025	7038	yes	yes	2	3.5974e-40	143.98	2578	895	2685	5	ASTEI01618-PA	ASTEI01618-PA
NIVDEYGATLSTSAR	K	A	15	0	1595.78	ASTEI07458-PA	ASTEI07458-PA	850	864	yes	yes	2	6.7422e-48	143.97	10075	1167	10535	4	ASTEI07458-PA	ASTEI07458-PA
YLSKDEPENQAR	R	P	12	1	1448.69	ASTEI00476-PA	ASTEI00476-PA	253	264	yes	yes	2;3	1.3806e-30	143.97	15488	69	16103	2	ASTEI00476-PA	ASTEI00476-PA
ENVSLLQISVPSR	R	T	13	0	1440.79	ASTEI03043-PA	ASTEI03043-PA	332	344	yes	yes	2	3.4816e-34	143.94	3435	463	3569	35	ASTEI04628-PA	ASTEI04628-PA
LTIAEER	K	D	7	0	830.45	ASTEI04628-PA	ASTEI04628-PA	238	244	yes	yes	1;2	2.3351e-20	143.94	9126	721	9477	5	ASTEI03043-PA	ASTEI03043-PA
LIQQNDVPYIWTAGR	R	L	15	0	1772.92	ASTEI08271-PA	ASTEI08271-PA	107	121	yes	yes	2	6.8454e-48	143.93	8381	1314	8708	20	ASTEI08271-PA	ASTEI08271-PA
QVFLGGVDKNTQFMR	K	Y	15	1	1738.88	ASTEI04331-PA	ASTEI04331-PA	99	113	yes	yes	2;3	3.2186e-47	143.93	11236	666	11728;11729	28	ASTEI08133-PA	ASTEI08133-PA
VTTEDPANDFQPNTGR	R	L	16	0	1760.8	ASTEI08133-PA	ASTEI08133-PA	379	394	yes	yes	2	1.4457e-48	143.93	14784	1296	15377	34	ASTEI04331-PA	ASTEI04331-PA
VYPDYVDESTEYLKR	R	A	15	1	1875.89	ASTEI04059-PA	ASTEI04059-PA	627	641	yes	yes	2;3	9.4285e-48	143.93	14980	615	15576	48	ASTEI04059-PA	ASTEI04059-PA
LPQTQSGSDISSPLIQDDGDGK	K	V	22	0	2257.07	ASTEI10589-PA	ASTEI10589-PA	74	95	yes	yes	2	2.3947e-96	143.91	8809	1657	9149	8	ASTEI10589-PA	ASTEI10589-PA
STPLLQSSYNNQQTIQGGLLSAVK	K	L	24	0	2546.33	ASTEI00150-PA	ASTEI00150-PA	201	224	yes	yes	2;3	1.4558e-112	143.91	12500	21	13027	61	ASTEI00150-PA	ASTEI00150-PA
THLDRPVFNTVAEAK	R	K	15	1	1696.89	ASTEI05771-PA	ASTEI05771-PA	189	203	yes	yes	2;3;4	3.4771e-47	143.67	13017	909	13554	88	ASTEI05771-PA	ASTEI05771-PA
SVETNADINGLQDGK	R	K	15	0	1559.74	ASTEI05705-PA	ASTEI05705-PA	4113	4127	yes	yes	2	7.4747e-48	143.64	12546	895	13073	7	ASTEI05705-PA	ASTEI05705-PA
ASAVAAVLDITENQSSLHHQLGEESALLGQVYKK	K	S	34	1	3605.87	ASTEI02887-PA	ASTEI02887-PA	580	613	yes	yes	4;5	4.2285e-170	143.61	1179	439	1235	11	ASTEI02887-PA	ASTEI02887-PA
GPDFTHENPLETK	R	N	13	0	1483.69	ASTEI00450-PA	ASTEI00450-PA	236	248	yes	yes	2;3	3.9004e-34	143.56	5122	62	5309	48	ASTEI00450-PA	ASTEI00450-PA
IKELTFQSEEDR	R	K	12	1	1493.74	ASTEI08310-PA	ASTEI08310-PA	1204	1215	yes	yes	2;3	3.0732e-29	143.55	6352	1323	6602	55	ASTEI08310-PA	ASTEI08310-PA
AGVNDVIVLCDTYQPDGKPTASNHR	K	A	25	1	2726.31	ASTEI01972-PA	ASTEI01972-PA	129	153	yes	yes	2;3;4	4.8513e-133	143.48	553	309	575	41	ASTEI01972-PA	ASTEI01972-PA
AGSGAWAPAGHEDDGSYDGRWDNHY	R	-	25	1	2690.08	ASTEI01256-PA	ASTEI01256-PA	331	355	yes	yes	3;4	2.2068e-113	143.47	519	184	539	23	ASTEI01256-PA	ASTEI01256-PA
DTALEAAENAADQAK	R	A	15	0	1516.7	ASTEI04325-PA	ASTEI04325-PA	283	297	yes	yes	2;3	7.8583e-48	143.46	2580	665	2687	24	ASTEI08739-PA	ASTEI08739-PA
LGQSALNSAVSNIASR	R	T	16	0	1586.84	ASTEI08739-PA	ASTEI08739-PA	2778	2793	yes	yes	2	1.6611e-48	143.46	8200	1381	8521	7	ASTEI04325-PA	ASTEI04325-PA
LMQSHPDTAEQTYAK	R	Q	15	0	1718.79	ASTEI02282-PA	ASTEI02282-PA	1246	1260	yes	yes	2;3	7.8561e-48	143.46	8664	357	9001;9002	11	ASTEI02282-PA	ASTEI02282-PA
NYLGLSEK	K	F	8	0	922.476	ASTEI09235-PA	ASTEI09235-PA	395	402	yes	yes	1;2	3.4817e-12	143.45	10521	1453	10991	5	ASTEI09235-PA	ASTEI09235-PA
GSAEVQTTTLPNK	R	L	13	0	1344.69	ASTEI02887-PA	ASTEI02887-PA	250	262	yes	yes	1;2	4.0531e-34	143.42	5216	439	5408	39	ASTEI02887-PA	ASTEI02887-PA
SETISNFGGQSPR	K	Q	13	0	1378.65	ASTEI02092-PA	ASTEI02092-PA	5403	5415	yes	yes	2	4.0531e-34	143.42	11851	331	12355	12	ASTEI02092-PA	ASTEI02092-PA
AAYFGFYDTAR	R	G	11	0	1280.58	ASTEI04331-PA	ASTEI04331-PA	191	201	yes	yes	2	3.4921e-27	143.4	175	666	185	42	ASTEI04331-PA	ASTEI04331-PA
LVTLLQR	R	Y	7	0	841.539	ASTEI00893-PA	ASTEI00893-PA	285	291	yes	yes	1;2	8.3431e-29	143.37	9347	127	9701	40	ASTEI00893-PA	ASTEI00893-PA
TDGADTSSSSSDPLPDAEDLR	R	L	21	0	2134.91	ASTEI09655-PA	ASTEI09655-PA	216	236	yes	yes	2	5.589e-82	143.33	12796	1506	13326	6	ASTEI09655-PA	ASTEI09655-PA
GCIYKEQDVCDGK	K	F	13	1	1570.68	ASTEI08006-PA	ASTEI08006-PA	205	217	yes	yes	2;3	1.966e-33	143.31	4567	1273	4730	14	ASTEI08006-PA	ASTEI08006-PA
RIQLLEEDLER	R	S	11	1	1412.76	ASTEI00121-PA	ASTEI00121-PA	60	70	yes	yes	2;3	4.9257e-27	143.31	11439	15	11934	9	ASTEI00475-PA	ASTEI00475-PA
TPQELLSGSFSK	K	T	12	0	1292.66	ASTEI00475-PA	ASTEI00475-PA	6	17	yes	yes	2	6.9778e-30	143.31	13324	68	13869	4	ASTEI00121-PA	ASTEI00121-PA
CVSNADKTEAEIFVK	R	R	15	1	1709.83	ASTEI05705-PA	ASTEI05705-PA	1480	1494	yes	yes	2;3	3.8739e-47	143.28	1812	895	1894	12	ASTEI05705-PA	ASTEI05705-PA
IVQIIEFPVNNLPPDNR	K	V	17	0	1977.07	ASTEI01862-PA	ASTEI01862-PA	69	85	yes	yes	2	1.4127e-57	143.28	6962	293	7241	3	ASTEI01862-PA	ASTEI01862-PA
VTANAGLYLETLDEQR	K	L	16	0	1791.9	ASTEI01466-PA	ASTEI01466-PA	2061	2076	yes	yes	2;3	5.3842e-67	143.28	14706	222	15297	6	ASTEI01466-PA	ASTEI01466-PA
FEDVTASDTRR	R	S	11	1	1295.61	ASTEI05210-PA	ASTEI05210-PA	55	65	yes	yes	2;3	1.1945e-27	143.24	3888	808	4031	8	ASTEI05210-PA	ASTEI05210-PA
DILDGCK	R	G	7	0	819.38	ASTEI03494-PA	ASTEI03494-PA	156	162	yes	yes	1;2	2.4466e-20	143.23	2194	530	2286	5	ASTEI03494-PA	ASTEI03494-PA
IQYLEDSSR	K	Y	9	0	1109.54	ASTEI01466-PA	ASTEI01466-PA	1009	1017	yes	yes	2	6.7263e-59	143.03	6716	222	6984	15	ASTEI01466-PA	ASTEI01466-PA
GVLDALLENQAK	R	Q	12	0	1269.69	ASTEI04470-PA	ASTEI04470-PA	322	333	yes	yes	2;3	7.558e-30	143	5375	700	5574	40	ASTEI04470-PA	ASTEI04470-PA
AIYGDHGEAILDDVELQTAHR	R	G	21	0	2322.12	ASTEI01530-PA	ASTEI01530-PA	747	767	yes	yes	3;4	1.4815e-82	142.97	683	233	709	14	ASTEI10492-PA	ASTEI10492-PA
ALLQQIASEGKISDDADAKLK	K	S	21	2	2213.19	ASTEI10101-PA	ASTEI10101-PA	501	521	yes	yes	2;3;4	2.4558e-82	142.97	858	1580	891	61	ASTEI10101-PA	ASTEI10101-PA
IAANIVVTNNSR	K	K	12	0	1270.7	ASTEI10492-PA	ASTEI10492-PA	213	224	yes	yes	2	7.6087e-30	142.97	5864	1643	6103	7	ASTEI01530-PA	ASTEI01530-PA
HYGGLTGLNKSETAAK	R	Y	16	1	1645.84	ASTEI03617-PA	ASTEI03617-PA	92	107	yes	yes	2;3	4.5993e-49	142.91	5842	548	6080	14	ASTEI03617-PA	ASTEI03617-PA
NTVCEFTGDILR	K	T	12	0	1423.68	ASTEI00470-PA	ASTEI00470-PA	96	107	yes	yes	2;3	7.7445e-30	142.89	10409	67	10875	43	ASTEI05705-PA	ASTEI05705-PA
QGTWEFDEVAFR	K	D	12	0	1483.67	ASTEI05705-PA	ASTEI05705-PA	7474	7485	yes	yes	2	7.7445e-30	142.89	10859	895	11338	28	ASTEI05705-PA	ASTEI05705-PA
VLEVPFTTGESR	K	Q	12	0	1333.69	ASTEI05705-PA	ASTEI05705-PA	1606	1617	yes	yes	2	7.7445e-30	142.89	14321	895	14898	37	ASTEI00470-PA	ASTEI00470-PA
NPWPNVDAHSGVLLQYYGLK	K	E	20	0	2270.15	ASTEI06118-PA	ASTEI06118-PA	392	411	yes	yes	2;3	1.547e-81	142.88	10286	959	10748	42	ASTEI09827-PA;ASTEI03775-PA	ASTEI09827-PA
QFGYVVLTTSGGIMDHEEAR	R	R	20	0	2209.05	ASTEI09827-PA;ASTEI03775-PA	ASTEI09827-PA	98	117	yes	no	2;3	3.745e-82	142.88	10797	1533	11275	6	ASTEI06118-PA	ASTEI06118-PA
GGYCNSQQVCVCRN	R	-	14	1	1700.68	ASTEI04200-PA	ASTEI04200-PA	83	96	yes	yes	2	6.7853e-40	142.83	4798	636	4969	2	ASTEI04200-PA	ASTEI04200-PA
SSEQISEDMR	R	S	10	0	1180.5	ASTEI00114-PA	ASTEI00114-PA	427	436	yes	yes	2	9.4386e-26	142.83	12409	12	12932	1	ASTEI00114-PA	ASTEI00114-PA
GVLSELTGK	K	Q	9	0	902.507	ASTEI03309-PA	ASTEI03309-PA	134	142	yes	yes	1;2	2.0127e-06	142.79	5387	504	5586	22	ASTEI03309-PA	ASTEI03309-PA
GTSCEQCEDLHYR	R	D	13	0	1653.65	ASTEI07419-PA	ASTEI07419-PA	1866	1878	yes	yes	2;3	4.7867e-34	142.76	5314	1159	5511	9	ASTEI07419-PA	ASTEI07419-PA
EIDDKIC	R	-	7	1	891.401	ASTEI11298-PA	ASTEI11298-PA	124	130	yes	yes	1	5.7261e-21	142.64	3080	1760	3201	1	ASTEI11298-PA	ASTEI11298-PA
EVFDALK	K	N	7	0	820.433	ASTEI02221-PA	ASTEI02221-PA	87	93	yes	yes	1;2	7.3576e-28	142.64	3646	349	3784	28	ASTEI08607-PA;ASTEI04331-PA	ASTEI04331-PA
GAFSNVLR	K	G	8	0	862.466	ASTEI08607-PA;ASTEI04331-PA	ASTEI04331-PA	275	282	no	no	2	7.8067e-26	142.64	4475	666;1356	4634	38	ASTEI02221-PA	ASTEI02221-PA
SLNASIQAPSGLEEPCFLKR	R	M	20	1	2216.13	ASTEI08667-PA	ASTEI08667-PA	254	273	yes	yes	2;3	5.4328e-82	142.58	12174	1367	12684	8	ASTEI08667-PA	ASTEI08667-PA
NLGGIAINDLSYDDFR	K	G	16	0	1781.86	ASTEI01821-PA	ASTEI01821-PA	405	420	yes	yes	2	1.2527e-66	142.57	10139	289	10599	2	ASTEI01821-PA	ASTEI01821-PA
SYSSTFESQSIYSDSK	R	F	16	0	1814.78	ASTEI07614-PA	ASTEI07614-PA	73	88	yes	yes	2;3	2.0835e-48	142.54	12658	1196	13187	46	ASTEI07614-PA	ASTEI07614-PA
ESNYHLLESVQR	R	S	12	0	1473.72	ASTEI08688-PA	ASTEI08688-PA	459	470	yes	yes	2;3	8.4599e-30	142.51	3566	1370	3701	13	ASTEI08688-PA	ASTEI08688-PA
IKECFDSLADDVK	K	S	13	1	1538.73	ASTEI11463-PA	ASTEI11463-PA	44	56	yes	yes	2;3	2.4136e-33	142.45	6346	1778	6596	55	ASTEI11463-PA	ASTEI11463-PA
SGISLDSTQMCAGGAR	R	L	16	0	1609.72	ASTEI08922-PA	ASTEI08922-PA	287	302	yes	yes	2	2.1245e-48	142.45	11933	1405	12438	5	ASTEI11056-PA	ASTEI11056-PA
VGTFFTESTTEKVTPVEQIAENAR	K	N	24	1	2653.32	ASTEI11056-PA	ASTEI11056-PA	299	322	yes	yes	2;3	5.1082e-113	142.45	14085	1732	14655	35	ASTEI08922-PA	ASTEI08922-PA
LIPDALTAENPNQVK	R	R	15	0	1621.87	ASTEI09419-PA	ASTEI09419-PA	888	902	yes	yes	2;3	1.0175e-47	142.39	8366	1480	8692	51	ASTEI09419-PA	ASTEI09419-PA
NSSYFVEWIPNNVK	K	T	14	0	1695.83	ASTEI06416-PA;ASTEI09889-PA;ASTEI07122-PA	ASTEI06416-PA	329	342	no	no	2;3	1.2287e-57	142.39	10366	1002;1544;1106	10832	40	ASTEI06416-PA;ASTEI09889-PA;ASTEI07122-PA	ASTEI06416-PA
IELSAGLESSQHQR	K	S	14	0	1553.78	ASTEI01465-PA	ASTEI01465-PA	3657	3670	yes	yes	2;3	1.2363e-57	142.38	6071	221	6316	5	ASTEI05705-PA	ASTEI05705-PA
TEGDNYTCTIFNPK	K	V	14	0	1658.72	ASTEI05705-PA	ASTEI05705-PA	1274	1287	yes	yes	2	5.4442e-40	142.38	12842	895	13372	5	ASTEI01465-PA	ASTEI01465-PA
AVCMLSNTTAIAEAWAR	R	L	17	0	1863.9	ASTEI11367-PA;ASTEI08057-PA;ASTEI11276-PA	ASTEI11367-PA	374	390	no	no	2;3	1.7717e-57	142.32	1372	1766;1758	1434;1435	27	ASTEI11367-PA;ASTEI08057-PA;ASTEI11276-PA	ASTEI11367-PA
GYSVATGGTDVHLVLVDLRPVGITGAR	K	A	27	1	2722.48	ASTEI07756-PA	ASTEI07756-PA	331	357	yes	yes	3;4	2.9766e-131	142.32	5488	1228	5695	53	ASTEI07756-PA	ASTEI07756-PA
INSPGYHYLPVHR	R	E	13	0	1551.79	ASTEI03534-PA	ASTEI03534-PA	60	72	yes	yes	2;3	5.3102e-34	142.29	6585	534	6845	24	ASTEI03534-PA	ASTEI03534-PA
NEDNLQGWTNK	R	M	11	0	1317.59	ASTEI00969-PA	ASTEI00969-PA	159	169	yes	yes	2	4.6355e-27	142.19	9864	142	10311	3	ASTEI00969-PA	ASTEI00969-PA
EALSAWDSHEQGR	R	L	13	0	1484.66	ASTEI08036-PA	ASTEI08036-PA	604	616	yes	yes	2;3	5.504e-34	142.12	2815	1281	2926	38	ASTEI08036-PA	ASTEI08036-PA
DYCLNFVDCCQR	R	N	12	0	1648.64	ASTEI03043-PA	ASTEI03043-PA	238	249	yes	yes	2	9.2231e-30	142.1	2721	463	2830	15	ASTEI09954-PA	ASTEI09954-PA
EVDKIEDEWKESR	K	E	13	2	1661.79	ASTEI09954-PA	ASTEI09954-PA	112	124	yes	yes	2;3;4	3.2526e-33	142.1	3636	1552	3774	15	ASTEI07950-PA	ASTEI07950-PA
GVLDSLDHASVR	K	R	12	0	1267.65	ASTEI02598-PA	ASTEI02598-PA	90	101	yes	yes	2;3	9.4564e-36	142.1	5376	396	5575	60	ASTEI03043-PA	ASTEI03043-PA
IHELVESGVKEGAK	R	I	14	1	1494.8	ASTEI07950-PA	ASTEI07950-PA	354	367	yes	yes	2;3	1.3861e-40	142.1	6240	1257	6487	11	ASTEI02598-PA	ASTEI02598-PA
EFTLEFSR	K	D	8	0	1027.5	ASTEI09094-PA	ASTEI09094-PA	475	482	yes	yes	1;2	1.7118e-09	142.08	2974	1434	3090	33	ASTEI09094-PA	ASTEI09094-PA
GFGVSVQGIIIYR	R	A	13	0	1407.79	ASTEI04331-PA	ASTEI04331-PA	178	190	yes	yes	2	5.5396e-34	142.08	4691	666	4859	5	ASTEI06101-PA	ASTEI06101-PA
SSADVQDFYQIR	R	Q	12	0	1427.67	ASTEI06101-PA	ASTEI06101-PA	735	746	yes	yes	2	9.2447e-30	142.08	12404	955	12927	8	ASTEI04331-PA	ASTEI04331-PA
TLDYEDWGYR	K	G	10	0	1316.57	ASTEI08036-PA	ASTEI08036-PA	1399	1408	yes	yes	2	1.1286e-25	142	13151	1281	13691	23	ASTEI08036-PA	ASTEI08036-PA
EQGIGAFWR	K	G	9	0	1062.52	ASTEI08607-PA	ASTEI08607-PA	97	105	yes	yes	1;2	4.7463e-06	141.93	3469	1356	3603	38	ASTEI08607-PA	ASTEI08607-PA
QTYPWYHQQFR	R	R	11	0	1552.72	ASTEI11150-PA	ASTEI11150-PA	38	48	yes	yes	2;3	4.9338e-27	141.88	11216	1743	11707	32	ASTEI11150-PA	ASTEI11150-PA
TVPEGQSVEFR	K	T	11	0	1247.61	ASTEI01466-PA	ASTEI01466-PA	4626	4636	yes	yes	2	4.9338e-27	141.88	13559	222	14113	11	ASTEI01466-PA	ASTEI01466-PA
ATETENKPVVAGEEEKK	M	V	17	2	1857.93	ASTEI04241-PA	ASTEI04241-PA	2	18	yes	yes	2;3	4.7741e-58	141.86	1282	645	1342	0	ASTEI04241-PA	ASTEI04241-PA
GWAPTFFGYSAQGAFK	K	F	16	0	1733.82	ASTEI04365-PA;ASTEI04364-PA	ASTEI04365-PA	109	124	no	no	2;3	2.3999e-48	141.85	5430	677;676	5631	27	ASTEI04365-PA;ASTEI04364-PA	ASTEI04365-PA
VGDVTDFSNFTSAVIDDKAFAR	K	I	22	1	2374.14	ASTEI08690-PA	ASTEI08690-PA	380	401	yes	yes	2;3	9.5441e-97	141.83	14020	1371	14587	30	ASTEI08690-PA	ASTEI08690-PA
SDLQQYIDAHYKAPR	K	I	15	1	1803.89	ASTEI03504-PA	ASTEI03504-PA	209	223	yes	yes	2;3;4	5.3734e-47	141.82	11793	532	12295	65	ASTEI03504-PA	ASTEI03504-PA
KMEWSDVTGWVGQGGAFLGTK	K	R	21	1	2253.09	ASTEI01618-PA	ASTEI01618-PA	459	479	yes	yes	2;3	1.0856e-81	141.79	7401	257	7699	5	ASTEI01618-PA	ASTEI01618-PA
FFEEVNDPVKNDVNAAIDEK	K	T	20	1	2292.09	ASTEI04775-PA	ASTEI04775-PA	1502	1521	yes	yes	2;3	9.1642e-81	141.78	3919	749	4065	32	ASTEI04775-PA	ASTEI04775-PA
NHLAMIGMNETPNKK	K	A	15	1	1696.84	ASTEI03534-PA	ASTEI03534-PA	4	18	yes	yes	2;3	3.8099e-48	141.73	10016	534	10469;10470;10471	9	ASTEI03534-PA	ASTEI03534-PA
DGPDEAGNYFMRPGK	R	L	15	1	1652.73	ASTEI02598-PA	ASTEI02598-PA	146	160	yes	yes	2;3	5.5464e-47	141.65	2091	396	2178;2179	20	ASTEI02598-PA	ASTEI02598-PA
EDERPICGGSIISPNWILTAAHCVDGVPESK	R	V	31	1	3406.63	ASTEI04993-PA	ASTEI04993-PA	52	82	yes	yes	3;4	2.2719e-151	141.62	2881	780	2995	18	ASTEI04993-PA	ASTEI04993-PA
AHDFPVEQSAAGQPSVLR	R	S	18	0	1907.95	ASTEI07040-PA	ASTEI07040-PA	104	121	yes	yes	2;3	2.1272e-68	141.6	563	1097	586	13	ASTEI07040-PA	ASTEI07040-PA
IAPVTNQIECHPYLHQTELR	R	E	20	0	2418.21	ASTEI05570-PA	ASTEI05570-PA	180	199	yes	yes	3;4	4.8802e-82	141.6	5923	870	6166	11	ASTEI05570-PA	ASTEI05570-PA
VALSIPRPPPPEMPESLK	K	K	18	1	1957.07	ASTEI04365-PA;ASTEI04364-PA	ASTEI04365-PA	325	342	no	no	2;3	9.9942e-68	141.6	13705	677;676	14264;14265	15	ASTEI04365-PA;ASTEI04364-PA	ASTEI04365-PA
DPYYPYDFPELKR	R	N	13	1	1701.8	ASTEI00372-PA	ASTEI00372-PA	107	119	yes	yes	2;3	8.3993e-34	141.58	2480	49	2583	39	ASTEI07966-PA	ASTEI07966-PA
FGGNFFVLQNYANQK	R	T	15	0	1745.85	ASTEI00150-PA	ASTEI00150-PA	3241	3255	yes	yes	2;3	1.1937e-47	141.58	3975	21	4121	20	ASTEI07469-PA	ASTEI07469-PA
GNIVNLSSVAGNR	K	S	13	0	1299.69	ASTEI07966-PA	ASTEI07966-PA	134	146	yes	yes	2	6.0982e-34	141.58	5082	1266	5269	15	ASTEI05916-PA	ASTEI05916-PA
IQLTTDKEHLEK	K	G	12	1	1453.78	ASTEI07469-PA	ASTEI07469-PA	122	133	yes	yes	2;3	4.7851e-29	141.58	6680	1171	6944	39	ASTEI05705-PA	ASTEI05705-PA
LEETIALYDASQR	R	D	13	0	1507.75	ASTEI05916-PA	ASTEI05916-PA	388	400	yes	yes	2;3	6.0982e-34	141.58	7963	926	8281	19	ASTEI04368-PA	ASTEI04368-PA
NLAATVYGPNDLR	K	L	13	0	1402.72	ASTEI04368-PA	ASTEI04368-PA	731	743	yes	yes	2	6.0982e-34	141.58	10101	679	10561	4	ASTEI00476-PA	ASTEI00476-PA
YLSKDEPENQARPR	R	T	14	2	1701.84	ASTEI00476-PA	ASTEI00476-PA	253	266	yes	yes	3;4	1.0891e-40	141.58	15489	69	16104	11	ASTEI00372-PA	ASTEI00372-PA
YTIVATNSQGEDR	K	A	13	0	1452.68	ASTEI05705-PA	ASTEI05705-PA	2852	2864	yes	yes	2	6.0982e-34	141.58	15683	895	16303	4	ASTEI00150-PA	ASTEI00150-PA
TCAQEFTQYANCLDK	K	S	15	0	1847.78	ASTEI04582-PA	ASTEI04582-PA	79	93	yes	yes	2;3	1.2e-47	141.55	12768	714	13298	17	ASTEI04582-PA	ASTEI04582-PA
AMAYYDTEDQEHCSK	K	A	15	0	1846.71	ASTEI05624-PA	ASTEI05624-PA	269	283	yes	yes	2;3	2.9138e-48	141.54	927	878	965;966	4	ASTEI05624-PA	ASTEI05624-PA
DFRPDTSSFYPR	R	D	12	1	1486.68	ASTEI02092-PA	ASTEI02092-PA	4155	4166	yes	yes	2;3	4.825e-29	141.54	2026	331	2110	48	ASTEI05210-PA	ASTEI05210-PA
LQGDYGLSDLCQQK	K	V	14	0	1623.76	ASTEI05210-PA	ASTEI05210-PA	2492	2505	yes	yes	2	6.428e-40	141.54	8861	808	9201	7	ASTEI02092-PA	ASTEI02092-PA
YLEATATGQVFKPWELAELTPIIR	K	N	24	1	2745.47	ASTEI02887-PA	ASTEI02887-PA	352	375	yes	yes	2;3;4	6.2225e-113	141.45	15452	439	16062	22	ASTEI02887-PA	ASTEI02887-PA
FLQAANACR	R	F	9	0	1049.51	ASTEI02221-PA	ASTEI02221-PA	247	255	yes	yes	2	7.472e-25	141.39	4143	349	4293	21	ASTEI05255-PA	ASTEI05255-PA
LQILDFQR	R	F	8	0	1031.58	ASTEI05255-PA	ASTEI05255-PA	291	298	yes	yes	2	9.9989e-26	141.39	8877	820	9218	4	ASTEI02221-PA	ASTEI02221-PA
LELIAQQLVPEIR	R	N	13	0	1520.89	ASTEI08956-PA	ASTEI08956-PA	220	232	yes	yes	2;3	6.3324e-34	141.37	7979	1409	8297	29	ASTEI08956-PA	ASTEI08956-PA
TPGRDDVTGEPLSQRPDDNPVAVR	K	K	24	2	2590.27	ASTEI04690-PA	ASTEI04690-PA	146	169	yes	yes	3;4	1.0553e-112	141.36	13314	726	13859	11	ASTEI04690-PA	ASTEI04690-PA
ADHDFAPSFTQKPQLR	M	Q	16	1	1856.92	ASTEI05705-PA	ASTEI05705-PA	2	17	yes	yes	2;3	9.3914e-49	141.34	225	895	236	0	ASTEI07479-PA	ASTEI07479-PA
FDREHLYPAEQIR	R	K	13	1	1672.83	ASTEI07479-PA	ASTEI07479-PA	594	606	yes	yes	2;3	2.9926e-33	141.34	3865	1172	4008	6	ASTEI05705-PA	ASTEI05705-PA
NDYEEPSQPPKPEVR	K	D	15	1	1783.84	ASTEI05705-PA	ASTEI05705-PA	5038	5052	yes	yes	2;3	5.8578e-47	141.34	9857	895	10304	40	ASTEI05705-PA	ASTEI05705-PA
KPEIMADAAYAILSKEPR	R	S	18	2	2002.06	ASTEI10694-PA	ASTEI10694-PA	220	237	yes	yes	3	8.9867e-69	141.31	7443	1677	7746	4	ASTEI10694-PA	ASTEI10694-PA
AFFEASSTTDRPTAIIAK	K	T	18	1	1924.99	ASTEI05662-PA	ASTEI05662-PA	227	244	yes	yes	2;3	1.0758e-67	141.18	382	888	399	9	ASTEI05662-PA	ASTEI05662-PA
CDELQCPDGSCFK	R	H	13	0	1614.61	ASTEI07419-PA	ASTEI07419-PA	421	433	yes	yes	2	6.6016e-34	141.13	1581	1159	1652	3	ASTEI07419-PA	ASTEI07419-PA
DTIDPAACNSNAK	K	D	13	0	1375.6	ASTEI02309-PA	ASTEI02309-PA	405	417	yes	yes	2	6.6016e-34	141.13	2597	360	2704	4	ASTEI04355-PA	ASTEI04355-PA
QVTVHDVGTYTCR	K	A	13	0	1534.72	ASTEI01466-PA	ASTEI01466-PA	961	973	yes	yes	2;3	5.3365e-72	141.13	11262	222	11755	23	ASTEI02309-PA	ASTEI02309-PA
SSGDQQTSTATTGQPHLQK	M	Q	19	0	1970.93	ASTEI04355-PA	ASTEI04355-PA	2	20	yes	yes	2;3	4.7133e-69	141.13	12417	674	12941	0	ASTEI01466-PA	ASTEI01466-PA
EIVDVVLDRIR	K	K	11	1	1325.77	ASTEI11367-PA	ASTEI11367-PA	113	123	yes	yes	2;3	1.3642e-27	141.1	3142	1766	3264	13	ASTEI11367-PA	ASTEI11367-PA
QIAEADRYKGMVDCFVR	K	I	17	2	2056.98	ASTEI04331-PA	ASTEI04331-PA	46	62	yes	yes	2;3;4	1.312e-56	141.1	10882	666	11361;11362	4	ASTEI04331-PA	ASTEI04331-PA
GAEISAILEER	R	I	11	0	1186.62	ASTEI10101-PA	ASTEI10101-PA	28	38	yes	yes	2	5.6878e-27	141.08	4471	1580	4630	16	ASTEI10101-PA	ASTEI10101-PA
QAVEQFNQEHR	R	W	11	0	1384.65	ASTEI07691-PA	ASTEI07691-PA	654	664	yes	yes	2;3	5.6878e-27	141.08	10698	1213	11174	2	ASTEI07691-PA	ASTEI07691-PA
ADLEETGRVLSIGDGIAR	K	V	18	1	1870.97	ASTEI10101-PA	ASTEI10101-PA	46	63	yes	yes	2;3;4	5.6027e-69	141.07	241	1580	254	28	ASTEI10101-PA	ASTEI10101-PA
LVYNELDCPTGTVFNQTLR	R	Y	19	0	2239.09	ASTEI06725-PA	ASTEI06725-PA	239	257	yes	yes	2	9.5267e-69	141.07	9365	1048	9719	8	ASTEI06725-PA	ASTEI06725-PA
KDSSFGMSNAQMER	K	N	14	1	1586.68	ASTEI04338-PA	ASTEI04338-PA	189	202	yes	yes	2;3	9.6119e-40	141.06	7128	669	7413;7414	6	ASTEI04338-PA	ASTEI04338-PA
CQKVTETVLAAVYK	R	A	14	1	1608.85	ASTEI10732-PA	ASTEI10732-PA	202	215	yes	yes	2;3	3.3126e-39	141	1744	1682	1826	8	ASTEI10732-PA	ASTEI10732-PA
FSTVGGESGSADTVR	R	D	15	0	1468.68	ASTEI10644-PA	ASTEI10644-PA	109	123	yes	yes	2	1.3192e-47	141	4316	1668	4472	8	ASTEI10644-PA	ASTEI10644-PA
TAGSVLGQGATALLTDWNK	K	V	19	0	1901.98	ASTEI00114-PA	ASTEI00114-PA	234	252	yes	yes	2	9.6438e-69	141	12696	12	13225	1	ASTEI00150-PA	ASTEI00150-PA
VYQVGSFITSHLASLR	K	S	16	0	1776.95	ASTEI00150-PA	ASTEI00150-PA	554	569	yes	yes	2;3	6.7525e-49	141	14983	21	15579	25	ASTEI00114-PA	ASTEI00114-PA
GMVDCFVR	K	I	8	0	982.436	ASTEI04331-PA	ASTEI04331-PA	55	62	yes	yes	1;2	7.8926e-25	140.98	5058	666	5242;5243	20	ASTEI04338-PA	ASTEI04338-PA
QAMLQAMK	R	D	8	0	919.462	ASTEI04338-PA	ASTEI04338-PA	168	175	yes	yes	1;2	5.1993e-08	140.98	10681	669	11155;11156	6	ASTEI04331-PA	ASTEI04331-PA
TETNTVVDESDDGTIR	R	T	16	0	1750.79	ASTEI04034-PA	ASTEI04034-PA	17	32	yes	yes	2	2.8097e-48	140.96	12870	613	13401	10	ASTEI04034-PA	ASTEI04034-PA
AVNDAGPSDPSNATPPIVCKPR	R	N	22	1	2262.11	ASTEI05705-PA	ASTEI05705-PA	4235	4256	yes	yes	2;3	1.1133e-96	140.95	1433	895	1499	29	ASTEI05705-PA	ASTEI05705-PA
TAAVSFEQQQQTIESFSSSSK	K	V	21	0	2289.08	ASTEI01465-PA	ASTEI01465-PA	3194	3214	yes	yes	2	9.1363e-82	140.95	12678	221	13207	5	ASTEI01465-PA	ASTEI01465-PA
HTVELLHEEQER	K	I	12	0	1518.74	ASTEI05916-PA	ASTEI05916-PA	806	817	yes	yes	2;3	1.1429e-29	140.91	5799	926	6035	41	ASTEI07614-PA	ASTEI07614-PA
KQTILGQLAPLIR	R	K	13	1	1449.9	ASTEI07579-PA	ASTEI07579-PA	225	237	yes	yes	3	2.2453e-34	140.91	7487	1190	7791	4	ASTEI07579-PA	ASTEI07579-PA
SPGYHYNPVSK	K	D	11	0	1247.59	ASTEI07614-PA	ASTEI07614-PA	96	106	yes	yes	1;2;3	5.8575e-27	140.91	12318	1196	12838	17	ASTEI05916-PA	ASTEI05916-PA
TLNVYHSNLILR	K	A	12	0	1441.8	ASTEI04993-PA	ASTEI04993-PA	162	173	yes	yes	2;3	1.1429e-29	140.91	13211	780	13753	47	ASTEI04993-PA	ASTEI04993-PA
IKDEDLQHLDAEFFK	K	I	15	1	1846.91	ASTEI05210-PA	ASTEI05210-PA	146	160	yes	yes	2;3;4	6.3143e-47	140.89	6342	808	6592	16	ASTEI05210-PA	ASTEI05210-PA
LCEAICPAQAITIEAEER	K	A	18	0	2072.99	ASTEI03110-PA	ASTEI03110-PA	140	157	yes	yes	2;3	2.4008e-68	140.89	7826	474	8138	46	ASTEI03110-PA	ASTEI03110-PA
VALSKFDQNVYLPYEK	K	L	16	1	1912.99	ASTEI10416-PA	ASTEI10416-PA	37	52	yes	yes	2;3	1.3564e-47	140.8	13707	1634	14267	22	ASTEI10416-PA	ASTEI10416-PA
KLLTEEEIEER	R	K	11	1	1387.72	ASTEI08184-PA	ASTEI08184-PA	525	535	yes	yes	2;3	8.2312e-27	140.78	7362	1300	7659	6	ASTEI11786-PA;ASTEI10870-PA;ASTEI10809-PA;ASTEI10807-PA;ASTEI04162-PA	ASTEI11786-PA
TVTAMDVVYALKR	K	Q	13	1	1465.8	ASTEI11786-PA;ASTEI10870-PA;ASTEI10809-PA;ASTEI10807-PA;ASTEI04162-PA	ASTEI11786-PA	81	93	yes	no	2;3	2.2908e-34	140.78	13580	629	14135;14136	48	ASTEI08184-PA	ASTEI08184-PA
EQPSVPVDPDRQCSAFANVGGNR	R	T	23	1	2499.16	ASTEI04596-PA	ASTEI04596-PA	1248	1270	yes	yes	2;3	5.3312e-97	140.73	3492	717	3627	24	ASTEI04596-PA	ASTEI04596-PA
VAEGMTLPELGYTQENIKPQGYAIQCR	R	V	27	1	3065.49	ASTEI08133-PA	ASTEI08133-PA	352	378	yes	yes	3;4	4.6302e-131	140.67	13674	1296	14231;14232	11	ASTEI08133-PA	ASTEI08133-PA
GAITDSASNTWCR	K	A	13	0	1437.63	ASTEI09118-PA	ASTEI09118-PA	1951	1963	yes	yes	2	7.2208e-34	140.57	4494	1439	4655	12	ASTEI09118-PA	ASTEI09118-PA
LPANHPLLTGQR	K	V	12	0	1315.74	ASTEI00222-PA	ASTEI00222-PA	218	229	yes	yes	2;3	3.0633e-30	140.57	8766	28	9104	51	ASTEI00222-PA	ASTEI00222-PA
QLRDTINSIQQDIGKR	K	M	16	2	1884.02	ASTEI04059-PA	ASTEI04059-PA	399	414	yes	yes	3;4	1.2148e-48	140.49	11031	615	11515	4	ASTEI04059-PA	ASTEI04059-PA
QQTDEVIPQVIVTEQEQPGDER	K	S	22	0	2537.22	ASTEI08184-PA	ASTEI08184-PA	5	26	yes	yes	2;3	4.9882e-96	140.48	11120	1300	11609	7	ASTEI08184-PA	ASTEI08184-PA
GPGTKDSPNLIPSAFDAR	R	L	18	1	1841.93	ASTEI09383-PA	ASTEI09383-PA	95	112	yes	yes	3	6.173e-69	140.46	5129	1477	5316	3	ASTEI09383-PA	ASTEI09383-PA
NLEEDDLENASCGPDLR	K	N	17	0	1945.83	ASTEI04183-PA	ASTEI04183-PA	2037	2053	yes	yes	2	2.464e-57	140.46	10121	633	10581	6	ASTEI04183-PA	ASTEI04183-PA
RVCVPIALR	K	Q	9	1	1082.64	ASTEI09829-PA	ASTEI09829-PA	125	133	yes	yes	2	1.2165e-24	140.35	11614	1534	12113	7	ASTEI09829-PA	ASTEI09829-PA
EYEQAVYAYKPSIEELEK	K	I	18	1	2188.06	ASTEI05722-PA	ASTEI05722-PA	678	695	yes	yes	2;3	1.2416e-67	140.28	3724	899	3864	15	ASTEI05722-PA	ASTEI05722-PA
LNNLCVIFDVNR	K	L	12	0	1475.76	ASTEI05662-PA	ASTEI05662-PA	175	186	yes	yes	2	1.2654e-29	140.24	8721	888	9059	2	ASTEI09484-PA	ASTEI09484-PA
PDYKVYYFNVK	M	A	11	1	1434.72	ASTEI09484-PA	ASTEI09484-PA	2	12	yes	yes	2;3	3.2452e-59	140.24	10555	1491	11025	36	ASTEI05662-PA	ASTEI05662-PA
RELPPDQAEYCIQR	R	M	14	1	1773.85	ASTEI05722-PA	ASTEI05722-PA	855	868	yes	yes	2;3	1.0959e-39	140.22	11366	899	11861	12	ASTEI05722-PA	ASTEI05722-PA
VYAVNNYGVSPPSPETR	R	S	17	0	1848.9	ASTEI05705-PA	ASTEI05705-PA	6503	6519	yes	yes	2;3	2.5546e-57	140.22	14956	895	15551	11	ASTEI05705-PA	ASTEI05705-PA
FTTANWSPIR	R	Y	10	0	1191.6	ASTEI03043-PA	ASTEI03043-PA	368	377	yes	yes	2	7.209e-20	140.16	4360	463	4518	3	ASTEI07898-PA	ASTEI07898-PA
LITPSVVSER	K	L	10	0	1099.62	ASTEI04889-PA	ASTEI04889-PA	66	75	yes	yes	2	7.209e-20	140.16	8397	764	8724	35	ASTEI04889-PA	ASTEI04889-PA
NLYVIAVHGIR	K	G	11	0	1253.72	ASTEI07898-PA	ASTEI07898-PA	36	46	yes	yes	2;3	4.6128e-21	140.16	10207	1252	10667	48	ASTEI04169-PA	ASTEI04169-PA
SNLQNTQYYR	K	Y	10	0	1285.61	ASTEI04169-PA	ASTEI04169-PA	363	372	yes	yes	2	7.209e-20	140.16	12268	630	12786	5	ASTEI03043-PA	ASTEI03043-PA
EVNVLVQQQAEK	K	S	12	0	1383.74	ASTEI05125-PA	ASTEI05125-PA	1105	1116	yes	yes	2	3.5847e-23	140.14	3675	801	3813	27	ASTEI08310-PA	ASTEI08310-PA
LTQEAVADLER	K	N	11	0	1243.64	ASTEI08310-PA	ASTEI08310-PA	418	428	yes	yes	2;3	7.2652e-21	140.14	9163	1323	9515	50	ASTEI05125-PA	ASTEI05125-PA
DPLNDTVVDQFK	K	K	12	0	1389.68	ASTEI08311-PA	ASTEI08311-PA	819	830	yes	yes	2	1.1426e-22	140.01	2466	1324	2569	6	ASTEI08311-PA	ASTEI08311-PA
VSAVNDEGVSEPLATDTYITAK	R	N	22	0	2279.12	ASTEI05705-PA	ASTEI05705-PA	3541	3562	yes	yes	2;3	9.9922e-87	139.95	14646	895	15235	62	ASTEI05705-PA	ASTEI05705-PA
LELAQYR	K	E	7	0	891.481	ASTEI10101-PA	ASTEI10101-PA	415	421	yes	yes	2	1.4861e-22	139.92	7975	1580	8293	51	ASTEI10101-PA	ASTEI10101-PA
LTELIGK	R	I	7	0	772.469	ASTEI04530-PA	ASTEI04530-PA	106	112	yes	yes	1	1.2048e-37	139.92	9107	709	9457	0	ASTEI04530-PA	ASTEI04530-PA
HLEIIYHINFLHLQEVEKR	R	F	19	1	2430.32	ASTEI07670-PA	ASTEI07670-PA	427	445	yes	yes	5	8.9058e-61	139.9	5674	1209	5886	2	ASTEI07670-PA	ASTEI07670-PA
IPIFSAAGLPHNEIAAQICR	K	Q	20	0	2177.14	ASTEI00470-PA	ASTEI00470-PA	176	195	yes	yes	2;3	6.6678e-73	139.9	6618	67	6879	41	ASTEI00470-PA	ASTEI00470-PA
APIRPDVVNEVSQLMR	K	R	16	1	1822.97	ASTEI00185-PA	ASTEI00185-PA	33	48	yes	yes	2;3	1.8918e-39	139.88	1041	25	1093;1094	16	ASTEI00185-PA	ASTEI00185-PA
DAGAIAGLNVLR	K	I	12	0	1168.66	ASTEI09055-PA	ASTEI09055-PA	1721	1732	yes	yes	2	2.0009e-22	139.86	1857	1430	1939	34	ASTEI10862-PA	ASTEI10862-PA
LAASTEQCLVQK	K	-	12	0	1346.69	ASTEI03054-PA	ASTEI03054-PA	131	142	yes	yes	2	2.0009e-22	139.86	7644	466	7951	26	ASTEI10499-PA	ASTEI10499-PA
LFEDEEQDLFR	R	D	11	0	1439.66	ASTEI10862-PA	ASTEI10862-PA	267	277	yes	yes	2	4.0553e-20	139.86	8051	1710	8369	11	ASTEI09055-PA	ASTEI09055-PA
MLNYNHLMPTR	K	Y	11	0	1388.67	ASTEI08573-PA	ASTEI08573-PA	74	84	yes	yes	2;3	4.0553e-20	139.86	9593	1353	9987	10	ASTEI08573-PA	ASTEI08573-PA
SLLPETIGVAAQNCYK	R	V	16	0	1762.89	ASTEI05709-PA	ASTEI05709-PA	52	67	yes	yes	2;3	4.3588e-40	139.86	12168	896	12678	28	ASTEI05709-PA	ASTEI05709-PA
VEVNNDSGAIR	R	K	11	0	1172.58	ASTEI10499-PA	ASTEI10499-PA	489	499	yes	yes	2	4.0553e-20	139.86	13931	1646	14496	9	ASTEI03054-PA	ASTEI03054-PA
AMQAEGVGLQEAR	K	D	13	0	1358.66	ASTEI07612-PA	ASTEI07612-PA	388	400	yes	yes	2	3.2376e-26	139.78	945	1195	991;992	13	ASTEI07612-PA	ASTEI07612-PA
GGYAEIVNLCPDVR	R	T	14	0	1561.76	ASTEI03494-PA	ASTEI03494-PA	369	382	yes	yes	2;3	7.439e-32	139.78	4796	530	4967	32	ASTEI03494-PA	ASTEI03494-PA
NQVICDFNTPPSR	K	G	13	0	1546.72	ASTEI01665-PA	ASTEI01665-PA	147	159	yes	yes	2	3.2376e-26	139.78	10319	264	10784	22	ASTEI01665-PA	ASTEI01665-PA
NLGFSQVDREENIR	K	R	14	1	1675.83	ASTEI10554-PA	ASTEI10554-PA	125	138	yes	yes	2;3	3.5927e-31	139.77	10137	1651	10597	10	ASTEI10554-PA	ASTEI10554-PA
DINAEVYK	K	F	8	0	950.471	ASTEI10416-PA	ASTEI10416-PA	150	157	yes	yes	1;2	8.8308e-12	139.74	2204	1634	2296	11	ASTEI10416-PA	ASTEI10416-PA
EAEAALWHR	K	N	9	0	1081.53	ASTEI07469-PA	ASTEI07469-PA	366	374	yes	yes	1;2	5.8419e-59	139.74	2772	1171	2881	4	ASTEI07469-PA	ASTEI07469-PA
FGMAAKYDLDKDACVR	K	A	16	2	1858.87	ASTEI06526-PA	ASTEI06526-PA	304	319	yes	yes	2	3.673e-39	139.71	3989	1015	4135	1	ASTEI06526-PA	ASTEI06526-PA
TGGGGAGGGGAGGASAAASEPKPEDSWR	R	R	28	1	2414.08	ASTEI04345-PA	ASTEI04345-PA	885	912	yes	yes	3	3.8949e-121	139.67	12950	671	13485	19	ASTEI04345-PA	ASTEI04345-PA
ELVEFLAEEIVAEKK	R	A	15	1	1745.95	ASTEI08238-PA	ASTEI08238-PA	80	94	yes	yes	3	1.1111e-39	139.64	3358	1310	3489	21	ASTEI08238-PA	ASTEI08238-PA
YGEDQVLIWRR	K	S	11	1	1433.74	ASTEI03617-PA	ASTEI03617-PA	108	118	yes	yes	2;3	9.3067e-24	139.64	15318	548	15925	67	ASTEI03617-PA	ASTEI03617-PA
HLSISSNINQPGLWLYR	R	V	17	0	1997.05	ASTEI09626-PA	ASTEI09626-PA	229	245	yes	yes	2;3	3.237e-49	139.58	5698	1504	5910	7	ASTEI09626-PA	ASTEI09626-PA
INVYYNEASGGKYVPR	R	A	16	1	1828.91	ASTEI06416-PA	ASTEI06416-PA	39	54	yes	yes	2;3	3.6845e-39	139.58	6594	1002	6854	25	ASTEI06416-PA	ASTEI06416-PA
TATPEQAQEVHAALRK	K	W	16	1	1748.92	ASTEI05709-PA	ASTEI05709-PA	174	189	yes	yes	2;3;4	1.0793e-39	139.58	12750	896	13280	47	ASTEI05709-PA	ASTEI05709-PA
LGQWPAESDGEIAGSIAGFDR	R	L	21	0	2175.02	ASTEI10604-PA	ASTEI10604-PA	96	116	yes	yes	2;3	2.58e-72	139.51	8204	1660	8526	5	ASTEI10604-PA	ASTEI10604-PA
VQEDDTLDPETQFLIGR	R	D	17	0	1974.95	ASTEI10180-PA	ASTEI10180-PA	284	300	yes	yes	2	1.5321e-48	139.49	14580	1595	15168	3	ASTEI10180-PA	ASTEI10180-PA
AVAPVATSYANTYK	K	V	14	0	1454.74	ASTEI02744-PA	ASTEI02744-PA	72	85	yes	yes	2	1.2791e-31	139.48	1365	418	1427	27	ASTEI02744-PA	ASTEI02744-PA
DVWEESDEHGTVR	R	F	13	0	1557.67	ASTEI08079-PA	ASTEI08079-PA	1319	1331	yes	yes	2;3	5.6651e-26	139.46	2704	1285	2813	9	ASTEI10416-PA	ASTEI10416-PA
ILGSAPKADLEETGRVLSIGDGIAR	R	V	25	2	2537.38	ASTEI10101-PA	ASTEI10101-PA	39	63	yes	yes	4	3.6467e-103	139.46	6434	1580	6685	2	ASTEI10101-PA	ASTEI10101-PA
IPFNVTPGSEQIR	K	A	13	0	1456.77	ASTEI10416-PA	ASTEI10416-PA	418	430	yes	yes	2	5.6651e-26	139.46	6607	1634	6868	36	ASTEI08079-PA	ASTEI08079-PA
VVASHGVCYIAWGGVENPK	K	A	19	0	2042	ASTEI03744-PA	ASTEI03744-PA	220	238	yes	yes	2;3	8.9624e-88	139.46	14809	567	15402	6	ASTEI03744-PA	ASTEI03744-PA
RQEQCLASTTLLAQPDQR	K	D	18	1	2114.05	ASTEI08321-PA	ASTEI08321-PA	297	314	yes	yes	2;3	5.0022e-59	139.44	11572	1327	12071	6	ASTEI08321-PA	ASTEI08321-PA
LAEQSLGKVSSTVDSK	R	A	16	1	1647.87	ASTEI03504-PA	ASTEI03504-PA	240	255	yes	yes	2;3	5.3979e-39	139.29	7691	532	8000	7	ASTEI03504-PA	ASTEI03504-PA
ITALTER	K	I	7	0	802.455	ASTEI08719-PA	ASTEI08719-PA	223	229	yes	yes	2	4.785e-22	139.28	6813	1378	7086	10	ASTEI08719-PA	ASTEI08719-PA
LKPPFPADVGVFGCPTTVSNVETVAVAPTICR	R	R	32	1	3398.74	ASTEI03941-PA	ASTEI03941-PA	251	282	yes	yes	3;4	1.2017e-149	139.22	8439	598	8766	34	ASTEI03941-PA	ASTEI03941-PA
CDVDIRKDLYANSVLSGGTTMYPGIADR	R	M	28	2	3086.48	ASTEI10165-PA;ASTEI03074-PA	ASTEI10165-PA	286	313	no	no	3;4	1.2499e-120	139.19	1593	1592;469	1664;1665	15	ASTEI10165-PA;ASTEI03074-PA	ASTEI10165-PA
ADGPAAEQQQSAAQQPDASSR	K	K	21	0	2111.95	ASTEI02611-PA	ASTEI02611-PA	100	120	yes	yes	2;3	4.0628e-72	139.11	221	400	232	12	ASTEI10015-PA	ASTEI10015-PA
TSRPNTAVIYENDEKFEIGK	R	C	20	2	2310.15	ASTEI05662-PA	ASTEI05662-PA	477	496	yes	yes	2;3;4	4.0251e-72	139.11	13421	888	13970	16	ASTEI05705-PA	ASTEI05705-PA
VNTTLCVICTINCANLVEGR	R	H	20	0	2306.12	ASTEI05705-PA	ASTEI05705-PA	6868	6887	yes	yes	2;3	1.003e-71	139.11	14518	895	15105	3	ASTEI05662-PA	ASTEI05662-PA
VTHINGFGTITGPNTVVAK	K	K	19	0	1925.04	ASTEI10015-PA	ASTEI10015-PA	145	163	yes	yes	2;3	2.1358e-59	139.11	14738	1565	15330	71	ASTEI02611-PA	ASTEI02611-PA
YDRYYLFADFDSYIK	K	T	15	1	1977.91	ASTEI07670-PA	ASTEI07670-PA	796	810	yes	yes	2;3	3.1412e-38	139.08	15233	1209	15838	31	ASTEI07670-PA	ASTEI07670-PA
HALIIYDDLSK	K	Q	11	0	1286.69	ASTEI10101-PA	ASTEI10101-PA	286	296	yes	yes	1;2;3	1.4228e-19	138.99	5513	1580	5722	54	ASTEI10753-PA	ASTEI10753-PA
IDSINATQASK	R	S	11	0	1146.59	ASTEI05662-PA	ASTEI05662-PA	24	34	yes	yes	2	1.4228e-19	138.99	6021	888	6266	5	ASTEI10101-PA	ASTEI10101-PA
IIEATDGIMVAR	K	G	12	0	1287.69	ASTEI07469-PA	ASTEI07469-PA	265	276	yes	yes	2	1.3018e-45	138.99	6270	1171	6518;6519	8	ASTEI07469-PA	ASTEI07469-PA
ISHEGQIQFAK	K	L	11	0	1256.65	ASTEI01671-PA	ASTEI01671-PA	123	133	yes	yes	2;3	1.4228e-19	138.99	6775	266	7046	16	ASTEI06317-PA	ASTEI06317-PA
NAGTDNEALAVR	R	G	12	0	1229.6	ASTEI06317-PA	ASTEI06317-PA	394	405	yes	yes	2	7.0202e-22	138.99	9775	989	10219	16	ASTEI05662-PA	ASTEI05662-PA
SDQSVSEVYQR	R	N	11	0	1296.59	ASTEI10753-PA	ASTEI10753-PA	121	131	yes	yes	2	1.4228e-19	138.99	11800	1686	12302	5	ASTEI01671-PA	ASTEI01671-PA
YASICQSQR	R	I	9	0	1111.51	ASTEI10732-PA	ASTEI10732-PA	174	182	yes	yes	2	7.8243e-18	138.98	15167	1682	15771	16	ASTEI10732-PA	ASTEI10732-PA
AVFDIYESLAGHTIDDAIKR	R	E	20	1	2233.14	ASTEI11406-PA	ASTEI11406-PA	264	283	yes	yes	3;4	1.709e-72	138.97	1395	1771	1459	4	ASTEI11406-PA	ASTEI11406-PA
FVANGMFHAELNEFLTR	R	E	17	0	1994.97	ASTEI08714-PA	ASTEI08714-PA	11	27	yes	yes	3	6.7631e-49	138.91	4371	1377	4529	1	ASTEI09967-PA	ASTEI09967-PA
IGRIEDVTPIPSDSTR	K	R	16	1	1754.92	ASTEI07745-PA;ASTEI04340-PA	ASTEI04340-PA	529	544	no	no	2;3	7.6981e-39	138.91	6208	670;1225	6454	9	ASTEI08714-PA	ASTEI08714-PA
IISSIEQKEENKAVEEK	R	L	17	2	1973.03	ASTEI09967-PA	ASTEI09967-PA	62	78	yes	yes	2;3;4	1.1211e-48	138.91	6320	1554	6570	17	ASTEI07745-PA;ASTEI04340-PA	ASTEI04340-PA
ALEQQIKELQVR	K	L	12	1	1453.83	ASTEI08310-PA	ASTEI08310-PA	1142	1153	yes	yes	2;3	3.5649e-21	138.89	799	1323	829	47	ASTEI08310-PA	ASTEI08310-PA
NSAATEYDLTDK	K	S	12	0	1326.59	ASTEI04387-PA	ASTEI04387-PA	301	312	yes	yes	2	7.5819e-22	138.89	10330	682	10795	23	ASTEI06555-PA	ASTEI06555-PA
SAPTAAALAHTR	M	R	12	0	1165.62	ASTEI06555-PA	ASTEI06555-PA	2	13	yes	yes	1;2	3.7862e-22	138.89	11706	1021	12206	0	ASTEI04387-PA	ASTEI04387-PA
GKASAVAAVLDITENQSSLHHQLGEESALLGQVYK	R	K	35	1	3662.89	ASTEI02887-PA	ASTEI02887-PA	578	612	yes	yes	4;5	3.3592e-151	138.84	4927	439	5104	7	ASTEI02887-PA	ASTEI02887-PA
ELTKDEEYEFR	K	V	11	1	1457.67	ASTEI05705-PA	ASTEI05705-PA	4811	4821	yes	yes	2;3	7.9526e-19	138.76	3351	895	3482	9	ASTEI05705-PA	ASTEI05705-PA
GANSVEDMQLR	R	M	11	0	1218.57	ASTEI01671-PA	ASTEI01671-PA	672	682	yes	yes	2	1.6914e-19	138.76	4514	266	4676;4677	8	ASTEI01671-PA	ASTEI01671-PA
LAEAEETIESLNQKCVALEK	R	T	20	1	2274.14	ASTEI08310-PA	ASTEI08310-PA	754	773	yes	yes	2;3	3.2045e-72	138.75	7671	1323	7979	4	ASTEI08310-PA	ASTEI08310-PA
VKFDEFLPIFSQVK	K	K	14	1	1695.92	ASTEI05524-PA	ASTEI05524-PA	63	76	yes	yes	2;3	1.2217e-30	138.73	14254	862	14830	32	ASTEI05524-PA	ASTEI05524-PA
IKLNHSFNEQQIEWFK	K	A	16	1	2060.05	ASTEI10416-PA	ASTEI10416-PA	757	772	yes	yes	2;3;4	9.1565e-39	138.66	6364	1634	6614	26	ASTEI10416-PA	ASTEI10416-PA
VGDVTDFSNFTSAVIDDK	K	A	18	0	1928.9	ASTEI08690-PA	ASTEI08690-PA	380	397	yes	yes	2;3	7.3855e-59	138.66	14019	1371	14586	43	ASTEI08690-PA	ASTEI08690-PA
QIVGVSDITENR	K	N	12	0	1329.69	ASTEI05012-PA	ASTEI05012-PA	24	35	yes	yes	2	9.134e-22	138.63	10930	783	11411	6	ASTEI05012-PA	ASTEI05012-PA
EIVDLTK	R	K	7	0	816.459	ASTEI02252-PA	ASTEI02252-PA	45	51	yes	yes	1;2	1.3526e-13	138.55	3138	355	3260	4	ASTEI02252-PA	ASTEI02252-PA
FDDNAEFR	R	Q	8	0	1012.42	ASTEI08119-PA	ASTEI08119-PA	224	231	yes	yes	2	4.9977e-19	138.54	3843	1292	3986	33	ASTEI08310-PA	ASTEI08310-PA
NDLENQLR	K	D	8	0	1000.49	ASTEI08310-PA	ASTEI08310-PA	270	277	yes	yes	2	2.0164e-40	138.54	9837	1323	10283	38	ASTEI08119-PA	ASTEI08119-PA
TPEPEELR	R	T	8	0	969.477	ASTEI04596-PA	ASTEI04596-PA	1430	1437	yes	yes	2	4.9977e-19	138.54	13307	717	13852	8	ASTEI04596-PA	ASTEI04596-PA
IVQGLSVDEFTR	K	S	12	0	1362.71	ASTEI03832-PA	ASTEI03832-PA	311	322	yes	yes	2	9.7976e-22	138.51	6961	581	7240	32	ASTEI03832-PA	ASTEI03832-PA
FYVEEEGKGVDASGNKVK	R	A	18	2	1954.96	ASTEI05047-PA	ASTEI05047-PA	122	139	yes	yes	2;3;4	4.9146e-58	138.46	4446	790	4605	65	ASTEI05047-PA	ASTEI05047-PA
FTTQLQSLEGLK	R	D	12	0	1363.73	ASTEI01466-PA	ASTEI01466-PA	3144	3155	yes	yes	2	1.0161e-21	138.45	4363	222	4521	10	ASTEI10247-PA	ASTEI10247-PA
TLEEEDEEAFKR	R	Q	12	1	1494.68	ASTEI10247-PA	ASTEI10247-PA	209	220	yes	yes	2;3	1.3995e-21	138.45	13156	1605	13696	25	ASTEI01466-PA	ASTEI01466-PA
AATLSEASGLVHR	K	I	13	0	1310.69	ASTEI00476-PA	ASTEI00476-PA	330	342	yes	yes	2;3	1.3635e-25	138.42	151	69	161	26	ASTEI00476-PA	ASTEI00476-PA
LPTEVQAVELLHK	R	A	13	0	1475.83	ASTEI02887-PA	ASTEI02887-PA	381	393	yes	yes	2;3	1.4523e-25	138.31	8818	439	9158	84	ASTEI02887-PA	ASTEI02887-PA
RNPTNVELFDCAQCNSEHSR	K	H	20	1	2433.05	ASTEI00393-PA	ASTEI00393-PA	218	237	yes	yes	3	5.8001e-72	138.28	11524	54	12022	6	ASTEI00393-PA	ASTEI00393-PA
ILSTMLSEAIR	R	L	11	0	1232.68	ASTEI01671-PA	ASTEI01671-PA	555	565	yes	yes	2	2.2967e-19	138.25	6493	266	6745	20	ASTEI08410-PA	ASTEI08410-PA
NPFDEPGKPGTPEAYDWDKNFIELR	K	W	25	2	2934.38	ASTEI05705-PA	ASTEI05705-PA	3563	3587	yes	yes	3;4	2.2525e-102	138.25	10257	895	10719	15	ASTEI05705-PA	ASTEI05705-PA
YSNVVINLVGR	K	D	11	0	1232.69	ASTEI08410-PA	ASTEI08410-PA	126	136	yes	yes	2	2.2967e-19	138.25	15635	1334	16254	22	ASTEI01671-PA	ASTEI01671-PA
TPFLTSGSDYSK	R	L	12	0	1301.61	ASTEI09235-PA	ASTEI09235-PA	55	66	yes	yes	2	1.1397e-21	138.24	13311	1453	13856	33	ASTEI06097-PA;ASTEI11539-PA	ASTEI11539-PA
AFDTNGKIDGEK	K	F	12	1	1293.62	ASTEI05481-PA	ASTEI05481-PA	145	156	yes	yes	2;3	5.3586e-21	138.24	372	852	389	14	ASTEI10416-PA	ASTEI10416-PA
LQLLEPFDVWNGK	R	D	13	0	1557.82	ASTEI10416-PA	ASTEI10416-PA	571	583	yes	yes	2	1.5065e-25	138.24	8885	1634	9226	3	ASTEI09235-PA	ASTEI09235-PA
TVLIMELINNVAK	K	A	13	0	1456.83	ASTEI06097-PA;ASTEI11539-PA	ASTEI11539-PA	135	147	no	no	1;2;3	1.5065e-25	138.24	13549	1783;953	14102;14103	94	ASTEI05481-PA	ASTEI05481-PA
LFADNNQQQLYR	R	F	12	0	1508.74	ASTEI03790-PA	ASTEI03790-PA	205	216	yes	yes	2	1.1494e-21	138.22	8039	573	8357	5	ASTEI03790-PA	ASTEI03790-PA
ASSELIVNTGCGPVK	M	G	15	0	1530.77	ASTEI09120-PA	ASTEI09120-PA	2	16	yes	yes	2	5.9239e-39	138.21	1243	1440	1301	0	ASTEI09120-PA	ASTEI09120-PA
EIVHHFLFATEQLMK	R	T	15	0	1841.95	ASTEI00476-PA	ASTEI00476-PA	307	321	yes	yes	2;3;4	2.8718e-39	138.21	3143	69	3265;3266	11	ASTEI01739-PA	ASTEI01739-PA
VPEANSAWMNTVIR	K	Q	14	0	1586.79	ASTEI01739-PA	ASTEI01739-PA	353	366	yes	yes	2	3.4992e-31	138.21	14533	281	15120	1	ASTEI00476-PA	ASTEI00476-PA
VTGYNGPENLEK	K	A	12	0	1319.64	ASTEI08719-PA	ASTEI08719-PA	77	88	yes	yes	2	1.1576e-21	138.2	14735	1378	15327	43	ASTEI08719-PA	ASTEI08719-PA
MVTLNNEVIPFYLTK	K	L	15	0	1780.94	ASTEI09484-PA	ASTEI09484-PA	118	132	yes	yes	2;3	1.2033e-38	138.19	9737	1491	10173;10174	20	ASTEI11432-PA;ASTEI02622-PA	ASTEI11432-PA
NADDISQEEYGEFYK	R	S	15	0	1806.76	ASTEI11432-PA;ASTEI02622-PA	ASTEI11432-PA	279	293	yes	no	2	1.2033e-38	138.19	9759	1775	10201	39	ASTEI09484-PA	ASTEI09484-PA
VHNCALALNAGIEK	R	A	14	0	1508.78	ASTEI00923-PA	ASTEI00923-PA	403	416	yes	yes	2;3	2.3473e-51	138.19	14116	135	14687	11	ASTEI00923-PA	ASTEI00923-PA
EITALAPSTMK	K	I	11	0	1160.61	ASTEI07742-PA	ASTEI07742-PA	317	327	yes	yes	1;2	2.7818e-07	138.08	3129	1224	3250;3251	13	ASTEI07742-PA	ASTEI07742-PA
FQSLGVAFYR	R	G	10	0	1186.61	ASTEI05487-PA	ASTEI05487-PA	70	79	yes	yes	2	3.8962e-18	138.08	4234	854	4388	3	ASTEI05487-PA	ASTEI05487-PA
CVLDNMQLERPDYGYFCR	K	A	18	1	2335.02	ASTEI04582-PA	ASTEI04582-PA	113	130	yes	yes	2;3	2.476e-59	138.05	1807	714	1889	9	ASTEI04582-PA	ASTEI04582-PA
NGFPGPQGPYYCGVGADKVYAR	K	D	22	1	2372.1	ASTEI04333-PA	ASTEI04333-PA	157	178	yes	yes	2;3	2.0352e-86	138.03	9961	668	10412	9	ASTEI04333-PA	ASTEI04333-PA
STMNFPIGGPTER	R	M	13	0	1405.67	ASTEI08736-PA	ASTEI08736-PA	67	79	yes	yes	2	1.6714e-25	138.02	12496	1380	13022;13023	18	ASTEI11111-PA	ASTEI11111-PA
VVSNDKDLYELR	R	Y	12	1	1449.75	ASTEI11111-PA	ASTEI11111-PA	120	131	yes	yes	2;3	5.9448e-21	138.02	14908	1738	15501	34	ASTEI08736-PA	ASTEI08736-PA
VFILGEEVAQYDGAYK	K	V	16	0	1800.89	ASTEI09467-PA	ASTEI09467-PA	45	60	yes	yes	2;3	2.7627e-39	138.01	13973	1489	14540	18	ASTEI09467-PA	ASTEI09467-PA
NADGQVPTSTLR	R	L	12	0	1257.63	ASTEI09457-PA	ASTEI09457-PA	497	508	yes	yes	2	1.2765e-21	138	9760	1487	10202	32	ASTEI09457-PA	ASTEI09457-PA
IATNVSELFR	K	T	10	0	1148.62	ASTEI00150-PA	ASTEI00150-PA	2547	2556	yes	yes	2	4.8019e-47	137.98	5944	21	6187	6	ASTEI08990-PA	ASTEI08990-PA
LVADGCGVQFR	R	N	11	0	1220.6	ASTEI01139-PA	ASTEI01139-PA	198	208	yes	yes	2	2.6143e-19	137.98	9199	164	9552	16	ASTEI01139-PA	ASTEI01139-PA
YITAQDDTYR	K	S	10	0	1244.57	ASTEI08990-PA	ASTEI08990-PA	1295	1304	yes	yes	2	4.0857e-18	137.98	15404	1418	16011	28	ASTEI00150-PA	ASTEI00150-PA
GTDWILNEIK	K	V	10	0	1187.62	ASTEI03941-PA	ASTEI03941-PA	98	107	yes	yes	1;2	3.8941e-06	137.95	5277	598	5474	18	ASTEI09094-PA	ASTEI09094-PA
IDSVTAQNVR	R	D	10	0	1101.58	ASTEI03504-PA	ASTEI03504-PA	427	436	no	no	2	4.1277e-18	137.95	6023	532	6268	14	ASTEI03941-PA	ASTEI03941-PA
TGTLTTNQMSVSR	K	M	13	0	1394.68	ASTEI09094-PA	ASTEI09094-PA	346	358	yes	yes	2	1.7273e-25	137.95	12994	1434	13530;13531	17	ASTEI03504-PA	ASTEI03504-PA
MSATFIGNSTAIQELFKR	K	I	18	1	2013.04	ASTEI06416-PA	ASTEI06416-PA	355	372	yes	yes	2;3	1.5115e-58	137.91	9678	1002	10099;10100	16	ASTEI06416-PA	ASTEI06416-PA
GTNFEPTGAAGSAAAIEQAPTGDFASK	R	T	27	0	2565.2	ASTEI07395-PA	ASTEI07395-PA	171	197	yes	yes	2;3	1.4717e-119	137.9	5303	1154	5500	23	ASTEI07395-PA	ASTEI07395-PA
AKLDNTPDLAR	R	F	11	1	1212.65	ASTEI00676-PA	ASTEI00676-PA	360	370	yes	yes	2;3	1.2741e-18	137.89	705	91	731	22	ASTEI10553-PA	ASTEI10553-PA
CFDGGIGINVPR	K	S	12	0	1303.63	ASTEI10553-PA	ASTEI10553-PA	417	428	yes	yes	2	1.1239e-45	137.89	1611	1650	1684	8	ASTEI09094-PA	ASTEI09094-PA
IGVFGEDEDTTGK	R	S	13	0	1366.63	ASTEI09094-PA	ASTEI09094-PA	632	644	yes	yes	1;2	6.7838e-21	137.89	6217	1434	6463	40	ASTEI03300-PA	ASTEI03300-PA
IYIDSNNNPER	K	F	11	0	1333.63	ASTEI03300-PA	ASTEI03300-PA	854	864	yes	yes	2	2.7097e-19	137.89	7023	500	7302	37	ASTEI00676-PA	ASTEI00676-PA
ITEIYEGTSEIQR	R	L	13	0	1537.76	ASTEI07479-PA	ASTEI07479-PA	921	933	yes	yes	2	1.8125e-25	137.84	6827	1172	7100	9	ASTEI07479-PA	ASTEI07479-PA
NTNATQLQTVAAK	K	A	13	0	1358.72	ASTEI04650-PA	ASTEI04650-PA	27	39	yes	yes	2	1.8125e-25	137.84	10399	724	10865	30	ASTEI04650-PA	ASTEI04650-PA
DDMHDPSGENSENLCALCR	R	Y	19	0	2218.87	ASTEI10347-PA	ASTEI10347-PA	500	518	yes	yes	2;3	1.1297e-59	137.81	1953	1621	2037	2	ASTEI10347-PA	ASTEI10347-PA
HAVVVTVERDPSTER	K	F	15	1	1693.87	ASTEI00886-PA	ASTEI00886-PA	391	405	yes	yes	2;3;4	3.4492e-39	137.8	5536	125	5745	22	ASTEI07375-PA	ASTEI07375-PA
HYYWYLTNEGIEYLR	R	A	15	0	2018.95	ASTEI07007-PA	ASTEI07007-PA	66	80	yes	yes	2;3	1.4354e-38	137.8	5857	1091	6095	2	ASTEI07007-PA	ASTEI07007-PA
SNSYATTGARPTSR	M	W	14	1	1467.71	ASTEI07375-PA	ASTEI07375-PA	2	15	yes	yes	2	1.8947e-31	137.8	12285	1151	12804	0	ASTEI00886-PA	ASTEI00886-PA
CSEHEFFCNNGR	R	C	12	0	1555.59	ASTEI07419-PA	ASTEI07419-PA	74	85	yes	yes	2;3	1.4041e-21	137.78	1758	1159	1840	8	ASTEI07419-PA	ASTEI07419-PA
NLLEGVDMVNDDDRR	R	W	15	1	1759.82	ASTEI05210-PA	ASTEI05210-PA	117	131	yes	yes	2;3	2.0351e-38	137.73	10159	808	10619	7	ASTEI06854-PA	ASTEI06854-PA
VDFTNVDEAIAHCEK	R	N	15	0	1746.79	ASTEI06854-PA	ASTEI06854-PA	145	159	yes	yes	2;3	1.4775e-38	137.73	13834	1068	14396	35	ASTEI05210-PA	ASTEI05210-PA
DAEAIVKQEQVPGGLVNPYTTLSADLISR	R	K	29	1	3083.61	ASTEI05722-PA	ASTEI05722-PA	579	607	yes	yes	2;3;4	1.3769e-136	137.7	1845	899	1927	3	ASTEI05722-PA	ASTEI05722-PA
IHDTHGGVDVLVNNAGIVR	R	S	19	0	1985.04	ASTEI02238-PA	ASTEI02238-PA	78	96	yes	yes	2;3;4	1.2602e-87	137.69	6234	352	6481	7	ASTEI02238-PA	ASTEI02238-PA
EADHAAPLYELTDRVPGNNVDGQVR	K	L	25	1	2735.33	ASTEI01821-PA	ASTEI01821-PA	255	279	yes	yes	2;3;4	1.5331e-102	137.64	2768	289	2877	20	ASTEI04136-PA	ASTEI04136-PA
NDNFGGGSSNFGGNAFGGNNSR	R	F	22	0	2145.88	ASTEI04136-PA	ASTEI04136-PA	999	1020	yes	yes	2	1.6607e-102	137.64	9842	624	10289	4	ASTEI01821-PA	ASTEI01821-PA
SPPIQSVPANYQNPYSPPNQLAR	K	N	23	0	2537.27	ASTEI01219-PA	ASTEI01219-PA	218	240	yes	yes	2;3	4.615e-86	137.64	12333	175	12855	15	ASTEI01219-PA	ASTEI01219-PA
GLVCETSVLDPEEGIRFR	K	G	18	1	2076.03	ASTEI06118-PA	ASTEI06118-PA	73	90	yes	yes	2;3	1.3109e-74	137.61	5039	959	5218	34	ASTEI06580-PA	ASTEI06580-PA
IRPDNLIEGHSYQFR	K	V	15	1	1843.93	ASTEI05705-PA	ASTEI05705-PA	4706	4720	yes	yes	2;3;4	7.2632e-38	137.61	6731	895	7000	61	ASTEI06118-PA	ASTEI06118-PA
LIPSADKYEMGYSNQQATLR	R	I	20	1	2284.12	ASTEI01466-PA	ASTEI01466-PA	287	306	yes	yes	2;3	1.1179e-70	137.61	8373	222	8699;8700	22	ASTEI05705-PA	ASTEI05705-PA
VLTVSQWANEDHFSTVQR	R	R	18	0	2116.03	ASTEI06580-PA	ASTEI06580-PA	883	900	yes	yes	2;3	2.9986e-59	137.61	14411	1025	14989	9	ASTEI01466-PA	ASTEI01466-PA
LGQSEATSLQHQMEVYR	R	K	17	0	1975.94	ASTEI05662-PA	ASTEI05662-PA	187	203	yes	yes	2;3	5.749e-48	137.53	8201	888	8522;8523	9	ASTEI05662-PA	ASTEI05662-PA
SQDRLNQLR	R	S	9	1	1128.6	ASTEI03271-PA	ASTEI03271-PA	30	38	yes	yes	2	1.593e-24	137.46	12355	495	12877	5	ASTEI03271-PA	ASTEI03271-PA
EEEEETLNAVGYDDIGGCR	R	K	19	0	2154.9	ASTEI02223-PA	ASTEI02223-PA	181	199	yes	yes	2	5.3769e-59	137.45	2908	350	3022	3	ASTEI08538-PA	ASTEI08538-PA
HYQCVQTSDQLLLTEVR	R	S	17	0	2089.03	ASTEI08538-PA	ASTEI08538-PA	489	505	yes	yes	2;3	1.3522e-75	137.45	5848	1350	6086	6	ASTEI06711-PA	ASTEI06711-PA
VDLVASQIALSGPMNVVGR	K	S	19	0	1925.04	ASTEI06711-PA	ASTEI06711-PA	96	114	yes	yes	2;3	5.3769e-59	137.45	13849	1047	14412	5	ASTEI02223-PA	ASTEI02223-PA
DIVFSFPVQIQNR	K	Q	13	0	1561.83	ASTEI03832-PA	ASTEI03832-PA	295	307	yes	yes	2	2.149e-25	137.4	2230	581	2323	7	ASTEI06551-PA	ASTEI06551-PA
RKVDQLTEQMTSK	R	T	13	2	1562.81	ASTEI06551-PA	ASTEI06551-PA	282	294	yes	yes	2;3	9.4607e-50	137.4	11458	1020	11953	9	ASTEI03832-PA	ASTEI03832-PA
TGQAAGFSYTDANK	K	A	14	0	1429.65	ASTEI03805-PA	ASTEI03805-PA	45	58	yes	yes	2	5.5194e-57	137.4	12972	577	13508	37	ASTEI03805-PA	ASTEI03805-PA
KPAYDRPDDDAEPEPNQNQNR	K	N	21	2	2468.1	ASTEI03561-PA	ASTEI03561-PA	333	353	yes	yes	3;4	4.2022e-72	137.39	7436	539	7739	19	ASTEI05705-PA	ASTEI05705-PA
THDTHMDVANLEPGQEYLFR	R	V	20	0	2372.09	ASTEI05705-PA	ASTEI05705-PA	3521	3540	yes	yes	2;3	2.5853e-71	137.39	13012	895	13549	8	ASTEI03561-PA	ASTEI03561-PA
KVWLDPNEINEIGNTNSR	K	Q	18	1	2098.04	ASTEI04933-PA	ASTEI04933-PA	21	38	yes	yes	2;3	4.6005e-59	137.27	7594	773	7899	15	ASTEI04933-PA	ASTEI04933-PA
NKNGETSTSTTLTVYENYETKPTPPTFISIK	K	D	31	2	3460.72	ASTEI03169-PA	ASTEI03169-PA	3572	3602	yes	yes	3;4	4.107e-138	137.21	10092	482	10552	11	ASTEI03169-PA	ASTEI03169-PA
TRPPVAAGAVGLAQR	K	C	15	1	1462.84	ASTEI02252-PA	ASTEI02252-PA	278	292	yes	yes	2;3	8.4018e-38	137.21	13391	355	13939	49	ASTEI02252-PA	ASTEI02252-PA
RVEFVDYGR	K	E	9	1	1139.57	ASTEI04596-PA	ASTEI04596-PA	967	975	yes	yes	2	2.8473e-17	136.96	11618	717	12117	9	ASTEI07469-PA	ASTEI07469-PA
VQYGIEFGKER	R	G	11	1	1324.68	ASTEI07469-PA	ASTEI07469-PA	472	482	yes	yes	2;3	1.792e-18	136.96	14618	1171	15207	72	ASTEI04596-PA	ASTEI04596-PA
ELVFDSPNSYEVR	R	Q	13	0	1553.74	ASTEI10753-PA	ASTEI10753-PA	194	206	yes	yes	2	2.5042e-25	136.93	3360	1686	3491	7	ASTEI10753-PA	ASTEI10753-PA
LTCSVTGPQPTWR	K	W	13	0	1501.73	ASTEI08184-PA	ASTEI08184-PA	908	920	yes	yes	2	2.5042e-25	136.93	9095	1300	9445	29	ASTEI08184-PA	ASTEI08184-PA
TTINGYVVSNGER	K	S	13	0	1408.69	ASTEI00150-PA	ASTEI00150-PA	1113	1125	yes	yes	2	2.5042e-25	136.93	13458	21	14007	10	ASTEI00150-PA	ASTEI00150-PA
ETPAELRPAMVEK	R	A	13	1	1469.75	ASTEI03043-PA	ASTEI03043-PA	651	663	yes	yes	2;3	1.1823e-24	136.92	3600	463	3736	7	ASTEI03043-PA	ASTEI03043-PA
MNVPVIGGHSGVTIIPVLSQTKPGVNFPQDK	K	I	31	1	3228.73	ASTEI08719-PA	ASTEI08719-PA	192	222	yes	yes	3;4	2.7416e-138	136.86	9631	1378	10041;10042	21	ASTEI08719-PA	ASTEI08719-PA
LSTFFESCGVADLITTCYGGR	K	N	21	0	2353.07	ASTEI01494-PA	ASTEI01494-PA	250	270	yes	yes	2;3	1.2468e-71	136.85	9063	226	9412	8	ASTEI01494-PA	ASTEI01494-PA
DQIAETTSEYEKEK	R	L	14	1	1669.77	ASTEI08224-PA	ASTEI08224-PA	372	385	yes	yes	2;3	2.7936e-30	136.83	2491	1305	2594	11	ASTEI08224-PA	ASTEI08224-PA
ELASVIQNENIELTR	R	S	15	0	1727.91	ASTEI04588-PA	ASTEI04588-PA	864	878	yes	yes	2	2.0214e-38	136.81	3208	715	3333	3	ASTEI05916-PA	ASTEI05916-PA
INELSVVNANYASLK	R	A	15	0	1633.87	ASTEI05916-PA	ASTEI05916-PA	755	769	yes	yes	2;3	2.0214e-38	136.81	6557	926	6817	55	ASTEI04588-PA	ASTEI04588-PA
LGFLTFCPTNLGTTIR	R	A	16	0	1809.94	ASTEI02221-PA	ASTEI02221-PA	296	311	yes	yes	2;3	1.4127e-43	136.81	8153	349	8472	54	ASTEI02221-PA	ASTEI02221-PA
AESNPAPIVR	K	W	10	0	1052.56	ASTEI02092-PA	ASTEI02092-PA	2378	2387	yes	yes	1;2	0.0012115	136.8	347	331	364	6	ASTEI02092-PA	ASTEI02092-PA
IQDLEAPR	K	M	8	0	940.498	ASTEI01466-PA	ASTEI01466-PA	2745	2752	yes	yes	2	1.0397e-18	136.75	6658	222	6922	11	ASTEI01466-PA	ASTEI01466-PA
VFENRDNPVNTDLINSIQQNLECCGK	R	R	26	1	3076.43	ASTEI09696-PA	ASTEI09696-PA	123	148	yes	yes	3	5.4999e-103	136.71	13955	1516	14520	2	ASTEI09696-PA	ASTEI09696-PA
DQDEFAINSYKR	K	S	12	1	1484.69	ASTEI04235-PA	ASTEI04235-PA	197	208	yes	yes	2;3	2.796e-21	136.7	2485	643	2588	4	ASTEI04235-PA	ASTEI04235-PA
QLTGVSLGSDAFFPFRDNVDR	R	A	21	1	2340.15	ASTEI03619-PA	ASTEI03619-PA	528	548	yes	yes	3	3.1454e-72	136.68	11040	549	11524	6	ASTEI03619-PA	ASTEI03619-PA
TGSQGQCTQVKVEFLNEQNR	R	Q	20	1	2322.1	ASTEI03371-PA	ASTEI03371-PA	17	36	yes	yes	2;3	2.0924e-75	136.68	12987	511	13523	12	ASTEI03371-PA	ASTEI03371-PA
LNEAEALHLEGQVEPK	R	D	16	0	1775.91	ASTEI01466-PA	ASTEI01466-PA	2916	2931	yes	yes	2;3	4.4665e-39	136.66	8680	222	9018	20	ASTEI02092-PA	ASTEI02092-PA
VENLYGVSDPSPYVQTYR	R	Q	18	0	2086	ASTEI02092-PA	ASTEI02092-PA	4119	4136	yes	yes	2	1.6939e-58	136.66	13909	331	14474	21	ASTEI01466-PA	ASTEI01466-PA
VINDNFGILEGLMTTVHATTATQK	K	T	24	0	2573.32	ASTEI04722-PA	ASTEI04722-PA	160	183	yes	yes	2;3;4	4.4871e-102	136.64	14191	734	14763;14764	46	ASTEI04722-PA	ASTEI04722-PA
AQWLKDQHLSPNEPK	R	Y	15	1	1789.91	ASTEI03746-PA	ASTEI03746-PA	37	51	yes	yes	2;3;4	5.0914e-38	136.63	1151	568	1206	31	ASTEI10140-PA	ASTEI10140-PA
TYADELTPIDSCNEVFK	K	A	17	0	2000.9	ASTEI10140-PA	ASTEI10140-PA	145	161	yes	yes	2;3	7.6886e-48	136.63	13622	1586	14178	10	ASTEI03746-PA	ASTEI03746-PA
AVVQVFEGTSGIDAK	K	N	15	0	1519.79	ASTEI00470-PA	ASTEI00470-PA	81	95	yes	yes	2;3	2.1467e-38	136.6	1480	67	1548	45	ASTEI10499-PA	ASTEI10499-PA
IYDNSIKPLETLYK	R	Y	14	1	1695.91	ASTEI00716-PA	ASTEI00716-PA	2115	2128	yes	yes	2;3	2.9773e-30	136.6	7010	97	7289	27	ASTEI03849-PA	ASTEI03849-PA
QVATPDLSFANGIPR	R	R	15	0	1584.83	ASTEI10499-PA	ASTEI10499-PA	63	77	yes	yes	2;3	2.1467e-38	136.6	11221	1646	11713	13	ASTEI00716-PA	ASTEI00716-PA
VELTPPSPGDIPAIR	K	D	15	0	1560.85	ASTEI03849-PA	ASTEI03849-PA	64	78	yes	yes	2;3	2.1467e-38	136.6	13900	588	14465	54	ASTEI00470-PA	ASTEI00470-PA
EHFGQYGEIESINVK	R	T	15	0	1748.84	ASTEI063681-PA	ASTEI063681-PA	95	109	yes	yes	2	2.1692e-38	136.57	3063	999	3182	6	ASTEI063681-PA	ASTEI063681-PA
DSYVGDEAQSKR	K	G	12	1	1353.62	ASTEI07267-PA;ASTEI07585-PA;ASTEI07584-PA;ASTEI07742-PA;ASTEI10164-PA;ASTEI10166-PA	ASTEI10166-PA	52	63	no	no	2;3	2.9299e-21	136.53	2576	1593;1591;1135;1224;1191;1192	2683	38	ASTEI10416-PA	ASTEI10416-PA
QGLLPLTFANPADYDKVQPHSK	K	I	22	1	2438.26	ASTEI10416-PA	ASTEI10416-PA	708	729	yes	yes	2;3;4	6.7257e-85	136.53	10845	1634	11323	67	ASTEI07267-PA;ASTEI07585-PA;ASTEI07584-PA;ASTEI07742-PA;ASTEI10164-PA;ASTEI10166-PA	ASTEI10166-PA
NFGDDVSALVVR	K	G	12	0	1290.66	ASTEI06317-PA	ASTEI06317-PA	679	690	yes	yes	2;3	2.1272e-21	136.53	9911	989	10361	2	ASTEI08305-PA	ASTEI08305-PA
VDATADFICRPK	K	W	12	1	1391.69	ASTEI08305-PA	ASTEI08305-PA	220	231	yes	yes	2;3	1.0002e-20	136.53	13815	1321	14377	9	ASTEI06317-PA	ASTEI06317-PA
ASAHLEGGAK	K	K	10	0	939.477	ASTEI04722-PA	ASTEI04722-PA	105	114	yes	yes	2	6.7661e-18	136.52	1171	734	1227	3	ASTEI04722-PA	ASTEI04722-PA
LVIIANNTPHLR	K	K	12	0	1359.8	ASTEI00859-PA	ASTEI00859-PA	48	59	yes	yes	2;3	2.1447e-21	136.5	9274	122	9627	20	ASTEI01730-PA	ASTEI01730-PA
NIEMVANEIGR	K	L	11	0	1244.62	ASTEI01730-PA	ASTEI01730-PA	144	154	yes	yes	2	4.3467e-19	136.5	10032	279	10488;10489	11	ASTEI00859-PA	ASTEI00859-PA
ADDDNTLEEIPEAENKNALR	M	N	20	1	2256.05	ASTEI02450-PA	ASTEI02450-PA	2	21	yes	yes	2;3	1.5249e-71	136.49	205	378	216	0	ASTEI06153-PA	ASTEI06153-PA
HYFQNTQGLIFVVDSNDRER	R	I	20	1	2437.18	ASTEI06153-PA	ASTEI06153-PA	80	99	no	no	3;4	8.1884e-72	136.49	5839	968	6077	3	ASTEI03067-PA	ASTEI03067-PA
LTCQGPTTESVYLVLLSQDR	R	N	20	0	2279.15	ASTEI03067-PA	ASTEI03067-PA	259	278	yes	yes	2	3.4078e-71	136.49	9094	467	9444	2	ASTEI02450-PA	ASTEI02450-PA
DNVDYVNIAAYDQQTPER	K	N	18	0	2109.96	ASTEI01821-PA	ASTEI01821-PA	675	692	yes	yes	2	1.8067e-58	136.43	2453	289	2556	2	ASTEI01821-PA	ASTEI01821-PA
VTTAGITITCENANDR	R	C	16	0	1734.82	ASTEI01510-PA	ASTEI01510-PA	43	58	yes	yes	2	4.8022e-39	136.39	14779	227	15372	17	ASTEI01510-PA	ASTEI01510-PA
FKSQEEQLELCR	R	I	12	1	1565.75	ASTEI07612-PA	ASTEI07612-PA	120	131	yes	yes	2;3	1.0421e-20	136.38	4087	1195	4237	11	ASTEI07612-PA	ASTEI07612-PA
KYTDIDNAPEEK	K	A	12	1	1421.67	ASTEI02851-PA	ASTEI02851-PA	93	104	yes	yes	2;3	7.2667e-22	136.38	7627	434	7934	6	ASTEI02851-PA	ASTEI02851-PA
FNASQLITQR	K	Q	10	0	1176.63	ASTEI04705-PA	ASTEI04705-PA	149	158	yes	yes	2	7.0493e-18	136.36	4181	730	4334	23	ASTEI04705-PA	ASTEI04705-PA
NVEGWEVGTWYGEPVYK	K	T	17	0	2011.93	ASTEI04697-PA	ASTEI04697-PA	100	116	yes	yes	2	8.2854e-48	136.35	10431	727	10898	16	ASTEI04697-PA	ASTEI04697-PA
NKVYQDFYDLGDEIGR	R	G	16	1	1930.91	ASTEI02092-PA	ASTEI02092-PA	4389	4404	yes	yes	2;3	2.2895e-38	136.34	10098	331	10558	34	ASTEI10347-PA	ASTEI10347-PA
WCTTSLEEQDKCDVLSK	R	A	17	1	2097.93	ASTEI10347-PA	ASTEI10347-PA	349	365	yes	yes	2;3	3.9067e-47	136.34	15016	1621	15619	15	ASTEI02092-PA	ASTEI02092-PA
EYLAQANYAEVIER	R	E	14	0	1667.82	ASTEI06287-PA	ASTEI06287-PA	363	376	yes	yes	2	6.8195e-31	136.33	3734	985	3874	7	ASTEI09235-PA	ASTEI09235-PA
LVSLSEQNLVDCSQK	K	Y	15	0	1718.85	ASTEI09235-PA	ASTEI09235-PA	493	507	yes	yes	2	2.3119e-38	136.33	9336	1453	9690	33	ASTEI08723-PA	ASTEI08723-PA
NLGDEFNSQHTILR	R	L	14	0	1642.81	ASTEI08723-PA	ASTEI08723-PA	2089	2102	yes	yes	2;3	6.8111e-31	136.33	10135	1379	10595	14	ASTEI06287-PA	ASTEI06287-PA
VLEQLTNQTPVYSK	K	A	14	0	1618.86	ASTEI05673-PA	ASTEI05673-PA	49	62	yes	yes	2;3	6.8195e-31	136.33	14320	891	14897	35	ASTEI05673-PA	ASTEI05673-PA
YLVVNADEGEPGTCK	K	D	15	0	1650.76	ASTEI03941-PA	ASTEI03941-PA	138	152	yes	yes	2	2.3119e-38	136.33	15501	598	16116	10	ASTEI03941-PA	ASTEI03941-PA
CIINATGPFTDSIR	K	K	14	0	1563.77	ASTEI04920-PA	ASTEI04920-PA	280	293	yes	yes	2	6.8684e-31	136.3	1664	771	1740	17	ASTEI04920-PA	ASTEI04920-PA
QLAGGVIFVK	K	E	10	0	1030.62	ASTEI07953-PA	ASTEI07953-PA	64	73	yes	yes	1;2	2.409e-06	136.27	10954	1259	11435	3	ASTEI08133-PA	ASTEI08133-PA
YYTNLADELVK	K	A	11	0	1327.67	ASTEI08133-PA	ASTEI08133-PA	738	748	yes	yes	1;2	0.00054231	136.27	15788	1296	16409	25	ASTEI07953-PA	ASTEI07953-PA
GFGLNCGFSGHTAMSLATR	K	Q	19	0	1982.91	ASTEI00150-PA	ASTEI00150-PA	2224	2242	yes	yes	2;3	1.8645e-59	136.26	4689	21	4857	5	ASTEI10416-PA	ASTEI10416-PA
YRGHLDNISNNMFIGATNIENNEMNK	K	I	26	1	3008.39	ASTEI10416-PA	ASTEI10416-PA	612	637	yes	yes	3;4	6.205e-103	136.26	15598	1634	16216	7	ASTEI00150-PA	ASTEI00150-PA
LSDIALGTAIPTR	K	T	13	0	1326.75	ASTEI07419-PA	ASTEI07419-PA	1835	1847	yes	yes	2	3.0316e-25	136.24	8961	1159	9306	39	ASTEI07419-PA	ASTEI07419-PA
MQEQLHLEATQR	K	Y	12	0	1482.72	ASTEI04596-PA	ASTEI04596-PA	1615	1626	yes	yes	2;3	1.5944e-35	136.24	9649	717	10063;10064	13	ASTEI04596-PA	ASTEI04596-PA
SKITANNFALGYSAGDFVLHTNVNDGR	K	E	27	1	2880.42	ASTEI06526-PA	ASTEI06526-PA	247	273	yes	yes	3;4	6.2034e-120	136.16	12077	1015	12584	12	ASTEI06526-PA	ASTEI06526-PA
MLGATNPADSEPGTIR	K	G	16	0	1628.78	ASTEI06894-PA	ASTEI06894-PA	108	123	yes	yes	2	5.1283e-39	136.14	9576	1076	9961;9962	12	ASTEI06894-PA	ASTEI06894-PA
YVQELYR	R	K	7	0	969.492	ASTEI09035-PA	ASTEI09035-PA	6	12	yes	yes	1;2	1.5606e-20	136.11	15741	1426	16361	16	ASTEI09035-PA	ASTEI09035-PA
VSADGETTKIEDDVCLEQVGNKPATER	R	E	27	2	2960.4	ASTEI03067-PA	ASTEI03067-PA	388	414	yes	yes	3;4	1.053e-119	136.1	14641	467	15230	13	ASTEI03067-PA	ASTEI03067-PA
VIIAGISCYSR	K	C	11	0	1237.65	ASTEI07756-PA	ASTEI07756-PA	183	193	yes	yes	2	4.9074e-19	136.02	14174	1228	14745	25	ASTEI07756-PA	ASTEI07756-PA
WFNLPTQNPPR	K	T	11	0	1368.69	ASTEI04596-PA	ASTEI04596-PA	1419	1429	yes	yes	2	4.9074e-19	136.02	15032	717	15635	27	ASTEI04596-PA	ASTEI04596-PA
AVTNCAFEFFR	K	K	11	0	1360.62	ASTEI04582-PA	ASTEI04582-PA	64	74	yes	yes	2	4.9496e-19	135.99	1473	714	1541	21	ASTEI04582-PA	ASTEI04582-PA
AAVPSGASTGVHEALELRDNEK	R	A	22	1	2250.12	ASTEI01631-PA	ASTEI01631-PA	33	54	yes	yes	2;3;4	4.0206e-86	135.91	167	259	177	43	ASTEI01631-PA	ASTEI01631-PA
AGAFSLITDSKDEADR	R	T	16	1	1694.81	ASTEI07332-PA	ASTEI07332-PA	289	304	yes	yes	2;3	2.5569e-38	135.89	438	1145	456	10	ASTEI07332-PA	ASTEI07332-PA
STELLIR	K	K	7	0	830.486	ASTEI02499-PA;ASTEI10803-PA;ASTEI10871-PA;ASTEI10806-PA;ASTEI05245-PA;ASTEI02500-PA	ASTEI02499-PA	177	183	yes	no	2	2.2472e-21	135.87	12477	384	13001	22	ASTEI02499-PA;ASTEI10803-PA;ASTEI10871-PA;ASTEI10806-PA;ASTEI05245-PA;ASTEI02500-PA	ASTEI02499-PA
DVIIDIVSYR	K	R	10	0	1191.65	ASTEI09419-PA	ASTEI09419-PA	506	515	yes	yes	2	7.97e-18	135.86	2649	1480	2757	13	ASTEI09419-PA	ASTEI09419-PA
LLQEDLESER	R	G	10	0	1230.61	ASTEI05916-PA	ASTEI05916-PA	45	54	yes	yes	2	7.97e-18	135.86	8600	926	8929	34	ASTEI05916-PA	ASTEI05916-PA
LSNRPAYMPTEGK	R	M	13	1	1462.72	ASTEI05722-PA	ASTEI05722-PA	352	364	yes	yes	2;3	1.565e-24	135.86	9031	899	9379;9380	28	ASTEI05722-PA	ASTEI05722-PA
SEELLSENTR	R	T	10	0	1176.56	ASTEI05705-PA	ASTEI05705-PA	44	53	yes	yes	2	7.97e-18	135.86	11825	895	12328	4	ASTEI05705-PA	ASTEI05705-PA
VRDYAEFYK	K	T	9	1	1189.58	ASTEI01688-PA	ASTEI01688-PA	48	56	yes	yes	2	1.3014e-16	135.86	14624	271	15213	7	ASTEI01688-PA	ASTEI01688-PA
ANMYNELNNTR	R	T	11	0	1338.6	ASTEI08310-PA	ASTEI08310-PA	579	589	yes	yes	2;3	5.1742e-19	135.8	997	1323	1047;1048	41	ASTEI08310-PA	ASTEI08310-PA
SGVDDILAYKR	M	D	11	1	1235.65	ASTEI03579-PA	ASTEI03579-PA	2	12	yes	yes	2	8.3774e-19	135.8	11967	542	12472	0	ASTEI03579-PA	ASTEI03579-PA
YGSDFTAALAGGYQTGGHGKPASHELK	K	V	27	1	2719.3	ASTEI00150-PA	ASTEI00150-PA	1634	1660	yes	yes	3;4;5	6.7557e-120	135.8	15343	21	15950	19	ASTEI00150-PA	ASTEI00150-PA
NFADVVK	K	E	7	0	791.418	ASTEI07612-PA	ASTEI07612-PA	437	443	yes	yes	1	1.6929e-20	135.77	9901	1195	10351	6	ASTEI07612-PA	ASTEI07612-PA
RTIQFVDWCPTGFK	K	V	14	1	1753.86	ASTEI11367-PA;ASTEI08057-PA;ASTEI11276-PA	ASTEI11367-PA	339	352	no	no	2;3	1.0874e-30	135.72	11608	1766;1758	12107	15	ASTEI11367-PA;ASTEI08057-PA;ASTEI11276-PA	ASTEI11367-PA
GIAQVIFSR	K	I	9	0	989.566	ASTEI06893-PA	ASTEI06893-PA	221	229	yes	yes	2	2.8617e-17	135.71	4833	1075	5009	15	ASTEI06893-PA	ASTEI06893-PA
QLAIAVTNPNAR	K	L	12	0	1266.7	ASTEI03245-PA	ASTEI03245-PA	116	127	yes	yes	1;2	2.1268e-05	135.71	10958	492	11439	31	ASTEI03245-PA	ASTEI03245-PA
SMEGYPFNPCLTEAQYKEMEEK	R	V	22	1	2680.15	ASTEI02221-PA	ASTEI02221-PA	183	204	yes	yes	2;3	8.3138e-85	135.67	12235	349	12749;12750	19	ASTEI02221-PA	ASTEI02221-PA
TVCIEKNDTLGGTCLNVGCIPSK	K	A	23	1	2535.21	ASTEI10015-PA	ASTEI10015-PA	65	87	yes	yes	2;3	3.883e-85	135.62	13508	1565	14060	42	ASTEI10015-PA	ASTEI10015-PA
SLEVEVK	K	Q	7	0	802.444	ASTEI05916-PA	ASTEI05916-PA	827	833	yes	yes	1;2	4.1112e-09	135.6	12123	926	12631	5	ASTEI05916-PA	ASTEI05916-PA
YFPTQALNFAFK	R	D	12	0	1445.73	ASTEI08607-PA;ASTEI04331-PA	ASTEI04331-PA	83	94	no	no	1;2;3	9.9869e-07	135.56	15292	666;1356	15898	58	ASTEI08607-PA;ASTEI04331-PA	ASTEI04331-PA
AHVHYVVTEYGIANLFGR	R	S	18	0	2045.05	ASTEI10688-PA	ASTEI10688-PA	424	441	yes	yes	2;3;4	2.2252e-58	135.55	582	1674	606	19	ASTEI10688-PA	ASTEI10688-PA
DAHGITHGGYSYVDANGHVQSVK	K	Y	23	0	2411.13	ASTEI01256-PA	ASTEI01256-PA	56	78	yes	yes	2;3;4;5	2.0313e-86	135.55	1869	184	1951	23	ASTEI01256-PA	ASTEI01256-PA
TVIDLPENYHTDRYKPIGDSLQTR	K	F	24	2	2830.43	ASTEI10663-PA	ASTEI10663-PA	2258	2281	yes	yes	3;4	9.7309e-102	135.54	13539	1670	14092	3	ASTEI10663-PA	ASTEI10663-PA
DCFIVYQGHHGDAGAQMAHAILPGAAYTEK	K	Q	30	0	3227.49	ASTEI05686-PA	ASTEI05686-PA	586	615	yes	yes	3;4;5	8.5469e-138	135.49	1918	893	2002	15	ASTEI05686-PA	ASTEI05686-PA
MLLECTHEAIIDAGINPQEIR	R	G	21	0	2422.2	ASTEI05210-PA	ASTEI05210-PA	175	195	yes	yes	3	4.2392e-72	135.49	9588	808	9979	2	ASTEI05210-PA	ASTEI05210-PA
AESSSNVDIINPNAIK	K	G	16	0	1670.85	ASTEI03169-PA	ASTEI03169-PA	4821	4836	yes	yes	2;3	5.974e-39	135.47	349	482	366	43	ASTEI08036-PA	ASTEI08036-PA
DADYINGVNEYVVDLKR	K	N	17	1	1981.97	ASTEI08036-PA	ASTEI08036-PA	805	821	yes	yes	2;3	3.3422e-48	135.47	1844	1281	1926	5	ASTEI04775-PA	ASTEI04775-PA
LAQCLLDGERFDEALR	R	F	16	1	1904.94	ASTEI04775-PA	ASTEI04775-PA	769	784	yes	yes	3	1.4355e-39	135.47	7760	749	8071	5	ASTEI03169-PA	ASTEI03169-PA
ISTFSPLIVR	K	L	10	0	1131.67	ASTEI09239-PA	ASTEI09239-PA	238	247	yes	yes	2	8.7589e-18	135.43	6795	1457	7067	41	ASTEI09239-PA	ASTEI09239-PA
THFYNATQNADENVTQWYGR	R	L	20	0	2414.07	ASTEI01456-PA	ASTEI01456-PA	92	111	yes	yes	3	1.0711e-71	135.38	13013	219	13550	7	ASTEI01456-PA	ASTEI01456-PA
GSNALMVEIFADHPGQSADPAAAK	K	G	24	0	2396.14	ASTEI08311-PA	ASTEI08311-PA	832	855	yes	yes	2;3	2.5464e-101	135.3	5248	1324	5442;5443	10	ASTEI08311-PA	ASTEI08311-PA
QNQVDSIVSDIGDRLESLKR	K	Q	20	2	2271.18	ASTEI10793-PA	ASTEI10793-PA	2637	2656	yes	yes	4	7.6987e-72	135.29	11068	1698	11555	4	ASTEI10793-PA	ASTEI10793-PA
RLVTAVNDIEKR	R	I	12	2	1412.81	ASTEI02221-PA	ASTEI02221-PA	276	287	yes	yes	2;3	1.1483e-21	135.26	11509	349	12004	50	ASTEI02221-PA	ASTEI02221-PA
SFNAIPAHHQNVDVVIVR	K	Q	18	0	2015.07	ASTEI00584-PA	ASTEI00584-PA	145	162	yes	yes	2;3;4	2.3741e-58	135.24	11888	80	12393	60	ASTEI00584-PA	ASTEI00584-PA
HAVETTAQSENKITWNVIR	R	D	19	1	2196.13	ASTEI00222-PA	ASTEI00222-PA	550	568	yes	yes	2;3	1.4023e-86	135.18	5532	28	5741	0	ASTEI00222-PA	ASTEI00222-PA
SLFHNPHTNALPDGYEH	K	-	17	0	1947.89	ASTEI01211-PA	ASTEI01211-PA	94	110	yes	yes	2;3;4	1.0869e-47	135.15	12126	174	12634	109	ASTEI01211-PA	ASTEI01211-PA
DIYLPTPSWGNHGPIFR	K	H	17	0	1968.98	ASTEI07332-PA	ASTEI07332-PA	155	171	yes	yes	2;3	2.6386e-48	135.14	2234	1145	2328	18	ASTEI09457-PA	ASTEI09457-PA
LVTVYTDEEGYGWSR	K	S	15	0	1773.82	ASTEI08379-PA	ASTEI08379-PA	270	284	yes	yes	2	3.0211e-38	135.14	9350	1332	9704	6	ASTEI08379-PA	ASTEI08379-PA
TMQTHAAVFREEK	K	T	13	1	1546.76	ASTEI09457-PA	ASTEI09457-PA	514	526	yes	yes	2;3	1.8236e-24	135.14	13253	1487	13797	4	ASTEI07332-PA	ASTEI07332-PA
DAPGLETAALHNK	K	-	13	0	1335.68	ASTEI01282-PA	ASTEI01282-PA	278	290	yes	yes	2;3	3.9086e-25	135.1	1891	187	1974	57	ASTEI11367-PA;ASTEI11276-PA	ASTEI11367-PA
QLFHPEQLITGK	R	E	12	0	1409.77	ASTEI11367-PA;ASTEI11276-PA	ASTEI11367-PA	85	96	no	no	2;3	2.9567e-21	135.1	10986	1766;1758	11469	29	ASTEI01282-PA	ASTEI01282-PA
AAGLQKPGAVATNQPQANR	R	L	19	1	1891	ASTEI07346-PA	ASTEI07346-PA	30	48	yes	yes	3	2.4007e-59	135.09	78	1147	83	5	ASTEI11367-PA;ASTEI11276-PA	ASTEI11367-PA
AVFVDLEPTVVDEVRTGTYR	R	Q	20	1	2265.16	ASTEI11367-PA;ASTEI11276-PA	ASTEI11367-PA	65	84	no	no	3	1.1278e-71	135.09	1405	1766;1758	1469	1	ASTEI09193-PA	ASTEI09193-PA
ETYGYSPRPIYDHHYTR	R	S	17	1	2153.99	ASTEI03534-PA	ASTEI03534-PA	73	89	yes	yes	2;3;4;5	2.6437e-48	135.09	3615	534	3752	36	ASTEI07346-PA	ASTEI07346-PA
FTPGAFTNQVQTAFREPR	R	L	18	1	2066.03	ASTEI09193-PA	ASTEI09193-PA	110	127	yes	yes	2;3	5.8757e-59	135.09	4352	1446	4510	18	ASTEI04596-PA	ASTEI04596-PA
INTDFNTVDNFSPTVDER	K	L	18	0	2082.95	ASTEI03792-PA	ASTEI03792-PA	6671	6688	yes	yes	2	7.7469e-75	135.09	6586	574	6846	1	ASTEI04504-PA	ASTEI04504-PA
ITVLPDDECLEEKPAVSEK	R	C	19	1	2171.07	ASTEI03067-PA	ASTEI03067-PA	456	474	yes	yes	2;3	2.4015e-59	135.09	6875	467	7151	11	ASTEI03792-PA	ASTEI03792-PA
LLEQPDVSADRVYTGEVAR	R	L	19	1	2117.08	ASTEI04504-PA	ASTEI04504-PA	250	268	yes	yes	3	2.4015e-59	135.09	8524	707	8852	3	ASTEI03534-PA	ASTEI03534-PA
TGVSAISAALNAHANLNGR	K	S	19	0	1835.96	ASTEI04596-PA	ASTEI04596-PA	450	468	yes	yes	2;3	3.1623e-75	135.09	13000	717	13537	16	ASTEI03067-PA	ASTEI03067-PA
KMLGATNPADSEPGTIR	R	G	17	1	1756.88	ASTEI06894-PA	ASTEI06894-PA	107	123	yes	yes	2;3	1.5193e-47	135.08	7403	1076	7701;7702	7	ASTEI07670-PA	ASTEI07670-PA
LAQLLEKDYGVK	K	V	12	1	1375.77	ASTEI07670-PA	ASTEI07670-PA	573	584	yes	yes	2;3	1.3942e-20	135.08	7773	1209	8084	82	ASTEI06894-PA	ASTEI06894-PA
RDQAFTYISEEEEER	R	A	15	1	1900.84	ASTEI04183-PA	ASTEI04183-PA	4349	4363	yes	yes	2	4.1167e-53	135.08	11346	633	11840	1	ASTEI04183-PA	ASTEI04183-PA
QRPVFTQPLQNIDFVAEGQTAHFECR	K	L	26	1	3087.5	ASTEI01466-PA	ASTEI01466-PA	2366	2391	yes	yes	3;4	8.0936e-103	135.06	11139	222	11628	30	ASTEI01466-PA	ASTEI01466-PA
KALEQQIKELQVR	R	L	13	2	1581.92	ASTEI08310-PA	ASTEI08310-PA	1141	1153	yes	yes	2;3	2.3874e-28	135.04	7067	1323	7348	45	ASTEI08310-PA	ASTEI08310-PA
LLEKDEEIESIR	R	R	12	1	1472.77	ASTEI05916-PA	ASTEI05916-PA	504	515	yes	yes	2;3	1.4121e-20	135.02	8518	926	8846	33	ASTEI11786-PA;ASTEI10870-PA;ASTEI10809-PA;ASTEI10807-PA;ASTEI04162-PA;ASTEI052400-PA	ASTEI11786-PA
NLVGVSHTEAEAK	R	A	13	0	1353.69	ASTEI02598-PA	ASTEI02598-PA	124	136	yes	yes	2;3	3.9699e-25	135.02	10202	396	10662	18	ASTEI07746-PA	ASTEI07746-PA
NSLGACVDIDECSR	R	G	14	0	1594.67	ASTEI04229-PA	ASTEI04229-PA	511	524	yes	yes	2	9.1096e-31	135.02	10354	642	10819	7	ASTEI06897-PA	ASTEI06897-PA
RFSSVVQTYGR	R	R	11	1	1298.67	ASTEI07746-PA	ASTEI07746-PA	112	122	yes	yes	2;3	8.3834e-19	135.02	11381	1226	11876	5	ASTEI05916-PA	ASTEI05916-PA
RISGLIYEETR	K	G	11	1	1335.71	ASTEI11786-PA;ASTEI10870-PA;ASTEI10809-PA;ASTEI10807-PA;ASTEI04162-PA;ASTEI052400-PA	ASTEI11786-PA	46	56	yes	no	2;3	8.3834e-19	135.02	11447	629	11942	31	ASTEI04229-PA	ASTEI04229-PA
TNTVVNATGVWGR	R	D	13	0	1373.71	ASTEI06897-PA	ASTEI06897-PA	242	254	yes	yes	2	3.9699e-25	135.02	13292	1079	13837	8	ASTEI02598-PA	ASTEI02598-PA
TIVDISSHK	R	T	9	0	998.54	ASTEI05916-PA	ASTEI05916-PA	197	205	yes	yes	1;2	0.0007074	135	13106	926	13645	2	ASTEI05916-PA	ASTEI05916-PA
DYDPEEYVPKPAR	R	H	13	1	1577.74	ASTEI01084-PA	ASTEI01084-PA	3206	3218	yes	yes	2;3	1.8768e-24	134.99	2725	156	2834	5	ASTEI05686-PA	ASTEI05686-PA
LADFFMTDPITR	K	A	12	0	1425.7	ASTEI05686-PA	ASTEI05686-PA	714	725	yes	yes	2	3.0195e-21	134.99	7656	893	7963;7964	16	ASTEI03067-PA	ASTEI03067-PA
WGEWSGPSECSR	R	T	12	0	1436.58	ASTEI03067-PA	ASTEI03067-PA	20	31	yes	yes	2	3.0195e-21	134.99	15040	467	15643	24	ASTEI01084-PA	ASTEI01084-PA
DLSSDQLDEILR	R	Y	12	0	1402.69	ASTEI00450-PA	ASTEI00450-PA	680	691	yes	yes	2	3.0269e-21	134.98	2375	62	2470	23	ASTEI03043-PA	ASTEI03043-PA
ICHFFVSGFYFGR	K	L	13	0	1635.77	ASTEI00150-PA	ASTEI00150-PA	2855	2867	yes	yes	3	9.6864e-26	134.98	5964	21	6207	4	ASTEI00450-PA	ASTEI00450-PA
SYYEVNKEFAAR	K	T	12	1	1475.7	ASTEI03043-PA	ASTEI03043-PA	141	152	yes	yes	2;3	1.4232e-20	134.98	12668	463	13197	25	ASTEI00150-PA	ASTEI00150-PA
AADYEALHELGTICIMCNDSAIDFNEVK	K	K	28	0	3198.43	ASTEI09094-PA	ASTEI09094-PA	397	424	yes	yes	3	3.9194e-120	134.91	35	1434	37	4	ASTEI09094-PA	ASTEI09094-PA
AVLVDLEPGTMDSVR	R	S	15	0	1600.81	ASTEI06416-PA;ASTEI10195-PA	ASTEI06416-PA	55	69	no	no	2;3	3.1718e-38	134.88	1430	1002;1598	1495;1496	35	ASTEI09954-PA	ASTEI09954-PA
IIEEAPAPGLSEELR	K	K	15	0	1622.85	ASTEI07873-PA	ASTEI07873-PA	267	281	yes	yes	2	3.1718e-38	134.88	6273	1247	6522	9	ASTEI07873-PA	ASTEI07873-PA
KENVALQLEAAYRER	K	A	15	2	1788.95	ASTEI09954-PA	ASTEI09954-PA	156	170	yes	yes	2;3;4	1.2734e-38	134.88	7148	1552	7434	42	ASTEI06416-PA;ASTEI10195-PA	ASTEI06416-PA
SAGDYDVQVGGSLNK	K	H	15	0	1508.71	ASTEI00150-PA	ASTEI00150-PA	1270	1284	yes	yes	2	3.1718e-38	134.88	11682	21	12182	9	ASTEI00150-PA	ASTEI00150-PA
LDNCHSTPLHVAEYLLDSAR	R	K	20	0	2310.11	ASTEI08036-PA	ASTEI08036-PA	550	569	yes	yes	3;4	1.1878e-71	134.86	7909	1281	8227	9	ASTEI08036-PA	ASTEI08036-PA
ILASDRPYILPDELRR	R	E	16	2	1926.07	ASTEI05722-PA	ASTEI05722-PA	840	855	yes	yes	2;3;4	2.7304e-39	134.81	6391	899	6642	47	ASTEI05722-PA	ASTEI05722-PA
NEKASENYNTEFIYR	R	L	15	1	1876.86	ASTEI01618-PA	ASTEI01618-PA	637	651	yes	yes	2	1.513e-37	134.81	9874	257	10321	2	ASTEI01618-PA	ASTEI01618-PA
YDQSTYLNR	R	A	9	0	1158.53	ASTEI04842-PA	ASTEI04842-PA	15	23	yes	yes	2	3.4642e-17	134.77	15230	759	15835	21	ASTEI04842-PA	ASTEI04842-PA
IDHNGEYVCEAVGYPK	R	S	16	0	1849.83	ASTEI07419-PA	ASTEI07419-PA	678	693	yes	yes	2;3	6.8695e-39	134.76	5995	1159	6240	10	ASTEI07419-PA	ASTEI07419-PA
RLVTAVNDIEK	R	R	11	1	1256.71	ASTEI02221-PA	ASTEI02221-PA	276	286	yes	yes	2;3	8.8101e-19	134.75	11508	349	12003	21	ASTEI02221-PA	ASTEI02221-PA
ATVTEVGGILTGK	M	L	13	0	1244.7	ASTEI10608-PA	ASTEI10608-PA	2	14	yes	yes	2	2.1098e-25	134.68	1352	1661	1414	0	ASTEI10608-PA	ASTEI10608-PA
DIVHSGLDYTMER	K	S	13	0	1534.71	ASTEI08688-PA	ASTEI08688-PA	502	514	yes	no	2;3	4.2249e-25	134.68	2231	1370	2324;2325	9	ASTEI08688-PA	ASTEI08688-PA
DKLQWSVHLTNR	R	A	12	1	1495.79	ASTEI03169-PA	ASTEI03169-PA	3737	3748	yes	yes	2;3	1.5027e-20	134.68	2260	482	2354	12	ASTEI07670-PA	ASTEI07670-PA
FSSDRTIAEYAR	K	Q	12	1	1414.68	ASTEI07670-PA	ASTEI07670-PA	839	850	yes	yes	2;3	1.5027e-20	134.68	4305	1209	4461	3	ASTEI03169-PA	ASTEI03169-PA
MKYEGDCCCLYIK	K	E	13	1	1738.72	ASTEI02092-PA	ASTEI02092-PA	3875	3887	yes	yes	2;3	2.0118e-24	134.61	9555	331	9933;9934	9	ASTEI05705-PA	ASTEI05705-PA
TIDVESYATTIQVR	K	H	14	0	1594.82	ASTEI05705-PA	ASTEI05705-PA	1937	1950	yes	yes	2;3	9.8311e-31	134.61	13045	895	13583	11	ASTEI02092-PA	ASTEI02092-PA
KYGLTTAEYQPYPDDGLGYGDYPK	K	L	24	1	2710.24	ASTEI00372-PA	ASTEI00372-PA	74	97	yes	yes	2;3	4.0404e-101	134.56	7620	49	7927	47	ASTEI11056-PA	ASTEI11056-PA
LTQELLMSLSMR	K	E	12	0	1420.74	ASTEI11056-PA	ASTEI11056-PA	78	89	yes	yes	3	7.9093e-22	134.56	9165	1732	9517;9518	2	ASTEI08658-PA	ASTEI08658-PA
QQINEQYSSELGR	R	D	13	0	1550.73	ASTEI08658-PA	ASTEI08658-PA	53	65	yes	yes	2	4.319e-25	134.56	11100	1364	11589	4	ASTEI00372-PA	ASTEI00372-PA
GFGGVSNGPPENK	R	M	13	0	1258.59	ASTEI04775-PA	ASTEI04775-PA	1677	1689	yes	yes	2	4.3741e-25	134.49	4688	749	4856	11	ASTEI08960-PA	ASTEI08960-PA
KWVYDPFSTHNR	K	L	12	1	1548.75	ASTEI08960-PA	ASTEI08960-PA	419	430	yes	yes	2;3	4.5575e-21	134.49	7606	1412	7913	41	ASTEI04775-PA	ASTEI04775-PA
LADGDQYFDLHR	R	S	12	0	1448.67	ASTEI04157-PA	ASTEI04157-PA	279	290	yes	yes	2;3	3.3089e-21	134.49	7657	627	7965	8	ASTEI04157-PA	ASTEI04157-PA
AGAEYVVESTGVFTTTDKASAHLEGGAKK	K	V	29	2	2923.46	ASTEI04722-PA	ASTEI04722-PA	87	115	yes	yes	2;3;4;5	2.6969e-137	134.45	436	734	454	52	ASTEI04722-PA	ASTEI04722-PA
SNNHNDRYPAIIFSHDVK	K	Q	18	1	2126.03	ASTEI04470-PA	ASTEI04470-PA	219	236	yes	yes	2;3;4;5	1.3054e-57	134.4	12273	700	12792	24	ASTEI04470-PA	ASTEI04470-PA
AKNEMEEIETVCK	K	L	13	1	1579.72	ASTEI03169-PA	ASTEI03169-PA	3815	3827	yes	yes	2;3	2.0928e-24	134.39	715	482	741;742	13	ASTEI03169-PA	ASTEI03169-PA
RPSSNCDPYSVAEAILR	R	T	17	1	1933.93	ASTEI04333-PA	ASTEI04333-PA	346	362	yes	yes	3	4.1363e-48	134.34	11557	668	12056	4	ASTEI04333-PA	ASTEI04333-PA
HTVVDDSQAAYQDAFEISKGK	R	M	21	1	2308.1	ASTEI01617-PA	ASTEI01617-PA	142	162	yes	yes	2;3;4	5.2562e-72	134.32	5802	256	6039	8	ASTEI07414-PA	ASTEI07414-PA
TFPTINPSNEQVIAEIQQGSK	K	A	21	0	2300.16	ASTEI07414-PA	ASTEI07414-PA	51	71	yes	yes	2;3	2.1875e-71	134.32	12911	1156	13444	12	ASTEI01617-PA	ASTEI01617-PA
SLEVSEDKANQR	K	V	12	1	1374.67	ASTEI00121-PA	ASTEI00121-PA	481	492	yes	yes	2;3	8.2091e-22	134.3	12124	15	12632	9	ASTEI10352-PA	ASTEI10352-PA
TALLDSLSGEK	K	G	11	0	1132.6	ASTEI08310-PA	ASTEI08310-PA	242	252	yes	yes	1;2	6.9242e-19	134.3	12710	1323	13239	42	ASTEI08310-PA	ASTEI08310-PA
TTGAAEYQYLYR	R	K	12	0	1434.68	ASTEI10352-PA	ASTEI10352-PA	782	793	yes	yes	2	3.4164e-21	134.3	13446	1623	13995	7	ASTEI00121-PA	ASTEI00121-PA
TQTDVASEDTPTSLPEAEK	K	L	19	0	2017.93	ASTEI08990-PA	ASTEI08990-PA	1078	1096	yes	yes	2	1.1558e-58	134.29	13370	1418	13916	16	ASTEI08990-PA	ASTEI08990-PA
LAVNMVPFPR	K	L	10	0	1142.63	ASTEI06416-PA;CON__ENSEMBL:ENSBTAP00000025008;ASTEI09889-PA;ASTEI10195-PA;ASTEI07122-PA	ASTEI06416-PA	245	254	no	no	2	1.0903e-17	134.26	7812	1002;1598;1544;1106	8123;8124	14	ASTEI06416-PA;CON__ENSEMBL:ENSBTAP00000025008;ASTEI09889-PA;ASTEI10195-PA;ASTEI07122-PA	ASTEI06416-PA
LYIAITSDR	K	G	9	0	1050.57	ASTEI01730-PA	ASTEI01730-PA	92	100	yes	yes	2	3.7864e-17	134.26	9422	279	9780	5	ASTEI01730-PA	ASTEI01730-PA
ALDTLQEVFR	R	A	10	0	1190.63	ASTEI04345-PA	ASTEI04345-PA	27	36	yes	yes	2	1.0962e-17	134.23	765	671	794	13	ASTEI04345-PA	ASTEI04345-PA
VSLEIVQR	R	N	8	0	942.55	ASTEI08310-PA	ASTEI08310-PA	166	173	yes	yes	1;2	1.8239e-18	134.15	14678	1323	15268	58	ASTEI08310-PA	ASTEI08310-PA
NVSYGSDSSGIYGGINR	K	A	17	0	1744.8	ASTEI10753-PA	ASTEI10753-PA	227	243	yes	yes	2	1.3045e-47	134.14	10484	1686	10954	15	ASTEI10753-PA	ASTEI10753-PA
AGAEYVVESTGVFTTTDK	K	A	18	0	1873.89	ASTEI04722-PA	ASTEI04722-PA	87	104	yes	yes	2;3	2.9279e-58	134.08	434	734	452	97	ASTEI04722-PA	ASTEI04722-PA
YWTDANNQISDADR	R	T	14	0	1667.72	ASTEI06287-PA	ASTEI06287-PA	325	338	yes	yes	2	1.081e-30	134.06	15761	985	16381	18	ASTEI06287-PA	ASTEI06287-PA
ELEVLMMQNR	R	V	10	0	1261.62	ASTEI03245-PA	ASTEI03245-PA	83	92	yes	yes	2	1.1285e-17	134.05	3255	492	3381;3382	1	ASTEI03245-PA	ASTEI03245-PA
LITEEASNR	K	V	9	0	1031.52	ASTEI03179-PA	ASTEI03179-PA	210	218	yes	yes	2	1.163e-45	134.05	8390	483	8717	12	ASTEI03179-PA	ASTEI03179-PA
QINNGTFIK	R	L	9	0	1033.56	ASTEI01907-PA	ASTEI01907-PA	146	154	yes	yes	1;2	2.8868e-16	134.05	10907	300	11388	11	ASTEI01907-PA	ASTEI01907-PA
EAHTAASFGKPINF	R	-	14	1	1488.74	ASTEI10015-PA	ASTEI10015-PA	493	506	yes	yes	2;3	5.0951e-30	134.04	2801	1565	2912	26	ASTEI10015-PA	ASTEI10015-PA
LSEASAAADESERAR	K	K	15	1	1561.73	ASTEI00121-PA	ASTEI00121-PA	82	96	yes	yes	2;3	1.7273e-37	134.04	8975	15	9320	9	ASTEI01989-PA	ASTEI01989-PA
TALVANTSNMPVAAR	R	E	15	0	1514.79	ASTEI00222-PA	ASTEI00222-PA	306	320	yes	yes	2	3.6737e-38	134.04	12720	28	13249;13250	13	ASTEI00222-PA	ASTEI00222-PA
VGADDSDGVDMAYR	R	V	14	0	1469.61	ASTEI01989-PA	ASTEI01989-PA	283	296	yes	yes	2	1.0836e-30	134.04	14005	311	14572	3	ASTEI00121-PA	ASTEI00121-PA
IHAANRDDTALYTADIINDYGTVTEK	K	S	26	1	2879.39	ASTEI02092-PA	ASTEI02092-PA	2415	2440	yes	yes	2;3;4	4.5477e-119	134.03	6229	331	6476	22	ASTEI07469-PA	ASTEI07469-PA
MNPEAVSHLEHICSLDIDSTTPFVR	-	L	25	0	2867.36	ASTEI07469-PA	ASTEI07469-PA	1	25	yes	yes	2;3;4	3.1258e-101	134.03	9623	1171	10028;10029;10030	14	ASTEI02092-PA	ASTEI02092-PA
FETPNIMTYTNEEKR	R	L	15	1	1871.87	ASTEI09419-PA	ASTEI09419-PA	245	259	yes	yes	2;3	5.076e-38	134.02	3911	1480	4055;4056	10	ASTEI09419-PA	ASTEI09419-PA
SMALSNVNLPETEQFR	R	F	16	0	1834.89	ASTEI10663-PA	ASTEI10663-PA	2794	2809	yes	yes	2	7.8192e-39	134	12230	1670	12741;12742	3	ASTEI10663-PA	ASTEI10663-PA
TVDKVTHFLENEAK	R	G	14	1	1629.84	ASTEI07641-PA	ASTEI07641-PA	37	50	yes	yes	2	5.1289e-30	134	13517	1202	14070	1	ASTEI07641-PA	ASTEI07641-PA
LLANCEIKPVTNQVECNPGINQR	R	K	23	1	2666.33	ASTEI05819-PA	ASTEI05819-PA	177	199	yes	yes	3	2.6945e-86	133.98	8469	917	8797	12	ASTEI05819-PA	ASTEI05819-PA
TFVYDPIPETFDEEHQK	K	A	17	0	2093.96	ASTEI09380-PA	ASTEI09380-PA	144	160	yes	yes	2;3	1.3427e-47	133.96	12925	1476	13459	75	ASTEI09380-PA	ASTEI09380-PA
AGITTGVYPVLQCNQPTTSR	K	I	20	0	2162.08	ASTEI10347-PA	ASTEI10347-PA	366	385	yes	yes	2;3	5.7396e-71	133.95	478	1621	497	35	ASTEI10347-PA	ASTEI10347-PA
AVNSEGESEPLETDTSIK	K	A	18	0	1904.89	ASTEI05705-PA	ASTEI05705-PA	3247	3264	yes	yes	2	2.9913e-58	133.95	1446	895	1512	27	ASTEI05705-PA	ASTEI05705-PA
LGATAVIPIGAADKEDDIVAR	K	I	21	1	2094.13	ASTEI04368-PA	ASTEI04368-PA	572	592	yes	yes	2;3	1.0931e-70	133.95	8125	679	8443	41	ASTEI04368-PA	ASTEI04368-PA
YKDDPKPNEFPMAESLK	R	L	17	2	2007.96	ASTEI03617-PA	ASTEI03617-PA	143	159	yes	yes	2;3;4	7.9333e-47	133.95	15411	548	16018;16019	12	ASTEI03617-PA	ASTEI03617-PA
ALGIVNHAVQPNDTGDAAYQR	K	A	21	0	2209.09	ASTEI04258-PA	ASTEI04258-PA	228	248	yes	yes	2;3	5.6317e-72	133.94	822	648	852	8	ASTEI04258-PA	ASTEI04258-PA
FLALDDLQTTGSDNCTFNR	K	N	19	0	2186.99	ASTEI00250-PA	ASTEI00250-PA	325	343	yes	yes	2;3	1.2254e-58	133.93	4099	34	4249	2	ASTEI03853-PA	ASTEI03853-PA
LQNSVQDLSSFDEYATEVK	K	S	19	0	2172.02	ASTEI03853-PA	ASTEI03853-PA	396	414	yes	yes	2;3	1.2254e-58	133.93	8891	590	9232	27	ASTEI00250-PA	ASTEI00250-PA
EVDKIEDEWK	K	E	10	1	1289.61	ASTEI09954-PA	ASTEI09954-PA	112	121	yes	yes	2;3	2.1501e-29	133.91	3635	1552	3773	46	ASTEI09954-PA	ASTEI09954-PA
DYPEYYAR	K	I	8	0	1075.46	ASTEI04470-PA	ASTEI04470-PA	275	282	yes	yes	1;2	5.329e-06	133.9	2738	700	2847	14	ASTEI04470-PA	ASTEI04470-PA
GPAQEAEEPIPEAEPSLR	R	A	18	0	1918.93	ASTEI04183-PA	ASTEI04183-PA	4443	4460	yes	yes	2	3.014e-58	133.9	5118	633	5305	1	ASTEI04183-PA	ASTEI04183-PA
AAGLLLNKELR	R	Y	11	1	1196.72	ASTEI05047-PA	ASTEI05047-PA	183	193	yes	yes	2	3.4827e-18	133.89	76	790	81	3	ASTEI10180-PA	ASTEI10180-PA
ALLQQIASEGK	K	I	11	0	1156.65	ASTEI10101-PA	ASTEI10101-PA	501	511	yes	yes	1;2	7.407e-19	133.89	856	1580	889	43	ASTEI10101-PA	ASTEI10101-PA
DAEDLELQIQK	K	I	11	0	1300.65	ASTEI08310-PA	ASTEI08310-PA	310	320	yes	yes	2;3	7.407e-19	133.89	1849	1323	1931	48	ASTEI08310-PA	ASTEI08310-PA
NLEHDLDNLR	R	E	10	0	1237.61	ASTEI08310-PA	ASTEI08310-PA	692	701	yes	yes	1;2;3	1.1576e-17	133.89	10123	1323	10583	41	ASTEI08310-PA	ASTEI08310-PA
YQQLYQPIVDR	K	R	11	0	1421.73	ASTEI10180-PA	ASTEI10180-PA	76	86	yes	yes	2	7.407e-19	133.89	15579	1595	16197	3	ASTEI05047-PA	ASTEI05047-PA
DFGVHVVGGSIVESFSGR	R	L	18	0	1847.92	ASTEI09346-PA	ASTEI09346-PA	112	129	yes	yes	2;3	3.0346e-58	133.86	2011	1470	2095	14	ASTEI10368-PA	ASTEI10368-PA
DQTNDQVTIDAAHAMLK	R	H	17	0	1869.89	ASTEI00676-PA	ASTEI00676-PA	68	84	yes	yes	2;3	1.3643e-47	133.86	2510	91	2613	9	ASTEI09346-PA	ASTEI09346-PA
GSALLIDEVQTGGGPTGK	R	I	18	0	1698.88	ASTEI02627-PA	ASTEI02627-PA	1634	1651	yes	yes	2	3.0346e-58	133.86	5219	404	5411	20	ASTEI08990-PA	ASTEI08990-PA
LISESDGVEQWIGEKER	K	M	17	1	1973.97	ASTEI08990-PA	ASTEI08990-PA	851	867	yes	yes	2;3	6.4147e-47	133.86	8386	1418	8713	28	ASTEI08310-PA	ASTEI08310-PA
LWELLLSR	R	L	8	0	1028.6	ASTEI02282-PA	ASTEI02282-PA	133	140	yes	yes	2	1.9106e-18	133.86	9377	357	9731	12	ASTEI02627-PA	ASTEI02627-PA
TACDQLSR	R	E	8	0	949.429	ASTEI08310-PA	ASTEI08310-PA	590	597	yes	yes	2	1.9106e-18	133.86	12679	1323	13208	14	ASTEI02282-PA	ASTEI02282-PA
VYAILTHGIFSGPAISR	K	I	17	0	1800.99	ASTEI10368-PA	ASTEI10368-PA	332	348	yes	yes	2;3	1.0517e-57	133.86	14952	1627	15547	40	ASTEI00676-PA	ASTEI00676-PA
AEGQTMLMQAK	R	K	11	0	1206.57	ASTEI09954-PA	ASTEI09954-PA	145	155	yes	yes	1;2	5.53e-18	133.81	319	1552	333;334	9	ASTEI09954-PA	ASTEI09954-PA
AFDESGNGYVR	K	S	11	0	1213.54	ASTEI05210-PA	ASTEI05210-PA	308	318	yes	yes	2	7.5074e-19	133.81	367	808	384	9	ASTEI07645-PA;ASTEI05419-PA;ASTEI04786-PA	ASTEI05419-PA
VEIIANDQGNR	K	T	11	0	1227.62	ASTEI07645-PA;ASTEI05419-PA;ASTEI04786-PA	ASTEI05419-PA	456	466	no	no	2	4.5145e-32	133.81	13893	845;1203;750	14458	21	ASTEI05210-PA	ASTEI05210-PA
[truncated: 13,692 more rows]
