# Supplementary material for: Genome annotation improvements from cross-phyla proteogenomics and time-of-day differences in malaria mosquito proteins using untargeted quantitative proteomics
Source: PLoS One. 2019 Jul 29;14(7):e0220225. doi: 10.1371/journal.pone.0220225 (PMC6663012; doi:10.1371/journal.pone.0220225)
Supplement: S2 Table — (XLSX) [file pone.0220225.s002.xlsx]

## Sheet: pr160321_ms160317_anopheles_pro
									Normalized abundance																																	Raw abundance
									ZT0					ZT4				ZT8					ZT12					ZT16					ZT20					Pool				ZT0					ZT4
Accession	Peptide count	Unique peptides	Confidence score	Anova (p)	Max fold change	Highest mean condition	Lowest mean condition	Description	160317_o2_27_in160210_anopheles_R1-ZT0	160317_o2_21_in160210_anopheles_R2-ZT0	160317_o2_03_in160210_anopheles_R3-ZT0	160317_o2_09_in160210_anopheles_R4-ZT0	160317_o2_04_in160210_anopheles_R5-ZT0	160317_o2_15_in160210_anopheles_R1-ZT4	160317_o2_06_in160210_anopheles_R2-ZT4	160317_o2_31_in160210_anopheles_R3-ZT4	160317_o2_25_in160210_anopheles_R4-ZT4	160317_o2_08_in160210_anopheles_R1-ZT8	160317_o2_30_in160210_anopheles_R2-ZT8	160317_o2_11_in160210_anopheles_R3-ZT8	160317_o2_29_in160210_anopheles_R4-ZT8	160322_o2_03_in160210_anopheles_R5-ZT8	160317_o2_14_in160210_anopheles_R1-ZT12	160317_o2_16_in160210_anopheles_R2-ZT12	160317_o2_02_in160210_anopheles_R3-ZT12	160317_o2_24_in160210_anopheles_R4-ZT12	160317_o2_22_in160210_anopheles_R5-ZT12	160317_o2_28_in160210_anopheles_R1-ZT16	160317_o2_26_in160210_anopheles_R2-ZT16	160317_o2_23_in160210_anopheles_R4-ZT16	160317_o2_18_in160210_anopheles_R5-ZT16	160322_o2_02_in160210_anopheles_R3-ZT16	160317_o2_05_in160210_anopheles_R1-ZT20	160317_o2_07_in160210_anopheles_R3-ZT20	160317_o2_10_in160210_anopheles_R4-ZT20	160317_o2_12_in160210_anopheles_R5-ZT20	160317_o2_13_in160210_anopheles_R2-ZT20	160317_o2_33_in160210_anopheles_pool-1	160317_o2_34_in160210_anopheles_pool-2	160317_o2_35_in160210_anopheles_pool-3	160317_o2_36_in160210_anopheles_pool-4	160317_o2_27_in160210_anopheles_R1-ZT0	160317_o2_21_in160210_anopheles_R2-ZT0	160317_o2_03_in160210_anopheles_R3-ZT0	160317_o2_09_in160210_anopheles_R4-ZT0	160317_o2_04_in160210_anopheles_R5-ZT0	160317_o2_15_in160210_anopheles_R1-ZT4	160317_o2_06_in160210_anopheles_R2-ZT4	160317_o2_31_in160210_anopheles_R3-ZT4
ASTEI03908-PA;ASTEI09864-PA	1	1	24.69	0.000225324	Infinity	ZT0	ZT16	hypothetical protein|protein_coding|scaffold_00018:1735604-1742147:-1|gene:ASTEI03908	9512.48	25918.2	0	37072.5	177904	8406.12	4402.85	12867.5	7669.45	2870.32	9148.44	2958.16	10459.9	0	16831.5	48542	28181.1	43976.5	2405.82	0	0	0	0	0	17177.3	17156	2272.77	2116.84	29895.6	2768.83	0	0	5963.65	5560.84	21582	0	35965.3	51108.3	8406.12	8497.97	19141.8
ASTEI01887-PA	5	4	219.01	0.00103645	1.52867	Pool	ZT20	hypothetical protein|protein_coding|scaffold_00006:4184852-4186363:1|gene:ASTEI01887	8.87297e+06	7.46437e+06	1.07622e+07	7.21465e+06	9.62655e+06	8.52216e+06	8.85157e+06	9.18926e+06	8.16151e+06	9.52003e+06	7.10787e+06	7.93464e+06	7.97823e+06	8.47926e+06	1.11475e+07	7.66968e+06	8.44572e+06	6.19034e+06	7.68692e+06	7.87321e+06	7.19912e+06	7.52165e+06	7.17996e+06	6.7802e+06	5.55809e+06	7.25697e+06	6.93531e+06	6.23583e+06	7.08281e+06	1.00164e+07	1.03368e+07	1.01951e+07	9.89289e+06	5.18699e+06	6.21554e+06	2.20208e+07	6.99918e+06	2.76552e+06	8.52216e+06	1.70845e+07	1.36701e+07
ASTEI10862-PA	2	2	144.1	0.00149122	1.61126	ZT12	ZT20	hypothetical protein|protein_coding|scaffold_00176:26892-31285:1|gene:ASTEI10862	4.60523e+06	4.74971e+06	5.11926e+06	4.76997e+06	2.78433e+06	4.27793e+06	5.15766e+06	5.97893e+06	5.12179e+06	5.87481e+06	5.18683e+06	5.84751e+06	7.0738e+06	6.33743e+06	9.72469e+06	6.07181e+06	7.05874e+06	6.04132e+06	4.64457e+06	4.20632e+06	4.36347e+06	4.78964e+06	4.10216e+06	4.80088e+06	3.8408e+06	5.80586e+06	4.05881e+06	3.53418e+06	3.577e+06	6.05112e+06	5.40015e+06	5.73594e+06	5.88112e+06	2.69214e+06	3.95507e+06	1.04747e+07	4.62751e+06	799885	4.27793e+06	9.95482e+06	8.89434e+06
ASTEI03853-PA	4	3	219.09	0.0026682	1.47881	Pool	ZT20	hypothetical protein|protein_coding|scaffold_00017:2440252-2443333:-1|gene:ASTEI03853	6.99642e+06	5.30561e+06	4.75135e+06	3.96306e+06	5.71409e+06	4.56614e+06	5.07656e+06	5.47356e+06	4.36761e+06	5.52468e+06	4.14813e+06	4.41949e+06	5.10356e+06	4.13384e+06	6.46876e+06	4.71368e+06	6.30361e+06	4.58376e+06	4.89321e+06	3.59421e+06	4.91042e+06	4.01855e+06	4.00766e+06	4.23391e+06	3.19835e+06	4.93283e+06	3.55609e+06	2.97395e+06	4.01032e+06	5.52248e+06	5.38004e+06	5.71175e+06	5.47509e+06	4.08999e+06	4.41796e+06	9.7219e+06	3.8447e+06	1.64155e+06	4.56614e+06	9.79829e+06	8.14254e+06
ASTEI10790-PA	2	2	96.22	0.00332054	2.07618	ZT12	ZT20	hypothetical protein|protein_coding|scaffold_00164:96958-101388:-1|gene:ASTEI10790	2.4962e+06	2.22777e+06	1.05957e+06	1.5411e+06	2.49528e+06	1.77811e+06	1.54636e+06	1.37042e+06	1.83168e+06	2.56629e+06	1.67543e+06	1.16348e+06	2.28373e+06	1.66294e+06	3.79122e+06	2.12817e+06	2.05823e+06	1.75908e+06	2.0015e+06	775409	1.72351e+06	1.34166e+06	1.11808e+06	1.03352e+06	1.34153e+06	1.58805e+06	767502	758848	1.19782e+06	1.90673e+06	2.03551e+06	2.01305e+06	1.77722e+06	1.45924e+06	1.85506e+06	2.16802e+06	1.49507e+06	716845	1.77811e+06	2.98464e+06	2.03865e+06
ASTEI07742-PA	19	1	1471.63	0.00350653	1.47105	ZT0	ZT16	hypothetical protein|protein_coding|scaffold_00058:75026-76156:-1|gene:ASTEI07742	7.46016e+06	5.74267e+06	5.40456e+06	8.21899e+06	1.07247e+07	6.12014e+06	6.50538e+06	6.20122e+06	6.3995e+06	6.49608e+06	4.4856e+06	4.51301e+06	5.47271e+06	6.26465e+06	7.60353e+06	5.75357e+06	7.03435e+06	6.66945e+06	6.22944e+06	4.68905e+06	5.0515e+06	5.30987e+06	5.46008e+06	5.01625e+06	6.11798e+06	5.20573e+06	4.27591e+06	5.36588e+06	6.84645e+06	7.80192e+06	7.10241e+06	7.69843e+06	7.01447e+06	4.36109e+06	4.7819e+06	1.10584e+07	7.97352e+06	3.08101e+06	6.12014e+06	1.25561e+07	9.22502e+06
ASTEI00675-PA	4	4	191.82	0.00478261	1.57928	ZT12	ZT20	hypothetical protein|protein_coding|scaffold_00003:48249-53791:-1|gene:ASTEI00675	2.62699e+06	2.54867e+06	2.38652e+06	1.80218e+06	1.52956e+06	2.12752e+06	2.68803e+06	2.41131e+06	2.27353e+06	2.83906e+06	2.41995e+06	2.44658e+06	2.76073e+06	2.18163e+06	3.77586e+06	2.4412e+06	2.93354e+06	2.14414e+06	2.25235e+06	1.90424e+06	2.30679e+06	2.10804e+06	1.51681e+06	2.12573e+06	1.37413e+06	2.16756e+06	1.61785e+06	1.44736e+06	1.9711e+06	2.45736e+06	2.3276e+06	2.4446e+06	2.63446e+06	1.53569e+06	2.12227e+06	4.88315e+06	1.74836e+06	439413	2.12752e+06	5.18818e+06	3.5871e+06
ASTEI09899-PA	1	1	49.26	0.00527432	1.8436	ZT12	ZT20	hypothetical protein|protein_coding|scaffold_00106:137508-142156:-1|gene:ASTEI09899	4.17705e+06	2.3889e+06	4.00865e+06	3.50075e+06	5.21978e+06	3.31628e+06	3.01893e+06	2.85754e+06	2.8926e+06	5.33786e+06	2.19917e+06	2.81209e+06	3.45069e+06	2.69818e+06	5.12337e+06	3.63257e+06	4.78792e+06	3.30389e+06	3.12365e+06	2.4408e+06	3.13827e+06	3.62758e+06	2.59517e+06	1.94322e+06	2.57952e+06	2.11403e+06	1.9624e+06	2.30043e+06	1.87644e+06	3.11324e+06	3.06382e+06	3.65779e+06	3.29335e+06	2.44184e+06	1.98923e+06	8.20224e+06	3.3962e+06	1.49954e+06	3.31628e+06	5.82685e+06	4.25091e+06
ASTEI09873-PA	1	1	55.05	0.00587732	2.1279	Pool	ZT20	hypothetical protein|protein_coding|scaffold_00105:464002-465048:-1|gene:ASTEI09873	1.35377e+06	1.44485e+06	1.0354e+06	836460	1.249e+06	860137	1.51581e+06	842977	1.03642e+06	1.75339e+06	995015	849572	1.53404e+06	1.7861e+06	1.1639e+06	1.19509e+06	598543	1.15324e+06	1.04669e+06	1.59334e+06	1.43519e+06	1.62137e+06	1.07331e+06	755094	960860	644074	554454	785708	777342	1.56098e+06	1.58841e+06	1.58165e+06	1.60575e+06	791389	1.20312e+06	2.11857e+06	811479	358814	860137	2.92568e+06	1.25402e+06
ASTEI09889-PA	7	1	328.6	0.00679402	1.62377	ZT12	ZT16	hypothetical protein|protein_coding|scaffold_00106:91919-93259:-1|gene:ASTEI09889	1.31516e+07	1.01455e+07	8.24725e+06	6.66054e+06	1.02302e+07	7.92345e+06	9.31471e+06	8.26289e+06	7.83023e+06	1.02133e+07	8.94003e+06	7.46493e+06	8.50873e+06	8.2693e+06	1.58905e+07	9.10673e+06	1.19317e+07	8.25309e+06	9.00481e+06	5.1192e+06	7.74363e+06	6.10716e+06	6.17261e+06	8.22842e+06	6.73269e+06	9.55978e+06	6.14861e+06	4.97814e+06	6.96013e+06	8.86089e+06	8.55939e+06	1.0039e+07	9.33225e+06	7.68821e+06	8.44811e+06	1.6875e+07	6.46161e+06	2.93895e+06	7.92345e+06	1.79784e+07	1.2292e+07
ASTEI02889-PA	2	2	149.87	0.00730377	1.50865	Pool	ZT20	hypothetical protein|protein_coding|scaffold_00011:2457426-2461883:1|gene:ASTEI02889	1.3413e+07	1.55168e+07	1.17159e+07	1.23837e+07	2.04634e+07	1.28265e+07	1.46362e+07	1.54658e+07	1.2123e+07	1.50048e+07	1.3305e+07	1.29033e+07	1.50854e+07	1.69089e+07	1.46368e+07	1.22619e+07	1.29753e+07	1.11747e+07	1.23821e+07	1.19605e+07	1.23881e+07	1.39267e+07	1.28114e+07	1.63843e+07	8.35091e+06	1.35284e+07	1.21593e+07	8.62937e+06	1.11647e+07	1.51707e+07	1.63053e+07	1.6953e+07	1.65426e+07	7.84103e+06	1.29208e+07	2.39723e+07	1.20139e+07	5.87875e+06	1.28265e+07	2.82494e+07	2.30072e+07
ASTEI06550-PA	1	1	20.02	0.00731752	4.56261	ZT0	ZT16	hypothetical protein|protein_coding|scaffold_00041:1356604-1359810:-1|gene:ASTEI06550	251933	234421	153823	403115	1.25949e+06	210399	418212	537048	165514	275315	262783	161991	225343	216767	803579	257486	306571	481015	167093	83452.7	194305	85809.2	64976.9	76163.3	409116	187985	71686.2	71395.9	120605	264860	162712	263270	257266	147276	195201	314742	391076	361828	210399	807193	798920
ASTEI08859-PA	2	2	92.02	0.00765708	1.93961	ZT12	Pool	hypothetical protein|protein_coding|scaffold_00076:834444-843309:1|gene:ASTEI08859	6.97458e+06	5.67493e+06	2.87827e+06	6.05795e+06	4.94164e+06	5.0872e+06	3.46304e+06	4.31688e+06	6.05606e+06	6.71305e+06	6.12242e+06	5.23989e+06	6.08136e+06	4.0288e+06	1.11899e+07	7.70494e+06	6.35477e+06	6.50023e+06	4.80106e+06	3.77025e+06	5.24065e+06	4.77014e+06	4.19119e+06	3.30199e+06	5.92043e+06	6.57292e+06	4.76883e+06	5.76759e+06	5.6062e+06	3.85198e+06	3.59162e+06	3.69802e+06	3.93392e+06	4.07722e+06	4.72549e+06	5.88932e+06	5.87703e+06	1.41964e+06	5.0872e+06	6.68403e+06	6.42185e+06
ASTEI01116-PA	1	1	31.65	0.00774186	3.75571	ZT8	ZT20	hypothetical protein|protein_coding|scaffold_00004:2118172-2120558:1|gene:ASTEI01116	222332	117840	191387	66534	173707	87733.8	76000.1	37733.5	93000.4	441130	223523	357795	182535	53532.3	208124	99352.8	121765	78354.8	216841	100853	124531	121131	95364.7	110725	59383.1	76533.9	60724.5	65910.7	72541.7	91746.7	118191	113822	96284	129971	98124.4	391603	64546.9	49902.6	87733.8	146688	56132.8
ASTEI01664-PA	1	1	46.77	0.00851929	1.51318	Pool	ZT20	hypothetical protein|protein_coding|scaffold_00006:563415-578266:1|gene:ASTEI01664	2.46697e+06	2.23764e+06	2.04476e+06	2.15353e+06	2.67552e+06	2.09946e+06	2.45376e+06	2.10484e+06	2.03006e+06	2.37924e+06	1.94027e+06	1.81982e+06	1.8694e+06	2.16197e+06	3.7153e+06	2.08518e+06	2.5684e+06	2.08937e+06	2.34879e+06	1.29852e+06	1.98199e+06	1.96183e+06	2.13489e+06	2.08167e+06	2.29495e+06	1.78981e+06	1.42776e+06	1.27618e+06	2.33955e+06	2.75835e+06	2.85268e+06	2.69256e+06	2.74658e+06	1.44215e+06	1.86327e+06	4.18385e+06	2.08921e+06	768627	2.09946e+06	4.73602e+06	3.13118e+06
ASTEI05229-PA	3	3	130.17	0.00855582	1.73137	ZT0	ZT20	hypothetical protein|protein_coding|scaffold_00029:1221800-1227916:1|gene:ASTEI05229	7.26166e+06	4.40844e+06	6.39507e+06	4.94638e+06	1.11195e+07	4.98353e+06	4.47033e+06	4.41242e+06	5.08e+06	5.52897e+06	5.07125e+06	5.78276e+06	5.693e+06	3.95024e+06	8.74584e+06	4.58003e+06	8.21311e+06	4.7168e+06	4.71465e+06	3.13673e+06	4.67236e+06	4.0695e+06	3.96285e+06	3.98904e+06	3.98731e+06	4.66074e+06	3.15048e+06	3.38284e+06	4.53188e+06	4.69617e+06	4.66139e+06	4.82444e+06	4.84539e+06	4.24504e+06	3.67089e+06	1.30852e+07	4.79865e+06	3.19441e+06	4.98353e+06	8.6282e+06	6.56398e+06
ASTEI06416-PA	13	7	600.4	0.008927	1.51693	ZT0	ZT20	hypothetical protein|protein_coding|scaffold_00040:444734-452290:-1|gene:ASTEI06416	5.35023e+07	3.75987e+07	4.17213e+07	3.53161e+07	7.30978e+07	3.55419e+07	3.50108e+07	3.6747e+07	3.7797e+07	5.81831e+07	3.95016e+07	3.84224e+07	4.26613e+07	4.11825e+07	6.86426e+07	4.45282e+07	4.66332e+07	3.53784e+07	4.28913e+07	3.04145e+07	4.0276e+07	3.75338e+07	3.23057e+07	3.43382e+07	3.27852e+07	3.4299e+07	2.76459e+07	2.9458e+07	3.48407e+07	4.2571e+07	4.35645e+07	4.09107e+07	4.2465e+07	3.12766e+07	3.13083e+07	8.53673e+07	3.42614e+07	2.09996e+07	3.55419e+07	6.75745e+07	5.46653e+07
ASTEI03054-PA	1	1	76.19	0.00928886	1.55387	ZT0	ZT20	hypothetical protein|protein_coding|scaffold_00012:2919812-2920436:1|gene:ASTEI03054	1.24062e+07	1.27049e+07	1.38316e+07	1.10457e+07	1.80142e+07	1.04974e+07	9.83224e+06	8.87457e+06	9.63654e+06	1.31555e+07	8.85545e+06	1.01688e+07	1.09656e+07	1.24279e+07	1.59184e+07	1.35252e+07	8.91513e+06	7.81139e+06	1.27966e+07	1.19079e+07	1.0331e+07	1.06812e+07	1.16749e+07	1.30842e+07	8.67928e+06	8.07596e+06	8.14105e+06	9.97387e+06	8.89309e+06	1.2473e+07	1.22586e+07	1.39477e+07	1.07322e+07	7.25244e+06	1.05793e+07	2.83013e+07	1.07158e+07	5.17513e+06	1.04974e+07	1.89773e+07	1.32019e+07
ASTEI11248-PA	3	2	89.51	0.00951619	2.00424	ZT0	ZT16	hypothetical protein|protein_coding|scaffold_00875:545-2840:-1|gene:ASTEI11248	2.83251e+06	1.79141e+06	1.33847e+06	1.7385e+06	4.39006e+06	1.6328e+06	1.27684e+06	1.28754e+06	1.61928e+06	1.78194e+06	1.78229e+06	1.33322e+06	1.71134e+06	1.16684e+06	2.92599e+06	1.84094e+06	2.11424e+06	1.7188e+06	1.62336e+06	1.26801e+06	1.62758e+06	1.29784e+06	1.09285e+06	746422	1.66971e+06	1.78441e+06	1.22485e+06	1.22587e+06	1.78651e+06	1.24953e+06	1.23303e+06	1.29338e+06	1.31819e+06	1.65584e+06	1.4917e+06	2.73869e+06	1.68658e+06	1.26118e+06	1.6328e+06	2.46443e+06	1.91537e+06
ASTEI00379-PA	1	1	21.25	0.0108588	1.65334	ZT8	ZT4	hypothetical protein|protein_coding|scaffold_00002:134897-137066:1|gene:ASTEI00379	5.17179e+06	3.72776e+06	4.12843e+06	2.80955e+06	6.04446e+06	3.19586e+06	2.33431e+06	2.77994e+06	3.66479e+06	6.47139e+06	4.64119e+06	3.82216e+06	5.00101e+06	4.81249e+06	6.90748e+06	3.66935e+06	4.24885e+06	3.0476e+06	3.62333e+06	3.26168e+06	3.94617e+06	3.54104e+06	3.15928e+06	3.59528e+06	3.66458e+06	3.77115e+06	3.06597e+06	3.02557e+06	2.51087e+06	3.44102e+06	3.53404e+06	2.99174e+06	2.94141e+06	3.02334e+06	3.10409e+06	8.44731e+06	2.72564e+06	1.73646e+06	3.19586e+06	4.50546e+06	4.13548e+06
ASTEI02163-PA	16	15	1092.44	0.0115285	2.20177	Pool	ZT20	hypothetical protein|protein_coding|scaffold_00008:1581408-1582826:1|gene:ASTEI02163	5.75111e+07	8.01763e+07	8.5331e+07	3.92014e+07	5.98944e+07	4.8202e+07	1.02314e+08	1.08768e+08	5.10033e+07	5.69593e+07	6.83747e+07	5.62172e+07	6.68383e+07	1.12788e+08	7.3558e+07	4.87803e+07	5.37145e+07	5.26019e+07	5.96537e+07	6.33545e+07	5.76658e+07	6.01286e+07	5.81488e+07	1.13547e+08	3.62158e+07	7.9705e+07	5.2386e+07	3.39139e+07	4.80497e+07	1.12653e+08	1.08135e+08	1.08534e+08	1.11509e+08	3.362e+07	6.67625e+07	1.74599e+08	3.80306e+07	1.72065e+07	4.8202e+07	1.97476e+08	1.61805e+08
ASTEI05722-PA	31	30	1779.83	0.0122316	1.34106	ZT12	ZT20	hypothetical protein|protein_coding|scaffold_00033:489325-501224:1|gene:ASTEI05722	2.91586e+08	2.95494e+08	2.85147e+08	2.40088e+08	3.40764e+08	2.50367e+08	3.21757e+08	3.23315e+08	2.33077e+08	3.02143e+08	2.92292e+08	2.71759e+08	2.92906e+08	3.21333e+08	4.52658e+08	2.84297e+08	3.22056e+08	2.72108e+08	2.62691e+08	2.24522e+08	2.47688e+08	2.29653e+08	2.09585e+08	2.81779e+08	2.308e+08	3.01196e+08	2.21889e+08	1.97315e+08	2.37269e+08	3.09162e+08	3.04599e+08	3.15014e+08	3.10422e+08	1.70456e+08	2.46056e+08	5.83449e+08	2.32917e+08	9.78951e+07	2.50367e+08	6.21025e+08	4.80967e+08
ASTEI10403-PA	3	3	107.72	0.012652	1.94693	ZT0	ZT16	hypothetical protein|protein_coding|scaffold_00129:224169-232320:1|gene:ASTEI10403	2.51866e+07	1.50946e+07	1.24593e+07	1.16612e+07	3.56965e+07	1.22415e+07	1.05062e+07	1.25389e+07	1.23249e+07	1.5137e+07	1.3417e+07	1.32195e+07	1.33748e+07	1.04034e+07	2.41371e+07	1.47987e+07	1.64226e+07	1.22586e+07	1.11699e+07	8.36185e+06	1.42673e+07	8.79086e+06	9.44375e+06	1.05496e+07	8.61223e+06	1.37901e+07	9.3788e+06	9.94296e+06	1.18724e+07	1.15507e+07	9.9092e+06	1.05385e+07	1.09193e+07	1.47237e+07	1.25692e+07	2.54934e+07	1.1313e+07	1.02549e+07	1.22415e+07	2.0278e+07	1.8653e+07
ASTEI09473-PA	1	1	22.01	0.0127039	1.86819	ZT0	ZT16	hypothetical protein|protein_coding|scaffold_00093:348409-355533:1|gene:ASTEI09473	1.04091e+06	608118	748512	680573	1.81044e+06	616034	641447	758312	701120	600156	517305	649567	601635	496939	685455	722382	805668	695617	541473	473302	645910	420829	658893	417792	527476	581721	476737	589997	727160	622897	659683	624070	611591	608497	506377	1.53156e+06	660247	520105	616034	1.23806e+06	1.12808e+06
ASTEI08959-PA	1	1	74.14	0.0139727	1.43292	ZT12	ZT20	hypothetical protein|protein_coding|scaffold_00079:666949-667395:-1|gene:ASTEI08959	1.23561e+07	8.60336e+06	9.04527e+06	8.82036e+06	1.23795e+07	9.47643e+06	7.79516e+06	7.65512e+06	8.75816e+06	1.15664e+07	9.1327e+06	7.05603e+06	1.05892e+07	8.06795e+06	1.41522e+07	9.79411e+06	9.32421e+06	9.53379e+06	9.3584e+06	8.02792e+06	9.06271e+06	1.05895e+07	8.02066e+06	7.91485e+06	7.23737e+06	8.07998e+06	6.84351e+06	6.84515e+06	7.39712e+06	9.50784e+06	9.50726e+06	9.06657e+06	9.21344e+06	7.22316e+06	7.16398e+06	1.85078e+07	8.55693e+06	3.55639e+06	9.47643e+06	1.50455e+07	1.13879e+07
ASTEI09822-PA	2	2	67.08	0.0141754	1.75326	ZT12	ZT20	hypothetical protein|protein_coding|scaffold_00104:381135-385650:1|gene:ASTEI09822	1.44971e+06	1.00402e+06	815271	1.03518e+06	1.5941e+06	1.01547e+06	714807	669345	987798	1.24365e+06	959134	686441	936176	687630	1.8752e+06	1.14398e+06	840802	951265	1.23447e+06	649586	1.03981e+06	888053	644891	585192	576289	857358	506786	561758	946090	874068	939474	1.01907e+06	874717	847474	836044	1.66815e+06	1.00427e+06	457955	1.01547e+06	1.37965e+06	995727
ASTEI04270-PA	1	1	29.47	0.0145665	1.85931	ZT0	ZT20	hypothetical protein|protein_coding|scaffold_00021:2216960-2224476:-1|gene:ASTEI04270	2.32118e+06	1.23361e+06	1.78425e+06	1.22256e+06	3.08522e+06	1.45621e+06	1.5598e+06	1.65114e+06	1.4422e+06	1.71941e+06	1.32164e+06	1.76505e+06	1.55681e+06	1.29935e+06	2.68073e+06	1.58533e+06	2.36338e+06	1.70733e+06	1.04285e+06	781626	1.60796e+06	1.31419e+06	839932	1.31849e+06	1.08043e+06	1.3329e+06	718141	992354	1.06456e+06	1.49308e+06	1.60364e+06	1.66018e+06	1.62855e+06	1.35692e+06	1.02722e+06	3.65081e+06	1.18604e+06	886324	1.45621e+06	3.01058e+06	2.45626e+06
ASTEI08609-PA	3	3	128.65	0.0149554	1.94967	ZT0	ZT16	hypothetical protein|protein_coding|scaffold_00072:364484-366478:-1|gene:ASTEI08609	3.75057e+06	3.01243e+06	2.20889e+06	3.20248e+06	6.44214e+06	2.48924e+06	2.61895e+06	2.88153e+06	2.277e+06	2.75301e+06	3.45063e+06	2.27758e+06	3.46747e+06	1.8494e+06	6.03852e+06	2.94572e+06	2.89908e+06	3.05844e+06	2.38578e+06	1.70329e+06	2.29575e+06	1.89908e+06	1.71536e+06	1.93504e+06	3.07112e+06	2.23568e+06	1.56788e+06	1.68221e+06	2.60626e+06	2.34913e+06	2.41253e+06	2.50104e+06	2.16046e+06	2.19252e+06	2.50843e+06	4.51968e+06	3.10683e+06	1.8507e+06	2.48924e+06	5.05485e+06	4.28661e+06
ASTEI11757-PA	1	1	34.95	0.0150044	2.09447	ZT0	Pool	hypothetical protein|protein_coding|scaffold_18466:52-324:1|gene:ASTEI11757	6.6153e+06	4.00879e+06	3.70291e+06	4.75934e+06	1.11062e+07	2.71588e+06	3.13018e+06	2.27563e+06	3.74091e+06	5.03946e+06	3.3994e+06	3.47273e+06	5.09534e+06	1.90629e+06	5.80036e+06	5.84799e+06	4.12135e+06	3.25229e+06	3.94638e+06	2.90291e+06	3.89081e+06	4.31826e+06	3.35782e+06	2.49879e+06	3.39505e+06	3.58424e+06	2.3631e+06	3.69622e+06	2.75173e+06	2.92307e+06	2.70303e+06	3.01836e+06	2.88784e+06	3.86719e+06	3.3381e+06	7.57665e+06	4.6172e+06	3.19059e+06	2.71588e+06	6.04158e+06	3.38526e+06
ASTEI10276-PA	1	1	46.89	0.0155466	2.56373	ZT0	ZT20	hypothetical protein|protein_coding|scaffold_00121:322805-324042:1|gene:ASTEI10276	3.82496e+06	2.02145e+06	2.5955e+06	2.30318e+06	1.90284e+06	1.60093e+06	1.12247e+06	1.96987e+06	1.01752e+06	3.30949e+06	869512	1.77344e+06	1.97772e+06	1.36519e+06	4.55396e+06	1.8557e+06	2.34957e+06	1.52e+06	1.18884e+06	1.53871e+06	2.32391e+06	1.75774e+06	1.22255e+06	2.54463e+06	807284	1.2056e+06	1.05332e+06	867907	999292	2.54886e+06	2.35952e+06	1.44624e+06	1.28418e+06	2.23601e+06	1.68325e+06	5.31074e+06	2.2344e+06	546649	1.60093e+06	2.16648e+06	2.93041e+06
ASTEI09328-PA	1	1	31.3	0.015557	1.75199	ZT0	ZT20	hypothetical protein|protein_coding|scaffold_00089:39047-39758:-1|gene:ASTEI09328	2.57264e+06	1.4607e+06	2.18512e+06	1.43652e+06	3.26444e+06	1.45597e+06	1.48819e+06	1.45062e+06	1.45742e+06	2.07003e+06	1.4753e+06	1.6249e+06	1.51589e+06	1.30333e+06	2.6608e+06	1.3831e+06	1.9651e+06	1.17543e+06	1.30771e+06	1.02596e+06	1.38026e+06	1.1974e+06	1.31808e+06	1.39652e+06	1.18099e+06	1.49175e+06	1.21384e+06	1.14999e+06	1.19601e+06	1.53591e+06	1.48683e+06	1.55165e+06	1.47964e+06	1.50392e+06	1.21632e+06	4.47105e+06	1.39362e+06	937812	1.45597e+06	2.87236e+06	2.15796e+06
ASTEI08238-PA	1	1	31.31	0.0160198	66.714	Pool	ZT12	hypothetical protein|protein_coding|scaffold_00063:898307-899454:-1|gene:ASTEI08238	11322.9	18359.7	67792	2789	8325.07	4486.42	137427	172691	532.113	1234.55	3132.58	7332.73	21157.6	146537	1151.27	2869.2	7233.26	2075.27	2520.74	57823.2	3698.79	8827.47	1777.19	193415	3476.63	15721.6	17861	615.912	1525.73	172585	261626	191512	220197	6619.16	15288	138711	2705.71	2391.63	4486.42	265250	256897
ASTEI08956-PA	3	3	163.9	0.0160236	1.78642	Pool	ZT16	hypothetical protein|protein_coding|scaffold_00079:660496-662344:-1|gene:ASTEI08956	4.40527e+06	3.83301e+06	2.23101e+06	2.66849e+06	7.25603e+06	2.8673e+06	3.74308e+06	4.71437e+06	3.05516e+06	3.4321e+06	2.9253e+06	2.60336e+06	2.94818e+06	3.82855e+06	4.44531e+06	2.98008e+06	2.86877e+06	3.10436e+06	2.58645e+06	1.98007e+06	2.9029e+06	2.32843e+06	2.43188e+06	3.18415e+06	2.67125e+06	3.37396e+06	2.54553e+06	2.26027e+06	2.60568e+06	4.62003e+06	4.69273e+06	4.38068e+06	4.63872e+06	2.57525e+06	3.19173e+06	4.56494e+06	2.58879e+06	2.08452e+06	2.8673e+06	7.22454e+06	7.01316e+06
ASTEI05373-PA	1	1	37.88	0.0160472	1.67697	ZT12	ZT16	hypothetical protein|protein_coding|scaffold_00030:1180087-1185623:-1|gene:ASTEI05373	1.59113e+06	1.36697e+06	1.15674e+06	901966	1.27155e+06	1.08077e+06	1.46739e+06	1.03142e+06	848012	1.16625e+06	1.23089e+06	1.09276e+06	1.06655e+06	689981	2.18973e+06	1.06208e+06	1.23316e+06	1.14151e+06	1.0252e+06	649331	1.27006e+06	836621	824060	386421	641636	1.10334e+06	879294	528673	916938	1.32051e+06	1.34654e+06	1.19833e+06	1.34938e+06	930148	1.13827e+06	2.36684e+06	875027	365293	1.08077e+06	2.83222e+06	1.53436e+06
ASTEI08990-PA	11	11	447.98	0.0161058	1.51002	ZT12	ZT20	hypothetical protein|protein_coding|scaffold_00080:46609-59180:-1|gene:ASTEI08990	2.12678e+07	1.71344e+07	1.5678e+07	1.40436e+07	2.97396e+07	1.5112e+07	1.70829e+07	1.69523e+07	1.54725e+07	2.11189e+07	1.68367e+07	1.77219e+07	1.89681e+07	1.63206e+07	2.93678e+07	1.79427e+07	2.22104e+07	1.55976e+07	1.54726e+07	1.30264e+07	1.71106e+07	1.3312e+07	1.27072e+07	1.54669e+07	1.23142e+07	1.59784e+07	1.29546e+07	1.15064e+07	1.38622e+07	1.67685e+07	1.53644e+07	1.71054e+07	1.59247e+07	1.24328e+07	1.42677e+07	3.20794e+07	1.36242e+07	8.54362e+06	1.5112e+07	3.29718e+07	2.52185e+07
ASTEI06229-PA	1	1	22.93	0.0167445	2.88032	Pool	ZT20	hypothetical protein|protein_coding|scaffold_00038:661882-664165:-1|gene:ASTEI06229	108087	76519.3	84732.4	113054	225288	69308.1	200762	214410	48426.6	88978.5	47197.2	52352.5	82982.9	179470	206345	94169.4	61332.5	133914	107118	56159.6	69968.4	93702.4	68989.5	42847.2	143936	24130.8	31940.8	39600.3	27662.8	202455	95181	152029	166197	63185.9	63717.3	173374	109678	64720.9	69308.1	387492	318960
ASTEI06241-PA	1	1	24.2	0.01723	9.54385	ZT16	ZT12	hypothetical protein|protein_coding|scaffold_00038:837680-838757:1|gene:ASTEI06241	95861.6	645433	397147	182941	24102.4	173001	564310	552734	206428	202620	245204	278429	161377	1.08092e+06	106753	86726	85690.5	44742.6	222749	428252	193661	377924	398849	3.81857e+06	133112	508545	356998	164522	168540	638029	494955	922451	953670	56039.1	537449	812616	177477	6924.15	173001	1.08918e+06	822255
ASTEI06579-PA	1	1	24.07	0.0173249	1.92302	ZT0	ZT16	hypothetical protein|protein_coding|scaffold_00042:147330-149180:-1|gene:ASTEI06579	7.10907e+06	4.36777e+06	2.80988e+06	6.06772e+06	8.78653e+06	4.36125e+06	3.75606e+06	3.81079e+06	4.93496e+06	5.09492e+06	3.05478e+06	2.8767e+06	3.2185e+06	3.98051e+06	4.75483e+06	4.14406e+06	4.77871e+06	4.23507e+06	4.13858e+06	2.70371e+06	3.47665e+06	3.43856e+06	2.53465e+06	3.00021e+06	3.83306e+06	3.09705e+06	2.30158e+06	3.14092e+06	4.87708e+06	4.05381e+06	3.21019e+06	4.30631e+06	4.0189e+06	4.15585e+06	3.63702e+06	5.7494e+06	5.8865e+06	2.5242e+06	4.36125e+06	7.2496e+06	5.66899e+06
ASTEI07715-PA	2	2	45.63	0.0176456	2.35173	ZT12	Pool	hypothetical protein|protein_coding|scaffold_00057:985408-988611:-1|gene:ASTEI07715	1.23205e+06	995975	460697	734960	453369	820117	579977	904459	1.22836e+06	844834	1.70401e+06	1.11439e+06	979865	661097	2.21482e+06	1.82783e+06	1.02856e+06	1.45676e+06	739415	422693	779337	711804	845259	752018	706165	941561	748365	886465	708730	598152	583543	597514	692971	720238	829344	942648	713010	130244	820117	1.11942e+06	1.34549e+06
ASTEI07614-PA	8	8	558.05	0.0180729	1.58689	ZT0	ZT16	hypothetical protein|protein_coding|scaffold_00056:650733-651738:1|gene:ASTEI07614	1.41555e+08	1.28612e+08	8.17773e+07	9.44468e+07	1.89571e+08	9.79504e+07	7.9293e+07	7.80005e+07	9.86089e+07	1.27877e+08	1.21764e+08	9.19565e+07	1.13763e+08	7.94894e+07	1.55106e+08	1.06503e+08	1.0637e+08	9.23296e+07	9.80847e+07	6.71113e+07	9.53534e+07	8.56916e+07	7.42859e+07	7.83177e+07	9.48097e+07	1.02868e+08	6.97536e+07	6.92873e+07	7.92678e+07	9.25658e+07	8.93771e+07	9.0286e+07	9.56467e+07	8.2751e+07	1.07095e+08	1.67327e+08	9.1626e+07	5.44603e+07	9.79504e+07	1.53044e+08	1.16035e+08
ASTEI00950-PA	1	1	53.86	0.0181092	1.40995	ZT12	ZT20	hypothetical protein|protein_coding|scaffold_00003:4501471-4502964:-1|gene:ASTEI00950	4.11024e+06	4.08045e+06	3.02509e+06	2.97067e+06	4.67238e+06	2.43623e+06	3.58802e+06	3.55874e+06	2.86869e+06	2.96355e+06	3.53325e+06	2.61998e+06	3.7058e+06	2.81318e+06	5.19579e+06	3.47497e+06	3.94607e+06	3.12026e+06	3.29769e+06	2.25439e+06	2.95401e+06	2.52853e+06	2.57125e+06	3.36277e+06	2.38489e+06	3.95963e+06	2.58377e+06	1.99377e+06	2.57823e+06	3.85413e+06	3.66421e+06	3.75329e+06	3.34633e+06	2.40278e+06	3.39777e+06	6.18974e+06	2.88194e+06	1.34228e+06	2.43623e+06	6.92525e+06	5.29403e+06
ASTEI05673-PA	1	1	50.23	0.0183446	1.60592	ZT0	ZT20	hypothetical protein|protein_coding|scaffold_00032:1896032-1897518:1|gene:ASTEI05673	1.74699e+07	1.57557e+07	1.12221e+07	1.30876e+07	1.98143e+07	1.17751e+07	1.01072e+07	1.09471e+07	1.18531e+07	1.57259e+07	1.0874e+07	7.75168e+06	1.1918e+07	1.01088e+07	2.02296e+07	1.21525e+07	1.22508e+07	1.36815e+07	1.07385e+07	1.06009e+07	1.25412e+07	1.09147e+07	9.86155e+06	7.69223e+06	1.15011e+07	1.03437e+07	6.66473e+06	8.10187e+06	1.15538e+07	1.2154e+07	1.16188e+07	1.23997e+07	1.1552e+07	1.02126e+07	1.31197e+07	2.29619e+07	1.26967e+07	5.69226e+06	1.17751e+07	1.9508e+07	1.62851e+07
ASTEI09681-PA	1	1	85.1	0.0183504	1.71326	ZT0	ZT20	hypothetical protein|protein_coding|scaffold_00100:507700-508153:1|gene:ASTEI09681	8.20417e+06	6.19153e+06	5.97655e+06	6.84582e+06	1.02773e+07	6.88288e+06	5.8904e+06	7.0945e+06	5.53562e+06	9.67409e+06	5.16682e+06	5.77344e+06	6.15737e+06	3.54357e+06	9.50147e+06	6.19513e+06	6.06239e+06	6.00816e+06	6.31025e+06	5.33751e+06	5.68908e+06	6.0545e+06	4.6326e+06	2.35655e+06	5.20718e+06	3.84797e+06	4.15958e+06	4.02303e+06	4.64762e+06	6.60835e+06	7.04325e+06	5.95417e+06	6.34041e+06	4.79602e+06	5.15566e+06	1.22288e+07	6.64136e+06	2.95246e+06	6.88288e+06	1.13691e+07	1.05539e+07
ASTEI02813-PA	1	1	22.1	0.0186707	9.84845	ZT12	ZT16	hypothetical protein|protein_coding|scaffold_00011:1341010-1346880:-1|gene:ASTEI02813	50571.2	109313	34286.8	441941	585450	129675	232462	236306	152021	96499.8	19954.6	24644.2	71253.2	22059.9	567254	106321	114469	435539	18725.7	20994.3	30189.8	23581.2	14471.4	36905.8	388236	33026	48002.7	13032	68345.9	90906.4	100955	103593	148407	29563.1	91024.4	70155.5	428742	168189	129675	448676	351532
ASTEI05334-PA	1	1	80.31	0.0189281	1.99857	ZT0	ZT20	hypothetical protein|protein_coding|scaffold_00030:321433-322368:-1|gene:ASTEI05334	7.49745e+06	4.4598e+06	2.98208e+06	2.65464e+06	5.70835e+06	2.88571e+06	2.6334e+06	3.22693e+06	3.09004e+06	5.76889e+06	3.38136e+06	2.51764e+06	3.90792e+06	2.0816e+06	7.75953e+06	3.59657e+06	4.3219e+06	3.11281e+06	2.83453e+06	2.39844e+06	2.85234e+06	2.42155e+06	2.48164e+06	2.06424e+06	2.79505e+06	3.06264e+06	1.84046e+06	1.70162e+06	2.25971e+06	3.2958e+06	3.05157e+06	3.54205e+06	3.43737e+06	4.38289e+06	3.71365e+06	6.10174e+06	2.57535e+06	1.6399e+06	2.88571e+06	5.08275e+06	4.80043e+06
ASTEI03205-PA	1	1	20.81	0.019775	1.85097	ZT0	Pool	hypothetical protein|protein_coding|scaffold_00013:2742642-2744556:1|gene:ASTEI03205	426889	272852	213485	261303	366800	245286	150339	131574	237639	335374	208352	238590	197080	299363	443166	292151	263758	233490	164459	187090	314045	201110	182742	226070	194349	219814	238334	221302	224062	163808	160514	162773	179077	249552	227203	436819	253499	105375	245286	290169	195732
ASTEI03077-PA	2	2	66.44	0.0213767	1.47433	ZT12	ZT20	hypothetical protein|protein_coding|scaffold_00013:583861-621092:-1|gene:ASTEI03077	1.52183e+06	1.58662e+06	1.75823e+06	1.14128e+06	1.24367e+06	1.42768e+06	1.56787e+06	1.67678e+06	1.43456e+06	1.51317e+06	1.80468e+06	1.40963e+06	1.98502e+06	1.82331e+06	2.5057e+06	1.78112e+06	1.8106e+06	1.37075e+06	1.65808e+06	1.2092e+06	1.4122e+06	1.47999e+06	1.36071e+06	1.7174e+06	829753	1.58476e+06	1.26231e+06	1.17094e+06	1.34235e+06	1.5536e+06	1.58922e+06	1.6416e+06	1.7343e+06	889635	1.32117e+06	3.59758e+06	1.1072e+06	357284	1.42768e+06	3.02615e+06	2.4944e+06
ASTEI00716-PA	8	8	342.66	0.0217022	1.66068	ZT0	ZT20	hypothetical protein|protein_coding|scaffold_00003:506107-522605:1|gene:ASTEI00716	1.53716e+07	1.17446e+07	1.03018e+07	8.68664e+06	2.22154e+07	9.63916e+06	1.05085e+07	1.05562e+07	9.69264e+06	1.31025e+07	1.14885e+07	1.04768e+07	1.12049e+07	8.10298e+06	1.89168e+07	1.09205e+07	1.21152e+07	8.9146e+06	1.0113e+07	8.31998e+06	1.02568e+07	8.21183e+06	7.64243e+06	8.02036e+06	6.24368e+06	1.00388e+07	8.05428e+06	7.86194e+06	8.94105e+06	1.02312e+07	1.06202e+07	1.06561e+07	1.02288e+07	8.98598e+06	9.77963e+06	2.1079e+07	8.4272e+06	6.38205e+06	9.63916e+06	2.02826e+07	1.57035e+07
ASTEI11367-PA	8	8	392.46	0.023142	1.39454	ZT12	ZT20	hypothetical protein|protein_coding|scaffold_01677:426-2528:1|gene:ASTEI11367	8.9208e+07	9.88586e+07	1.00092e+08	8.34159e+07	6.04093e+07	8.66119e+07	9.89349e+07	1.05618e+08	9.29942e+07	1.13214e+08	1.0282e+08	8.89569e+07	1.06724e+08	1.13043e+08	1.7137e+08	9.87946e+07	1.15535e+08	9.58929e+07	8.81363e+07	7.75227e+07	1.01699e+08	8.96028e+07	7.49817e+07	1.04483e+08	7.06835e+07	1.01064e+08	8.24185e+07	6.55099e+07	8.88664e+07	1.1323e+08	1.10342e+08	1.14478e+08	1.15268e+08	5.21495e+07	8.23191e+07	2.04802e+08	8.09246e+07	1.73544e+07	8.66119e+07	1.90955e+08	1.57119e+08
ASTEI02215-PA	2	2	67.61	0.0233874	1.5341	ZT12	ZT16	hypothetical protein|protein_coding|scaffold_00008:2398408-2399004:-1|gene:ASTEI02215	1.28117e+07	1.19855e+07	5.91104e+06	9.33651e+06	1.09114e+07	8.48376e+06	8.18456e+06	9.29173e+06	1.0201e+07	1.07593e+07	9.95226e+06	6.6272e+06	9.33801e+06	8.28016e+06	1.57516e+07	9.50305e+06	8.2612e+06	9.41438e+06	8.77061e+06	5.48164e+06	8.73894e+06	5.95083e+06	6.5917e+06	6.93793e+06	8.21404e+06	8.6389e+06	5.99975e+06	5.61942e+06	7.85462e+06	9.8379e+06	9.85091e+06	9.07912e+06	9.25455e+06	7.4895e+06	9.9803e+06	1.20948e+07	9.05766e+06	3.13465e+06	8.48376e+06	1.57971e+07	1.38225e+07
ASTEI07954-PA	2	2	90.22	0.0234259	1.43959	ZT0	ZT20	hypothetical protein|protein_coding|scaffold_00060:582735-583625:-1|gene:ASTEI07954	1.99659e+07	1.53947e+07	2.23107e+07	1.69838e+07	2.58066e+07	1.5897e+07	1.53339e+07	1.43906e+07	1.73123e+07	2.22879e+07	1.19629e+07	1.21269e+07	1.59874e+07	1.43701e+07	2.36178e+07	1.63882e+07	1.58319e+07	1.43936e+07	1.86495e+07	1.31883e+07	1.59101e+07	1.57871e+07	1.41692e+07	1.55525e+07	1.68072e+07	1.39675e+07	1.25325e+07	1.32933e+07	1.31844e+07	1.81225e+07	1.69477e+07	1.86658e+07	1.88526e+07	1.16718e+07	1.28191e+07	4.56507e+07	1.64766e+07	7.41376e+06	1.5897e+07	2.95961e+07	2.14077e+07
ASTEI03043-PA	6	5	235.09	0.0235214	1.58208	ZT12	ZT20	hypothetical protein|protein_coding|scaffold_00012:2716142-2720738:1|gene:ASTEI03043	2.18734e+07	1.53043e+07	1.15767e+07	1.3066e+07	1.04479e+07	1.4566e+07	1.33671e+07	1.16144e+07	1.55542e+07	2.29955e+07	1.87348e+07	1.33912e+07	1.80307e+07	1.49852e+07	2.9706e+07	1.73602e+07	1.73728e+07	1.40135e+07	1.28117e+07	1.31659e+07	1.67614e+07	1.18544e+07	1.12269e+07	9.3853e+06	1.12669e+07	1.3598e+07	9.34523e+06	9.63254e+06	1.38436e+07	1.77924e+07	1.68824e+07	1.70922e+07	1.70099e+07	1.27869e+07	1.27438e+07	2.36875e+07	1.26758e+07	3.00149e+06	1.4566e+07	2.57999e+07	1.72777e+07
ASTEI02367-PA	1	1	23.56	0.0246679	2.46876	ZT12	ZT0	hypothetical protein|protein_coding|scaffold_00009:1023705-1035155:-1|gene:ASTEI02367	34922.6	69454.8	39973.6	77137.1	5979.69	74236.7	107853	127112	57015.9	51480.4	80183.6	41683.5	63658.3	18623.7	120206	95326.7	100648	102866	142517	42975.4	95907.2	65592.8	45565.5	19305.3	77029.5	46853.7	54598.2	22629.4	55067.8	79415.3	81550.8	93224.2	109421	20415.2	57834.7	81791.4	74833.3	1717.85	74236.7	208168	189094
ASTEI09101-PA	2	2	61.32	0.0247835	2.05158	ZT0	ZT16	hypothetical protein|protein_coding|scaffold_00083:323972-324454:-1|gene:ASTEI09101	2.1573e+07	1.60028e+07	6.27212e+06	1.30782e+07	2.69031e+07	9.62666e+06	8.19847e+06	1.0308e+07	1.20295e+07	1.36179e+07	1.03293e+07	7.99414e+06	1.0889e+07	8.85572e+06	1.86572e+07	1.28426e+07	1.13554e+07	1.23491e+07	1.22246e+07	5.70916e+06	1.05382e+07	7.6829e+06	7.10178e+06	9.82879e+06	8.76727e+06	1.12751e+07	6.03821e+06	7.77638e+06	1.14825e+07	9.6429e+06	9.96809e+06	9.32857e+06	9.37564e+06	1.26112e+07	1.33255e+07	1.28336e+07	1.26876e+07	7.72874e+06	9.62666e+06	1.58239e+07	1.53343e+07
ASTEI03561-PA	1	1	52.42	0.0248785	2.06063	ZT0	ZT20	hypothetical protein|protein_coding|scaffold_00015:1773713-1779481:1|gene:ASTEI03561	1.8818e+06	1.0441e+06	1.08148e+06	1.32333e+06	1.75714e+06	1.30107e+06	1.31988e+06	1.0584e+06	955080	1.65444e+06	788139	795188	1.17706e+06	1.10403e+06	1.8242e+06	1.17186e+06	1.33563e+06	1.17622e+06	1.23121e+06	581421	1.18761e+06	838500	871517	62712.4	760762	697665	518451	468160	994605	1.40526e+06	1.42915e+06	1.41111e+06	1.38704e+06	1.10007e+06	869414	2.21284e+06	1.2838e+06	504792	1.30107e+06	2.54752e+06	1.57449e+06
ASTEI07267-PA	18	1	1301.16	0.0260167	2.42115	ZT0	ZT16	hypothetical protein|protein_coding|scaffold_00051:686876-689226:-1|gene:ASTEI07267	1.26485e+07	8.0601e+06	2.86364e+06	4.95715e+06	1.40445e+07	4.44131e+06	4.63942e+06	5.39494e+06	5.61516e+06	8.06008e+06	5.52328e+06	4.26763e+06	6.30582e+06	3.00105e+06	1.16706e+07	6.02702e+06	7.03963e+06	5.20398e+06	6.81445e+06	2.65894e+06	4.844e+06	3.34045e+06	3.61944e+06	3.12138e+06	4.2957e+06	5.83965e+06	2.49545e+06	2.80188e+06	4.67254e+06	5.57469e+06	4.61791e+06	5.5538e+06	5.15939e+06	7.39412e+06	6.71161e+06	5.85938e+06	4.8091e+06	4.03473e+06	4.44131e+06	8.95457e+06	8.02559e+06
ASTEI03099-PA	1	1	21.53	0.0265449	1.25797	ZT0	ZT20	hypothetical protein|protein_coding|scaffold_00013:1291887-1299988:1|gene:ASTEI03099	5.75835e+07	4.85063e+07	5.98985e+07	6.12543e+07	6.63406e+07	4.94462e+07	5.73501e+07	4.93223e+07	4.61275e+07	5.75306e+07	4.16608e+07	4.92215e+07	4.11608e+07	4.81257e+07	4.51226e+07	4.64024e+07	5.02992e+07	4.43982e+07	5.06585e+07	4.72997e+07	5.08291e+07	6.37404e+07	4.74731e+07	5.63105e+07	4.55269e+07	3.82199e+07	4.51018e+07	5.22278e+07	5.23017e+07	5.22824e+07	5.81254e+07	5.12793e+07	5.20551e+07	3.36624e+07	4.0391e+07	1.2256e+08	5.94248e+07	1.90584e+07	4.94462e+07	1.10692e+08	7.33725e+07
ASTEI00735-PA	3	3	206.93	0.0275169	1.50104	ZT0	ZT20	hypothetical protein|protein_coding|scaffold_00003:759067-760390:1|gene:ASTEI00735	5.70647e+07	4.32819e+07	5.38154e+07	3.54223e+07	6.22949e+07	3.87538e+07	4.58496e+07	5.4652e+07	3.71404e+07	4.69653e+07	4.22153e+07	3.71635e+07	4.29862e+07	3.68419e+07	6.75879e+07	4.18011e+07	3.96716e+07	3.41063e+07	3.67944e+07	3.56399e+07	4.25817e+07	3.48695e+07	3.654e+07	3.15894e+07	2.75636e+07	4.01388e+07	3.70995e+07	2.69902e+07	3.60105e+07	4.74653e+07	4.66761e+07	4.47036e+07	4.2803e+07	3.33591e+07	3.60406e+07	1.10114e+08	3.43644e+07	1.78961e+07	3.87538e+07	8.84945e+07	8.1301e+07
ASTEI07680-PA	1	1	37.42	0.0276026	2.87243	ZT0	Pool	hypothetical protein|protein_coding|scaffold_00057:632343-634497:1|gene:ASTEI07680	239503	135795	69707.1	84557.9	299729	82567.5	53373.1	86914.6	113441	133028	86111.8	107731	114945	25814.6	283185	133998	196204	89388.7	91344	45144.9	130631	46416	64709.4	33120.8	54765.3	112768	84319.8	70915.7	110401	65880.2	51273.7	51722	62089.9	140010	113076	142630	82032.5	86106.4	82567.5	103016	129295
ASTEI07584-PA	19	1	1349.4	0.0280063	26.9667	Pool	ZT12	hypothetical protein|protein_coding|scaffold_00056:372495-373625:-1|gene:ASTEI07584	87711.1	6.09679e+06	3.3582e+07	334971	682738	1.43037e+06	3.13458e+07	2.61397e+07	612088	220076	3.15505e+06	6.09253e+06	2.53128e+06	4.18812e+07	181136	348558	2.41024e+06	1.38054e+06	2.20474e+06	1.61845e+07	3.14772e+06	6.04175e+06	7.73039e+06	4.31917e+07	136541	6.20056e+06	8.60517e+06	321353	1.43393e+06	3.50214e+07	3.54029e+07	3.65627e+07	3.37841e+07	51274.5	5.07677e+06	6.87134e+07	324966	196138	1.43037e+06	6.05007e+07	3.88858e+07
ASTEI00790-PA	5	5	218.88	0.028174	1.38994	ZT0	ZT20	hypothetical protein|protein_coding|scaffold_00003:1714916-1718324:1|gene:ASTEI00790	4.48038e+07	4.07582e+07	3.5131e+07	3.21535e+07	6.06372e+07	3.09202e+07	3.85002e+07	4.01231e+07	3.44587e+07	4.13085e+07	3.55095e+07	2.78717e+07	3.66306e+07	3.34524e+07	5.81899e+07	3.76479e+07	4.30376e+07	3.66242e+07	3.39409e+07	3.01375e+07	3.3625e+07	2.76388e+07	2.75936e+07	3.99623e+07	2.5728e+07	3.97245e+07	2.72056e+07	2.53948e+07	3.55391e+07	4.25144e+07	4.16914e+07	4.16429e+07	4.20178e+07	2.61916e+07	3.39392e+07	7.18826e+07	3.11932e+07	1.74199e+07	3.09202e+07	7.43094e+07	5.96876e+07
ASTEI06800-PA	6	6	313.95	0.0282929	1.53846	Pool	ZT0	hypothetical protein|protein_coding|scaffold_00044:726832-731331:1|gene:ASTEI06800	4.16806e+07	5.92731e+07	4.75057e+07	3.75918e+07	1.76501e+07	4.17378e+07	5.063e+07	5.49995e+07	4.56084e+07	5.23864e+07	5.5801e+07	4.79866e+07	5.26713e+07	6.10434e+07	5.95866e+07	5.09962e+07	4.98748e+07	4.79206e+07	4.96607e+07	5.53798e+07	5.65265e+07	5.87116e+07	4.65111e+07	6.20111e+07	3.13871e+07	5.81266e+07	4.18787e+07	3.43363e+07	4.98014e+07	6.34737e+07	6.1366e+07	6.35972e+07	6.22719e+07	2.43658e+07	4.93564e+07	9.72031e+07	3.64691e+07	5.07055e+06	4.17378e+07	9.77213e+07	8.18181e+07
ASTEI05125-PA	5	5	288.77	0.0302651	1.34637	Pool	ZT20	hypothetical protein|protein_coding|scaffold_00028:1560637-1566732:-1|gene:ASTEI05125	1.22183e+07	1.17442e+07	1.11949e+07	1.32243e+07	9.75979e+06	1.15099e+07	1.38974e+07	1.32743e+07	1.03222e+07	1.3717e+07	1.2495e+07	1.04186e+07	1.4012e+07	1.56552e+07	1.64115e+07	1.14454e+07	1.3271e+07	1.23114e+07	1.15182e+07	1.00654e+07	1.33636e+07	1.24553e+07	1.06497e+07	1.19503e+07	1.17891e+07	1.20756e+07	9.76586e+06	8.96181e+06	1.24449e+07	1.49851e+07	1.45788e+07	1.49588e+07	1.47577e+07	7.14263e+06	9.77931e+06	2.29062e+07	1.28293e+07	2.8038e+06	1.15099e+07	2.68235e+07	1.9747e+07
ASTEI03494-PA	10	10	509.38	0.0303658	1.62444	Pool	ZT20	hypothetical protein|protein_coding|scaffold_00015:343800-348872:-1|gene:ASTEI03494	7.88563e+07	8.66518e+07	1.08706e+08	5.98306e+07	9.31032e+07	7.45623e+07	1.03483e+08	1.03748e+08	7.05508e+07	8.28604e+07	8.32987e+07	8.19659e+07	8.77834e+07	1.02256e+08	1.16728e+08	7.08619e+07	8.33034e+07	6.8661e+07	7.43224e+07	8.88968e+07	7.82799e+07	8.12846e+07	7.74756e+07	1.07605e+08	5.23195e+07	9.68004e+07	7.93806e+07	4.82785e+07	6.40078e+07	1.1254e+08	1.10246e+08	1.09676e+08	1.10407e+08	4.60981e+07	7.21545e+07	2.22428e+08	5.80437e+07	2.67468e+07	7.45623e+07	1.99732e+08	1.54337e+08
ASTEI04035-PA	3	3	108.29	0.0306778	1.50648	ZT12	ZT20	hypothetical protein|protein_coding|scaffold_00019:2258920-2275938:-1|gene:ASTEI04035	2.96561e+06	2.08266e+06	2.20139e+06	2.34637e+06	4.0574e+06	2.32112e+06	1.80642e+06	1.88619e+06	2.40666e+06	3.4425e+06	2.19654e+06	2.38509e+06	2.72667e+06	2.62837e+06	4.40857e+06	2.853e+06	2.7092e+06	2.15118e+06	2.29399e+06	1.83541e+06	2.48134e+06	2.30068e+06	2.01393e+06	2.78432e+06	1.82335e+06	2.1382e+06	1.72591e+06	1.87564e+06	2.00617e+06	2.1188e+06	2.0652e+06	2.2661e+06	2.01936e+06	1.73365e+06	1.73423e+06	4.50435e+06	2.27629e+06	1.16561e+06	2.32112e+06	3.48658e+06	2.80593e+06
ASTEI02990-PA	2	2	70.81	0.0306934	1.68747	ZT0	ZT8	hypothetical protein|protein_coding|scaffold_00012:1260996-1269489:-1|gene:ASTEI02990	8.07796e+06	7.65537e+06	6.15069e+06	5.58888e+06	1.17337e+07	4.60894e+06	4.83823e+06	6.74504e+06	4.42429e+06	6.11715e+06	3.78999e+06	4.69439e+06	4.72357e+06	3.90891e+06	1.07055e+07	7.23191e+06	7.27995e+06	5.62753e+06	6.7841e+06	3.60265e+06	7.19265e+06	5.30432e+06	7.28404e+06	8.2074e+06	7.32531e+06	6.50926e+06	7.06364e+06	6.07608e+06	5.29262e+06	6.19537e+06	3.56008e+06	6.88632e+06	5.71293e+06	4.72224e+06	6.37459e+06	1.25851e+07	5.42196e+06	3.37088e+06	4.60894e+06	9.33829e+06	1.0034e+07
ASTEI01829-PA	1	1	41.57	0.0308481	2.14196	ZT12	ZT20	hypothetical protein|protein_coding|scaffold_00006:3182935-3186817:-1|gene:ASTEI01829	1.209e+06	806054	942500	416765	590985	824495	688769	520625	539657	1.29033e+06	1.04262e+06	1.17736e+06	1.0538e+06	733821	2.53139e+06	688435	683025	697457	751958	347436	793311	568773	538557	594639	926544	606358	515470	158405	291991	873148	851387	903184	854175	706763	671198	1.92848e+06	404318	169779	824495	1.3294e+06	774489
ASTEI01948-PA	6	6	350.03	0.031179	1.31367	Pool	ZT20	hypothetical protein|protein_coding|scaffold_00007:1079983-1081446:-1|gene:ASTEI01948	7.92349e+07	9.52135e+07	1.13294e+08	7.81371e+07	7.18898e+07	9.01261e+07	8.85558e+07	8.24956e+07	8.2943e+07	1.11267e+08	9.16767e+07	8.57983e+07	1.00275e+08	9.15644e+07	1.17029e+08	8.44944e+07	8.799e+07	8.59547e+07	9.54585e+07	8.98409e+07	7.96939e+07	1.06301e+08	7.39219e+07	9.39055e+07	7.27189e+07	8.47348e+07	7.43498e+07	7.36372e+07	7.6163e+07	1.01251e+08	9.96458e+07	1.02588e+08	9.75551e+07	4.63194e+07	7.92838e+07	2.31815e+08	7.58034e+07	2.06526e+07	9.01261e+07	1.70922e+08	1.22722e+08
ASTEI04596-PA	25	24	1169.55	0.0317943	1.36405	ZT0	ZT20	hypothetical protein|protein_coding|scaffold_00024:1152087-1167819:1|gene:ASTEI04596	1.91029e+08	1.50659e+08	2.26386e+08	1.42452e+08	2.46067e+08	1.53048e+08	1.70616e+08	1.65614e+08	1.513e+08	1.95644e+08	1.53023e+08	1.70873e+08	1.83233e+08	1.8013e+08	2.49318e+08	1.55619e+08	1.86104e+08	1.48536e+08	1.75051e+08	1.47804e+08	1.56877e+08	1.64785e+08	1.57332e+08	1.54248e+08	1.38375e+08	1.50515e+08	1.45198e+08	1.42422e+08	1.24781e+08	1.79066e+08	1.74581e+08	1.77515e+08	1.73321e+08	1.11672e+08	1.25453e+08	4.63216e+08	1.38197e+08	7.06903e+07	1.53048e+08	3.29308e+08	2.4637e+08
ASTEI05355-PA	1	1	35.17	0.0321925	1.791	ZT12	Pool	hypothetical protein|protein_coding|scaffold_00030:1012140-1012962:-1|gene:ASTEI05355	1.74402e+06	1.57223e+06	2.03325e+06	1.37427e+06	1.63542e+06	1.50597e+06	974730	849642	1.47728e+06	2.28624e+06	1.41791e+06	1.67221e+06	1.70205e+06	770991	2.56894e+06	1.94045e+06	1.75948e+06	1.26951e+06	1.34919e+06	1.20756e+06	1.70418e+06	1.82631e+06	1.30884e+06	1.159e+06	1.52179e+06	1.81887e+06	1.40599e+06	1.49737e+06	1.35828e+06	1.11228e+06	1.01873e+06	793817	1.04506e+06	1.01952e+06	1.30919e+06	4.1603e+06	1.33322e+06	469824	1.50597e+06	1.88133e+06	1.26394e+06
ASTEI07857-PA	1	1	48.95	0.0324572	11.2775	ZT8	ZT16	hypothetical protein|protein_coding|scaffold_00059:377326-379682:1|gene:ASTEI07857	76340	98097.1	9807.16	92549.2	235.65	41921.2	103218	127358	39517.9	79370	53220.7	48009.4	67589	168773	182756	85854.5	22548.7	60080	16379.2	3459.8	6837.69	9724.38	15629.3	1321.7	23677.8	42409.2	31469.1	32838.7	93297.4	51186	16277.6	45645.6	16471.8	44627.1	81685	20066.8	89785.1	67.6977	41921.2	199221	189460
ASTEI00475-PA	2	1	66.32	0.0332092	1.9495	Pool	ZT0	hypothetical protein|protein_coding|scaffold_00002:1926393-1926911:-1|gene:ASTEI00475	236008	1.00925e+06	871191	665974	165938	707923	1.09606e+06	1.1914e+06	570723	863583	887410	1.10103e+06	735570	1.53733e+06	852274	638031	845099	836277	727107	1.10623e+06	986115	1.19518e+06	726035	1.2059e+06	632821	1.11134e+06	918486	560168	776855	1.1075e+06	1.16506e+06	1.10219e+06	1.22351e+06	137967	840396	1.78257e+06	646084	47670.7	707923	2.11552e+06	1.77234e+06
ASTEI09688-PA	1	1	23.56	0.0332557	2.5007	Pool	ZT8	hypothetical protein|protein_coding|scaffold_00101:81680-82256:1|gene:ASTEI09688	138179	161592	353345	272969	156493	202810	191048	172557	319083	157317	58028.2	163918	184570	164775	121723	179297	175532	206013	228263	138926	286094	349194	249285	90078.7	81814.5	94580.6	199565	246439	183546	390510	362119	335031	369966	80777	134557	722991	264817	44957.3	202810	368742	256698
ASTEI04871-PA	1	1	37.38	0.0346652	1.72251	ZT12	ZT20	hypothetical protein|protein_coding|scaffold_00026:1048599-1049649:-1|gene:ASTEI04871	2.72089e+06	2.19927e+06	1.95255e+06	1.46254e+06	2.78364e+06	1.89095e+06	1.03142e+06	2.21891e+06	1.4776e+06	2.60762e+06	2.23842e+06	2.00763e+06	2.56693e+06	1.16428e+06	3.13848e+06	2.27955e+06	2.23674e+06	1.74391e+06	2.35015e+06	1.33789e+06	1.64166e+06	1.76611e+06	1.89553e+06	2.35907e+06	1.73948e+06	1.49354e+06	935060	1.04318e+06	1.60949e+06	1.71395e+06	1.85862e+06	1.92303e+06	1.65272e+06	1.59059e+06	1.83132e+06	3.99517e+06	1.41886e+06	799687	1.89095e+06	1.99076e+06	3.30088e+06
ASTEI11111-PA	2	2	163.68	0.034852	1.53181	ZT0	ZT20	hypothetical protein|protein_coding|scaffold_00396:3448-4354:-1|gene:ASTEI11111	2.95593e+07	1.97541e+07	1.77002e+07	1.65385e+07	2.92611e+07	1.7298e+07	1.29076e+07	1.54244e+07	1.87298e+07	2.69761e+07	1.79231e+07	1.5132e+07	1.99768e+07	1.51713e+07	3.23511e+07	1.8951e+07	1.74387e+07	1.84311e+07	1.67817e+07	1.57685e+07	1.68015e+07	1.59668e+07	1.43857e+07	1.57699e+07	1.73818e+07	1.46085e+07	1.27766e+07	1.37181e+07	1.51623e+07	1.85654e+07	1.79481e+07	1.71679e+07	1.74219e+07	1.72799e+07	1.64491e+07	3.62169e+07	1.60446e+07	8.40617e+06	1.7298e+07	2.4913e+07	2.29456e+07
ASTEI07789-PA	2	2	56.07	0.0348698	1.8208	ZT0	ZT4	hypothetical protein|protein_coding|scaffold_00058:640042-640529:-1|gene:ASTEI07789	1.34491e+07	9.34379e+06	7.34053e+06	6.97384e+06	2.16574e+07	7.06408e+06	5.495e+06	5.12505e+06	8.13513e+06	1.26404e+07	8.42109e+06	6.84423e+06	9.82586e+06	5.90356e+06	1.69091e+07	9.91656e+06	8.33799e+06	7.35643e+06	7.64136e+06	5.85575e+06	6.6821e+06	8.06264e+06	6.18815e+06	5.55889e+06	8.01157e+06	8.26631e+06	4.75418e+06	6.16105e+06	6.35162e+06	6.82958e+06	6.15758e+06	6.48539e+06	6.81358e+06	7.86215e+06	7.78053e+06	1.50197e+07	6.76556e+06	6.22176e+06	7.06408e+06	1.06059e+07	7.6241e+06
ASTEI04331-PA	22	15	1258.51	0.0349063	1.55608	ZT0	ZT16	hypothetical protein|protein_coding|scaffold_00022:741588-744430:1|gene:ASTEI04331	9.21756e+08	7.52375e+08	4.93431e+08	5.85323e+08	1.02635e+09	5.40109e+08	6.33681e+08	6.83549e+08	5.77594e+08	6.7704e+08	6.80441e+08	4.72098e+08	6.90858e+08	5.52596e+08	1.17126e+09	6.31476e+08	6.24117e+08	6.492e+08	5.88501e+08	4.34926e+08	6.23692e+08	4.91739e+08	4.44261e+08	4.34081e+08	4.64249e+08	6.96908e+08	4.18297e+08	3.93101e+08	5.92808e+08	6.22574e+08	6.15453e+08	6.05786e+08	6.29731e+08	5.38843e+08	6.26499e+08	1.00963e+09	5.67841e+08	2.94852e+08	5.40109e+08	1.22307e+09	1.01686e+09
ASTEI07419-PA	16	16	729.4	0.0349592	1.3371	ZT0	ZT20	hypothetical protein|protein_coding|scaffold_00054:471166-489343:1|gene:ASTEI07419	7.73205e+07	6.42539e+07	7.20583e+07	6.78133e+07	1.03873e+08	6.94122e+07	6.5642e+07	6.50809e+07	6.68506e+07	7.09088e+07	6.68969e+07	7.38454e+07	7.40367e+07	7.08218e+07	9.91332e+07	6.08571e+07	8.25866e+07	6.51879e+07	6.15451e+07	5.3259e+07	6.62688e+07	6.26066e+07	5.25126e+07	7.45099e+07	5.58309e+07	6.29e+07	5.38331e+07	5.13302e+07	6.42809e+07	6.48334e+07	6.56875e+07	6.49877e+07	6.57998e+07	4.52003e+07	5.35039e+07	1.47441e+08	6.5788e+07	2.98408e+07	6.94122e+07	1.26696e+08	9.68152e+07
ASTEI10496-PA	2	2	154.64	0.0350611	1.40069	ZT12	ZT20	hypothetical protein|protein_coding|scaffold_00136:107129-115838:1|gene:ASTEI10496	9.67403e+06	1.1428e+07	1.16684e+07	9.48423e+06	8.60964e+06	9.97392e+06	1.09842e+07	1.00374e+07	9.89202e+06	1.17885e+07	1.1116e+07	9.45403e+06	1.2712e+07	1.11382e+07	1.88373e+07	1.2491e+07	1.06254e+07	1.07635e+07	1.05211e+07	7.82991e+06	9.793e+06	1.24366e+07	1.04365e+07	1.0661e+07	1.0325e+07	1.04366e+07	7.69053e+06	8.02532e+06	8.67056e+06	1.19907e+07	1.17304e+07	1.14716e+07	1.2663e+07	5.65528e+06	9.51605e+06	2.3875e+07	9.20098e+06	2.47338e+06	9.97392e+06	2.12006e+07	1.49318e+07
ASTEI01450-PA	1	1	32.29	0.0351633	2.93885	ZT0	Pool	hypothetical protein|protein_coding|scaffold_00005:2446410-2447256:1|gene:ASTEI01450	306228	233934	105139	162945	797366	157285	84125.7	173883	236916	260088	287813	244456	265099	91243.5	483919	347102	248017	233572	157489	88333.8	101683	97380	247883	91925.1	199590	321488	159811	170859	113826	111947	121939	119062	84123.6	179016	194795	215128	158078	229068	157285	162371	258671
ASTEI01394-PA	2	2	91.26	0.0353487	2.73498	ZT12	Pool	hypothetical protein|protein_coding|scaffold_00005:1817174-1830152:-1|gene:ASTEI01394	1.04984e+06	639005	304210	690224	800002	552826	834384	192679	815599	725070	602156	750666	656313	424670	889391	523459	972205	860254	545155	526013	956314	355393	296926	963872	944718	904012	509533	600821	553728	347365	296898	301898	162575	613719	532097	622455	669610	229825	552826	1.61045e+06	286632
ASTEI01466-PA	59	57	3125.65	0.0354992	1.36968	ZT0	ZT20	hypothetical protein|protein_coding|scaffold_00005:2647179-2715965:1|gene:ASTEI01466	4.08496e+08	3.1956e+08	3.05107e+08	2.5975e+08	4.70198e+08	2.86027e+08	3.14094e+08	3.18829e+08	2.73564e+08	3.3374e+08	3.09109e+08	3.04098e+08	3.35763e+08	2.85767e+08	4.88432e+08	3.0389e+08	3.81648e+08	2.6034e+08	3.19377e+08	2.12114e+08	3.15433e+08	2.59242e+08	2.58883e+08	2.77775e+08	2.20421e+08	3.15309e+08	2.47742e+08	2.28097e+08	2.75672e+08	3.0878e+08	2.96972e+08	3.05446e+08	3.01503e+08	2.388e+08	2.66096e+08	6.24289e+08	2.51993e+08	1.35079e+08	2.86027e+08	6.06234e+08	4.74294e+08
ASTEI05709-PA	9	9	576.3	0.0358366	1.39167	Pool	ZT20	hypothetical protein|protein_coding|scaffold_00033:426380-427123:1|gene:ASTEI05709	9.15978e+07	8.11264e+07	6.44497e+07	6.60074e+07	1.1589e+08	6.53353e+07	7.72261e+07	7.94348e+07	6.72012e+07	9.65761e+07	7.00966e+07	5.92394e+07	7.34485e+07	7.18916e+07	9.93006e+07	7.48666e+07	7.21519e+07	6.2993e+07	7.85538e+07	5.75195e+07	6.82522e+07	6.54516e+07	6.62097e+07	6.8718e+07	6.26045e+07	7.48052e+07	4.52722e+07	5.15697e+07	6.81165e+07	8.76758e+07	8.10283e+07	8.56744e+07	8.22598e+07	5.35465e+07	6.75536e+07	1.31873e+08	6.4036e+07	3.3293e+07	6.53353e+07	1.49054e+08	1.18168e+08
ASTEI09827-PA	4	3	123.09	0.0361494	1.79329	ZT0	ZT20	hypothetical protein|protein_coding|scaffold_00104:510273-512542:-1|gene:ASTEI09827	6.38845e+06	4.44181e+06	2.83593e+06	2.84023e+06	4.93414e+06	2.6704e+06	2.36931e+06	2.87164e+06	3.07795e+06	4.57702e+06	3.62143e+06	2.6135e+06	3.55641e+06	2.27122e+06	6.74108e+06	3.39419e+06	3.159e+06	2.81383e+06	2.50268e+06	2.60679e+06	3.2419e+06	2.40546e+06	2.09212e+06	2.50539e+06	2.64297e+06	3.2907e+06	1.81335e+06	1.96627e+06	2.24271e+06	2.9349e+06	2.80556e+06	2.68042e+06	2.67876e+06	3.73458e+06	3.69867e+06	5.8027e+06	2.75541e+06	1.41748e+06	2.6704e+06	4.57303e+06	4.27188e+06
ASTEI06803-PA	1	1	35.37	0.0361911	3.16356	ZT8	ZT20	hypothetical protein|protein_coding|scaffold_00044:796256-798990:-1|gene:ASTEI06803	396670	129507	662607	124149	9993.53	785865	676604	305868	368830	804817	404919	487744	506622	823593	843183	314714	230662	299331	433339	274358	376374	617998	496875	98975.8	208097	86794.8	408777	182878	70506	510177	445894	750490	619303	231887	107840	1.35578e+06	120441	2870.95	785865	1.30592e+06	455014
ASTEI05916-PA	26	26	1562.29	0.036295	1.38411	ZT0	ZT20	hypothetical protein|protein_coding|scaffold_00035:109086-122227:-1|gene:ASTEI05916	3.50296e+08	3.09139e+08	1.94319e+08	2.07804e+08	3.61769e+08	2.29751e+08	2.59494e+08	2.7667e+08	2.29355e+08	3.06034e+08	2.56783e+08	2.02504e+08	2.89526e+08	2.48776e+08	3.61423e+08	2.6991e+08	2.77846e+08	2.33141e+08	2.48437e+08	1.92934e+08	2.43812e+08	1.88039e+08	1.97283e+08	2.24449e+08	1.82969e+08	2.63053e+08	1.80162e+08	1.80751e+08	2.21402e+08	2.62395e+08	2.52985e+08	2.67688e+08	2.53352e+08	2.04777e+08	2.57419e+08	3.97603e+08	2.01598e+08	1.03929e+08	2.29751e+08	5.00851e+08	4.11579e+08
ASTEI08196-PA	2	2	82.01	0.0368155	1.61086	ZT0	ZT16	hypothetical protein|protein_coding|scaffold_00063:244541-248805:1|gene:ASTEI08196	8.07919e+06	6.68899e+06	5.12457e+06	7.82653e+06	1.33e+07	5.94857e+06	6.91968e+06	6.5926e+06	5.05235e+06	6.16994e+06	5.95378e+06	5.15023e+06	5.79395e+06	8.42412e+06	9.78159e+06	6.34734e+06	5.92944e+06	7.04765e+06	6.10769e+06	4.29398e+06	6.38098e+06	4.85757e+06	4.69155e+06	5.24007e+06	6.91067e+06	5.39904e+06	4.26932e+06	4.31501e+06	5.56235e+06	6.39372e+06	6.28913e+06	5.72949e+06	5.32606e+06	4.72296e+06	5.56989e+06	1.04856e+07	7.59278e+06	3.82082e+06	5.94857e+06	1.33557e+07	9.80724e+06
ASTEI04387-PA	3	3	141.35	0.0368751	1.56055	ZT0	ZT20	hypothetical protein|protein_coding|scaffold_00022:2157783-2161054:-1|gene:ASTEI04387	4.6339e+07	2.93051e+07	4.64338e+07	2.73283e+07	4.91713e+07	3.19585e+07	3.05817e+07	3.21655e+07	2.78599e+07	3.80148e+07	2.70564e+07	2.77118e+07	2.96375e+07	2.43461e+07	5.18614e+07	2.82322e+07	3.86573e+07	2.52971e+07	2.66064e+07	2.5703e+07	3.23698e+07	2.62866e+07	2.52855e+07	2.64757e+07	2.20887e+07	3.05264e+07	2.66178e+07	2.28291e+07	2.51867e+07	3.3051e+07	3.15431e+07	3.38787e+07	3.15905e+07	2.7089e+07	2.44022e+07	9.50098e+07	2.65121e+07	1.4126e+07	3.19585e+07	5.90259e+07	4.78498e+07
ASTEI01706-PA	2	2	48.4	0.0370319	2.54902	ZT12	ZT20	hypothetical protein|protein_coding|scaffold_00006:1225832-1226824:-1|gene:ASTEI01706	932039	509662	358704	675798	392819	681812	698491	1.37553e+06	435202	447962	781324	1.54194e+06	735792	914461	1.20084e+06	514995	1.14709e+06	1.35062e+06	485990	339114	430679	285635	546506	1.3807e+06	304322	473549	499584	152534	413671	792169	756808	855218	838021	544855	424393	733957	655614	112849	681812	1.34816e+06	2.04626e+06
ASTEI01617-PA	4	3	303.95	0.0375279	1.50724	ZT0	ZT16	hypothetical protein|protein_coding|scaffold_00005:4133973-4137257:1|gene:ASTEI01617	4.59596e+07	3.31463e+07	2.87465e+07	3.04575e+07	6.34141e+07	3.15356e+07	2.60759e+07	3.02676e+07	3.07268e+07	4.27923e+07	2.92434e+07	2.92739e+07	3.40287e+07	2.56672e+07	5.45558e+07	3.48131e+07	3.96259e+07	2.99504e+07	3.30154e+07	2.20677e+07	3.0743e+07	2.54461e+07	2.67746e+07	2.88049e+07	2.85592e+07	3.34574e+07	2.23442e+07	2.31232e+07	2.97362e+07	3.16685e+07	3.23496e+07	3.18239e+07	3.12867e+07	2.68672e+07	2.76008e+07	5.88192e+07	2.95479e+07	1.82177e+07	3.15356e+07	5.03292e+07	4.50264e+07
ASTEI05380-PA	1	1	24.6	0.0379586	3.15396	ZT4	ZT16	hypothetical protein|protein_coding|scaffold_00030:1273877-1275734:1|gene:ASTEI05380	108941	117677	71350.7	94718.9	170078	58783	86424.2	278643	63241.7	86312.5	50630.1	60015.3	40648.8	9655.36	164235	71132.9	109555	117658	33941.2	33040.9	82061.2	31802.1	13295	32848.6	70008	111921	75307.3	22719.1	82573	81203	70871.1	46128.2	85045	63685	97989.2	145993	91890	48860.1	58783	166808	414513
ASTEI03245-PA	2	2	94.68	0.0381143	1.67755	ZT0	ZT20	hypothetical protein|protein_coding|scaffold_00014:336210-336706:-1|gene:ASTEI03245	2.83177e+07	1.82418e+07	2.13394e+07	1.39606e+07	3.83369e+07	1.68116e+07	1.65943e+07	2.07508e+07	1.50066e+07	2.21915e+07	1.6847e+07	1.59533e+07	1.72735e+07	1.48118e+07	3.15544e+07	1.59422e+07	2.03846e+07	1.63598e+07	1.46135e+07	1.34662e+07	1.58907e+07	1.34024e+07	1.41068e+07	1.59715e+07	1.57597e+07	1.75623e+07	1.31723e+07	1.15618e+07	1.35937e+07	1.51588e+07	1.59613e+07	1.55147e+07	1.56817e+07	1.6554e+07	1.51898e+07	4.36633e+07	1.35436e+07	1.10134e+07	1.68116e+07	3.20287e+07	3.08692e+07
ASTEI03305-PA	3	3	216.71	0.0386818	1.45132	ZT12	ZT20	hypothetical protein|protein_coding|scaffold_00014:994101-1001420:1|gene:ASTEI03305	6.62203e+06	6.67526e+06	4.96198e+06	4.18535e+06	5.7786e+06	5.19485e+06	4.54687e+06	4.69335e+06	4.27062e+06	6.05134e+06	5.80801e+06	5.27187e+06	6.26788e+06	5.81505e+06	1.02198e+07	5.66828e+06	5.92762e+06	4.96588e+06	6.13281e+06	3.37852e+06	5.12424e+06	4.78291e+06	4.24882e+06	6.28527e+06	4.88895e+06	5.33976e+06	4.07107e+06	3.48224e+06	4.89693e+06	5.29374e+06	5.37996e+06	5.44716e+06	5.23631e+06	3.87113e+06	5.55846e+06	1.01529e+07	4.06035e+06	1.66008e+06	5.19485e+06	8.77594e+06	6.9819e+06
ASTEI02734-PA	1	1	34.68	0.0396948	1.69057	ZT12	ZT4	hypothetical protein|protein_coding|scaffold_00011:518495-519225:1|gene:ASTEI02734	3.47157e+06	2.67936e+06	2.23146e+06	2.41443e+06	6.60952e+06	2.55757e+06	1.77673e+06	1.6193e+06	2.36822e+06	4.32335e+06	3.10075e+06	2.5851e+06	3.32919e+06	2.16471e+06	5.78206e+06	3.73128e+06	2.96706e+06	2.38828e+06	2.71705e+06	1.9237e+06	3.0742e+06	2.645e+06	2.31098e+06	2.32102e+06	2.28197e+06	2.25779e+06	1.99795e+06	2.02374e+06	2.51135e+06	2.31826e+06	2.09732e+06	2.31651e+06	2.1986e+06	2.02943e+06	2.23109e+06	4.56586e+06	2.34232e+06	1.89879e+06	2.55757e+06	3.42927e+06	2.40889e+06
ASTEI05524-PA	5	5	321.92	0.0412162	2.01602	ZT16	ZT0	hypothetical protein|protein_coding|scaffold_00031:1260331-1261714:-1|gene:ASTEI05524	4.58936e+07	8.32713e+07	9.89061e+07	4.5015e+07	7.17714e+06	6.11568e+07	7.24624e+07	9.00166e+07	6.45654e+07	9.18382e+07	8.86742e+07	1.00828e+08	8.35754e+07	9.91002e+07	9.1221e+07	7.27916e+07	7.51722e+07	6.04027e+07	7.92894e+07	1.02591e+08	9.29454e+07	1.08126e+08	8.80046e+07	1.73349e+08	5.15991e+07	1.02796e+08	9.78053e+07	6.77546e+07	7.6096e+07	1.06574e+08	1.02281e+08	1.0439e+08	1.02351e+08	2.68286e+07	6.93397e+07	2.02375e+08	4.36706e+07	2.06185e+06	6.11568e+07	1.3986e+08	1.3391e+08
ASTEI05771-PA	7	7	561.16	0.0418172	1.28727	ZT0	ZT20	hypothetical protein|protein_coding|scaffold_00033:1186746-1189553:-1|gene:ASTEI05771	1.68474e+08	1.59609e+08	1.79036e+08	1.47553e+08	2.02348e+08	1.49762e+08	1.51572e+08	1.31163e+08	1.47843e+08	1.89456e+08	1.48634e+08	1.22613e+08	1.66806e+08	1.32183e+08	2.17228e+08	1.4971e+08	1.47873e+08	1.45554e+08	1.59614e+08	1.3137e+08	1.37163e+08	1.7626e+08	1.44352e+08	1.422e+08	1.52359e+08	1.53153e+08	1.17759e+08	1.17813e+08	1.24683e+08	1.70884e+08	1.67044e+08	1.75878e+08	1.7023e+08	9.84873e+07	1.32906e+08	3.66332e+08	1.43146e+08	5.81308e+07	1.49762e+08	2.92551e+08	1.9512e+08
ASTEI05570-PA	3	2	88.17	0.0420993	1.48501	ZT0	ZT20	hypothetical protein|protein_coding|scaffold_00032:103715-104813:1|gene:ASTEI05570	4.31667e+06	5.99998e+06	3.75989e+06	3.76341e+06	4.93377e+06	3.89702e+06	3.15121e+06	3.74522e+06	3.31327e+06	4.97495e+06	4.94734e+06	2.73717e+06	5.06228e+06	2.60975e+06	4.95382e+06	4.03472e+06	5.18261e+06	3.65475e+06	3.32689e+06	2.74612e+06	3.0894e+06	3.30531e+06	3.43497e+06	3.81395e+06	2.94399e+06	3.49343e+06	3.1905e+06	2.7149e+06	2.99291e+06	4.06288e+06	3.52444e+06	3.73583e+06	4.02874e+06	2.52345e+06	4.99616e+06	7.69324e+06	3.65101e+06	1.41738e+06	3.89702e+06	6.08217e+06	5.57144e+06
ASTEI02093-PA	1	1	20.09	0.0421926	1.31961	ZT0	ZT20	hypothetical protein|protein_coding|scaffold_00008:721572-729537:-1|gene:ASTEI02093	5.78262e+07	4.23505e+07	5.5361e+07	5.46808e+07	6.59555e+07	4.89054e+07	4.91866e+07	4.42408e+07	4.36462e+07	5.12203e+07	4.46316e+07	4.80638e+07	4.42117e+07	2.95068e+07	4.13007e+07	4.73061e+07	4.92575e+07	4.21119e+07	4.91799e+07	4.47177e+07	4.60759e+07	5.24626e+07	4.92391e+07	4.33923e+07	3.90268e+07	3.47024e+07	4.13195e+07	4.68427e+07	4.73934e+07	4.6595e+07	5.13051e+07	5.4271e+07	5.08674e+07	3.38042e+07	3.5265e+07	1.13276e+08	5.30477e+07	1.89478e+07	4.89054e+07	9.49353e+07	6.58132e+07
ASTEI04345-PA	2	2	126.32	0.0424535	1.34604	ZT12	ZT4	hypothetical protein|protein_coding|scaffold_00022:1024537-1028149:-1|gene:ASTEI04345	4.64627e+06	3.92197e+06	4.54767e+06	3.13913e+06	3.99194e+06	3.37027e+06	2.98805e+06	3.22334e+06	3.94633e+06	5.30156e+06	4.58744e+06	4.58374e+06	4.20636e+06	3.34391e+06	6.20266e+06	4.4629e+06	4.79675e+06	3.57111e+06	3.72802e+06	3.55564e+06	4.22072e+06	3.73552e+06	3.45287e+06	3.49997e+06	2.56986e+06	3.98758e+06	3.78769e+06	3.57441e+06	3.68224e+06	3.5557e+06	3.31518e+06	3.54463e+06	3.65196e+06	2.71613e+06	3.26581e+06	9.30513e+06	3.04538e+06	1.14681e+06	3.37027e+06	5.76725e+06	4.79509e+06
ASTEI08036-PA	18	16	687.18	0.0428175	1.44062	ZT12	ZT16	hypothetical protein|protein_coding|scaffold_00061:558610-563703:1|gene:ASTEI08036	6.06217e+07	5.34218e+07	4.98966e+07	5.29951e+07	5.7928e+07	4.99513e+07	5.60283e+07	5.98293e+07	4.52469e+07	5.93826e+07	5.74271e+07	5.18425e+07	5.5293e+07	5.7018e+07	1.0116e+08	5.43673e+07	6.84969e+07	5.17572e+07	4.47711e+07	4.03459e+07	5.14506e+07	4.26795e+07	3.81365e+07	4.98975e+07	4.68175e+07	5.76509e+07	4.14789e+07	3.31595e+07	4.87738e+07	5.35926e+07	5.43536e+07	5.37756e+07	5.52243e+07	3.54384e+07	4.44841e+07	1.02095e+08	5.14123e+07	1.66416e+07	4.99513e+07	1.0814e+08	8.9003e+07
ASTEI03504-PA	12	11	722.46	0.0429525	1.3955	Pool	ZT0	hypothetical protein|protein_coding|scaffold_00015:466100-467833:1|gene:ASTEI03504	6.66865e+07	9.14299e+07	1.04848e+08	6.9544e+07	5.90798e+07	7.66282e+07	9.28589e+07	9.70176e+07	8.38581e+07	9.65606e+07	8.54178e+07	7.78043e+07	9.63745e+07	1.20457e+08	1.19223e+08	8.17382e+07	8.11897e+07	8.70375e+07	8.20691e+07	8.59612e+07	8.72525e+07	9.95995e+07	8.44268e+07	1.23275e+08	7.85668e+07	9.90954e+07	7.62102e+07	6.53071e+07	7.86975e+07	1.09777e+08	1.09242e+08	1.10291e+08	1.07859e+08	3.89838e+07	7.61333e+07	2.14534e+08	6.7467e+07	1.69725e+07	7.66282e+07	1.79227e+08	1.44325e+08
ASTEI11087-PA	2	2	102.31	0.0431334	1.9701	ZT0	ZT16	hypothetical protein|protein_coding|scaffold_00339:10469-12262:-1|gene:ASTEI11087	3.92477e+06	2.15058e+06	2.19603e+06	2.06538e+06	6.76106e+06	2.23699e+06	2.01319e+06	2.18948e+06	2.58785e+06	3.5063e+06	2.03379e+06	2.03088e+06	2.58644e+06	2.62483e+06	4.95618e+06	2.57713e+06	2.59308e+06	2.31167e+06	2.13159e+06	2.00756e+06	2.2999e+06	1.59312e+06	1.6339e+06	1.14417e+06	1.75543e+06	2.318e+06	1.62753e+06	1.92161e+06	1.83254e+06	2.01738e+06	2.11198e+06	2.67594e+06	1.93161e+06	2.29436e+06	1.79078e+06	4.49337e+06	2.00369e+06	1.94232e+06	2.23699e+06	3.88566e+06	3.2571e+06
ASTEI08410-PA	8	8	386.85	0.0441629	1.35788	Pool	ZT20	hypothetical protein|protein_coding|scaffold_00067:369947-371361:1|gene:ASTEI08410	4.96322e+07	4.20554e+07	2.88442e+07	3.43775e+07	3.92674e+07	3.3169e+07	3.77717e+07	3.87096e+07	3.52414e+07	4.45547e+07	3.52712e+07	2.65042e+07	3.77518e+07	2.83127e+07	5.70362e+07	3.47011e+07	3.55732e+07	3.52245e+07	3.34876e+07	2.96313e+07	3.52078e+07	3.1232e+07	2.78923e+07	2.40423e+07	3.05294e+07	3.72995e+07	2.32772e+07	2.32747e+07	3.32347e+07	4.09141e+07	3.80545e+07	4.1361e+07	4.00261e+07	2.90141e+07	3.50193e+07	5.90192e+07	3.33508e+07	1.12808e+07	3.3169e+07	7.29034e+07	5.75849e+07
ASTEI07692-PA	1	1	40.95	0.0453156	1.9113	ZT0	Pool	hypothetical protein|protein_coding|scaffold_00057:740691-746555:-1|gene:ASTEI07692	996602	570319	715445	574349	902859	486489	445921	556293	518388	827029	986608	820884	646303	444379	1.02979e+06	666306	838391	595138	452625	274773	890455	437537	422197	826307	353082	822085	481339	358382	612646	452833	413182	357611	349995	582597	474902	1.4639e+06	557196	259374	486489	860675	827550
ASTEI09007-PA	7	7	451.3	0.0453345	1.3341	ZT0	ZT20	hypothetical protein|protein_coding|scaffold_00080:345893-348904:-1|gene:ASTEI09007	3.13852e+07	2.58869e+07	3.19242e+07	2.36393e+07	3.54324e+07	2.68507e+07	2.51034e+07	2.48773e+07	2.52188e+07	3.44908e+07	2.41905e+07	2.61024e+07	2.72023e+07	2.19813e+07	3.97323e+07	2.76868e+07	2.99917e+07	2.41054e+07	2.26991e+07	2.28888e+07	2.30615e+07	2.11305e+07	2.27834e+07	2.68015e+07	1.97466e+07	2.73097e+07	2.07582e+07	2.04582e+07	2.28642e+07	2.49724e+07	2.53511e+07	2.51286e+07	2.55865e+07	1.83473e+07	2.15559e+07	6.53212e+07	2.29333e+07	1.0179e+07	2.68507e+07	4.84523e+07	3.70079e+07
ASTEI00060-PA	2	2	91.05	0.0453755	1.5391	ZT0	ZT16	hypothetical protein|protein_coding|scaffold_00001:821560-826451:1|gene:ASTEI00060	4.24158e+07	2.86682e+07	4.27771e+07	2.77915e+07	6.00762e+07	3.11429e+07	2.7459e+07	3.00059e+07	2.70348e+07	3.76766e+07	3.13016e+07	3.55106e+07	2.9852e+07	2.39112e+07	4.93291e+07	2.69783e+07	3.73095e+07	2.53556e+07	2.69192e+07	2.47746e+07	3.04849e+07	2.36776e+07	2.5148e+07	2.69842e+07	2.47701e+07	2.93102e+07	2.79549e+07	2.66712e+07	2.50089e+07	2.89117e+07	2.71436e+07	2.73857e+07	2.78444e+07	2.47956e+07	2.38719e+07	8.75277e+07	2.69615e+07	1.72588e+07	3.11429e+07	5.29988e+07	4.46371e+07
ASTEI11137-PA	1	1	37.38	0.0455529	2.16089	ZT12	ZT16	hypothetical protein|protein_coding|scaffold_00470:2967-5186:-1|gene:ASTEI11137	2.84641e+06	3.39739e+06	1.61753e+06	4.36724e+06	6.7523e+06	2.82773e+06	2.45449e+06	3.09078e+06	2.34946e+06	2.9748e+06	2.27675e+06	2.35419e+06	2.53144e+06	2.70226e+06	7.5158e+06	3.40251e+06	3.25075e+06	4.08002e+06	1.76474e+06	1.59503e+06	2.73667e+06	1.71757e+06	1.45846e+06	1.75409e+06	4.45543e+06	3.55502e+06	2.01458e+06	1.7801e+06	2.99264e+06	2.35227e+06	1.92746e+06	1.75496e+06	2.01965e+06	1.66396e+06	2.82899e+06	3.30969e+06	4.23681e+06	1.93981e+06	2.82773e+06	4.73742e+06	4.59789e+06
ASTEI08607-PA	19	11	864.98	0.0465406	1.74507	ZT0	ZT16	hypothetical protein|protein_coding|scaffold_00072:355808-360467:1|gene:ASTEI08607	1.4156e+08	1.19646e+08	7.7168e+07	9.83949e+07	2.43492e+08	8.5991e+07	1.07272e+08	1.09608e+08	8.83768e+07	1.14138e+08	1.02024e+08	7.50613e+07	1.06937e+08	9.77735e+07	1.97563e+08	1.03182e+08	1.03975e+08	1.11045e+08	7.73927e+07	7.55747e+07	1.00167e+08	6.95608e+07	6.95337e+07	7.49822e+07	8.35429e+07	9.39047e+07	6.53526e+07	6.23394e+07	9.19579e+07	9.64722e+07	9.8486e+07	9.90091e+07	9.84594e+07	8.27537e+07	9.96285e+07	1.57896e+08	9.54563e+07	6.99505e+07	8.5991e+07	2.07047e+08	1.63054e+08
ASTEI071955-PA	1	1	42.21	0.0469155	1.97564	ZT12	ZT16	hypothetical protein|protein_coding|scaffold_00050:1159697-1163504:-1|gene:ASTEI071955	279941	210312	105054	139477	152102	139554	83781.9	144306	167000	206671	167920	128777	208283	67759.2	334125	170197	186044	186997	130508	87811.1	163864	104422	91646.7	62404	112784	150683	86348.3	86579	111328	133779	146480	142859	129182	163649	175126	214955	135312	43696.1	139554	161708	214672
ASTEI10247-PA	7	7	472.44	0.0473025	1.77011	ZT0	ZT16	hypothetical protein|protein_coding|scaffold_00120:249850-251004:-1|gene:ASTEI10247	5.24086e+07	3.38904e+07	3.03599e+07	2.47047e+07	6.18554e+07	2.6822e+07	3.00139e+07	3.80086e+07	2.64273e+07	3.45913e+07	3.21897e+07	2.4173e+07	3.14248e+07	2.28568e+07	6.02756e+07	2.99677e+07	3.19396e+07	2.65736e+07	2.62061e+07	2.05173e+07	3.14505e+07	2.10706e+07	2.35927e+07	1.81748e+07	2.18054e+07	3.35196e+07	2.34407e+07	1.96949e+07	2.67189e+07	3.02554e+07	3.05531e+07	3.02315e+07	3.12427e+07	3.06372e+07	2.82204e+07	6.21204e+07	2.39669e+07	1.77699e+07	2.6822e+07	5.79301e+07	5.65422e+07
ASTEI00451-PA	1	1	31.4	0.0473202	1.37625	ZT0	ZT20	hypothetical protein|protein_coding|scaffold_00002:1434952-1436685:1|gene:ASTEI00451	2.36794e+06	2.14311e+06	2.47255e+06	2.13211e+06	3.57572e+06	2.20242e+06	2.23542e+06	2.26659e+06	2.38096e+06	2.7394e+06	1.80499e+06	1.25491e+06	2.06723e+06	1.68648e+06	3.01134e+06	2.20169e+06	2.15501e+06	2.09681e+06	2.52615e+06	1.81445e+06	2.14562e+06	2.43011e+06	2.09582e+06	1.45049e+06	2.00546e+06	1.89515e+06	1.64504e+06	1.78134e+06	1.89477e+06	2.3238e+06	2.45496e+06	2.34802e+06	2.05785e+06	1.38426e+06	1.78456e+06	5.05917e+06	2.06843e+06	1.02724e+06	2.20242e+06	4.3146e+06	3.37182e+06
ASTEI03805-PA	7	7	386.44	0.047888	1.40694	ZT0	ZT20	hypothetical protein|protein_coding|scaffold_00017:1603697-1604023:-1|gene:ASTEI03805	8.07384e+07	6.9922e+07	8.12274e+07	5.80975e+07	1.09769e+08	6.48853e+07	6.40727e+07	5.64037e+07	6.42174e+07	8.7709e+07	6.97898e+07	6.69442e+07	7.99605e+07	5.38359e+07	1.24029e+08	6.38756e+07	7.00996e+07	6.12284e+07	7.53254e+07	5.53253e+07	6.37138e+07	7.01189e+07	5.42862e+07	5.62835e+07	6.17001e+07	6.96289e+07	5.2208e+07	5.20277e+07	4.85653e+07	7.3542e+07	7.2888e+07	7.2252e+07	7.19652e+07	4.71984e+07	5.82238e+07	1.66202e+08	5.63623e+07	3.15346e+07	6.48853e+07	1.23667e+08	8.3907e+07
ASTEI03402-PA	2	2	108.18	0.0482549	1.5521	ZT0	ZT20	hypothetical protein|protein_coding|scaffold_00014:1916560-1917123:-1|gene:ASTEI03402	2.40895e+07	1.81568e+07	1.27773e+07	1.44925e+07	3.04204e+07	1.44419e+07	1.15813e+07	1.24755e+07	1.63139e+07	2.41691e+07	1.66427e+07	1.5108e+07	1.94485e+07	1.13747e+07	2.84642e+07	1.86586e+07	1.698e+07	1.47178e+07	1.58046e+07	1.15014e+07	1.6167e+07	1.47162e+07	1.30134e+07	1.13447e+07	1.45751e+07	1.45376e+07	1.03291e+07	1.2e+07	1.29463e+07	1.53597e+07	1.44798e+07	1.43349e+07	1.44783e+07	1.40823e+07	1.51191e+07	2.61441e+07	1.40596e+07	8.73921e+06	1.44419e+07	2.23531e+07	1.85588e+07
ASTEI06894-PA	1	1	20.16	0.0484037	12.3458	ZT0	Pool	hypothetical protein|protein_coding|scaffold_00045:1151999-1152693:1|gene:ASTEI06894	1.43382e+06	932000	23557.9	260180	2.14301e+06	464501	441974	618679	705929	579903	555071	495645	438221	31256	709653	470189	553904	579985	556830	32736.5	420781	31233.8	436890	233607	717421	666561	410271	385604	114802	91711.8	12586.8	140479	65777.8	838187	776072	48202.6	252409	615645	464501	853057	920356
ASTEI10793-PA	10	10	481.59	0.0491085	1.62294	ZT12	ZT20	hypothetical protein|protein_coding|scaffold_00165:40688-53481:-1|gene:ASTEI10793	1.68474e+07	1.46967e+07	1.44918e+07	1.22023e+07	2.04521e+07	1.23239e+07	1.46459e+07	1.85632e+07	1.16264e+07	1.65294e+07	1.57526e+07	1.43443e+07	1.6661e+07	1.62692e+07	2.81746e+07	1.56551e+07	2.46531e+07	1.29059e+07	1.56241e+07	1.05678e+07	1.55696e+07	1.16357e+07	1.12089e+07	1.8137e+07	1.33899e+07	1.416e+07	1.05537e+07	7.64193e+06	1.40305e+07	1.66487e+07	1.61032e+07	1.68643e+07	1.68765e+07	9.84873e+06	1.22379e+07	2.96523e+07	1.18378e+07	5.87551e+06	1.23239e+07	2.82682e+07	2.76149e+07
ASTEI04889-PA	2	2	83.78	0.0492394	1.92486	ZT0	ZT20	hypothetical protein|protein_coding|scaffold_00026:1159648-1160320:-1|gene:ASTEI04889	3.13545e+07	1.85379e+07	1.94642e+07	1.49287e+07	3.29049e+07	1.67715e+07	1.35813e+07	1.36151e+07	1.72021e+07	2.43637e+07	1.73775e+07	1.03234e+07	1.83697e+07	1.06491e+07	2.88319e+07	1.83181e+07	1.19556e+07	1.54657e+07	1.52813e+07	1.435e+07	1.91477e+07	1.43184e+07	1.45391e+07	9.02864e+06	1.19e+07	1.26426e+07	9.36214e+06	1.41299e+07	1.28478e+07	1.51859e+07	1.60198e+07	1.5024e+07	1.56856e+07	1.83293e+07	1.54364e+07	3.98264e+07	1.44829e+07	9.45296e+06	1.67715e+07	2.62134e+07	2.0254e+07
ASTEI07554-PA	1	1	95.4	0.0492406	14.8975	ZT16	ZT12	hypothetical protein|protein_coding|scaffold_00055:1148795-1149166:1|gene:ASTEI07554	2821.63	3534.55	891088	0	17081.8	56370.6	165500	109668	12559.1	111362	42313.6	285187	64515	421869	20301.5	8069.98	41331.7	5804.98	36011.1	378361	74370.4	249600	169982	789040	11088.6	58048.9	309780	41573.2	8458.72	194010	150680	199888	177129	1649.48	2943.2	1.82329e+06	0	4907.27	56370.6	319433	163144
ASTEI06557-PA	1	1	21.95	0.0494555	1.85197	ZT12	ZT0	hypothetical protein|protein_coding|scaffold_00041:1393451-1395319:-1|gene:ASTEI06557	387889	467509	97115.6	419664	259562	420953	318556	295692	553676	440519	632678	617464	393751	386669	877121	559265	586565	511206	487775	320386	472188	510841	410704	459556	439947	525923	408880	479314	412243	465065	387892	319507	403444	226754	389293	198711	407130	74567.2	420953	614846	439876
ASTEI00707-PA	1	1	25.94	0.0495664	4.19522	ZT0	ZT16	hypothetical protein|protein_coding|scaffold_00003:230430-231216:1|gene:ASTEI00707	1.58855e+06	624989	188098	453595	1.07113e+06	385358	225831	574543	520173	783097	330743	167339	624736	91462.8	963966	407506	297679	409433	297376	123597	371540	206775	122835	111166	307381	470203	92651	125075	270734	353389	376423	419137	396861	928639	520426	384875	440048	307716	385358	435877	854699
ASTEI03067-PA	10	10	366.59	0.0496363	1.49888	ZT12	ZT20	hypothetical protein|protein_coding|scaffold_00013:120264-132081:-1|gene:ASTEI03067	1.33384e+07	1.18477e+07	1.08764e+07	1.12866e+07	1.64779e+07	1.08225e+07	1.33502e+07	1.31591e+07	8.57138e+06	1.28513e+07	1.28202e+07	1.17452e+07	1.34099e+07	1.47924e+07	2.49114e+07	1.02442e+07	1.40444e+07	1.19148e+07	1.06225e+07	7.96387e+06	1.13589e+07	8.76387e+06	8.03648e+06	1.22767e+07	1.01176e+07	1.14039e+07	8.5643e+06	7.08975e+06	1.06849e+07	1.11663e+07	1.12036e+07	1.17321e+07	1.12284e+07	7.79738e+06	9.86553e+06	2.22545e+07	1.09495e+07	4.73377e+06	1.08225e+07	2.57674e+07	1.95756e+07
ASTEI02282-PA	14	14	616.5	0.0500892	1.42567	ZT0	ZT20	hypothetical protein|protein_coding|scaffold_00008:3547073-3557627:1|gene:ASTEI02282	5.07585e+07	3.54622e+07	3.19573e+07	3.16885e+07	5.91348e+07	3.10297e+07	3.19797e+07	3.3588e+07	3.27383e+07	4.20949e+07	3.42651e+07	3.27931e+07	3.81713e+07	2.38883e+07	5.45603e+07	3.5507e+07	3.96417e+07	3.28827e+07	3.24608e+07	2.72473e+07	3.5957e+07	3.04531e+07	2.75536e+07	2.96271e+07	2.96529e+07	3.21048e+07	2.76543e+07	2.75036e+07	2.96836e+07	3.05725e+07	3.24286e+07	3.11084e+07	3.15747e+07	2.96726e+07	2.95292e+07	6.53889e+07	3.07421e+07	1.69883e+07	3.10297e+07	6.17241e+07	4.9966e+07
ASTEI03832-PA	4	4	195.26	0.0515379	1.44144	Pool	ZT20	hypothetical protein|protein_coding|scaffold_00017:2160422-2161755:1|gene:ASTEI03832	1.61831e+07	1.85823e+07	1.81326e+07	1.28766e+07	7.95689e+06	1.54241e+07	2.07106e+07	1.86295e+07	1.57401e+07	2.06277e+07	2.04891e+07	1.65625e+07	1.94903e+07	1.88265e+07	2.49405e+07	1.68522e+07	1.96425e+07	1.70742e+07	1.45732e+07	1.68146e+07	1.74272e+07	1.72118e+07	1.25988e+07	1.84109e+07	1.16721e+07	2.02393e+07	1.44726e+07	1.03896e+07	1.49515e+07	2.14178e+07	2.02174e+07	1.98726e+07	2.12021e+07	9.46037e+06	1.54734e+07	3.71018e+07	1.24921e+07	2.28586e+06	1.54241e+07	3.99737e+07	2.77136e+07
ASTEI00404-PA	2	1	61.31	0.0515995	2.67645	ZT0	ZT16	hypothetical protein|protein_coding|scaffold_00002:531289-535012:1|gene:ASTEI00404	2.07694e+06	991403	452869	1.11346e+06	3.51571e+06	863881	698917	737372	1.0987e+06	1.16044e+06	845367	679501	875557	442529	2.23291e+06	1.09674e+06	932476	1.11246e+06	853135	564437	897662	641459	504733	436925	799521	825507	543222	552289	998456	756221	711688	683124	650874	1.21415e+06	825537	926631	1.0802e+06	1.01e+06	863881	1.34898e+06	1.09693e+06
ASTEI04993-PA	2	2	96.02	0.0536879	1.54384	ZT12	ZT20	hypothetical protein|protein_coding|scaffold_00027:571172-572030:1|gene:ASTEI04993	1.11137e+07	8.78785e+06	8.31175e+06	5.79808e+06	8.33505e+06	6.09888e+06	5.02554e+06	6.6495e+06	7.07379e+06	1.00467e+07	5.4695e+06	4.93742e+06	8.07993e+06	4.88238e+06	1.55399e+07	8.21529e+06	9.17948e+06	7.19675e+06	7.44138e+06	6.01449e+06	6.15071e+06	7.14525e+06	6.34863e+06	5.73925e+06	5.7885e+06	9.82693e+06	5.21107e+06	4.66765e+06	5.32043e+06	7.52398e+06	7.60433e+06	7.78391e+06	7.53616e+06	6.49688e+06	7.31761e+06	1.7007e+07	5.62491e+06	2.3945e+06	6.09888e+06	9.69982e+06	9.8919e+06
ASTEI10688-PA	4	4	207.45	0.055028	1.43647	ZT0	ZT20	hypothetical protein|protein_coding|scaffold_00152:90724-96039:1|gene:ASTEI10688	3.3872e+07	2.92847e+07	1.99113e+07	2.4552e+07	3.35893e+07	2.30782e+07	1.94005e+07	2.18888e+07	2.82635e+07	2.76302e+07	2.44707e+07	1.52023e+07	2.47538e+07	1.57068e+07	3.66053e+07	2.55946e+07	2.17377e+07	2.54648e+07	2.80868e+07	1.85247e+07	2.36452e+07	2.46605e+07	2.04084e+07	1.3953e+07	2.04004e+07	2.34525e+07	1.59538e+07	1.55573e+07	2.29389e+07	2.49957e+07	2.3613e+07	2.35802e+07	2.36174e+07	1.9801e+07	2.43852e+07	4.07413e+07	2.38187e+07	9.64957e+06	2.30782e+07	3.74451e+07	3.25621e+07
ASTEI04162-PA	6	6	270.96	0.0553169	1.93374	ZT0	ZT16	hypothetical protein|protein_coding|scaffold_00021:403645-403956:-1|gene:ASTEI04162	2.59889e+08	1.54256e+08	1.5151e+08	1.3024e+08	3.0538e+08	1.37406e+08	1.32863e+08	1.1887e+08	1.44626e+08	1.67573e+08	1.53566e+08	6.49223e+07	1.64743e+08	1.15127e+08	2.55359e+08	1.51234e+08	8.34271e+07	1.45816e+08	1.35547e+08	9.00672e+07	1.43282e+08	1.09283e+08	1.15227e+08	5.99331e+07	1.09951e+08	1.30214e+08	8.23956e+07	8.85642e+07	1.21387e+08	1.30665e+08	1.27816e+08	1.33988e+08	1.33223e+08	1.51927e+08	1.28448e+08	3.1001e+08	1.2635e+08	8.773e+07	1.37406e+08	2.56439e+08	1.76833e+08
ASTEI04325-PA	14	14	712.78	0.0556697	1.47887	ZT12	ZT16	hypothetical protein|protein_coding|scaffold_00022:696005-699173:1|gene:ASTEI04325	5.4612e+07	4.94358e+07	3.92392e+07	4.36958e+07	6.09534e+07	4.32984e+07	4.10431e+07	4.46604e+07	4.85264e+07	5.69882e+07	4.61359e+07	4.06679e+07	5.37367e+07	5.12089e+07	9.78392e+07	5.16958e+07	5.57098e+07	4.88819e+07	4.46132e+07	3.40321e+07	4.51692e+07	3.88896e+07	3.78161e+07	4.60979e+07	4.07588e+07	5.08969e+07	4.05046e+07	3.81248e+07	4.54594e+07	4.57556e+07	4.76141e+07	4.83415e+07	4.68653e+07	3.19253e+07	4.11649e+07	8.02886e+07	4.23908e+07	1.75108e+07	4.32984e+07	7.92176e+07	6.64374e+07
ASTEI07585-PA	13	2	688.7	0.0557713	1.56098	ZT0	ZT20	hypothetical protein|protein_coding|scaffold_00056:374432-375562:-1|gene:ASTEI07585	1.72207e+07	1.09577e+07	9.32288e+06	1.08042e+07	2.47459e+07	1.04474e+07	7.87534e+06	1.02433e+07	1.11131e+07	1.58941e+07	1.00798e+07	1.07539e+07	1.31584e+07	7.89123e+06	2.03873e+07	1.3092e+07	1.32244e+07	1.1087e+07	1.17693e+07	8.24815e+06	8.82841e+06	1.03245e+07	8.94772e+06	1.06681e+07	8.90291e+06	1.18298e+07	7.95126e+06	7.97631e+06	1.01382e+07	1.03787e+07	9.39978e+06	1.19463e+07	1.03099e+07	1.00669e+07	9.12445e+06	1.90759e+07	1.04816e+07	7.10902e+06	1.04474e+07	1.52002e+07	1.52381e+07
ASTEI01179-PA	1	1	79.29	0.0559251	1.92576	Pool	ZT4	hypothetical protein|protein_coding|scaffold_00004:3280985-3282213:1|gene:ASTEI01179	459909	500821	758192	342608	402486	390269	351021	323238	209760	777591	363603	466877	616296	395590	1.01305e+06	429492	458724	334783	342102	404525	281097	430075	471854	314331	474375	449672	452114	240911	263477	508847	689774	666846	588506	268855	417031	1.55136e+06	332375	115626	390269	677507	480854
ASTEI09383-PA	2	2	91.45	0.0560377	1.5586	ZT12	ZT4	hypothetical protein|protein_coding|scaffold_00090:145264-148524:1|gene:ASTEI09383	6.6217e+07	4.67133e+07	4.08659e+07	3.99935e+07	6.25384e+07	3.73177e+07	2.86711e+07	3.41454e+07	4.32773e+07	6.09792e+07	4.84346e+07	4.13096e+07	4.89683e+07	3.08649e+07	8.85563e+07	5.39791e+07	5.28899e+07	4.02097e+07	4.37663e+07	3.27678e+07	4.79084e+07	4.26112e+07	3.76429e+07	3.76335e+07	3.96554e+07	4.94111e+07	3.23864e+07	3.59222e+07	4.42073e+07	3.76357e+07	4.01816e+07	3.92245e+07	3.8231e+07	3.87094e+07	3.88979e+07	8.36171e+07	3.87991e+07	1.79661e+07	3.73177e+07	5.53382e+07	5.07951e+07
ASTEI06346-PA	4	4	135.24	0.056219	1.68422	ZT0	ZT20	hypothetical protein|protein_coding|scaffold_00039:823033-823848:1|gene:ASTEI06346	2.6709e+07	1.60086e+07	2.09804e+07	1.46864e+07	4.18761e+07	1.67705e+07	1.73668e+07	1.94527e+07	1.65296e+07	2.40947e+07	1.53114e+07	1.47844e+07	1.7746e+07	1.30642e+07	2.8575e+07	1.67305e+07	1.54455e+07	1.4762e+07	1.61767e+07	1.30192e+07	1.75689e+07	1.27065e+07	1.59189e+07	1.24277e+07	1.49626e+07	1.5086e+07	1.44409e+07	1.57311e+07	1.11837e+07	1.48851e+07	1.26898e+07	1.61133e+07	1.39707e+07	1.56136e+07	1.33303e+07	4.29288e+07	1.42477e+07	1.20302e+07	1.67705e+07	3.35197e+07	2.89381e+07
ASTEI07670-PA	34	34	2083.87	0.0566241	1.418	ZT12	ZT16	hypothetical protein|protein_coding|scaffold_00057:381904-386773:1|gene:ASTEI07670	5.96767e+08	5.06136e+08	4.03582e+08	4.31722e+08	7.5999e+08	4.13943e+08	4.88998e+08	4.91961e+08	4.19688e+08	5.96858e+08	4.87717e+08	4.48354e+08	5.08934e+08	4.81893e+08	8.71488e+08	4.97231e+08	5.76223e+08	4.42101e+08	4.1815e+08	4.08708e+08	4.25982e+08	3.7527e+08	3.50162e+08	4.18152e+08	3.95879e+08	5.05295e+08	3.87902e+08	3.64257e+08	4.25022e+08	4.70401e+08	4.73438e+08	4.81362e+08	4.75604e+08	3.4886e+08	4.21457e+08	8.25782e+08	4.18829e+08	2.1833e+08	4.13943e+08	9.43817e+08	7.31848e+08
ASTEI10995-PA	5	5	273.65	0.0567945	1.55392	ZT0	ZT20	hypothetical protein|protein_coding|scaffold_00224:8764-26382:1|gene:ASTEI10995	1.53106e+08	1.18819e+08	9.73381e+07	9.75573e+07	1.93582e+08	1.02247e+08	8.85575e+07	9.0956e+07	9.65392e+07	1.6151e+08	9.74594e+07	9.37977e+07	1.35551e+08	8.76593e+07	1.91662e+08	1.11238e+08	9.85649e+07	9.97437e+07	1.09528e+08	8.26487e+07	1.02129e+08	1.06935e+08	9.03564e+07	9.47109e+07	1.02335e+08	9.61678e+07	6.56758e+07	7.8441e+07	8.23716e+07	1.09008e+08	1.02189e+08	1.03993e+08	1.03178e+08	8.95031e+07	9.89401e+07	1.99167e+08	9.46436e+07	5.56123e+07	1.02247e+08	1.70925e+08	1.35307e+08
ASTEI09457-PA	8	8	659.2	0.0571633	1.35913	ZT12	ZT20	hypothetical protein|protein_coding|scaffold_00093:139225-142015:-1|gene:ASTEI09457	1.49622e+08	1.42507e+08	1.02649e+08	1.14416e+08	1.335e+08	1.1254e+08	1.1159e+08	1.22811e+08	1.13229e+08	1.4681e+08	1.23687e+08	1.05426e+08	1.4426e+08	1.24156e+08	2.16892e+08	1.36274e+08	1.35932e+08	1.16284e+08	1.24395e+08	8.80492e+07	1.16487e+08	1.11992e+08	9.7682e+07	1.25356e+08	1.08842e+08	1.37424e+08	9.19466e+07	8.52776e+07	1.13456e+08	1.26109e+08	1.29904e+08	1.33519e+08	1.29983e+08	8.74668e+07	1.18665e+08	2.10033e+08	1.10999e+08	3.83519e+07	1.1254e+08	2.15381e+08	1.82695e+08
ASTEI10352-PA	1	1	69.09	0.0576679	1.69813	ZT8	ZT4	hypothetical protein|protein_coding|scaffold_00127:25120-33221:-1|gene:ASTEI10352	2.40596e+06	1.16364e+06	1.15544e+06	1.19875e+06	1.45146e+06	1.0108e+06	769973	1.11864e+06	1.28058e+06	2.38263e+06	1.40072e+06	1.3152e+06	1.89538e+06	1.8788e+06	2.59994e+06	1.50316e+06	1.93854e+06	1.64127e+06	956356	1.239e+06	1.55715e+06	983443	893119	855566	1.40518e+06	2.0026e+06	834551	1.41538e+06	1.61673e+06	1.4191e+06	1.15814e+06	1.26764e+06	1.14115e+06	1.40648e+06	968958	2.36419e+06	1.16295e+06	416976	1.0108e+06	1.48613e+06	1.6641e+06
ASTEI08379-PA	2	2	75.89	0.0577113	1.5954	ZT0	ZT16	hypothetical protein|protein_coding|scaffold_00066:895213-896990:-1|gene:ASTEI08379	7.58749e+06	5.79493e+06	3.91557e+06	5.63686e+06	8.80707e+06	4.43669e+06	5.4306e+06	6.09964e+06	4.67076e+06	5.84062e+06	4.12516e+06	3.80008e+06	5.99911e+06	1.97589e+06	8.17338e+06	6.25744e+06	4.51276e+06	5.43445e+06	4.0174e+06	3.46797e+06	4.16957e+06	4.56663e+06	4.69242e+06	2.99927e+06	4.47528e+06	4.19573e+06	3.66012e+06	4.42051e+06	3.52413e+06	5.73445e+06	5.10557e+06	5.35824e+06	5.8016e+06	4.43552e+06	4.82541e+06	8.01177e+06	5.46851e+06	2.5301e+06	4.43669e+06	1.04816e+07	9.07391e+06
ASTEI11759-PA	2	2	49.6	0.0580016	1.59978	ZT0	Pool	hypothetical protein|protein_coding|scaffold_18610:31-294:1|gene:ASTEI11759	2.66033e+06	2.28559e+06	1.40875e+06	2.34814e+06	2.46219e+06	1.86941e+06	1.03519e+06	1.25979e+06	2.66849e+06	2.09796e+06	1.97384e+06	1.85572e+06	2.1952e+06	987996	2.50297e+06	2.32115e+06	1.9936e+06	2.27142e+06	1.76461e+06	1.94598e+06	2.00367e+06	1.70242e+06	1.72527e+06	1.514e+06	2.03737e+06	1.99067e+06	1.99167e+06	2.01377e+06	2.57185e+06	1.41176e+06	1.35785e+06	1.52991e+06	1.28376e+06	1.55518e+06	1.9032e+06	2.88248e+06	2.27801e+06	707340	1.86941e+06	1.99802e+06	1.87408e+06
ASTEI05761-PA	3	3	175.64	0.0580444	1.58658	Pool	ZT0	hypothetical protein|protein_coding|scaffold_00033:1041794-1045916:-1|gene:ASTEI05761	1.89807e+07	2.89631e+07	4.82685e+07	2.53196e+07	9.03784e+06	2.69398e+07	3.96926e+07	3.79829e+07	2.71951e+07	2.74155e+07	3.01335e+07	3.34933e+07	2.72919e+07	5.1443e+07	2.65749e+07	2.71371e+07	2.8383e+07	2.67682e+07	2.65538e+07	4.64992e+07	3.35251e+07	3.77658e+07	3.10608e+07	5.14846e+07	2.10881e+07	3.15282e+07	3.5164e+07	2.8449e+07	3.02671e+07	4.21427e+07	4.2546e+07	3.95908e+07	4.14475e+07	1.10958e+07	2.41174e+07	9.87639e+07	2.45634e+07	2.5964e+06	2.69398e+07	7.66108e+07	5.65039e+07
ASTEI02975-PA	1	1	30.4	0.0581228	2.48153	ZT0	ZT16	hypothetical protein|protein_coding|scaffold_00012:1023522-1026407:-1|gene:ASTEI02975	3.27193e+06	2.45491e+06	1.52608e+06	1.98647e+06	9.56679e+06	1.88932e+06	1.12411e+06	1.67469e+06	2.24952e+06	3.38994e+06	2.08182e+06	1.77166e+06	2.24112e+06	1.1932e+06	3.84023e+06	2.58997e+06	2.44379e+06	2.34361e+06	2.1933e+06	1.52291e+06	2.06963e+06	1.5848e+06	1.56354e+06	837572	2.22874e+06	2.33935e+06	1.25554e+06	1.76085e+06	1.83934e+06	1.55319e+06	1.4913e+06	1.72076e+06	1.51563e+06	1.91272e+06	2.04419e+06	3.12256e+06	1.92714e+06	2.74835e+06	1.88932e+06	2.16965e+06	2.49129e+06
ASTEI09573-PA	1	1	29.42	0.0592518	1.21949	ZT16	ZT4	hypothetical protein|protein_coding|scaffold_00097:280217-284666:-1|gene:ASTEI09573	3.75965e+07	3.98907e+07	5.36518e+07	4.79136e+07	3.68131e+07	4.44657e+07	3.77896e+07	3.69646e+07	4.67602e+07	5.29135e+07	4.27143e+07	4.61222e+07	4.26224e+07	4.47069e+07	4.17936e+07	4.36023e+07	4.37197e+07	3.96528e+07	4.1068e+07	4.89336e+07	4.75115e+07	5.53319e+07	4.40551e+07	5.71827e+07	4.46024e+07	4.30271e+07	4.27248e+07	4.85425e+07	4.70927e+07	4.25826e+07	4.35883e+07	4.25468e+07	4.26289e+07	2.19783e+07	3.32168e+07	1.09779e+08	4.64826e+07	1.05757e+07	4.44657e+07	7.29378e+07	5.49891e+07
ASTEI03752-PA	2	2	91.98	0.0593653	1.37426	Pool	ZT20	hypothetical protein|protein_coding|scaffold_00017:607186-622666:-1|gene:ASTEI03752	1.02934e+07	1.1714e+07	9.88378e+06	8.7332e+06	8.45795e+06	8.92143e+06	1.04649e+07	1.05533e+07	9.35442e+06	9.25461e+06	1.01115e+07	8.35264e+06	1.05084e+07	1.31668e+07	1.33931e+07	9.21851e+06	1.03356e+07	9.10259e+06	9.42278e+06	8.29911e+06	9.10637e+06	9.03406e+06	7.36018e+06	1.31342e+07	7.11025e+06	9.58567e+06	7.21073e+06	7.08326e+06	8.48891e+06	1.11028e+07	1.07776e+07	1.08434e+07	1.06794e+07	6.01733e+06	9.75422e+06	2.02235e+07	8.47238e+06	2.42981e+06	8.92143e+06	2.01985e+07	1.56992e+07
ASTEI06555-PA	2	2	91.96	0.0599675	1.30166	ZT12	ZT16	hypothetical protein|protein_coding|scaffold_00041:1391126-1391777:1|gene:ASTEI06555	2.35324e+07	1.93405e+07	1.62772e+07	1.80231e+07	2.43902e+07	1.63896e+07	1.62843e+07	1.50704e+07	1.82425e+07	2.35838e+07	1.98934e+07	1.48274e+07	2.07408e+07	1.71741e+07	3.08804e+07	1.93099e+07	1.73339e+07	1.91539e+07	1.67679e+07	1.53949e+07	1.71452e+07	1.58434e+07	1.41871e+07	1.6902e+07	1.77185e+07	1.82335e+07	1.32364e+07	1.49145e+07	1.61241e+07	1.88596e+07	1.75116e+07	1.92962e+07	1.93516e+07	1.37566e+07	1.61047e+07	3.33052e+07	1.74848e+07	7.00683e+06	1.63896e+07	3.14304e+07	2.24189e+07
ASTEI04419-PA	2	2	128.02	0.0600357	1.44771	ZT12	ZT20	hypothetical protein|protein_coding|scaffold_00023:394365-396486:-1|gene:ASTEI04419	6.92046e+06	5.41123e+06	4.72462e+06	4.16651e+06	1.00912e+07	4.587e+06	4.40169e+06	4.54154e+06	4.89554e+06	6.43518e+06	6.49268e+06	4.8786e+06	5.68557e+06	3.72038e+06	9.38346e+06	5.54112e+06	5.97168e+06	5.07807e+06	5.49503e+06	4.14018e+06	4.92597e+06	4.54801e+06	4.17866e+06	4.08274e+06	4.27844e+06	5.59257e+06	4.27243e+06	3.26368e+06	4.33025e+06	4.86947e+06	5.63942e+06	5.18316e+06	5.28326e+06	4.04559e+06	4.50591e+06	9.66721e+06	4.04208e+06	2.89902e+06	4.587e+06	8.49573e+06	6.75606e+06
ASTEI07346-PA	1	1	28.58	0.0601962	3.14249	ZT12	Pool	hypothetical protein|protein_coding|scaffold_00052:1271859-1279906:-1|gene:ASTEI07346	117813	140597	68297.1	66892.8	214133	189190	41470.1	129385	93037.4	252691	127742	156067	118842	137763	193135	380953	127297	146658	215302	75997.6	183284	311823	88471.7	152411	99636.9	178682	74949.1	59485.8	220603	59756.4	42982	84462.1	83500.3	68871.7	117075	139745	64895	61516.4	189190	80041.6	192475
ASTEI09997-PA	1	1	28.3	0.0622045	2.03518	ZT0	Pool	hypothetical protein|protein_coding|scaffold_00108:352999-353468:1|gene:ASTEI09997	9.5141e+06	4.54419e+06	3.86604e+06	3.94042e+06	1.44177e+07	4.32908e+06	3.80088e+06	4.57728e+06	4.27721e+06	5.77597e+06	4.25683e+06	4.53073e+06	5.18203e+06	3.29827e+06	9.88654e+06	5.0378e+06	6.47643e+06	4.06938e+06	3.90462e+06	3.21632e+06	5.20788e+06	2.78738e+06	3.46369e+06	3.66074e+06	2.79379e+06	5.0917e+06	3.58305e+06	3.14983e+06	4.2312e+06	3.50093e+06	3.52646e+06	3.5468e+06	3.68795e+06	5.56179e+06	3.78393e+06	7.91044e+06	3.82274e+06	4.14194e+06	4.32908e+06	7.3361e+06	6.80923e+06
ASTEI01676-PA	2	2	61.37	0.0627448	2.28312	ZT0	ZT16	hypothetical protein|protein_coding|scaffold_00006:703995-704385:1|gene:ASTEI01676	6.64157e+06	4.92758e+06	2.42571e+06	5.1689e+06	1.39687e+07	3.70648e+06	3.68623e+06	4.15805e+06	3.98606e+06	5.40198e+06	3.70467e+06	2.69082e+06	4.1224e+06	3.5759e+06	9.1772e+06	4.7531e+06	3.99029e+06	4.84657e+06	3.83266e+06	2.53152e+06	3.9312e+06	2.60257e+06	2.8655e+06	2.58111e+06	4.79185e+06	3.80308e+06	2.11121e+06	2.59191e+06	4.32471e+06	3.65932e+06	3.85249e+06	3.85301e+06	3.92984e+06	3.88255e+06	4.10317e+06	4.96333e+06	5.01453e+06	4.01294e+06	3.70648e+06	7.11481e+06	6.18558e+06
ASTEI05439-PA	3	3	121.81	0.0636207	1.60665	ZT0	ZT16	hypothetical protein|protein_coding|scaffold_00031:215577-218294:1|gene:ASTEI05439	8.0299e+06	6.52374e+06	6.16638e+06	4.41898e+06	7.84453e+06	5.25551e+06	6.30652e+06	7.68577e+06	5.22085e+06	6.07486e+06	5.90703e+06	2.92446e+06	5.75632e+06	4.34366e+06	7.95013e+06	5.4934e+06	3.74762e+06	5.00091e+06	4.58394e+06	4.65103e+06	5.43245e+06	3.66821e+06	4.55775e+06	2.21999e+06	3.36393e+06	5.67293e+06	4.36192e+06	3.73806e+06	5.39717e+06	6.00341e+06	5.43561e+06	5.98679e+06	5.89117e+06	4.69415e+06	5.43229e+06	1.26172e+07	4.287e+06	2.25358e+06	5.25551e+06	1.21722e+07	1.14335e+07
ASTEI06526-PA	8	8	332.97	0.0639916	1.60203	ZT0	ZT16	hypothetical protein|protein_coding|scaffold_00041:803919-807478:1|gene:ASTEI06526	1.35103e+08	1.05158e+08	7.72162e+07	8.66383e+07	1.9333e+08	8.99032e+07	7.84408e+07	8.38276e+07	9.23876e+07	1.19422e+08	8.14577e+07	6.99327e+07	9.9234e+07	7.54853e+07	1.62324e+08	9.61117e+07	9.76729e+07	8.43915e+07	9.31743e+07	5.88433e+07	8.40071e+07	7.89807e+07	7.21022e+07	7.89961e+07	8.59365e+07	9.95687e+07	5.86139e+07	6.40072e+07	8.2982e+07	9.02465e+07	8.49357e+07	9.67101e+07	9.43015e+07	7.89789e+07	8.75643e+07	1.57995e+08	8.40507e+07	5.554e+07	8.99032e+07	1.51399e+08	1.24703e+08
ASTEI10419-PA	1	1	74.07	0.064398	1.25234	ZT0	ZT20	hypothetical protein|protein_coding|scaffold_00130:43936-44747:-1|gene:ASTEI10419	1.14144e+07	9.2782e+06	1.21668e+07	8.50942e+06	1.09327e+07	8.46668e+06	8.0292e+06	9.21991e+06	8.57142e+06	9.62077e+06	9.43801e+06	9.47435e+06	8.94054e+06	7.00623e+06	1.16977e+07	8.91283e+06	1.15884e+07	7.96901e+06	9.63531e+06	7.22611e+06	8.47759e+06	9.31936e+06	9.12212e+06	8.59371e+06	7.10503e+06	8.83227e+06	9.36821e+06	7.841e+06	8.61636e+06	9.39446e+06	9.45521e+06	8.75818e+06	8.80742e+06	6.67266e+06	7.72592e+06	2.48949e+07	8.25528e+06	3.14076e+06	8.46668e+06	1.54972e+07	1.37157e+07
ASTEI06736-PA	3	3	168.91	0.0645508	1.79098	ZT0	ZT16	hypothetical protein|protein_coding|scaffold_00043:1238468-1239155:1|gene:ASTEI06736	3.71699e+07	2.42802e+07	1.6932e+07	2.36842e+07	3.95593e+07	1.95783e+07	2.11454e+07	1.85132e+07	2.09512e+07	2.57852e+07	1.78155e+07	1.11355e+07	2.16382e+07	1.77616e+07	3.45169e+07	2.38574e+07	1.42004e+07	2.33681e+07	1.55352e+07	1.66974e+07	2.30907e+07	1.54621e+07	1.53191e+07	8.50803e+06	1.81016e+07	1.58697e+07	1.13691e+07	1.55493e+07	1.98026e+07	1.90738e+07	1.92657e+07	1.88419e+07	1.87426e+07	2.17289e+07	2.0218e+07	3.46451e+07	2.29769e+07	1.13646e+07	1.95783e+07	4.08128e+07	2.75405e+07
ASTEI02436-PA	1	1	37.24	0.0646155	2.62689	ZT0	ZT16	hypothetical protein|protein_coding|scaffold_00009:2259142-2260477:1|gene:ASTEI02436	665947	340141	304816	388387	1.64812e+06	298121	241094	347721	302282	645748	320170	349591	334899	98629.7	1.06856e+06	516251	507431	390368	238267	228960	299216	272129	271192	202786	417360	272549	162886	197294	240261	237600	303276	246822	253799	389301	283234	623694	376788	473473	298121	465336	517275
ASTEI07414-PA	4	4	199.55	0.0663564	1.46342	ZT12	ZT0	hypothetical protein|protein_coding|scaffold_00054:362386-364148:1|gene:ASTEI07414	4.65216e+06	5.55591e+06	3.82304e+06	3.82183e+06	1.6755e+06	4.03861e+06	5.71422e+06	6.83312e+06	4.41042e+06	5.94017e+06	5.61363e+06	4.03003e+06	6.349e+06	6.45102e+06	7.94333e+06	5.35177e+06	5.25719e+06	5.32021e+06	4.70591e+06	3.70566e+06	4.70253e+06	3.96916e+06	3.74617e+06	5.58461e+06	4.17447e+06	6.23777e+06	3.96481e+06	3.36816e+06	4.36435e+06	5.63449e+06	5.48529e+06	5.49012e+06	6.10532e+06	2.71958e+06	4.62638e+06	7.82245e+06	3.70768e+06	481340	4.03861e+06	1.1029e+07	1.0165e+07
ASTEI01669-PA	5	5	258.63	0.0668888	1.65639	Pool	ZT20	hypothetical protein|protein_coding|scaffold_00006:626475-627956:1|gene:ASTEI01669	1.38459e+07	2.56176e+07	1.7816e+07	9.41022e+06	1.33892e+07	1.57109e+07	1.97844e+07	2.1493e+07	1.41054e+07	1.53622e+07	2.17779e+07	1.60171e+07	2.04498e+07	2.16997e+07	1.88898e+07	1.2413e+07	1.66722e+07	1.57595e+07	1.82101e+07	1.68229e+07	1.77863e+07	1.84954e+07	1.41095e+07	1.9144e+07	7.40708e+06	2.15148e+07	1.61777e+07	7.06299e+06	1.21243e+07	2.14909e+07	2.12079e+07	2.11e+07	2.13887e+07	8.09406e+06	2.13316e+07	3.64538e+07	9.12917e+06	3.84647e+06	1.57109e+07	3.81859e+07	3.19733e+07
ASTEI01465-PA	2	2	64.58	0.0671229	1.63943	ZT12	Pool	hypothetical protein|protein_coding|scaffold_00005:2601559-2627136:1|gene:ASTEI01465	2.34224e+06	1.2994e+06	1.51906e+06	2.10655e+06	2.96069e+06	1.29453e+06	1.36357e+06	1.4767e+06	1.79879e+06	2.50053e+06	1.49678e+06	1.61263e+06	2.32753e+06	1.95133e+06	3.19719e+06	2.07914e+06	1.6728e+06	1.74984e+06	2.09325e+06	1.16758e+06	1.89045e+06	2.10314e+06	1.87754e+06	1.03451e+06	1.9574e+06	1.53021e+06	1.48702e+06	1.97789e+06	1.25591e+06	1.395e+06	1.38448e+06	1.26937e+06	1.21747e+06	1.36924e+06	1.082e+06	3.1082e+06	2.04364e+06	850548	1.29453e+06	2.63184e+06	2.19676e+06
ASTEI06358-PA	2	2	120.63	0.0676443	1.93625	ZT0	ZT20	hypothetical protein|protein_coding|scaffold_00039:893707-894267:-1|gene:ASTEI06358	7.68727e+06	4.7196e+06	3.98943e+06	3.54414e+06	1.03274e+07	3.07496e+06	4.47392e+06	4.48477e+06	3.62728e+06	4.82555e+06	3.7257e+06	2.22651e+06	3.82373e+06	3.41358e+06	6.41225e+06	4.91985e+06	2.18262e+06	4.03047e+06	3.10438e+06	3.42684e+06	3.95269e+06	2.92023e+06	3.4715e+06	2.20634e+06	3.10223e+06	3.83333e+06	2.24441e+06	3.21886e+06	3.23337e+06	4.08171e+06	4.51212e+06	4.11595e+06	4.13385e+06	4.49385e+06	3.92999e+06	8.16291e+06	3.43829e+06	2.96687e+06	3.07496e+06	8.63514e+06	6.6716e+06
ASTEI11072-PA	2	2	59.56	0.0694187	2.55619	ZT0	ZT16	hypothetical protein|protein_coding|scaffold_00321:7158-7851:1|gene:ASTEI11072	5.01563e+06	3.2469e+06	726764	2.37475e+06	6.06266e+06	2.15151e+06	1.42029e+06	1.72122e+06	2.58986e+06	4.0683e+06	2.64244e+06	1.48061e+06	3.13665e+06	1.56026e+06	5.21456e+06	2.83042e+06	2.41955e+06	2.41677e+06	2.30524e+06	960793	2.45247e+06	1.23165e+06	1.22363e+06	948909	1.85159e+06	2.23041e+06	1.01747e+06	1.23425e+06	1.80837e+06	1.71788e+06	1.75675e+06	1.82649e+06	1.92803e+06	2.93206e+06	2.70367e+06	1.48706e+06	2.30382e+06	1.74169e+06	2.15151e+06	2.74131e+06	2.56051e+06
ASTEI02254-PA	5	5	189.1	0.0710448	1.58878	Pool	ZT20	hypothetical protein|protein_coding|scaffold_00008:2930326-2935765:-1|gene:ASTEI02254	9.12081e+06	1.09194e+07	1.20624e+07	6.93896e+06	6.99784e+06	8.99521e+06	1.33329e+07	1.52979e+07	7.67837e+06	9.50323e+06	1.00714e+07	1.0102e+07	9.90263e+06	1.69882e+07	1.23775e+07	8.94329e+06	1.18443e+07	9.71602e+06	8.91539e+06	1.29133e+07	1.12813e+07	1.00238e+07	7.96248e+06	1.30338e+07	5.92879e+06	9.72847e+06	9.9603e+06	5.86089e+06	8.71705e+06	1.28599e+07	1.29644e+07	1.19142e+07	1.33509e+07	5.33187e+06	9.09253e+06	2.46812e+07	6.73173e+06	2.01034e+06	8.99521e+06	2.5734e+07	2.27574e+07
ASTEI03941-PA	9	9	400.69	0.0725648	1.35707	ZT0	ZT16	hypothetical protein|protein_coding|scaffold_00019:323712-350536:1|gene:ASTEI03941	7.0327e+07	6.21578e+07	5.0627e+07	6.10832e+07	9.81733e+07	5.55488e+07	5.54079e+07	5.72926e+07	5.69121e+07	6.96606e+07	5.61877e+07	4.69729e+07	5.89948e+07	4.17651e+07	9.19784e+07	5.98746e+07	6.12994e+07	6.12137e+07	5.34196e+07	4.50592e+07	5.85276e+07	5.15089e+07	4.5287e+07	5.19017e+07	5.2641e+07	5.75394e+07	4.37105e+07	4.38828e+07	5.886e+07	5.77275e+07	5.95866e+07	5.70622e+07	5.95923e+07	4.1112e+07	5.17585e+07	1.0359e+08	5.92588e+07	2.82033e+07	5.55488e+07	1.06943e+08	8.52293e+07
ASTEI02221-PA	21	21	1671.57	0.0729676	1.43948	Pool	ZT20	hypothetical protein|protein_coding|scaffold_00008:2459156-2461085:1|gene:ASTEI02221	3.78465e+08	3.52735e+08	3.1697e+08	2.36709e+08	3.64475e+08	2.67522e+08	2.95728e+08	3.51965e+08	2.72266e+08	3.63247e+08	2.95529e+08	2.47967e+08	3.33235e+08	3.0335e+08	4.81701e+08	2.78695e+08	2.80902e+08	2.54654e+08	2.7023e+08	2.66703e+08	2.92744e+08	2.51846e+08	2.56825e+08	3.36848e+08	2.43101e+08	3.45875e+08	2.23516e+08	1.98367e+08	2.30141e+08	3.67808e+08	3.64423e+08	3.50477e+08	3.46407e+08	2.21244e+08	2.93721e+08	6.48562e+08	2.29639e+08	1.04707e+08	2.67522e+08	5.70787e+08	5.23588e+08
ASTEI09553-PA	3	3	96.79	0.0731932	1.41857	ZT12	ZT16	hypothetical protein|protein_coding|scaffold_00096:302983-306207:-1|gene:ASTEI09553	3.75332e+06	3.08468e+06	2.40372e+06	2.50163e+06	3.06911e+06	2.85107e+06	2.28381e+06	1.74779e+06	2.60775e+06	3.2373e+06	2.76392e+06	2.95313e+06	3.01172e+06	2.21185e+06	4.774e+06	3.30975e+06	3.60457e+06	2.76125e+06	2.1926e+06	2.16048e+06	1.86263e+06	2.43784e+06	2.82909e+06	2.44159e+06	3.45249e+06	2.69819e+06	2.76589e+06	2.81971e+06	2.86368e+06	2.37037e+06	2.65644e+06	2.55983e+06	2.64197e+06	2.19413e+06	2.5686e+06	4.91832e+06	2.42691e+06	881696	2.85107e+06	4.408e+06	2.60003e+06
ASTEI06836-PA	6	6	224.9	0.0735147	1.44018	ZT12	ZT4	hypothetical protein|protein_coding|scaffold_00045:126879-128635:-1|gene:ASTEI06836	1.76289e+07	1.33737e+07	1.29684e+07	1.09217e+07	2.21877e+07	1.2304e+07	8.98302e+06	1.03197e+07	1.20339e+07	1.7559e+07	1.25761e+07	1.29218e+07	1.50528e+07	9.81121e+06	2.35975e+07	1.46279e+07	1.61932e+07	1.08489e+07	1.32951e+07	1.01364e+07	1.25791e+07	1.33305e+07	1.19712e+07	1.22485e+07	1.02315e+07	1.37163e+07	1.01515e+07	1.0746e+07	1.07171e+07	1.3277e+07	1.2792e+07	1.24495e+07	1.25406e+07	1.03055e+07	1.11362e+07	2.65351e+07	1.05955e+07	6.37409e+06	1.2304e+07	1.73382e+07	1.53518e+07
ASTEI07420-PA	2	2	115	0.0738405	1.49797	ZT12	ZT20	hypothetical protein|protein_coding|scaffold_00054:492633-497043:1|gene:ASTEI07420	6.18485e+06	4.88572e+06	5.74861e+06	4.19835e+06	5.64472e+06	4.17714e+06	5.38279e+06	6.38261e+06	4.65966e+06	4.99349e+06	4.86596e+06	5.2767e+06	4.98435e+06	2.42156e+06	8.3048e+06	4.68279e+06	7.01294e+06	4.65426e+06	4.21656e+06	3.52526e+06	5.10748e+06	3.35968e+06	4.04039e+06	4.16314e+06	3.11376e+06	5.06486e+06	4.14235e+06	3.22253e+06	3.73017e+06	4.74407e+06	4.99509e+06	4.95594e+06	5.12182e+06	3.61556e+06	4.06832e+06	1.17624e+07	4.07296e+06	1.62162e+06	4.17714e+06	1.03894e+07	9.49486e+06
ASTEI01482-PA	3	3	164.14	0.0738946	2.18428	ZT0	ZT20	hypothetical protein|protein_coding|scaffold_00005:2799883-2803564:-1|gene:ASTEI01482	5.89455e+06	3.35015e+06	9.53106e+06	2.74372e+06	8.99013e+06	3.21123e+06	3.53656e+06	4.33741e+06	2.79314e+06	3.4869e+06	2.89795e+06	3.062e+06	4.6209e+06	1.70572e+06	4.64827e+06	3.85695e+06	4.15016e+06	2.92431e+06	2.48394e+06	5.39839e+06	3.22756e+06	2.10762e+06	2.86013e+06	2.45748e+06	2.25203e+06	3.65552e+06	2.5938e+06	2.45123e+06	3.01525e+06	3.25823e+06	3.4336e+06	3.14007e+06	3.41047e+06	3.44586e+06	2.78965e+06	1.95018e+07	2.66178e+06	2.58269e+06	3.21123e+06	6.82594e+06	6.45239e+06
ASTEI01618-PA	8	8	405.07	0.0740029	1.34066	ZT0	Pool	hypothetical protein|protein_coding|scaffold_00005:4144421-4151620:1|gene:ASTEI01618	1.11846e+08	8.25965e+07	6.04821e+07	7.4877e+07	1.28044e+08	7.18085e+07	6.18109e+07	6.28054e+07	7.83648e+07	9.80653e+07	7.856e+07	7.39616e+07	8.75085e+07	6.79475e+07	1.21628e+08	8.56577e+07	8.9461e+07	7.51047e+07	7.33285e+07	6.46409e+07	7.65586e+07	6.65043e+07	6.03121e+07	7.36062e+07	6.69248e+07	8.8217e+07	6.41345e+07	7.05511e+07	7.71965e+07	6.77112e+07	6.528e+07	6.98009e+07	7.04153e+07	6.53835e+07	6.87777e+07	1.23755e+08	7.26407e+07	3.67847e+07	7.18085e+07	1.19301e+08	9.34302e+07
ASTEI02744-PA	1	1	59.28	0.0747601	1.37077	ZT0	ZT20	hypothetical protein|protein_coding|scaffold_00011:563934-564551:1|gene:ASTEI02744	1.48704e+07	1.09455e+07	1.18208e+07	1.0447e+07	1.66851e+07	1.1466e+07	9.80277e+06	8.80645e+06	1.34605e+07	1.45264e+07	1.10806e+07	9.97714e+06	1.31546e+07	1.05641e+07	1.50054e+07	1.30254e+07	1.25564e+07	9.2369e+06	1.19905e+07	1.0399e+07	1.32452e+07	1.09537e+07	8.91774e+06	8.89413e+06	1.08566e+07	8.99155e+06	8.01201e+06	8.52093e+06	1.08688e+07	1.05824e+07	1.0502e+07	9.99672e+06	1.01527e+07	8.69298e+06	9.1143e+06	2.4187e+07	1.0135e+07	4.7933e+06	1.1466e+07	1.89204e+07	1.31006e+07
ASTEI07182-PA	2	2	43.22	0.0748836	1.8056	ZT0	ZT16	hypothetical protein|protein_coding|scaffold_00050:933919-938894:1|gene:ASTEI07182	3.89823e+06	2.55166e+06	1.78915e+06	2.30642e+06	6.25027e+06	2.23478e+06	1.42309e+06	1.85199e+06	2.61661e+06	3.71431e+06	2.60064e+06	2.13346e+06	2.47312e+06	1.53959e+06	4.38228e+06	2.87288e+06	2.76449e+06	2.2488e+06	2.29494e+06	1.55305e+06	2.49509e+06	1.91281e+06	1.69366e+06	1.64742e+06	2.23599e+06	2.78656e+06	1.8192e+06	1.91025e+06	2.40761e+06	1.97532e+06	1.97695e+06	1.87031e+06	1.85301e+06	2.27884e+06	2.12476e+06	3.66084e+06	2.23754e+06	1.79558e+06	2.23478e+06	2.74672e+06	2.75504e+06
ASTEI00185-PA	8	8	381.44	0.075566	1.48501	ZT0	ZT20	hypothetical protein|protein_coding|scaffold_00001:2811378-2813340:1|gene:ASTEI00185	6.98922e+07	4.66288e+07	6.5813e+07	4.10999e+07	8.36602e+07	4.68665e+07	4.55977e+07	5.02753e+07	4.41368e+07	5.79099e+07	4.40811e+07	5.76534e+07	4.67455e+07	3.60814e+07	7.34437e+07	4.5444e+07	6.58519e+07	4.12272e+07	4.10179e+07	3.99441e+07	4.72702e+07	4.04993e+07	4.07148e+07	4.6603e+07	3.78413e+07	4.80612e+07	4.2418e+07	3.70291e+07	4.1446e+07	4.51419e+07	4.47676e+07	4.4848e+07	4.57316e+07	4.08578e+07	3.88276e+07	1.34662e+08	3.98724e+07	2.4034e+07	4.68665e+07	8.80083e+07	7.47903e+07
ASTEI10553-PA	4	4	120.32	0.0761644	1.63878	ZT12	ZT16	hypothetical protein|protein_coding|scaffold_00140:67601-69826:1|gene:ASTEI10553	1.2265e+07	1.16065e+07	8.0571e+06	1.51504e+07	2.03052e+07	1.08455e+07	1.03581e+07	1.19206e+07	1.12038e+07	1.33929e+07	1.14908e+07	9.47514e+06	1.15929e+07	1.30373e+07	2.2435e+07	1.32313e+07	1.31901e+07	1.21311e+07	8.62883e+06	8.03323e+06	1.12548e+07	8.42206e+06	7.40473e+06	7.36571e+06	1.29945e+07	1.25584e+07	8.33868e+06	7.89327e+06	1.155e+07	1.14843e+07	1.10673e+07	1.12598e+07	1.06092e+07	7.16989e+06	9.66472e+06	1.64859e+07	1.46979e+07	5.8333e+06	1.08455e+07	1.99922e+07	1.77332e+07
ASTEI09035-PA	3	3	126.91	0.0769243	1.62795	ZT0	ZT16	hypothetical protein|protein_coding|scaffold_00081:178104-178970:1|gene:ASTEI09035	1.7148e+07	1.19637e+07	1.38734e+07	1.15955e+07	2.61916e+07	1.19259e+07	1.36957e+07	1.60815e+07	1.11055e+07	1.40823e+07	1.23927e+07	1.49141e+07	1.16604e+07	1.28925e+07	2.3428e+07	1.17664e+07	1.70098e+07	1.06196e+07	9.01105e+06	8.45106e+06	1.11041e+07	7.83991e+06	9.56337e+06	1.26575e+07	1.12072e+07	1.32965e+07	1.01926e+07	9.60831e+06	1.01969e+07	1.14171e+07	1.11428e+07	1.12677e+07	1.18856e+07	1.00245e+07	9.96215e+06	2.83868e+07	1.12492e+07	7.52434e+06	1.19259e+07	2.64342e+07	2.3923e+07
ASTEI09268-PA	1	1	69.55	0.0774201	1.51747	ZT0	ZT20	hypothetical protein|protein_coding|scaffold_00086:688449-689295:1|gene:ASTEI09268	4.85282e+07	3.54078e+07	3.14976e+07	3.56459e+07	7.36291e+07	3.3764e+07	3.04322e+07	2.95203e+07	3.58452e+07	5.08242e+07	3.20613e+07	2.92035e+07	3.52735e+07	3.33865e+07	5.70035e+07	3.94143e+07	4.10127e+07	3.07393e+07	3.10037e+07	2.5524e+07	3.26809e+07	2.99928e+07	2.98897e+07	3.31663e+07	3.3981e+07	3.34299e+07	2.25203e+07	2.80662e+07	3.00842e+07	3.40245e+07	3.31723e+07	3.17163e+07	3.31582e+07	2.83688e+07	2.94839e+07	6.44484e+07	3.45813e+07	2.11522e+07	3.3764e+07	5.87374e+07	4.39148e+07
ASTEI07953-PA	1	1	25.97	0.0775838	1.47947	ZT0	ZT20	hypothetical protein|protein_coding|scaffold_00060:580697-581045:-1|gene:ASTEI07953	2.70948e+06	2.25741e+06	1.93617e+06	1.98248e+06	3.12488e+06	1.8828e+06	1.37188e+06	1.78109e+06	2.36993e+06	3.00348e+06	1.5117e+06	1.31779e+06	2.10886e+06	1.43777e+06	3.06171e+06	2.14054e+06	1.94097e+06	1.88797e+06	2.01901e+06	1.52025e+06	2.18944e+06	1.52507e+06	1.44499e+06	1.5374e+06	1.67165e+06	1.95425e+06	1.29957e+06	1.24481e+06	1.94776e+06	1.87922e+06	1.7046e+06	1.92004e+06	1.73354e+06	1.58392e+06	1.87974e+06	3.96167e+06	1.92328e+06	897718	1.8828e+06	2.64787e+06	2.64957e+06
ASTEI01125-PA	6	6	297.28	0.0780269	1.74882	Pool	ZT0	hypothetical protein|protein_coding|scaffold_00004:2411480-2412892:1|gene:ASTEI01125	5.51212e+06	9.0212e+06	7.50108e+06	4.82021e+06	3.24774e+06	5.6699e+06	9.98659e+06	1.02605e+07	4.96523e+06	6.28966e+06	7.80491e+06	6.66866e+06	7.28573e+06	1.00457e+07	9.15595e+06	5.3074e+06	6.77528e+06	6.78e+06	6.28919e+06	6.62524e+06	6.05394e+06	6.14306e+06	6.03127e+06	9.83632e+06	4.69812e+06	9.36378e+06	7.02453e+06	3.22794e+06	6.62123e+06	1.05042e+07	1.01387e+07	1.12179e+07	1.02541e+07	3.2223e+06	7.51191e+06	1.53482e+07	4.67625e+06	933013	5.6699e+06	1.92752e+07	1.52637e+07
ASTEI10104-PA	1	1	101.29	0.079692	2.6654	Pool	ZT0	hypothetical protein|protein_coding|scaffold_00112:253308-253700:1|gene:ASTEI10104	981218	2.31866e+06	2.70438e+06	774214	399135	1.23819e+06	4.07473e+06	4.19025e+06	1.28134e+06	1.31448e+06	2.06308e+06	2.08666e+06	1.28799e+06	5.51117e+06	1.61249e+06	1.05804e+06	1.96747e+06	1.26094e+06	1.73188e+06	1.18691e+06	1.9622e+06	1.80779e+06	1.81397e+06	6.16975e+06	484826	2.75423e+06	2.12909e+06	751617	1.52054e+06	3.994e+06	3.80326e+06	3.41912e+06	4.08855e+06	573604	1.93074e+06	5.53352e+06	751091	114664	1.23819e+06	7.86466e+06	6.23347e+06
ASTEI10015-PA	11	10	560.14	0.0798576	1.29362	Pool	ZT20	hypothetical protein|protein_coding|scaffold_00109:268579-271190:-1|gene:ASTEI10015	1.19675e+08	1.12383e+08	1.37134e+08	9.99619e+07	1.11864e+08	1.06146e+08	1.13832e+08	1.0832e+08	1.06933e+08	1.37969e+08	1.13626e+08	9.77927e+07	1.14975e+08	1.26229e+08	1.76085e+08	1.06549e+08	1.16749e+08	1.0045e+08	1.10005e+08	1.01247e+08	1.05309e+08	1.184e+08	1.03982e+08	1.09296e+08	9.92699e+07	1.19732e+08	9.50335e+07	8.77015e+07	1.01325e+08	1.29955e+08	1.26202e+08	1.33621e+08	1.30838e+08	6.996e+07	9.35805e+07	2.80594e+08	9.69765e+07	3.21364e+07	1.06146e+08	2.19707e+08	1.61138e+08
ASTEI00923-PA	2	2	63.22	0.0800495	2.08149	ZT0	ZT16	hypothetical protein|protein_coding|scaffold_00003:3966456-3971229:1|gene:ASTEI00923	2.76471e+06	1.85555e+06	1.24326e+06	1.99998e+06	4.4322e+06	1.76458e+06	1.81226e+06	1.39257e+06	2.51006e+06	2.68288e+06	1.98331e+06	1.46594e+06	2.27252e+06	773835	3.50041e+06	2.24201e+06	2.00956e+06	2.28745e+06	2.13361e+06	1.34148e+06	1.89635e+06	1.12934e+06	1.29924e+06	240754	2.40328e+06	1.64706e+06	898563	1.19391e+06	1.66243e+06	2.04273e+06	1.94258e+06	1.96258e+06	2.0303e+06	1.6162e+06	1.54511e+06	2.54388e+06	1.94025e+06	1.27329e+06	1.76458e+06	3.49786e+06	2.07161e+06
ASTEI01476-PA	1	1	26.54	0.0801569	1.74672	Pool	ZT0	hypothetical protein|protein_coding|scaffold_00005:2786075-2786806:1|gene:ASTEI01476	3.25317e+06	5.9335e+06	1.21216e+07	3.21148e+06	777243	5.00385e+06	8.23338e+06	8.36922e+06	5.15569e+06	5.51677e+06	7.13914e+06	8.05714e+06	7.46351e+06	7.77897e+06	6.72007e+06	4.82551e+06	6.57438e+06	4.68714e+06	6.42133e+06	7.7986e+06	6.67668e+06	8.26433e+06	6.87917e+06	1.09307e+07	3.22368e+06	7.13861e+06	8.11827e+06	4.01397e+06	4.54118e+06	9.07891e+06	9.02849e+06	8.8198e+06	8.4223e+06	1.90175e+06	4.9408e+06	2.48024e+07	3.11556e+06	223287	5.00385e+06	1.58913e+07	1.24502e+07
ASTEI10853-PA	1	1	25.53	0.0802427	3.53615	ZT4	ZT0	hypothetical protein|protein_coding|scaffold_00175:66100-74486:-1|gene:ASTEI10853	14631.2	80793.5	61745.9	6918.76	118.338	93682.8	114681	96476.7	159690	79471.4	93007	56089.8	163948	17705.1	303105	50199	32866.7	33610.1	133257	75261.7	61735	96512.7	127877	17750.8	25148.6	85072	9202.88	80900.5	50329.5	244177	92676.9	73577.4	46205.1	8553.18	67276.4	126340	6712.12	33.9962	93682.8	221347	143520
ASTEI04409-PA	1	1	20.05	0.0805158	2.33969	ZT12	ZT16	hypothetical protein|protein_coding|scaffold_00023:311902-318525:1|gene:ASTEI04409	383000	301423	165176	470828	335220	379302	251361	339477	342179	562347	270429	232665	280715	301663	921067	424929	385398	397871	193514	184037	257060	195142	211605	144927	378767	300679	163381	208443	327908	261009	310743	281386	302210	223895	250994	337972	456766	96302.3	379302	485154	505010
ASTEI06447-PA	4	4	105.48	0.0807757	1.66913	ZT0	ZT20	hypothetical protein|protein_coding|scaffold_00040:1319633-1320323:-1|gene:ASTEI06447	3.51627e+07	2.23515e+07	2.07867e+07	2.08055e+07	4.93278e+07	2.09813e+07	1.83672e+07	1.77672e+07	2.21514e+07	2.98208e+07	2.0215e+07	1.48095e+07	2.3078e+07	1.74801e+07	3.41343e+07	2.26294e+07	1.67439e+07	2.05726e+07	1.89112e+07	1.97205e+07	2.30192e+07	1.82711e+07	1.81681e+07	1.62003e+07	1.86618e+07	1.879e+07	1.40473e+07	1.84338e+07	1.89962e+07	1.85324e+07	1.94715e+07	1.84764e+07	1.82683e+07	2.05555e+07	1.8612e+07	4.25323e+07	2.01841e+07	1.41709e+07	2.09813e+07	3.54507e+07	2.64307e+07
ASTEI07113-PA	2	2	48.59	0.0814217	1.51364	ZT0	ZT16	hypothetical protein|protein_coding|scaffold_00049:690172-691214:1|gene:ASTEI07113	1.33901e+07	8.39465e+06	7.74313e+06	8.21022e+06	1.78953e+07	8.04052e+06	5.9658e+06	7.79546e+06	9.23623e+06	1.50667e+07	9.01757e+06	7.42373e+06	1.02431e+07	1.04961e+07	1.68413e+07	1.06802e+07	8.34652e+06	8.593e+06	9.99256e+06	7.58357e+06	8.71285e+06	7.99308e+06	7.32862e+06	5.13672e+06	8.37261e+06	9.88595e+06	6.72639e+06	7.46105e+06	7.4296e+06	9.19651e+06	9.01061e+06	8.87032e+06	8.70763e+06	7.82765e+06	6.99019e+06	1.58435e+07	7.96501e+06	5.14097e+06	8.04052e+06	1.15146e+07	1.15966e+07
ASTEI08445-PA	5	5	188.69	0.0819837	1.50558	ZT0	ZT16	hypothetical protein|protein_coding|scaffold_00068:361612-364312:-1|gene:ASTEI08445	4.25471e+07	2.58025e+07	2.62406e+07	2.19989e+07	5.14739e+07	2.4557e+07	2.33657e+07	2.76108e+07	2.66623e+07	2.87804e+07	2.47002e+07	2.67969e+07	2.53998e+07	2.02249e+07	4.32331e+07	2.84106e+07	3.21019e+07	2.3505e+07	2.30247e+07	2.03363e+07	2.84344e+07	2.06657e+07	2.17318e+07	2.04586e+07	1.78189e+07	2.73759e+07	2.24001e+07	2.07503e+07	2.45868e+07	2.55225e+07	2.36479e+07	2.47235e+07	2.37446e+07	2.48723e+07	2.14856e+07	5.36919e+07	2.13419e+07	1.47875e+07	2.4557e+07	4.50982e+07	4.10741e+07
ASTEI10416-PA	37	37	2801.87	0.0822207	1.32907	ZT12	ZT16	hypothetical protein|protein_coding|scaffold_00130:33069-37224:1|gene:ASTEI10416	1.204e+09	1.16933e+09	1.13088e+09	9.13299e+08	1.28706e+09	1.00172e+09	1.15896e+09	1.21954e+09	9.82292e+08	1.2719e+09	1.11432e+09	9.98517e+08	1.21498e+09	1.21775e+09	1.96881e+09	1.08915e+09	1.19777e+09	1.01768e+09	1.07332e+09	8.30051e+08	1.06903e+09	9.2914e+08	8.5766e+08	1.08944e+09	9.48021e+08	1.2331e+09	9.0728e+08	7.96912e+08	9.14208e+08	1.1376e+09	1.13594e+09	1.12976e+09	1.11754e+09	7.03836e+08	9.73698e+08	2.31394e+09	8.86023e+08	3.69748e+08	1.00172e+09	2.23692e+09	1.81421e+09
ASTEI08481-PA	1	1	57.77	0.0828995	1.68334	ZT0	ZT20	hypothetical protein|protein_coding|scaffold_00069:2875-17415:-1|gene:ASTEI08481	1.754e+06	945584	1.62722e+06	976938	2.70115e+06	1.22017e+06	1.17141e+06	821155	1.28652e+06	1.72874e+06	998970	1.17631e+06	1.59241e+06	1.33892e+06	2.25685e+06	1.54088e+06	1.27474e+06	1.151e+06	1.46047e+06	1.05001e+06	1.18263e+06	1.55197e+06	1.24533e+06	981252	1.22439e+06	839956	844428	1.10034e+06	746254	1.14489e+06	1.2797e+06	1.2514e+06	1.25748e+06	1.02536e+06	787384	3.32951e+06	947761	775989	1.22017e+06	2.26095e+06	1.22156e+06
ASTEI00450-PA	22	22	1406.03	0.0834804	1.31343	ZT12	ZT20	hypothetical protein|protein_coding|scaffold_00002:1384282-1401856:1|gene:ASTEI00450	3.60241e+08	3.48335e+08	2.92098e+08	2.50832e+08	3.93804e+08	2.73364e+08	3.20099e+08	3.375e+08	2.70453e+08	3.32988e+08	3.3413e+08	2.91474e+08	3.51969e+08	3.10238e+08	4.79366e+08	3.03635e+08	3.68946e+08	2.89641e+08	2.86537e+08	2.32935e+08	3.20766e+08	2.53661e+08	2.4462e+08	3.15265e+08	2.12238e+08	3.46079e+08	2.61421e+08	2.10316e+08	2.85684e+08	3.22366e+08	3.24259e+08	3.28977e+08	3.3121e+08	2.10591e+08	2.90057e+08	5.97671e+08	2.43341e+08	1.13132e+08	2.73364e+08	6.17824e+08	5.0207e+08
ASTEI07858-PA	3	3	134.05	0.083656	1.7479	ZT0	ZT20	hypothetical protein|protein_coding|scaffold_00059:382045-382849:1|gene:ASTEI07858	5.65276e+06	4.29811e+06	5.94518e+06	3.75995e+06	9.74649e+06	4.30375e+06	5.56328e+06	7.83451e+06	3.1965e+06	4.98692e+06	4.53066e+06	5.46602e+06	4.41377e+06	3.65759e+06	9.38289e+06	4.53256e+06	6.05212e+06	4.36509e+06	2.82238e+06	2.9419e+06	4.34055e+06	2.84302e+06	3.68897e+06	3.98241e+06	3.23376e+06	4.41063e+06	3.20134e+06	2.24952e+06	3.72639e+06	4.55378e+06	4.2737e+06	4.60665e+06	4.53288e+06	3.30451e+06	3.57902e+06	1.21646e+07	3.64766e+06	2.79998e+06	4.30375e+06	1.07377e+07	1.16547e+07
ASTEI09239-PA	5	5	223.9	0.0837738	1.23776	Pool	ZT20	hypothetical protein|protein_coding|scaffold_00085:732158-733232:1|gene:ASTEI09239	2.67801e+07	2.31587e+07	2.89297e+07	2.48548e+07	2.40159e+07	2.63206e+07	2.34055e+07	2.57646e+07	2.73193e+07	3.07439e+07	2.35676e+07	2.10934e+07	2.58237e+07	2.57251e+07	3.52122e+07	2.46265e+07	2.17077e+07	2.31891e+07	2.38054e+07	2.19072e+07	2.49122e+07	2.57809e+07	2.2678e+07	2.58588e+07	1.91474e+07	2.34249e+07	2.00355e+07	2.03543e+07	2.26281e+07	2.57213e+07	2.65337e+07	2.65185e+07	2.57824e+07	1.56552e+07	1.92842e+07	5.9194e+07	2.41125e+07	6.89931e+06	2.63206e+07	4.51751e+07	3.83278e+07
ASTEI00238-PA	1	1	41.91	0.0851048	2.00092	ZT16	ZT0	hypothetical protein|protein_coding|scaffold_00001:3800830-3802248:-1|gene:ASTEI00238	288570	699802	1.02463e+06	181430	56026.4	494385	527624	704396	427487	706933	846451	1.12586e+06	1.14174e+06	500752	382140	420828	761859	372378	740578	1.10881e+06	873734	907782	641465	971208	129384	922546	1.00771e+06	256608	484359	883557	677419	776743	725188	168693	582722	2.09653e+06	176011	16095.3	494385	1.01837e+06	1.04787e+06
ASTEI09236-PA	1	1	65.72	0.0855165	1.63253	ZT0	ZT16	hypothetical protein|protein_coding|scaffold_00085:718146-718646:-1|gene:ASTEI09236	1.10673e+07	9.6434e+06	6.0395e+06	7.40179e+06	1.53535e+07	7.59701e+06	6.34179e+06	5.64221e+06	7.82279e+06	1.10632e+07	8.83519e+06	5.75339e+06	9.63887e+06	6.45354e+06	1.37595e+07	8.42824e+06	7.87928e+06	7.22554e+06	7.73106e+06	5.39289e+06	7.25626e+06	6.94088e+06	6.08621e+06	4.64815e+06	8.08572e+06	9.29886e+06	5.72387e+06	6.15245e+06	6.41561e+06	6.98092e+06	7.21607e+06	6.76576e+06	7.87725e+06	6.46977e+06	8.03002e+06	1.23576e+07	7.18073e+06	4.41078e+06	7.59701e+06	1.22403e+07	8.39342e+06
ASTEI07228-PA	2	2	65.35	0.0861586	1.91643	ZT0	ZT16	hypothetical protein|protein_coding|scaffold_00051:222811-230487:1|gene:ASTEI07228	1.82256e+06	1.09705e+06	898518	1.01157e+06	3.53292e+06	1.04581e+06	902731	985683	1.21232e+06	1.57434e+06	1.30143e+06	1.10211e+06	1.20433e+06	764073	2.40637e+06	1.38671e+06	1.49648e+06	1.07812e+06	1.00739e+06	719517	1.1155e+06	865698	875148	787786	972528	1.25892e+06	1.00633e+06	1.1461e+06	970709	966379	918597	877385	988051	1.06544e+06	913508	1.83849e+06	981357	1.01494e+06	1.04581e+06	1.74237e+06	1.46632e+06
ASTEI11217-PA	2	2	84.71	0.0863575	1.74578	ZT0	ZT20	hypothetical protein|protein_coding|scaffold_00731:2122-3885:-1|gene:ASTEI11217	3.25942e+06	2.22113e+06	2.80697e+06	3.14284e+06	5.76496e+06	2.68948e+06	1.83704e+06	1.72947e+06	2.54381e+06	3.8457e+06	1.72545e+06	1.98524e+06	2.64696e+06	2.25744e+06	4.35614e+06	2.69034e+06	1.98732e+06	2.69934e+06	2.33101e+06	2.49914e+06	2.44486e+06	2.95393e+06	2.35711e+06	1.36335e+06	1.89633e+06	1.84597e+06	1.6074e+06	2.23021e+06	2.26974e+06	2.7849e+06	3.21983e+06	2.96887e+06	2.41735e+06	1.90541e+06	1.84953e+06	5.74343e+06	3.04898e+06	1.65616e+06	2.68948e+06	3.54567e+06	2.57279e+06
ASTEI02887-PA	15	14	881.91	0.0868135	1.37223	ZT12	ZT16	hypothetical protein|protein_coding|scaffold_00011:2441000-2444499:-1|gene:ASTEI02887	4.49136e+08	4.03988e+08	3.02048e+08	3.15666e+08	5.48332e+08	3.28431e+08	3.0499e+08	3.24211e+08	3.71467e+08	4.46722e+08	3.47966e+08	2.87356e+08	4.22841e+08	3.22709e+08	6.25696e+08	4.00986e+08	3.63847e+08	3.4458e+08	3.5013e+08	2.50313e+08	3.55653e+08	3.06536e+08	2.83151e+08	3.23943e+08	3.20058e+08	3.99515e+08	2.44823e+08	2.4812e+08	3.10905e+08	3.78123e+08	3.55954e+08	3.63454e+08	3.60539e+08	2.62557e+08	3.36399e+08	6.18031e+08	3.06238e+08	1.57525e+08	3.28431e+08	5.88664e+08	4.82301e+08
ASTEI05686-PA	18	18	1203.88	0.0871833	1.38632	ZT12	ZT16	hypothetical protein|protein_coding|scaffold_00033:139091-141502:-1|gene:ASTEI05686	2.03216e+08	1.78981e+08	1.28097e+08	1.33097e+08	2.12752e+08	1.47561e+08	1.53198e+08	1.59363e+08	1.55106e+08	1.90672e+08	1.62903e+08	1.35157e+08	1.75652e+08	1.45284e+08	2.71921e+08	1.68436e+08	1.78274e+08	1.56438e+08	1.52637e+08	1.21125e+08	1.56493e+08	1.25812e+08	1.28397e+08	1.37359e+08	1.27966e+08	1.81267e+08	1.2665e+08	1.168e+08	1.51411e+08	1.6359e+08	1.56731e+08	1.60802e+08	1.60998e+08	1.18797e+08	1.49037e+08	2.62103e+08	1.29122e+08	6.11196e+07	1.47561e+08	2.95689e+08	2.37071e+08
ASTEI00949-PA	2	2	95.75	0.087392	1.38235	Pool	ZT4	hypothetical protein|protein_coding|scaffold_00003:4492893-4499048:-1|gene:ASTEI00949	2.57355e+06	2.64868e+06	2.91897e+06	2.87381e+06	2.46009e+06	2.31443e+06	2.89262e+06	2.69973e+06	1.76263e+06	2.5386e+06	2.29199e+06	2.7186e+06	2.72218e+06	2.14056e+06	4.38453e+06	2.5986e+06	3.4564e+06	2.73873e+06	2.67516e+06	1.89268e+06	2.31351e+06	2.72696e+06	2.92173e+06	2.63519e+06	3.49602e+06	2.65785e+06	2.03824e+06	1.49576e+06	2.88024e+06	3.63844e+06	3.0329e+06	3.47302e+06	3.22213e+06	1.50445e+06	2.20555e+06	5.9726e+06	2.78798e+06	706737	2.31443e+06	5.58305e+06	4.01616e+06
ASTEI07490-PA	2	2	119.77	0.087672	1.81525	Pool	ZT20	hypothetical protein|protein_coding|scaffold_00055:156083-158669:1|gene:ASTEI07490	3.69734e+06	3.35091e+06	4.67676e+06	1.57496e+06	2.47212e+06	2.31762e+06	3.85104e+06	5.11974e+06	2.0035e+06	2.59925e+06	3.00077e+06	2.98334e+06	2.6367e+06	1.61181e+06	4.07303e+06	2.33582e+06	3.30947e+06	2.21133e+06	2.37925e+06	2.61153e+06	3.08211e+06	1.97253e+06	1.98589e+06	1.55317e+06	1.10442e+06	2.74469e+06	2.69863e+06	1.37051e+06	2.21219e+06	3.62831e+06	3.60304e+06	3.83495e+06	3.64509e+06	2.16141e+06	2.79029e+06	9.56927e+06	1.52792e+06	710193	2.31762e+06	7.43292e+06	7.6162e+06
ASTEI08966-PA	1	1	54.99	0.0877138	1.50625	ZT0	ZT20	hypothetical protein|protein_coding|scaffold_00079:712908-713810:1|gene:ASTEI08966	3.10809e+07	2.17164e+07	3.30997e+07	2.93078e+07	4.75863e+07	2.74451e+07	2.28639e+07	2.16832e+07	2.40504e+07	3.12625e+07	1.80668e+07	1.90798e+07	2.09237e+07	3.2697e+07	2.94024e+07	2.4226e+07	2.10951e+07	2.2648e+07	2.23073e+07	2.23518e+07	2.43701e+07	2.43127e+07	2.0103e+07	2.7659e+07	2.39319e+07	1.84448e+07	1.66855e+07	2.36509e+07	2.53639e+07	2.2705e+07	2.49813e+07	2.10109e+07	2.22333e+07	1.81694e+07	1.80832e+07	6.77265e+07	2.84325e+07	1.36706e+07	2.74451e+07	4.41297e+07	3.22563e+07
ASTEI05637-PA	6	6	353.36	0.0887083	1.30353	Pool	ZT0	hypothetical protein|protein_coding|scaffold_00032:1425995-1426748:1|gene:ASTEI05637	1.24843e+08	1.29697e+08	1.62351e+08	1.19013e+08	7.73271e+07	1.19288e+08	1.44829e+08	1.36259e+08	1.13699e+08	1.48537e+08	1.32253e+08	1.34315e+08	1.3816e+08	1.65842e+08	2.06591e+08	1.40826e+08	1.46206e+08	1.21331e+08	1.31144e+08	1.42783e+08	1.4879e+08	1.71271e+08	1.38254e+08	1.85043e+08	1.50986e+08	1.7342e+08	1.35841e+08	1.34505e+08	1.45468e+08	1.66015e+08	1.56543e+08	1.61192e+08	1.55743e+08	7.29812e+07	1.07998e+08	3.32191e+08	1.15459e+08	2.22146e+07	1.19288e+08	2.79535e+08	2.02701e+08
ASTEI01730-PA	11	11	711.81	0.0895225	1.35413	Pool	ZT20	hypothetical protein|protein_coding|scaffold_00006:1507221-1508197:1|gene:ASTEI01730	1.28358e+08	1.30873e+08	1.21242e+08	9.25628e+07	1.51441e+08	1.08107e+08	1.24123e+08	1.26864e+08	1.02369e+08	1.38142e+08	1.13951e+08	1.00241e+08	1.20743e+08	1.53223e+08	1.52427e+08	1.06645e+08	1.19905e+08	9.5191e+07	1.15611e+08	9.54378e+07	1.08585e+08	1.15932e+08	1.05126e+08	1.29245e+08	9.71639e+07	1.31908e+08	8.9333e+07	7.7001e+07	9.91088e+07	1.30635e+08	1.32648e+08	1.34554e+08	1.37874e+08	7.50359e+07	1.08977e+08	2.48078e+08	8.97983e+07	4.35061e+07	1.08107e+08	2.3957e+08	1.88724e+08
ASTEI04137-PA	1	1	49.25	0.0897537	4.68612	Pool	ZT20	hypothetical protein|protein_coding|scaffold_00020:2052516-2056840:1|gene:ASTEI04137	62994.3	562187	544956	36990	23839.4	273932	961182	1.25023e+06	126508	19145.5	449376	402526	460561	1.47204e+06	114295	80309.1	459622	273250	213130	176481	320826	383349	386038	1.4283e+06	11827.2	387078	495922	41632.9	118979	864730	1.11885e+06	856001	1.11715e+06	36825.4	468131	1.11505e+06	35885.3	6848.6	273932	1.85518e+06	1.85985e+06
ASTEI09365-PA	3	3	121.72	0.0897715	1.61733	ZT0	Pool	hypothetical protein|protein_coding|scaffold_00089:595213-605776:-1|gene:ASTEI09365	9.43794e+06	7.29866e+06	4.02892e+06	6.33859e+06	1.35991e+07	5.18023e+06	3.83449e+06	6.58133e+06	5.43978e+06	6.93888e+06	7.15013e+06	5.92678e+06	8.00244e+06	3.76957e+06	1.03162e+07	8.07631e+06	7.31658e+06	6.27985e+06	5.79613e+06	4.90231e+06	5.2441e+06	4.83556e+06	5.41198e+06	4.88611e+06	7.21452e+06	7.50517e+06	4.58006e+06	5.4769e+06	4.65339e+06	4.89754e+06	5.22548e+06	4.86499e+06	5.14551e+06	5.51727e+06	6.07756e+06	8.2437e+06	6.14928e+06	3.90675e+06	5.18023e+06	7.40097e+06	9.79048e+06
ASTEI00899-PA	3	3	131.2	0.0910343	1.59746	ZT0	ZT20	hypothetical protein|protein_coding|scaffold_00003:3634668-3635743:1|gene:ASTEI00899	3.17669e+07	2.00995e+07	2.71914e+07	1.64106e+07	3.74679e+07	1.84276e+07	1.89671e+07	2.1989e+07	1.92183e+07	2.4529e+07	2.02767e+07	1.37808e+07	1.96171e+07	1.52509e+07	3.48592e+07	1.94307e+07	1.66643e+07	1.61998e+07	1.79835e+07	1.66127e+07	2.08719e+07	1.67872e+07	1.5788e+07	1.54994e+07	1.31088e+07	2.22635e+07	1.67317e+07	1.52703e+07	1.58429e+07	1.85555e+07	1.80654e+07	1.99445e+07	1.91959e+07	1.85704e+07	1.67368e+07	5.56373e+07	1.59205e+07	1.07638e+07	1.84276e+07	3.66084e+07	3.27111e+07
ASTEI09679-PA	2	2	50.74	0.091916	2.08677	ZT12	ZT20	hypothetical protein|protein_coding|scaffold_00100:444117-455099:-1|gene:ASTEI09679	8.17818e+06	7.7463e+06	3.30411e+06	3.26425e+06	1.50071e+07	4.71888e+06	3.24493e+06	3.91129e+06	4.16301e+06	9.04397e+06	5.61499e+06	4.79244e+06	8.29435e+06	3.26141e+06	1.63826e+07	6.52363e+06	6.32224e+06	4.37367e+06	5.5036e+06	2.58457e+06	5.39775e+06	3.81807e+06	3.95926e+06	3.90535e+06	4.14656e+06	6.26239e+06	2.20143e+06	2.43664e+06	3.6928e+06	4.42434e+06	4.99632e+06	4.98317e+06	5.02031e+06	4.78083e+06	6.45031e+06	6.76066e+06	3.16676e+06	4.31126e+06	4.71888e+06	6.26306e+06	5.81849e+06
ASTEI06893-PA	1	1	32.67	0.0919362	1.57731	ZT12	ZT16	hypothetical protein|protein_coding|scaffold_00045:1149300-1150589:-1|gene:ASTEI06893	4.58182e+06	3.18174e+06	2.31592e+06	3.01016e+06	4.76524e+06	2.77666e+06	2.4188e+06	2.06787e+06	3.40893e+06	3.81169e+06	3.02483e+06	2.11292e+06	3.73823e+06	2.17572e+06	6.03394e+06	3.31686e+06	3.0421e+06	3.53534e+06	2.88987e+06	2.22055e+06	3.11091e+06	2.82197e+06	2.15858e+06	1.61853e+06	2.82051e+06	3.0968e+06	1.9376e+06	2.32189e+06	3.19665e+06	2.46204e+06	2.63352e+06	2.63571e+06	2.56612e+06	2.67846e+06	2.64942e+06	4.73868e+06	2.92026e+06	1.36896e+06	2.77666e+06	4.66853e+06	3.07619e+06
ASTEI04920-PA	19	19	1030.08	0.0920581	1.39855	ZT12	ZT16	hypothetical protein|protein_coding|scaffold_00026:1875358-1877850:-1|gene:ASTEI04920	1.43085e+08	1.39382e+08	1.03938e+08	9.66005e+07	1.35516e+08	1.12332e+08	1.11924e+08	1.26799e+08	1.07865e+08	1.31676e+08	1.29905e+08	1.07945e+08	1.43399e+08	1.21065e+08	2.1496e+08	1.21277e+08	1.47358e+08	1.09254e+08	1.1677e+08	8.52829e+07	1.09695e+08	9.25586e+07	9.07812e+07	1.29079e+08	9.09455e+07	1.44413e+08	9.58236e+07	7.55595e+07	1.11199e+08	1.25928e+08	1.23225e+08	1.19002e+08	1.2288e+08	8.36449e+07	1.16062e+08	2.12671e+08	9.37155e+07	3.8931e+07	1.12332e+08	2.16025e+08	1.88629e+08
ASTEI11316-PA	2	2	112.19	0.0926741	1.50807	ZT0	Pool	hypothetical protein|protein_coding|scaffold_01283:622-2132:-1|gene:ASTEI11316	4.0103e+06	3.08694e+06	2.2613e+06	2.12319e+06	4.66022e+06	2.69609e+06	1.75445e+06	2.35035e+06	2.81244e+06	3.82949e+06	2.83707e+06	2.89335e+06	2.70959e+06	2.33195e+06	4.17309e+06	2.86851e+06	3.20291e+06	2.28182e+06	2.52686e+06	2.42298e+06	2.65952e+06	2.41859e+06	2.07904e+06	2.10663e+06	2.00412e+06	3.05465e+06	2.40766e+06	2.46708e+06	2.711e+06	1.96507e+06	2.35711e+06	2.10232e+06	2.13848e+06	2.34435e+06	2.57048e+06	4.62692e+06	2.05978e+06	1.33879e+06	2.69609e+06	3.38628e+06	3.49641e+06
ASTEI01739-PA	4	4	297.53	0.0939295	1.35205	ZT12	ZT4	hypothetical protein|protein_coding|scaffold_00006:1732848-1735270:1|gene:ASTEI01739	3.49996e+07	3.31025e+07	3.55613e+07	2.96183e+07	2.44915e+07	3.27597e+07	2.5518e+07	2.9599e+07	3.45942e+07	4.59996e+07	3.67172e+07	3.38837e+07	3.75442e+07	2.86577e+07	6.28275e+07	3.89076e+07	3.57375e+07	3.40676e+07	3.54431e+07	3.28646e+07	3.43201e+07	3.75294e+07	3.10648e+07	2.93411e+07	3.11055e+07	3.65446e+07	3.06185e+07	2.88576e+07	3.08004e+07	3.38956e+07	3.45461e+07	3.57237e+07	3.48988e+07	2.04602e+07	2.75643e+07	7.27631e+07	2.87337e+07	7.03593e+06	3.27597e+07	4.92525e+07	4.40319e+07
ASTEI09458-PA	7	7	314.05	0.0944638	1.401	ZT12	ZT16	hypothetical protein|protein_coding|scaffold_00093:142903-146813:1|gene:ASTEI09458	3.36226e+07	3.0222e+07	2.51562e+07	2.4325e+07	3.47921e+07	2.56641e+07	2.32834e+07	2.494e+07	2.69472e+07	3.53036e+07	2.91979e+07	2.48429e+07	3.06422e+07	2.81717e+07	5.37088e+07	2.83027e+07	3.31857e+07	2.46735e+07	2.46997e+07	2.21097e+07	2.76008e+07	2.20731e+07	1.9776e+07	2.59071e+07	2.1378e+07	3.21883e+07	2.04417e+07	1.98661e+07	2.66386e+07	2.6279e+07	2.6104e+07	2.73106e+07	2.65939e+07	1.96552e+07	2.51657e+07	5.14729e+07	2.35985e+07	9.9951e+06	2.56641e+07	4.49394e+07	3.71011e+07
ASTEI08713-PA	3	3	96.71	0.0945609	1.73684	ZT0	ZT16	hypothetical protein|protein_coding|scaffold_00074:132516-133316:-1|gene:ASTEI08713	2.81286e+07	1.75496e+07	2.05691e+07	1.56099e+07	3.83755e+07	1.66934e+07	1.58877e+07	1.79339e+07	1.79534e+07	2.18022e+07	1.61041e+07	1.98966e+07	1.63454e+07	1.76918e+07	2.83911e+07	1.76475e+07	2.55978e+07	1.5821e+07	1.5943e+07	1.39005e+07	1.95968e+07	1.58598e+07	1.51217e+07	4.74607e+06	1.61608e+07	1.74351e+07	1.5105e+07	1.55433e+07	1.78481e+07	1.65541e+07	1.60866e+07	1.70365e+07	1.64651e+07	1.64435e+07	1.46135e+07	4.20872e+07	1.51437e+07	1.10246e+07	1.66934e+07	3.0665e+07	2.66787e+07
ASTEI00278-PA	1	1	25.43	0.095048	1.61844	ZT0	Pool	hypothetical protein|protein_coding|scaffold_00001:4348691-4349971:1|gene:ASTEI00278	2.4475e+06	1.7271e+06	1.4772e+06	1.11361e+06	2.49753e+06	1.25031e+06	942588	684585	1.7946e+06	2.77769e+06	1.69738e+06	1.41855e+06	2.1131e+06	961971	1.89744e+06	1.53524e+06	1.15255e+06	1.02363e+06	1.44485e+06	1.23797e+06	1.49939e+06	1.7084e+06	1.2389e+06	1.5029e+06	1.01514e+06	1.29299e+06	1.25836e+06	1.25535e+06	1.31159e+06	1.09888e+06	1.25475e+06	1.151e+06	1.07407e+06	1.43077e+06	1.43815e+06	3.02256e+06	1.08035e+06	717493	1.25031e+06	1.81929e+06	1.0184e+06
ASTEI02599-PA	1	1	22.33	0.0951749	2.89433	ZT0	Pool	hypothetical protein|protein_coding|scaffold_00010:1248194-1249112:-1|gene:ASTEI02599	777828	349416	222205	285020	790235	285223	158444	179941	364873	469699	372014	284096	383301	40443.3	649233	281440	318501	341183	278997	163570	238655	203179	165576	74958.2	109572	428734	204319	151974	242203	149498	190528	164622	165546	454705	290957	454661	276508	227019	285223	305813	267683
ASTEI10453-PA	4	4	197.1	0.0953219	1.61097	ZT0	ZT20	hypothetical protein|protein_coding|scaffold_00132:157584-158138:1|gene:ASTEI10453	1.95861e+08	1.69491e+08	1.27722e+08	1.74106e+08	2.4262e+08	1.3583e+08	1.55429e+08	1.13834e+08	1.34066e+08	1.9113e+08	1.38444e+08	9.00325e+07	1.78942e+08	1.50594e+08	2.43598e+08	1.64778e+08	9.24848e+07	1.52558e+08	1.29592e+08	1.14746e+08	1.39273e+08	1.4995e+08	1.21405e+08	8.10384e+07	1.58934e+08	1.08763e+08	7.87278e+07	9.99893e+07	1.1834e+08	1.433e+08	1.45258e+08	1.5448e+08	1.49954e+08	1.14497e+08	1.41134e+08	2.61337e+08	1.68906e+08	6.97001e+07	1.3583e+08	2.99995e+08	1.69341e+08
ASTEI00702-PA	1	1	21.87	0.0960154	1.90157	ZT0	ZT16	hypothetical protein|protein_coding|scaffold_00003:218563-219021:-1|gene:ASTEI00702	6.17684e+06	4.05016e+06	2.34919e+06	3.26315e+06	8.47041e+06	2.79847e+06	3.22544e+06	3.52961e+06	3.106e+06	3.60992e+06	3.04916e+06	2.07075e+06	3.91185e+06	2.69662e+06	7.44088e+06	3.92584e+06	2.48888e+06	3.64818e+06	2.69615e+06	1.73748e+06	3.08638e+06	2.16689e+06	2.51775e+06	3.27556e+06	2.20314e+06	3.95051e+06	2.2207e+06	2.5567e+06	3.02824e+06	2.62363e+06	2.87502e+06	2.3797e+06	2.57177e+06	3.61088e+06	3.37255e+06	4.80675e+06	3.1657e+06	2.43339e+06	2.79847e+06	6.22544e+06	5.25069e+06
ASTEI05821-PA	4	4	162.6	0.0961811	1.65431	ZT0	ZT16	hypothetical protein|protein_coding|scaffold_00034:56060-58459:1|gene:ASTEI05821	1.18779e+07	8.19989e+06	6.44827e+06	7.56588e+06	1.98588e+07	6.71741e+06	5.52966e+06	7.20225e+06	7.92982e+06	1.25405e+07	7.70997e+06	6.76447e+06	8.61828e+06	4.59847e+06	1.32283e+07	9.26196e+06	9.87917e+06	7.30892e+06	7.73807e+06	6.16785e+06	7.35009e+06	6.56969e+06	6.98183e+06	5.54285e+06	6.39653e+06	8.51869e+06	5.4959e+06	6.85837e+06	6.73146e+06	6.84901e+06	6.78635e+06	6.62145e+06	7.03876e+06	6.9436e+06	6.82801e+06	1.3194e+07	7.33992e+06	5.70506e+06	6.71741e+06	1.06728e+07	1.07142e+07
ASTEI075885-PA	2	2	98.24	0.0964317	1.56737	ZT0	ZT20	hypothetical protein|protein_coding|scaffold_00056:456211-458599:-1|gene:ASTEI075885	4.29511e+06	2.83606e+06	3.11296e+06	2.69998e+06	6.43309e+06	2.74096e+06	2.15131e+06	2.50663e+06	3.07092e+06	4.86065e+06	2.95867e+06	2.98749e+06	3.30625e+06	1.90692e+06	5.55425e+06	3.32853e+06	3.31366e+06	2.7021e+06	3.30779e+06	2.36055e+06	2.78224e+06	3.00191e+06	2.65244e+06	2.7205e+06	2.73096e+06	2.79386e+06	2.08709e+06	2.16875e+06	2.58219e+06	3.1615e+06	2.94236e+06	2.99606e+06	3.00979e+06	2.51085e+06	2.36157e+06	6.36954e+06	2.61934e+06	1.8481e+06	2.74096e+06	4.15225e+06	3.72889e+06
ASTEI02304-PA	1	1	31.52	0.0965409	1.84326	ZT0	ZT20	hypothetical protein|protein_coding|scaffold_00009:123135-127294:-1|gene:ASTEI02304	1.62068e+07	9.20999e+06	7.85194e+06	8.40645e+06	2.84181e+07	9.30046e+06	7.40038e+06	9.30175e+06	1.04371e+07	1.26472e+07	8.28566e+06	6.84384e+06	9.89606e+06	8.23239e+06	1.69721e+07	1.03733e+07	8.90241e+06	8.67304e+06	9.4923e+06	7.32777e+06	1.02857e+07	7.53655e+06	6.96642e+06	6.69579e+06	6.66289e+06	9.14482e+06	6.16391e+06	7.7243e+06	8.33084e+06	8.16331e+06	7.47042e+06	8.3142e+06	8.13735e+06	9.4742e+06	7.66911e+06	1.60661e+07	8.15538e+06	8.16398e+06	9.30046e+06	1.42835e+07	1.38374e+07
ASTEI01282-PA	8	8	463.7	0.0967392	1.64064	ZT0	ZT16	hypothetical protein|protein_coding|scaffold_00005:438374-440270:1|gene:ASTEI01282	4.48227e+07	3.62524e+07	3.64442e+07	3.91977e+07	9.2759e+07	3.41864e+07	3.64733e+07	3.86975e+07	3.40994e+07	4.74202e+07	3.54373e+07	3.32684e+07	3.97467e+07	2.92994e+07	7.59549e+07	3.76576e+07	4.04584e+07	3.83855e+07	3.58853e+07	2.57568e+07	3.48658e+07	3.42265e+07	2.91034e+07	2.81079e+07	4.67328e+07	3.92581e+07	2.75572e+07	2.29766e+07	2.92447e+07	3.91808e+07	4.12831e+07	3.9775e+07	4.07315e+07	2.62026e+07	3.01872e+07	7.45698e+07	3.8027e+07	2.66479e+07	3.41864e+07	7.03973e+07	5.7567e+07
ASTEI04365-PA	9	9	419.84	0.0969104	1.69891	ZT0	ZT16	hypothetical protein|protein_coding|scaffold_00022:1365827-1367219:1|gene:ASTEI04365	1.11847e+08	1.04682e+08	6.01407e+07	9.35925e+07	1.82384e+08	8.0248e+07	9.77105e+07	8.82232e+07	9.35994e+07	8.83521e+07	8.41608e+07	5.19196e+07	8.60342e+07	8.75335e+07	1.41293e+08	9.01139e+07	6.65488e+07	1.01744e+08	7.14922e+07	6.11212e+07	8.2776e+07	7.17485e+07	6.18001e+07	4.78496e+07	9.33492e+07	8.11944e+07	4.89405e+07	5.55885e+07	8.21871e+07	8.37788e+07	8.05186e+07	8.3171e+07	8.14626e+07	6.53838e+07	8.71685e+07	1.23056e+08	9.07973e+07	5.23955e+07	8.0248e+07	1.88592e+08	1.31242e+08
ASTEI01671-PA	11	11	445.75	0.0980961	1.44782	ZT0	ZT20	hypothetical protein|protein_coding|scaffold_00006:630144-633039:-1|gene:ASTEI01671	6.63453e+07	5.34521e+07	5.30362e+07	5.46123e+07	1.12856e+08	5.48171e+07	5.1148e+07	4.59733e+07	6.24553e+07	7.6128e+07	4.87714e+07	4.33462e+07	6.61304e+07	6.1187e+07	9.35977e+07	6.20811e+07	5.41063e+07	5.95819e+07	6.07437e+07	5.05924e+07	5.11411e+07	5.37188e+07	4.80461e+07	4.93892e+07	5.77084e+07	4.84348e+07	3.56186e+07	4.38004e+07	4.94826e+07	5.35297e+07	5.50109e+07	5.45627e+07	5.51935e+07	3.87844e+07	4.45093e+07	1.08519e+08	5.29812e+07	3.24215e+07	5.48171e+07	9.87209e+07	6.83905e+07
ASTEI07533-PA	2	2	49.5	0.0982301	1.30014	ZT12	ZT20	hypothetical protein|protein_coding|scaffold_00055:991887-1000591:-1|gene:ASTEI07533	3.61364e+06	3.23451e+06	3.27599e+06	2.55153e+06	1.64246e+06	2.65438e+06	2.87726e+06	3.54325e+06	2.84295e+06	3.5856e+06	3.8707e+06	3.32974e+06	3.69314e+06	3.50497e+06	5.04096e+06	3.53254e+06	3.91055e+06	2.9813e+06	2.8754e+06	2.92506e+06	3.52914e+06	2.9989e+06	2.51076e+06	2.49698e+06	2.55498e+06	3.70985e+06	2.7449e+06	2.33658e+06	2.76048e+06	3.34989e+06	3.39951e+06	3.29248e+06	3.47232e+06	2.11247e+06	2.69336e+06	6.70312e+06	2.47533e+06	471847	2.65438e+06	5.55341e+06	5.27098e+06
ASTEI05228-PA	3	3	157.43	0.0985187	1.55359	Pool	ZT20	hypothetical protein|protein_coding|scaffold_00029:1186279-1195753:-1|gene:ASTEI05228	1.53546e+07	1.94333e+07	3.42676e+07	1.5973e+07	1.25282e+07	2.07377e+07	2.92741e+07	2.55737e+07	1.92607e+07	1.53716e+07	2.13484e+07	2.41022e+07	2.13395e+07	3.44203e+07	1.85363e+07	1.50792e+07	2.3981e+07	1.94968e+07	1.95186e+07	2.19843e+07	2.15584e+07	2.48052e+07	1.8252e+07	3.6018e+07	1.28726e+07	2.17109e+07	2.13966e+07	1.38468e+07	1.82092e+07	2.76782e+07	2.74788e+07	2.68114e+07	2.74495e+07	8.97606e+06	1.6182e+07	7.01161e+07	1.5496e+07	3.59912e+06	2.07377e+07	5.65021e+07	3.80439e+07
ASTEI00797-PA	3	3	136.7	0.0985353	1.37474	ZT12	ZT20	hypothetical protein|protein_coding|scaffold_00003:1751720-1758123:1|gene:ASTEI00797	7.52132e+06	6.52154e+06	5.14216e+06	4.88299e+06	5.10216e+06	5.80557e+06	5.44187e+06	6.88955e+06	5.87518e+06	7.1919e+06	6.48493e+06	4.59676e+06	5.72358e+06	5.47679e+06	9.63017e+06	5.6666e+06	5.58712e+06	5.79301e+06	5.43566e+06	5.0797e+06	5.68054e+06	4.87582e+06	4.73205e+06	5.36442e+06	4.13729e+06	6.20706e+06	4.11173e+06	4.12976e+06	4.77322e+06	5.3492e+06	5.51148e+06	5.74116e+06	5.89231e+06	4.39684e+06	5.43046e+06	1.05216e+07	4.73716e+06	1.46575e+06	5.80557e+06	1.05034e+07	1.0249e+07
ASTEI06897-PA	2	2	69.7	0.10059	1.55767	ZT12	ZT16	hypothetical protein|protein_coding|scaffold_00045:1160822-1164446:1|gene:ASTEI06897	719478	697845	878174	633313	1.16118e+06	655009	543651	973966	775327	1.00426e+06	558496	727932	662373	374126	1.26031e+06	877460	952820	676399	589556	517117	670097	531132	604668	473820	648864	686145	644338	571810	625746	659417	593608	668677	581431	420595	581093	1.79686e+06	614398	333586	655009	1.0493e+06	1.44889e+06
ASTEI00128-PA	6	6	262.63	0.10127	1.5884	ZT0	ZT16	hypothetical protein|protein_coding|scaffold_00001:1809817-1810933:-1|gene:ASTEI00128	3.76752e+07	2.30385e+07	3.02448e+07	2.03015e+07	4.55057e+07	2.29896e+07	2.17718e+07	2.58025e+07	2.17681e+07	3.31634e+07	2.48158e+07	2.9516e+07	2.68508e+07	1.39644e+07	4.48216e+07	2.29475e+07	3.24957e+07	1.89736e+07	2.18881e+07	1.86199e+07	2.16895e+07	1.9015e+07	1.98229e+07	1.95466e+07	1.63719e+07	2.58156e+07	2.17284e+07	1.74688e+07	1.86869e+07	2.13149e+07	2.12147e+07	2.34079e+07	2.2225e+07	2.20243e+07	1.91841e+07	6.1885e+07	1.96952e+07	1.30729e+07	2.29896e+07	4.20219e+07	3.83842e+07
ASTEI04742-PA	1	1	35.09	0.104868	2.08033	ZT12	Pool	hypothetical protein|protein_coding|scaffold_00025:827159-828524:-1|gene:ASTEI04742	423588	323012	120803	274016	584667	349899	282133	238135	321384	512915	287699	350665	391744	197302	572067	386722	361908	313053	373949	213870	252057	235237	321879	360193	332019	239219	208990	272604	152570	220203	45773	264108	241985	247622	268971	247178	265832	167964	349899	544547	354253
ASTEI05935-PA	1	1	27.68	0.105105	2.9606	Pool	ZT0	hypothetical protein|protein_coding|scaffold_00035:445472-448535:1|gene:ASTEI05935	20681	87831.5	141195	31905.5	1040.14	41968.6	163104	211385	33502	48206.3	26777.5	66191	72606.2	114534	35185.2	59368.7	85027	60075	44142.5	86280.2	86923.5	79195.5	80917.5	147103	27016.1	120718	94424.9	38532.2	44791.8	164043	135305	197223	172887	12089.8	73136.9	288903	30952.6	298.811	41968.6	314808	314459
ASTEI05481-PA	10	10	697.91	0.106002	1.54016	ZT12	ZT4	hypothetical protein|protein_coding|scaffold_00031:618333-619757:-1|gene:ASTEI05481	1.23191e+08	1.05611e+08	9.55169e+07	7.66113e+07	1.20196e+08	8.39506e+07	8.09683e+07	9.24719e+07	8.14684e+07	1.57288e+08	1.0203e+08	1.14534e+08	1.11859e+08	7.63402e+07	1.88494e+08	1.26768e+08	1.22054e+08	9.40059e+07	1.21051e+08	8.37975e+07	9.55076e+07	1.16659e+08	1.2274e+08	1.26523e+08	1.2856e+08	1.27053e+08	1.01263e+08	9.47476e+07	1.00656e+08	1.17789e+08	1.08415e+08	1.22275e+08	1.17949e+08	7.20153e+07	8.79422e+07	1.9544e+08	7.43232e+07	3.45301e+07	8.39506e+07	1.56277e+08	1.37563e+08
ASTEI10499-PA	6	6	266.53	0.106319	1.37765	ZT12	ZT16	hypothetical protein|protein_coding|scaffold_00136:139938-142197:1|gene:ASTEI10499	2.30876e+07	1.86818e+07	1.8817e+07	1.60689e+07	2.37202e+07	1.83581e+07	1.6421e+07	1.77456e+07	1.79189e+07	2.23139e+07	1.81466e+07	1.68151e+07	1.9171e+07	1.78345e+07	3.35861e+07	2.03785e+07	2.15673e+07	1.75831e+07	1.46332e+07	1.59835e+07	1.79914e+07	1.57755e+07	1.57151e+07	1.27459e+07	1.75964e+07	1.8674e+07	1.69827e+07	1.51385e+07	1.56442e+07	1.85908e+07	1.70914e+07	1.73868e+07	1.77033e+07	1.34966e+07	1.55562e+07	3.8502e+07	1.55889e+07	6.81435e+06	1.83581e+07	3.16943e+07	2.63985e+07
ASTEI10732-PA	18	18	1462.39	0.10633	1.31818	Pool	ZT20	hypothetical protein|protein_coding|scaffold_00156:132149-137878:1|gene:ASTEI10732	7.10472e+08	6.80028e+08	6.50109e+08	5.00419e+08	7.13681e+08	5.81103e+08	6.36115e+08	6.5154e+08	5.65557e+08	7.95129e+08	6.88053e+08	5.66662e+08	7.13858e+08	6.25517e+08	1.03876e+09	6.26781e+08	6.06288e+08	5.45662e+08	6.53152e+08	5.59991e+08	5.55959e+08	6.58463e+08	5.34313e+08	6.4123e+08	4.8168e+08	7.41925e+08	5.35104e+08	4.14592e+08	5.20271e+08	7.16213e+08	6.87604e+08	7.23725e+08	7.12942e+08	4.1533e+08	5.66256e+08	1.33021e+09	4.85474e+08	2.05027e+08	5.81103e+08	1.22777e+09	9.69241e+08
ASTEI08688-PA	10	10	556.91	0.106613	1.4061	ZT12	ZT20	hypothetical protein|protein_coding|scaffold_00073:423248-434281:-1|gene:ASTEI08688	5.71518e+07	4.97019e+07	4.66234e+07	3.92692e+07	5.62131e+07	4.55644e+07	4.13194e+07	4.59351e+07	4.47551e+07	6.20692e+07	4.82862e+07	4.26841e+07	5.90465e+07	3.84841e+07	9.28064e+07	4.81679e+07	5.49476e+07	4.2911e+07	4.63325e+07	3.62878e+07	4.48934e+07	4.16335e+07	3.81128e+07	4.67538e+07	3.86723e+07	5.58328e+07	3.75145e+07	3.47541e+07	3.60319e+07	5.00231e+07	4.98008e+07	5.02799e+07	5.14573e+07	3.341e+07	4.13866e+07	9.53978e+07	3.80964e+07	1.61489e+07	4.55644e+07	7.97507e+07	6.83337e+07
ASTEI04621-PA	1	1	48.27	0.107186	7.29865	ZT0	Pool	hypothetical protein|protein_coding|scaffold_00024:1528951-1529509:-1|gene:ASTEI04621	5.99065e+06	4.93649e+06	887019	1.10124e+06	1.75215e+07	3.25368e+06	3.59608e+06	4.08574e+06	6.74577e+06	6.7254e+06	3.69395e+06	7.74151e+06	3.94114e+06	539329	2.58226e+06	3.5575e+06	3.50596e+06	4.15035e+06	5.41926e+06	806694	4.35645e+06	1.00324e+06	6.296e+06	2.81543e+06	9.00223e+06	5.65928e+06	6.2913e+06	7.18209e+06	562852	901931	307897	1.19104e+06	935307	3.50204e+06	4.11059e+06	1.81496e+06	1.06835e+06	5.0336e+06	3.25368e+06	6.94081e+06	6.078e+06
ASTEI10262-PA	1	1	27.25	0.107264	1.90813	ZT8	ZT16	hypothetical protein|protein_coding|scaffold_00121:141519-143463:-1|gene:ASTEI10262	512165	342563	322278	389325	81776.2	578921	348753	564552	414342	565454	473754	818426	440197	542071	404239	413894	694511	476958	455267	61646.1	405346	407897	360414	253013	290481	369148	640700	367485	480082	380044	364772	378516	348394	299403	285251	659425	377697	23492.7	578921	673130	839835
ASTEI07373-PA	6	6	293.81	0.10755	1.42522	ZT0	ZT20	hypothetical protein|protein_coding|scaffold_00053:903740-908300:-1|gene:ASTEI07373	3.05238e+07	2.13783e+07	2.70687e+07	1.9082e+07	3.9337e+07	2.23324e+07	2.27247e+07	2.40799e+07	2.27207e+07	3.23151e+07	2.06688e+07	2.24733e+07	2.35253e+07	1.8613e+07	3.75804e+07	2.50658e+07	2.75442e+07	2.10854e+07	2.11371e+07	2.14639e+07	2.45041e+07	2.20829e+07	2.01198e+07	1.4174e+07	1.74799e+07	2.00306e+07	2.03978e+07	1.88972e+07	1.95933e+07	2.35458e+07	2.39858e+07	2.2904e+07	2.27773e+07	1.78437e+07	1.78016e+07	5.53862e+07	1.85121e+07	1.13008e+07	2.23324e+07	4.3861e+07	3.58215e+07
ASTEI04385-PA	1	1	26.69	0.107593	1.89448	ZT12	Pool	hypothetical protein|protein_coding|scaffold_00022:2092279-2097225:-1|gene:ASTEI04385	139890	80336.7	119023	52024.4	103610	79668.4	34717	71087.3	65632.5	149995	84372.3	112899	76870.2	36235.1	155339	95343.2	139322	69470.7	64629.6	67921.7	82491.7	73484.1	57718.8	43963.8	69444.8	70397.3	87354.8	51967.6	48631.4	53066.4	45903.4	65066.5	57281.7	81777.2	66896	243537	50470.7	29765.3	79668.4	67007.4	105750
ASTEI04842-PA	3	3	177.58	0.10808	1.63653	ZT0	ZT20	hypothetical protein|protein_coding|scaffold_00026:587682-589309:-1|gene:ASTEI04842	1.12302e+07	6.81498e+06	5.33983e+06	7.58881e+06	1.23831e+07	7.44133e+06	5.64689e+06	4.71362e+06	7.68383e+06	1.00117e+07	5.75906e+06	4.42818e+06	8.42248e+06	4.51359e+06	1.11121e+07	6.86483e+06	5.61911e+06	7.16075e+06	6.47875e+06	5.28668e+06	6.81584e+06	5.89196e+06	4.77353e+06	3.97848e+06	5.87076e+06	5.77322e+06	3.91006e+06	5.42161e+06	5.51751e+06	6.58364e+06	5.80701e+06	6.49433e+06	6.48135e+06	6.56496e+06	5.6748e+06	1.0926e+07	7.36216e+06	3.55742e+06	7.44133e+06	1.08991e+07	7.01204e+06
ASTEI08978-PA	1	1	28.66	0.108317	1.83104	ZT0	ZT20	hypothetical protein|protein_coding|scaffold_00079:750400-750795:-1|gene:ASTEI08978	2.69836e+06	1.26119e+06	2.24995e+06	1.52169e+06	2.83773e+06	1.74415e+06	1.14101e+06	1.2922e+06	1.23226e+06	2.63093e+06	1.7566e+06	844862	1.59747e+06	2.31543e+06	2.77587e+06	1.3226e+06	831252	1.54074e+06	1.15727e+06	1.46249e+06	1.43199e+06	1.34015e+06	1.21622e+06	803781	1.27973e+06	1.02245e+06	1.1382e+06	879959	1.45175e+06	1.66539e+06	1.62154e+06	1.49683e+06	1.53777e+06	1.57742e+06	1.05018e+06	4.6037e+06	1.47624e+06	815225	1.74415e+06	2.20227e+06	1.9223e+06
ASTEI09747-PA	1	1	31.73	0.109236	2.22602	ZT12	Pool	hypothetical protein|protein_coding|scaffold_00102:250632-254215:1|gene:ASTEI09747	536852	408259	252661	322456	251634	404869	204798	289688	436050	571704	737988	400230	427970	177085	928985	509157	1.00889e+06	394972	408566	268184	562391	416149	349781	140023	494584	494373	346092	374950	511940	241565	253153	351611	321880	313835	339956	516979	312826	72289.5	404869	395282	430944
ASTEI09943-PA	1	1	23.36	0.109896	1.67744	Pool	ZT0	hypothetical protein|protein_coding|scaffold_00107:289879-291201:1|gene:ASTEI09943	4.40434e+06	6.95679e+06	8.332e+06	6.51754e+06	2.47378e+06	6.63605e+06	9.22313e+06	9.6609e+06	6.47744e+06	6.48393e+06	6.76086e+06	6.312e+06	7.93716e+06	1.41489e+07	8.89708e+06	6.09722e+06	7.15155e+06	7.79756e+06	6.58385e+06	7.0351e+06	7.60564e+06	6.76535e+06	6.04096e+06	2.40177e+06	5.36344e+06	7.9331e+06	7.32211e+06	4.27735e+06	7.22461e+06	1.00488e+07	9.84358e+06	9.53399e+06	9.06665e+06	2.57471e+06	5.79289e+06	1.70484e+07	6.32288e+06	710670	6.63605e+06	1.78016e+07	1.43717e+07
ASTEI03817-PA	1	1	25.71	0.110126	1.52179	ZT0	Pool	hypothetical protein|protein_coding|scaffold_00017:1873460-1873684:1|gene:ASTEI03817	3.08509e+07	2.28095e+07	2.1333e+07	2.20543e+07	5.1112e+07	2.22114e+07	1.57741e+07	1.66096e+07	2.67279e+07	3.87565e+07	2.60333e+07	2.4983e+07	2.61179e+07	1.57028e+07	4.42811e+07	2.42316e+07	2.57688e+07	2.19157e+07	2.26302e+07	2.03038e+07	2.10556e+07	2.20108e+07	1.56447e+07	2.06387e+07	2.1905e+07	2.33383e+07	1.7693e+07	2.03117e+07	1.98173e+07	1.98194e+07	1.90862e+07	1.98763e+07	1.91052e+07	1.80349e+07	1.89934e+07	4.36502e+07	2.13956e+07	1.46835e+07	2.22114e+07	3.04458e+07	2.47087e+07
ASTEI02624-PA	1	1	26.86	0.11019	22.6354	ZT0	Pool	hypothetical protein|protein_coding|scaffold_00010:1353974-1355803:1|gene:ASTEI02624	29010	19035.3	0	34411.8	156185	21507	11584.2	12177.4	25881.2	34521.4	21021.9	4071.03	17903	2596.94	114086	36953.6	16470.9	26415.2	9690.59	4853.84	22209.2	7649.81	4371.94	0	36477.8	9699.66	1949.61	4055.45	13232.7	0	5914.2	2520.11	0	16958.8	15850.6	0	33384	44869	21507	22358.7	18115.2
ASTEI03943-PA	1	1	22.58	0.110955	1.44847	ZT12	ZT20	hypothetical protein|protein_coding|scaffold_00019:362916-363878:1|gene:ASTEI03943	2.69205e+06	2.14067e+06	1.65635e+06	1.76961e+06	2.55621e+06	1.89964e+06	1.47833e+06	1.81066e+06	2.02236e+06	2.87614e+06	2.04784e+06	1.61813e+06	2.04094e+06	1.49748e+06	3.79753e+06	1.83938e+06	1.91181e+06	1.76878e+06	1.61776e+06	1.58692e+06	2.00489e+06	1.54597e+06	1.38246e+06	1.3968e+06	1.35643e+06	2.0897e+06	1.31134e+06	1.27485e+06	1.51721e+06	1.80015e+06	1.84053e+06	1.67595e+06	1.79017e+06	1.57373e+06	1.78253e+06	3.38911e+06	1.71676e+06	734351	1.89964e+06	2.85333e+06	2.69356e+06
ASTEI01621-PA	1	1	36.26	0.111004	2.06206	ZT0	ZT16	hypothetical protein|protein_coding|scaffold_00005:4195199-4197247:1|gene:ASTEI01621	880347	557714	274489	403716	1.43302e+06	422317	275826	464224	448277	638843	443236	403832	469904	300498	836996	529944	722436	409865	369962	290130	504464	271627	270767	384245	351230	557493	337582	376428	425235	365086	368191	322283	335256	514636	464406	561642	391658	411679	422317	532374	690585
ASTEI07629-PA	1	1	23.89	0.111197	2.15725	ZT0	ZT16	hypothetical protein|protein_coding|scaffold_00056:872644-874328:-1|gene:ASTEI07629	310508	259994	110283	264037	470434	197082	89165	157895	228308	308574	173414	190183	180496	115117	469869	218384	200896	181186	156874	121982	219882	146220	118860	49101.5	131716	206556	114699	129891	207557	176496	177463	176201	153635	181518	216496	225653	256151	135147	197082	172098	234886
ASTEI04367-PA	2	2	82.59	0.112084	1.68812	ZT0	ZT16	hypothetical protein|protein_coding|scaffold_00022:1369232-1370455:-1|gene:ASTEI04367	5.18243e+06	3.70648e+06	2.86265e+06	3.9092e+06	6.66278e+06	3.07495e+06	2.37757e+06	3.45372e+06	3.85902e+06	5.06577e+06	3.47666e+06	2.78442e+06	3.66785e+06	1.48522e+06	4.94132e+06	4.17321e+06	4.49079e+06	3.32251e+06	2.50631e+06	2.26449e+06	3.34434e+06	2.4007e+06	2.42889e+06	2.78548e+06	3.58387e+06	3.35221e+06	1.91475e+06	2.50229e+06	2.58007e+06	3.22225e+06	2.66793e+06	2.92641e+06	3.2351e+06	3.02956e+06	3.08637e+06	5.85736e+06	3.79245e+06	1.91409e+06	3.07495e+06	4.58895e+06	5.13781e+06
ASTEI08714-PA	3	3	104.85	0.112892	1.422	ZT0	ZT20	hypothetical protein|protein_coding|scaffold_00074:133866-135204:1|gene:ASTEI08714	2.33088e+07	1.84348e+07	1.71489e+07	1.15938e+07	1.54514e+07	1.26774e+07	1.73331e+07	1.95263e+07	1.44437e+07	1.63384e+07	1.71906e+07	1.0278e+07	1.74708e+07	1.01535e+07	2.48111e+07	1.60684e+07	1.38037e+07	1.48314e+07	1.28205e+07	1.32576e+07	1.5538e+07	1.24568e+07	1.32865e+07	9.81616e+06	1.13259e+07	1.55499e+07	1.07522e+07	1.00963e+07	1.27102e+07	1.59409e+07	1.69695e+07	1.60986e+07	1.69629e+07	1.36259e+07	1.53506e+07	3.50889e+07	1.12475e+07	4.43889e+06	1.26774e+07	3.34547e+07	2.90475e+07
ASTEI10347-PA	6	6	298.53	0.113389	1.33495	ZT12	ZT16	hypothetical protein|protein_coding|scaffold_00126:288390-291294:-1|gene:ASTEI10347	1.5808e+07	1.46563e+07	1.28326e+07	1.15797e+07	1.88468e+07	1.30431e+07	1.27642e+07	1.50817e+07	1.35455e+07	1.7016e+07	1.40736e+07	1.39055e+07	1.51924e+07	1.56613e+07	2.39538e+07	1.50988e+07	1.78695e+07	1.26861e+07	1.33821e+07	1.03232e+07	1.28642e+07	1.07663e+07	1.13117e+07	1.69022e+07	1.14433e+07	1.55381e+07	1.23673e+07	1.09889e+07	1.26286e+07	1.48717e+07	1.36881e+07	1.58327e+07	1.4544e+07	9.24107e+06	1.22042e+07	2.62573e+07	1.12338e+07	5.41431e+06	1.30431e+07	2.46362e+07	2.24357e+07
ASTEI00789-PA	1	1	21.16	0.113634	1.59171	ZT0	ZT16	hypothetical protein|protein_coding|scaffold_00003:1711227-1711772:1|gene:ASTEI00789	6.32308e+06	4.74983e+06	5.08517e+06	4.71163e+06	1.39424e+07	5.05603e+06	4.15952e+06	4.15593e+06	5.75648e+06	6.83486e+06	4.62968e+06	4.41884e+06	5.84055e+06	3.42783e+06	8.88607e+06	5.87038e+06	5.83374e+06	4.82848e+06	5.63173e+06	4.43533e+06	4.52169e+06	4.74555e+06	4.14718e+06	4.02107e+06	4.33216e+06	5.25548e+06	3.8076e+06	4.64253e+06	3.84831e+06	5.08527e+06	4.15003e+06	4.9943e+06	4.72615e+06	3.69637e+06	3.95516e+06	1.04049e+07	4.57091e+06	4.00537e+06	5.05603e+06	8.02831e+06	6.18241e+06
ASTEI00250-PA	1	1	30.59	0.114632	1.97796	ZT0	Pool	hypothetical protein|protein_coding|scaffold_00001:3950402-3959857:1|gene:ASTEI00250	969870	598250	588691	626330	2.05237e+06	561144	401434	409117	740632	908037	627784	556101	665011	494457	1.12399e+06	774159	581279	524392	541091	518115	667153	611716	590335	489254	695186	620520	574022	748208	632458	425435	471276	529448	529596	566970	498160	1.20454e+06	607624	589607	561144	774809	608608
ASTEI04705-PA	4	3	239.46	0.114696	1.34178	ZT0	ZT20	hypothetical protein|protein_coding|scaffold_00025:437579-440569:1|gene:ASTEI04705	1.46509e+07	1.39267e+07	1.09075e+07	1.22107e+07	2.05418e+07	1.08141e+07	1.24641e+07	1.17893e+07	1.19654e+07	1.46571e+07	1.16611e+07	1.04909e+07	1.39445e+07	1.36486e+07	2.106e+07	1.22592e+07	1.42939e+07	1.31841e+07	1.10927e+07	9.30593e+06	1.13233e+07	1.11695e+07	8.95607e+06	1.45871e+07	1.08407e+07	1.41866e+07	9.19139e+06	8.89992e+06	1.07184e+07	1.24155e+07	1.31331e+07	1.25008e+07	1.22649e+07	8.56466e+06	1.15967e+07	2.23181e+07	1.1846e+07	5.90127e+06	1.08141e+07	2.40569e+07	1.75379e+07
ASTEI09186-PA	2	1	65.31	0.115184	2.15571	ZT12	ZT16	hypothetical protein|protein_coding|scaffold_00084:600422-604599:1|gene:ASTEI09186	100798	212899	52209.8	195465	56937.9	144099	98471.3	149033	148764	191737	108341	137092	117461	96899.8	277234	126682	245953	171777	135827	75282.1	174154	122624	51227.1	20868.9	123613	168977	105770	117662	208257	154621	83891.1	97249.2	117066	58924.6	177280	106828	189627	16357.2	144099	190060	221704
ASTEI02750-PA	1	1	23	0.115762	1.41153	ZT12	ZT20	hypothetical protein|protein_coding|scaffold_00011:624898-630944:1|gene:ASTEI02750	1.54884e+06	1.0937e+06	1.03141e+06	952873	1.91715e+06	1.11536e+06	850239	931362	1.00039e+06	1.72379e+06	1.08581e+06	1.05725e+06	1.33065e+06	668406	1.81467e+06	1.29052e+06	1.24615e+06	977323	1.23378e+06	908707	1.12262e+06	1.09064e+06	1.04013e+06	915695	1.00381e+06	1.21495e+06	752771	778432	899223	1.26633e+06	1.20153e+06	1.30853e+06	1.30498e+06	905428	910719	2.11039e+06	924415	550761	1.11536e+06	1.64105e+06	1.38551e+06
ASTEI09346-PA	5	4	174.24	0.115841	1.67689	ZT0	ZT20	hypothetical protein|protein_coding|scaffold_00089:271999-275366:-1|gene:ASTEI09346	5.43646e+06	3.217e+06	2.55967e+06	3.04885e+06	6.05231e+06	2.88001e+06	3.135e+06	4.2981e+06	3.48181e+06	6.03722e+06	2.79589e+06	2.92115e+06	3.18894e+06	2.88766e+06	5.30868e+06	2.75635e+06	3.21737e+06	2.54253e+06	2.5851e+06	2.70147e+06	2.73473e+06	2.32175e+06	2.61168e+06	3.52665e+06	2.84078e+06	3.14423e+06	1.62053e+06	1.98154e+06	2.52715e+06	3.51297e+06	3.78787e+06	3.50692e+06	3.46158e+06	3.17806e+06	2.67878e+06	5.23743e+06	2.9578e+06	1.73871e+06	2.88001e+06	6.05087e+06	6.39392e+06
ASTEI10492-PA	1	1	21.09	0.116199	4.33067	ZT0	ZT16	hypothetical protein|protein_coding|scaffold_00136:65701-67320:1|gene:ASTEI10492	514903	357190	70348.4	707001	2.20514e+06	314328	382860	522463	403755	332290	520988	457697	517602	258223	1.05525e+06	694667	488931	760537	242711	126777	165991	199111	271270	126918	872207	563750	206104	353958	170017	274444	288334	291182	289739	301004	297430	143942	685886	633495	314328	738959	777224
ASTEI01170-PA	1	1	23.74	0.117397	4.89907	ZT0	ZT4	hypothetical protein|protein_coding|scaffold_00004:3193245-3193535:-1|gene:ASTEI01170	170059	31770.5	335043	36970.7	433628	49006.2	26538.7	27372.7	61598.6	174673	66252.9	50499.6	95366.7	94126.7	293517	115310	80478.2	114600	171370	65155.1	117813	200550	108241	18886.6	70285.9	88194.5	91475.2	55857.3	49521	43552.5	54590	65991.7	66222.7	99413.4	26455.1	685543	35866.5	124573	49006.2	51222.5	40720
ASTEI08489-PA	4	4	159.48	0.117902	1.55025	ZT0	ZT4	hypothetical protein|protein_coding|scaffold_00069:384790-385647:1|gene:ASTEI08489	1.22241e+07	6.91812e+06	9.7996e+06	6.20397e+06	1.63125e+07	7.13151e+06	6.52861e+06	6.57755e+06	6.31724e+06	1.05133e+07	7.12113e+06	8.17073e+06	7.26672e+06	9.20495e+06	1.44655e+07	7.35255e+06	9.79348e+06	6.00092e+06	6.71796e+06	5.9036e+06	7.23056e+06	6.86994e+06	6.56317e+06	8.07688e+06	6.10321e+06	7.86007e+06	6.48232e+06	5.88222e+06	6.98639e+06	7.25195e+06	7.95736e+06	7.18036e+06	6.76384e+06	7.14603e+06	5.76069e+06	2.00513e+07	6.01869e+06	4.68626e+06	7.13151e+06	1.26009e+07	9.78486e+06
ASTEI03617-PA	9	9	427.83	0.118002	1.4242	ZT0	ZT20	hypothetical protein|protein_coding|scaffold_00016:426400-427241:-1|gene:ASTEI03617	8.63116e+07	6.38599e+07	5.18579e+07	5.59716e+07	1.1906e+08	5.38667e+07	5.07838e+07	5.7357e+07	5.7744e+07	7.93835e+07	5.54954e+07	5.32188e+07	6.64338e+07	5.11373e+07	1.01728e+08	6.49446e+07	6.61804e+07	5.62787e+07	5.90153e+07	4.68529e+07	5.86425e+07	5.36065e+07	5.26893e+07	5.71582e+07	5.78121e+07	6.63903e+07	4.32667e+07	4.86197e+07	4.86635e+07	5.81842e+07	5.399e+07	6.03279e+07	5.62595e+07	5.04563e+07	5.31759e+07	1.06108e+08	5.42999e+07	3.42035e+07	5.38667e+07	9.8018e+07	8.53251e+07
ASTEI10002-PA	1	1	31.76	0.118587	1.6129	ZT0	ZT16	hypothetical protein|protein_coding|scaffold_00108:367589-377556:1|gene:ASTEI10002	9.15737e+06	7.33042e+06	5.0443e+06	6.52371e+06	1.54874e+07	6.509e+06	5.19876e+06	6.33667e+06	6.613e+06	9.11347e+06	7.75466e+06	5.30272e+06	6.95078e+06	5.13017e+06	1.14629e+07	7.01294e+06	7.81177e+06	6.28927e+06	6.76829e+06	4.53356e+06	7.07682e+06	5.68376e+06	4.99029e+06	4.71241e+06	5.78728e+06	8.07035e+06	4.57091e+06	4.84943e+06	6.55941e+06	5.6193e+06	6.05368e+06	5.77784e+06	6.00614e+06	5.35325e+06	6.10401e+06	1.03213e+07	6.32887e+06	4.44925e+06	6.509e+06	1.00342e+07	9.42652e+06
ASTEI01272-PA	3	3	113.84	0.118731	1.32132	ZT0	ZT4	hypothetical protein|protein_coding|scaffold_00005:250502-251214:-1|gene:ASTEI01272	5.43032e+07	4.7723e+07	3.11478e+07	3.31807e+07	4.72888e+07	3.21201e+07	3.1165e+07	2.98913e+07	3.61756e+07	5.10759e+07	3.55023e+07	3.11076e+07	4.33448e+07	3.31359e+07	5.64798e+07	4.02082e+07	3.71642e+07	3.61335e+07	3.71194e+07	3.03489e+07	3.68882e+07	3.7796e+07	3.33107e+07	3.41669e+07	3.74619e+07	3.64314e+07	2.62807e+07	3.03225e+07	3.42896e+07	3.66e+07	3.79775e+07	3.50565e+07	3.68639e+07	3.17447e+07	3.97387e+07	6.37326e+07	3.21897e+07	1.35852e+07	3.21201e+07	6.01518e+07	4.44667e+07
ASTEI02087-PA	1	1	28.17	0.119223	1.91991	ZT8	ZT0	hypothetical protein|protein_coding|scaffold_00008:634889-638874:1|gene:ASTEI02087	297103	339975	52945.3	251551	42919.5	293740	250439	314971	305493	375288	309659	292805	707045	205347	498561	257116	372940	337802	287279	243470	391173	264555	193697	107721	208357	290242	315394	196737	323308	232401	231978	300378	281812	173682	283095	108333	244038	12329.9	293740	483373	468555
ASTEI07366-PA	1	1	44.34	0.119248	1.55796	ZT0	Pool	hypothetical protein|protein_coding|scaffold_00053:878503-879105:1|gene:ASTEI07366	2.63904e+06	1.98617e+06	1.183e+06	1.55688e+06	2.98736e+06	1.40016e+06	1.10463e+06	1.37552e+06	1.57449e+06	2.2596e+06	1.53558e+06	1.73626e+06	1.66249e+06	1.25374e+06	3.06924e+06	1.76853e+06	1.73648e+06	1.52752e+06	1.49647e+06	1.45159e+06	1.56215e+06	1.1717e+06	1.42233e+06	1.88981e+06	1.78279e+06	1.7842e+06	1.37832e+06	1.56165e+06	1.42459e+06	1.51304e+06	1.20342e+06	1.34209e+06	1.25735e+06	1.54274e+06	1.65387e+06	2.42057e+06	1.51038e+06	858210	1.40016e+06	2.13206e+06	2.04625e+06
ASTEI07816-PA	1	1	20.42	0.119428	1.68975	ZT0	ZT20	hypothetical protein|protein_coding|scaffold_00058:823156-824784:1|gene:ASTEI07816	5.0206e+06	3.63793e+06	3.45923e+06	2.99388e+06	8.85991e+06	3.20183e+06	2.81552e+06	5.2595e+06	3.45534e+06	3.22632e+06	3.86665e+06	3.2491e+06	3.32055e+06	3.81514e+06	3.82225e+06	4.64211e+06	4.36654e+06	3.39183e+06	3.55277e+06	2.70828e+06	2.83726e+06	3.28824e+06	3.81586e+06	4.4155e+06	3.30139e+06	2.51335e+06	2.51348e+06	2.95486e+06	2.90334e+06	3.58659e+06	2.97662e+06	3.59521e+06	3.48405e+06	2.93496e+06	3.02929e+06	7.07805e+06	2.90447e+06	2.54528e+06	3.20183e+06	5.43424e+06	7.82411e+06
ASTEI10783-PA	2	2	51.09	0.119517	1.78988	Pool	ZT20	hypothetical protein|protein_coding|scaffold_00163:55266-58179:1|gene:ASTEI10783	3.81896e+06	3.43475e+06	2.36388e+06	2.1817e+06	3.49962e+06	2.2634e+06	3.03522e+06	3.34375e+06	2.99952e+06	3.28276e+06	2.64349e+06	1.83517e+06	3.02901e+06	2.45607e+06	3.97025e+06	2.71157e+06	1.43028e+06	3.08635e+06	2.59071e+06	3.64493e+06	3.41321e+06	2.8501e+06	3.41633e+06	1.38681e+06	1.81345e+06	2.822e+06	1.59345e+06	1.83434e+06	3.05819e+06	4.06249e+06	3.94555e+06	4.05882e+06	3.85796e+06	2.2325e+06	2.8601e+06	4.83681e+06	2.11654e+06	1.00537e+06	2.2634e+06	5.85829e+06	4.97421e+06
ASTEI03619-PA	3	3	120.5	0.120029	1.6114	ZT0	ZT16	hypothetical protein|protein_coding|scaffold_00016:430039-435772:-1|gene:ASTEI03619	1.06059e+07	7.29093e+06	1.02101e+07	8.01021e+06	1.39734e+07	7.65842e+06	5.65882e+06	9.10854e+06	7.15822e+06	1.11322e+07	5.99101e+06	7.47916e+06	6.84101e+06	3.45499e+06	1.23159e+07	8.12775e+06	1.14201e+07	6.42265e+06	5.46743e+06	6.59414e+06	6.82889e+06	5.53398e+06	6.70018e+06	5.42783e+06	1.08664e+07	8.0087e+06	7.29226e+06	7.52319e+06	5.96296e+06	5.94669e+06	5.54959e+06	6.9612e+06	6.73315e+06	6.20006e+06	6.07112e+06	2.08912e+07	7.77097e+06	4.01428e+06	7.65842e+06	1.09221e+07	1.355e+07
ASTEI01359-PA	7	6	417.97	0.120187	1.51448	ZT0	ZT20	hypothetical protein|protein_coding|scaffold_00005:1469438-1470829:1|gene:ASTEI01359	1.61646e+08	1.09148e+08	1.32409e+08	1.04393e+08	2.21484e+08	1.09882e+08	9.90271e+07	1.13036e+08	1.14875e+08	1.73794e+08	1.02691e+08	1.15598e+08	1.04976e+08	9.26121e+07	1.86349e+08	1.1276e+08	1.31542e+08	1.01819e+08	9.41799e+07	9.80621e+07	1.0912e+08	1.09858e+08	9.15625e+07	1.12925e+08	9.46785e+07	1.09977e+08	9.3434e+07	9.56561e+07	8.76594e+07	1.16969e+08	1.16343e+08	1.09782e+08	1.14102e+08	9.44954e+07	9.08867e+07	2.70927e+08	1.01275e+08	6.3628e+07	1.09882e+08	1.91133e+08	1.68154e+08
ASTEI07083-PA	1	1	24.01	0.122096	52.1209	ZT0	Pool	hypothetical protein|protein_coding|scaffold_00048:854439-858844:-1|gene:ASTEI07083	582206	535122	89553.5	57920.1	3.7153e+06	71853	114872	169664	1.11101e+06	452093	307043	655932	207652	2656.59	107324	112951	153680	331868	226390	22740.8	498185	35125.4	680830	20847	1.67652e+06	923416	865553	1.05283e+06	8518.28	27988	15055.8	7199.87	26195.5	340348	445594	183238	56190.3	1.06733e+06	71853	221715	252394
ASTEI02184-PA	1	1	46.78	0.122535	1.37653	ZT0	Pool	hypothetical protein|protein_coding|scaffold_00008:1892537-1894820:1|gene:ASTEI02184	9.42751e+06	7.80138e+06	8.66746e+06	6.3882e+06	1.2926e+07	7.54005e+06	5.92803e+06	6.19985e+06	7.05898e+06	1.08303e+07	8.25414e+06	5.90149e+06	9.24106e+06	7.33427e+06	1.14862e+07	7.9779e+06	6.95699e+06	6.15529e+06	6.54477e+06	6.73419e+06	7.73048e+06	7.56221e+06	6.73943e+06	7.52845e+06	6.93294e+06	8.00745e+06	5.69064e+06	5.6655e+06	6.73598e+06	6.60649e+06	6.57792e+06	6.55146e+06	6.53917e+06	5.51117e+06	6.49617e+06	1.77348e+07	6.19741e+06	3.71339e+06	7.54005e+06	1.14417e+07	9.22299e+06
ASTEI09094-PA	25	25	1483.8	0.122719	1.33611	ZT0	ZT20	hypothetical protein|protein_coding|scaffold_00083:17038-31211:1|gene:ASTEI09094	7.25301e+08	6.00489e+08	4.9811e+08	4.21745e+08	8.53631e+08	4.97191e+08	5.07932e+08	5.26622e+08	4.91764e+08	7.01531e+08	5.5788e+08	4.75439e+08	6.2811e+08	4.74742e+08	8.84529e+08	5.77383e+08	5.81196e+08	4.76908e+08	5.22924e+08	4.54442e+08	5.18663e+08	5.00626e+08	4.47594e+08	4.79389e+08	4.3551e+08	5.67419e+08	4.38959e+08	4.2319e+08	4.54547e+08	5.75218e+08	5.39312e+08	5.62819e+08	5.38453e+08	4.23999e+08	5.00024e+08	1.0192e+09	4.0915e+08	2.45232e+08	4.97191e+08	9.80362e+08	7.83411e+08
ASTEI05705-PA	108	107	5371.84	0.123119	1.33433	ZT12	ZT20	hypothetical protein|protein_coding|scaffold_00033:272665-304060:1|gene:ASTEI05705	5.70783e+08	4.63147e+08	4.52212e+08	4.13455e+08	6.57792e+08	4.35084e+08	5.26674e+08	5.62792e+08	4.03451e+08	4.58143e+08	4.99506e+08	5.0466e+08	5.07425e+08	4.85764e+08	7.43508e+08	4.22312e+08	6.43758e+08	4.1862e+08	4.62919e+08	3.16245e+08	4.89448e+08	3.86292e+08	3.72767e+08	4.92573e+08	3.38037e+08	5.07421e+08	4.03178e+08	3.22445e+08	4.45751e+08	4.93734e+08	4.79663e+08	4.86571e+08	4.82222e+08	3.3367e+08	3.85661e+08	9.25286e+08	4.01107e+08	1.88971e+08	4.35084e+08	1.01654e+09	8.37218e+08
ASTEI02851-PA	3	3	182.2	0.123666	1.59358	ZT12	ZT20	hypothetical protein|protein_coding|scaffold_00011:2128929-2130539:-1|gene:ASTEI02851	4.84083e+06	4.37816e+06	4.0922e+06	2.63213e+06	3.89096e+06	3.17707e+06	3.89474e+06	3.83682e+06	3.33825e+06	5.11052e+06	5.01551e+06	2.67347e+06	3.97857e+06	1.56297e+06	6.64513e+06	3.54019e+06	2.99127e+06	3.92542e+06	3.34829e+06	3.2364e+06	3.31327e+06	3.36488e+06	2.75464e+06	1.59685e+06	2.13162e+06	4.19313e+06	2.1695e+06	1.81765e+06	2.52105e+06	4.3153e+06	4.06778e+06	3.60094e+06	4.24912e+06	2.82987e+06	3.64567e+06	8.37319e+06	2.55352e+06	1.1178e+06	3.17707e+06	7.51725e+06	5.7077e+06
ASTEI03179-PA	14	14	726.57	0.124002	1.30108	ZT12	ZT20	hypothetical protein|protein_coding|scaffold_00013:2193629-2195753:-1|gene:ASTEI03179	2.1938e+08	2.26268e+08	2.09446e+08	1.59336e+08	2.73449e+08	1.79891e+08	2.02447e+08	1.97377e+08	1.83039e+08	2.35393e+08	2.05935e+08	1.80501e+08	2.35221e+08	1.9218e+08	3.24307e+08	1.9906e+08	2.02394e+08	1.86487e+08	1.76772e+08	1.69546e+08	1.91787e+08	1.98418e+08	1.66513e+08	2.11235e+08	1.72364e+08	2.23578e+08	1.47015e+08	1.45043e+08	1.49015e+08	2.14645e+08	2.06669e+08	2.11266e+08	2.08969e+08	1.28246e+08	1.88412e+08	4.28554e+08	1.54577e+08	7.85565e+07	1.79891e+08	3.90744e+08	2.93621e+08
ASTEI08122-PA	2	2	104.27	0.124739	2.30155	Pool	ZT20	hypothetical protein|protein_coding|scaffold_00062:619170-623112:-1|gene:ASTEI08122	617394	1.54993e+06	2.34105e+06	883431	550830	996395	2.72129e+06	2.92226e+06	810739	791560	1.27616e+06	1.78461e+06	1.22189e+06	3.72206e+06	1.42874e+06	1.00613e+06	1.90264e+06	1.29251e+06	1.18234e+06	1.26139e+06	1.11456e+06	1.31386e+06	1.15077e+06	2.59685e+06	640288	1.56461e+06	1.50552e+06	509182	1.21301e+06	2.34001e+06	2.35698e+06	2.6011e+06	2.70466e+06	360918	1.29062e+06	4.7901e+06	857047	158243	996395	5.25238e+06	4.34719e+06
ASTEI08133-PA	14	14	505.75	0.125051	1.39465	ZT12	ZT20	hypothetical protein|protein_coding|scaffold_00062:681556-686712:1|gene:ASTEI08133	1.1482e+08	8.65801e+07	1.08084e+08	6.61048e+07	1.01323e+08	8.27812e+07	7.85192e+07	8.87152e+07	8.61448e+07	1.23237e+08	8.75027e+07	8.65462e+07	1.02239e+08	7.58609e+07	1.48967e+08	9.02352e+07	1.08973e+08	7.32544e+07	9.91176e+07	8.02856e+07	9.16336e+07	8.06255e+07	7.45288e+07	8.50389e+07	6.30744e+07	9.70974e+07	6.98903e+07	6.65266e+07	7.66564e+07	8.86403e+07	8.64481e+07	8.79944e+07	8.90424e+07	6.71218e+07	7.20948e+07	2.21155e+08	6.41305e+07	2.9108e+07	8.27812e+07	1.5155e+08	1.31974e+08
ASTEI03300-PA	4	4	158.6	0.125141	1.35446	ZT12	ZT20	hypothetical protein|protein_coding|scaffold_00014:972297-977560:1|gene:ASTEI03300	1.01491e+07	1.05981e+07	9.20922e+06	7.02337e+06	1.3343e+07	8.20994e+06	9.35213e+06	9.44898e+06	8.25798e+06	1.03878e+07	9.03555e+06	9.45017e+06	9.15396e+06	1.03846e+07	1.40722e+07	8.94327e+06	1.19268e+07	9.1007e+06	7.77869e+06	8.00554e+06	8.92537e+06	7.75816e+06	7.02387e+06	1.12278e+07	6.37459e+06	8.72239e+06	8.32133e+06	6.5722e+06	8.26947e+06	9.1803e+06	9.0862e+06	9.16141e+06	9.29308e+06	5.933e+06	8.82495e+06	1.88433e+07	6.81361e+06	3.8332e+06	8.20994e+06	1.80506e+07	1.40564e+07
ASTEI00951-PA	5	5	149.13	0.125206	1.34979	ZT12	ZT20	hypothetical protein|protein_coding|scaffold_00003:4505893-4511199:-1|gene:ASTEI00951	2.14997e+07	1.8936e+07	2.37079e+07	1.49896e+07	2.94776e+07	1.65633e+07	1.85858e+07	2.18958e+07	1.97443e+07	2.46781e+07	1.88218e+07	2.23368e+07	2.49423e+07	1.88196e+07	3.22269e+07	1.98099e+07	2.40179e+07	1.88634e+07	2.07537e+07	1.81534e+07	1.99621e+07	2.13021e+07	1.98804e+07	2.04016e+07	1.54719e+07	2.11024e+07	1.81828e+07	1.6227e+07	1.47118e+07	2.18573e+07	2.16304e+07	2.1182e+07	2.14739e+07	1.25684e+07	1.57679e+07	4.85096e+07	1.45419e+07	8.46835e+06	1.65633e+07	3.58726e+07	3.25726e+07
ASTEI02634-PA	2	2	85.73	0.12525	1.47688	Pool	ZT16	hypothetical protein|protein_coding|scaffold_00010:1475601-1479400:1|gene:ASTEI02634	3.31143e+06	4.20613e+06	4.88532e+06	4.63454e+06	2.11232e+06	4.03646e+06	5.74411e+06	6.38326e+06	3.21491e+06	3.89732e+06	4.38014e+06	3.91829e+06	3.57459e+06	5.09165e+06	6.14449e+06	3.65727e+06	3.51985e+06	4.42408e+06	3.07332e+06	3.16734e+06	3.8145e+06	3.35558e+06	3.40606e+06	3.26284e+06	4.31511e+06	3.78832e+06	3.63476e+06	2.3588e+06	3.47992e+06	5.05548e+06	5.09335e+06	4.68845e+06	5.25574e+06	1.9358e+06	3.50243e+06	9.99602e+06	4.49613e+06	606829	4.03646e+06	1.10867e+07	9.49582e+06
ASTEI00033-PA	1	1	20.38	0.126694	2.0855	ZT12	Pool	hypothetical protein|protein_coding|scaffold_00001:411674-414799:-1|gene:ASTEI00033	465841	347096	232556	276119	976380	337307	243733	222874	328046	521835	385978	357504	408835	112204	815277	424972	510358	295527	280335	196644	312891	232173	261008	194328	300955	414566	238140	263846	355146	200032	176444	272873	243087	272323	289025	475841	267873	280495	337307	470431	331550
ASTEI08719-PA	18	18	1253.52	0.127011	1.25108	ZT0	ZT20	hypothetical protein|protein_coding|scaffold_00074:157220-169234:-1|gene:ASTEI08719	9.97146e+08	8.40165e+08	9.51884e+08	7.50606e+08	1.17452e+09	7.67514e+08	7.43215e+08	7.49955e+08	7.96957e+08	1.12265e+09	8.68677e+08	8.63656e+08	9.17253e+08	7.71034e+08	1.3737e+09	8.79147e+08	9.19322e+08	7.54152e+08	7.67114e+08	7.55087e+08	7.93399e+08	8.62756e+08	7.71668e+08	9.48988e+08	7.80041e+08	9.02174e+08	6.98939e+08	6.67707e+08	7.19344e+08	8.97808e+08	8.87615e+08	8.9644e+08	8.64388e+08	5.82915e+08	6.99602e+08	1.94768e+09	7.28188e+08	3.37418e+08	7.67514e+08	1.43448e+09	1.11564e+09
ASTEI08867-PA	1	1	24.66	0.130438	1.58917	ZT12	Pool	hypothetical protein|protein_coding|scaffold_00077:130334-131981:1|gene:ASTEI08867	1.61767e+06	1.86983e+06	1.40217e+06	1.33474e+06	483682	1.47897e+06	1.23014e+06	1.36271e+06	1.26522e+06	1.84284e+06	2.12302e+06	2.23436e+06	2.14629e+06	1.18083e+06	2.51016e+06	1.83366e+06	2.30647e+06	1.44709e+06	1.50045e+06	1.22156e+06	1.48435e+06	1.42928e+06	1.47151e+06	1.4938e+06	924209	2.42852e+06	1.51829e+06	1.30532e+06	1.53056e+06	1.32098e+06	1.22192e+06	1.11774e+06	1.17097e+06	945664	1.557e+06	2.86902e+06	1.29488e+06	138953	1.47897e+06	2.37429e+06	2.02719e+06
ASTEI09748-PA	1	1	35.83	0.13067	3.9064	ZT0	ZT16	hypothetical protein|protein_coding|scaffold_00102:265796-266434:-1|gene:ASTEI09748	1.06703e+06	946568	282211	1.10631e+06	3.73367e+06	613783	651481	932060	623912	732194	532048	175649	703818	657882	1.93705e+06	502525	281361	1.07201e+06	368608	292419	595564	467222	265233	206252	666963	509054	311790	412128	756880	458985	459960	436810	479324	623766	788203	577442	1.07326e+06	1.07261e+06	613783	1.25743e+06	1.38655e+06
ASTEI06854-PA	2	2	91.08	0.130832	1.6451	Pool	ZT16	hypothetical protein|protein_coding|scaffold_00045:339770-340659:1|gene:ASTEI06854	1.64373e+06	1.9825e+06	1.42081e+06	1.22076e+06	679682	1.31892e+06	2.12871e+06	2.14953e+06	1.06691e+06	1.50753e+06	1.31504e+06	1.21657e+06	1.51717e+06	878978	2.50181e+06	1.43321e+06	1.38025e+06	1.64875e+06	998688	945157	1.39454e+06	1.25691e+06	1.16208e+06	526326	912723	1.6489e+06	1.24868e+06	711971	1.00047e+06	1.8994e+06	1.67097e+06	1.45817e+06	1.92696e+06	960896	1.65082e+06	2.90716e+06	1.1843e+06	195260	1.31892e+06	4.10864e+06	3.19767e+06
ASTEI05923-PA	2	2	64.3	0.131034	1.46725	ZT0	ZT16	hypothetical protein|protein_coding|scaffold_00035:293462-298385:-1|gene:ASTEI05923	3.63553e+06	2.34585e+06	2.71871e+06	2.20157e+06	5.26455e+06	2.28797e+06	2.19271e+06	2.1332e+06	2.38367e+06	3.51233e+06	2.65798e+06	2.44333e+06	2.72968e+06	1.48283e+06	4.00327e+06	2.69344e+06	3.06756e+06	2.20753e+06	2.57881e+06	2.03478e+06	2.55944e+06	1.98425e+06	2.16238e+06	2.27721e+06	2.06894e+06	2.60539e+06	1.99871e+06	2.21659e+06	2.23526e+06	2.46138e+06	2.195e+06	2.25845e+06	2.36023e+06	2.12527e+06	1.95338e+06	5.56284e+06	2.13581e+06	1.5124e+06	2.28797e+06	4.23215e+06	3.17337e+06
ASTEI04775-PA	10	10	552.46	0.131432	1.4407	ZT0	ZT16	hypothetical protein|protein_coding|scaffold_00025:1799848-1817775:1|gene:ASTEI04775	4.06874e+07	3.3542e+07	2.33407e+07	3.23986e+07	6.71033e+07	3.02305e+07	3.33332e+07	3.49439e+07	3.41396e+07	3.55304e+07	2.68243e+07	2.68969e+07	3.22191e+07	3.03756e+07	4.00876e+07	3.24192e+07	3.54446e+07	3.38022e+07	3.35088e+07	1.98314e+07	3.35231e+07	2.36123e+07	2.7924e+07	3.18982e+07	2.94753e+07	3.02631e+07	2.34314e+07	2.57536e+07	2.88101e+07	3.20654e+07	2.33157e+07	3.37992e+07	3.15363e+07	2.37852e+07	2.79303e+07	4.77581e+07	3.1431e+07	1.92775e+07	3.02305e+07	6.43366e+07	5.1983e+07
ASTEI03411-PA	1	1	22.71	0.131525	1.50223	ZT12	ZT20	hypothetical protein|protein_coding|scaffold_00014:2047225-2056643:-1|gene:ASTEI03411	1.46084e+08	1.02309e+08	4.85905e+07	6.93157e+07	1.0814e+08	7.02645e+07	6.11152e+07	8.09835e+07	7.01077e+07	8.97694e+07	9.6508e+07	8.24107e+07	1.11102e+08	5.57944e+07	1.41253e+08	8.55974e+07	9.5441e+07	7.48897e+07	8.66531e+07	5.75462e+07	8.98024e+07	6.04222e+07	6.20754e+07	6.84429e+07	4.60483e+07	8.46479e+07	6.84447e+07	5.47988e+07	6.81371e+07	7.79194e+07	7.12155e+07	7.84661e+07	8.04214e+07	8.53981e+07	8.51921e+07	9.94226e+07	6.72455e+07	3.10666e+07	7.02645e+07	1.17959e+08	1.20472e+08
ASTEI04171-PA	3	3	127.83	0.131634	1.49289	ZT0	ZT20	hypothetical protein|protein_coding|scaffold_00021:476428-484224:1|gene:ASTEI04171	5.24429e+06	4.77769e+06	3.73375e+06	4.00743e+06	9.64527e+06	3.84036e+06	3.52881e+06	3.6641e+06	3.82175e+06	4.80783e+06	4.20969e+06	3.41544e+06	4.13506e+06	4.51388e+06	6.93877e+06	5.10558e+06	4.6185e+06	3.46938e+06	4.06734e+06	4.31611e+06	4.40617e+06	3.64103e+06	3.85643e+06	4.52282e+06	3.44767e+06	4.17648e+06	2.96715e+06	3.98618e+06	3.78182e+06	4.08094e+06	4.18918e+06	4.17851e+06	4.41395e+06	3.06573e+06	3.97836e+06	7.63974e+06	3.88774e+06	2.7709e+06	3.84036e+06	6.81098e+06	5.45076e+06
ASTEI04059-PA	7	6	257.39	0.133341	1.47266	ZT0	Pool	hypothetical protein|protein_coding|scaffold_00020:387571-389943:-1|gene:ASTEI04059	2.25728e+07	1.5752e+07	1.0901e+07	1.66074e+07	3.24954e+07	1.44235e+07	1.12802e+07	1.09535e+07	1.69615e+07	2.21457e+07	1.46404e+07	1.37219e+07	1.76642e+07	1.40227e+07	2.60591e+07	1.75795e+07	1.64929e+07	1.47703e+07	1.46619e+07	1.3352e+07	1.42064e+07	1.31819e+07	1.23068e+07	1.47902e+07	1.37585e+07	1.55059e+07	1.30283e+07	1.53523e+07	1.52603e+07	1.31182e+07	1.39842e+07	1.29149e+07	1.33981e+07	1.31957e+07	1.31166e+07	2.23048e+07	1.61114e+07	9.3353e+06	1.44235e+07	2.17721e+07	1.62946e+07
ASTEI02941-PA	1	1	35.1	0.134311	1.4668	ZT0	ZT4	hypothetical protein|protein_coding|scaffold_00012:394697-396491:-1|gene:ASTEI02941	700310	480368	575588	442744	815291	414170	341154	403315	485379	632702	536404	427619	461266	323864	831252	553594	520077	353645	395417	449098	483731	425311	366384	402190	419278	453914	440255	394891	443535	478767	435695	469685	440018	409390	400000	1.17773e+06	429521	234218	414170	658463	599977
ASTEI02716-PA	1	1	22.61	0.134488	1.90294	ZT12	ZT16	hypothetical protein|protein_coding|scaffold_00011:40771-62992:1|gene:ASTEI02716	9.18849e+06	8.35634e+06	4.18394e+06	6.41999e+06	1.48993e+07	5.8175e+06	9.44658e+06	1.10871e+07	6.48501e+06	4.39898e+06	8.85334e+06	8.70132e+06	9.46343e+06	4.83259e+06	1.01193e+07	1.18429e+07	1.20595e+07	9.2183e+06	7.53143e+06	3.96632e+06	1.22069e+06	4.39379e+06	7.7899e+06	9.30981e+06	7.52738e+06	8.4326e+06	5.34414e+06	6.25109e+06	2.90882e+06	6.97011e+06	4.86017e+06	6.33538e+06	6.11504e+06	5.37144e+06	6.95829e+06	8.56091e+06	6.22825e+06	4.28029e+06	5.8175e+06	1.82329e+07	1.64933e+07
ASTEI04338-PA	11	11	606.06	0.134526	1.41219	ZT12	ZT20	hypothetical protein|protein_coding|scaffold_00022:808465-810857:-1|gene:ASTEI04338	2.66687e+08	2.72212e+08	1.85622e+08	1.9208e+08	1.71155e+08	1.90559e+08	1.90948e+08	2.08258e+08	1.87155e+08	2.48215e+08	2.15979e+08	1.78228e+08	2.66632e+08	1.96971e+08	4.01573e+08	2.3777e+08	2.29092e+08	2.14067e+08	1.9677e+08	1.31951e+08	2.12892e+08	1.90414e+08	1.73788e+08	2.13793e+08	1.87876e+08	2.41804e+08	1.47272e+08	1.35175e+08	1.93749e+08	2.17767e+08	2.2404e+08	2.23136e+08	2.22553e+08	1.55901e+08	2.2667e+08	3.79808e+08	1.86343e+08	4.91695e+07	1.90559e+08	3.68549e+08	3.09808e+08
ASTEI09919-PA	2	2	58.2	0.13491	1.61875	ZT0	ZT4	hypothetical protein|protein_coding|scaffold_00106:366178-367138:1|gene:ASTEI09919	5.47943e+06	4.47982e+06	2.09244e+06	3.15977e+06	7.45988e+06	2.69723e+06	2.31761e+06	2.79967e+06	3.38988e+06	4.10502e+06	3.07361e+06	2.32583e+06	3.65151e+06	2.10572e+06	6.80084e+06	4.31899e+06	3.82594e+06	3.33436e+06	3.4563e+06	2.17676e+06	3.38691e+06	2.71169e+06	2.33767e+06	4.02871e+06	3.64929e+06	3.88622e+06	2.0495e+06	2.45818e+06	3.19813e+06	2.89165e+06	2.88416e+06	2.88634e+06	2.82438e+06	3.20318e+06	3.73033e+06	4.28142e+06	3.0654e+06	2.14308e+06	2.69723e+06	4.47323e+06	4.16483e+06
ASTEI00372-PA	2	2	63.89	0.135523	1.63825	Pool	ZT0	hypothetical protein|protein_coding|scaffold_00001:5973325-5974178:-1|gene:ASTEI00372	2.59071e+06	5.92495e+06	4.92632e+06	2.38524e+06	1.17621e+06	3.64109e+06	5.82082e+06	5.96513e+06	3.33542e+06	3.40975e+06	5.04916e+06	5.0788e+06	6.00225e+06	7.14345e+06	5.6658e+06	3.50853e+06	5.6368e+06	4.04651e+06	4.35448e+06	3.38156e+06	4.38581e+06	4.6711e+06	3.76773e+06	8.05406e+06	2.62005e+06	5.79206e+06	4.68636e+06	2.12596e+06	3.23006e+06	5.80879e+06	5.50358e+06	5.81301e+06	5.15935e+06	1.51449e+06	4.93368e+06	1.00799e+07	2.314e+06	337901	3.64109e+06	1.12348e+07	8.87382e+06
ASTEI06423-PA	4	3	144.06	0.135594	1.31225	ZT0	ZT16	hypothetical protein|protein_coding|scaffold_00040:610516-648177:-1|gene:ASTEI06423	1.03594e+07	8.0661e+06	1.03764e+07	9.17998e+06	1.25487e+07	8.49618e+06	7.40305e+06	7.96032e+06	8.27712e+06	9.57648e+06	8.3975e+06	8.29514e+06	8.65475e+06	5.19967e+06	9.25778e+06	9.16267e+06	1.09662e+07	7.32199e+06	7.90171e+06	6.7294e+06	8.68761e+06	9.04405e+06	7.83849e+06	6.20717e+06	8.27493e+06	7.1445e+06	6.9603e+06	8.90347e+06	8.86145e+06	7.65623e+06	8.31575e+06	8.57593e+06	8.35306e+06	6.05596e+06	6.71661e+06	2.12315e+07	8.90581e+06	3.605e+06	8.49618e+06	1.42887e+07	1.18419e+07
ASTEI10180-PA	3	3	171.59	0.136405	1.7223	Pool	ZT20	hypothetical protein|protein_coding|scaffold_00117:147251-148465:1|gene:ASTEI10180	6.62755e+06	7.40673e+06	5.76671e+06	4.70183e+06	4.7776e+06	5.03721e+06	7.89508e+06	8.29813e+06	5.02868e+06	5.49916e+06	5.412e+06	6.14136e+06	5.99661e+06	1.07611e+07	8.93163e+06	4.92956e+06	7.45292e+06	5.55625e+06	4.75756e+06	5.2862e+06	6.38012e+06	5.32238e+06	5.41237e+06	1.22361e+07	3.14189e+06	6.53997e+06	5.89617e+06	3.37663e+06	5.41059e+06	8.45558e+06	8.2433e+06	8.43811e+06	8.43437e+06	3.87436e+06	6.16755e+06	1.17995e+07	4.5614e+06	1.37251e+06	5.03721e+06	1.52383e+07	1.23444e+07
ASTEI07241-PA	1	1	59.48	0.136475	1.54842	ZT12	ZT0	hypothetical protein|protein_coding|scaffold_00051:442388-443026:-1|gene:ASTEI07241	1.29551e+06	1.29481e+06	518672	1.02639e+06	335404	962011	1.07378e+06	1.37437e+06	1.26537e+06	1.11172e+06	1.32331e+06	1.28145e+06	1.14737e+06	1.34999e+06	1.87633e+06	1.64959e+06	1.20346e+06	1.19114e+06	1.00212e+06	902712	1.34689e+06	1.12019e+06	964354	1.12082e+06	893939	1.34476e+06	1.07559e+06	1.36538e+06	1.16702e+06	1.13997e+06	1.17807e+06	1.02736e+06	1.11925e+06	757336	1.07818e+06	1.06127e+06	995734	96355.2	962011	2.0725e+06	2.04454e+06
ASTEI02451-PA	1	1	38.33	0.136509	2.40476	ZT12	ZT16	hypothetical protein|protein_coding|scaffold_00009:2456365-2459991:-1|gene:ASTEI02451	310654	254806	64710.8	274495	326304	146830	121035	201739	239203	245122	124805	93684.8	153450	39732	454087	241077	202140	272712	84478.1	135670	155113	113110	55827.6	61950.6	322856	233137	158085	89466.9	278947	183285	174225	144373	134779	181603	212176	132407	266297	93741	146830	233609	300109
ASTEI00222-PA	8	8	298.91	0.136787	1.54639	ZT12	ZT16	hypothetical protein|protein_coding|scaffold_00001:3598467-3601165:1|gene:ASTEI00222	4.4195e+07	3.85823e+07	3.50735e+07	4.89444e+07	8.01883e+07	3.78984e+07	4.19306e+07	4.84358e+07	3.72862e+07	4.98763e+07	3.56428e+07	3.60932e+07	4.07091e+07	5.15276e+07	8.37291e+07	4.34893e+07	4.76023e+07	4.85282e+07	3.2224e+07	3.09168e+07	3.62722e+07	3.19912e+07	2.93285e+07	3.67619e+07	5.16959e+07	4.09762e+07	3.10178e+07	2.96195e+07	3.54747e+07	4.07327e+07	3.96378e+07	4.08634e+07	4.07572e+07	2.58356e+07	3.21273e+07	7.1765e+07	4.74826e+07	2.30365e+07	3.78984e+07	8.09304e+07	7.20538e+07
ASTEI04430-PA	2	2	58.99	0.137311	2.22783	ZT0	ZT16	hypothetical protein|protein_coding|scaffold_00023:471084-477340:-1|gene:ASTEI04430	2.93538e+06	990776	673311	1.12441e+06	3.6137e+06	1.02665e+06	1.34324e+06	1.28777e+06	1.00163e+06	1.48237e+06	1.16218e+06	933335	1.14143e+06	671819	1.71799e+06	1.1782e+06	1.40569e+06	1.467e+06	1.16313e+06	702314	1.02594e+06	804775	788578	869716	1.41243e+06	1.09457e+06	886327	729030	845555	1.02671e+06	1.11632e+06	1.00251e+06	1.1358e+06	1.71598e+06	825015	1.37768e+06	1.09082e+06	1.03815e+06	1.02665e+06	2.59259e+06	1.9157e+06
ASTEI04353-PA	4	4	231.47	0.138317	1.52747	ZT0	ZT4	hypothetical protein|protein_coding|scaffold_00022:1313866-1314754:1|gene:ASTEI04353	6.9201e+07	5.03333e+07	4.57723e+07	4.5284e+07	1.08389e+08	4.42483e+07	3.34789e+07	3.6633e+07	5.27029e+07	7.31483e+07	4.61164e+07	4.17396e+07	4.97061e+07	3.91492e+07	7.45237e+07	5.04055e+07	5.42557e+07	4.43537e+07	4.4762e+07	3.90842e+07	4.70553e+07	4.59743e+07	4.44265e+07	4.73942e+07	5.14877e+07	5.22354e+07	3.63638e+07	4.44866e+07	4.49215e+07	4.13382e+07	4.38227e+07	4.14919e+07	4.14143e+07	4.04538e+07	4.19123e+07	9.36562e+07	4.39315e+07	3.1138e+07	4.42483e+07	6.46178e+07	5.44958e+07
ASTEI09336-PA	3	3	111.99	0.139177	1.60271	ZT0	ZT20	hypothetical protein|protein_coding|scaffold_00089:154017-155172:1|gene:ASTEI09336	1.97926e+07	1.33766e+07	1.28849e+07	9.75827e+06	1.55199e+07	1.09085e+07	1.12777e+07	1.14592e+07	1.1321e+07	1.61519e+07	1.13549e+07	6.97078e+06	1.27875e+07	9.92907e+06	2.02737e+07	1.19969e+07	8.40575e+06	1.02078e+07	9.76102e+06	1.03468e+07	1.32135e+07	9.76006e+06	9.97954e+06	7.04152e+06	8.43153e+06	1.04126e+07	7.12409e+06	8.92843e+06	9.61053e+06	1.07473e+07	1.13005e+07	1.07258e+07	1.08398e+07	1.15704e+07	1.11386e+07	2.63642e+07	9.46683e+06	4.45857e+06	1.09085e+07	2.17671e+07	1.70468e+07
ASTEI08985-PA	2	2	80.71	0.140123	1.57024	ZT0	ZT16	hypothetical protein|protein_coding|scaffold_00079:780835-787987:-1|gene:ASTEI08985	3.02727e+06	2.21116e+06	1.62005e+06	1.65522e+06	4.2031e+06	1.75875e+06	1.24219e+06	1.69944e+06	2.43358e+06	2.90597e+06	2.11546e+06	1.57554e+06	2.23958e+06	1.40757e+06	3.33859e+06	2.13963e+06	2.4486e+06	1.90613e+06	1.98307e+06	1.70673e+06	2.12965e+06	1.73677e+06	1.47524e+06	1.05023e+06	1.73839e+06	1.9675e+06	1.74723e+06	1.86861e+06	1.81868e+06	1.6698e+06	1.60043e+06	1.65654e+06	1.84098e+06	1.76969e+06	1.84122e+06	3.31483e+06	1.60579e+06	1.20747e+06	1.75875e+06	2.39757e+06	2.52811e+06
ASTEI03169-PA	28	28	1598.39	0.140709	1.36079	Pool	ZT20	hypothetical protein|protein_coding|scaffold_00013:2097386-2122315:-1|gene:ASTEI03169	5.013e+08	5.15144e+08	5.58841e+08	3.45473e+08	5.59799e+08	3.94556e+08	5.28329e+08	5.48495e+08	3.58928e+08	4.83687e+08	4.74197e+08	4.54021e+08	4.7331e+08	5.5422e+08	6.42714e+08	4.24904e+08	5.06708e+08	3.76547e+08	4.38015e+08	3.73774e+08	4.01653e+08	3.85844e+08	4.04941e+08	5.82027e+08	3.47363e+08	5.31707e+08	3.81709e+08	3.14506e+08	3.73486e+08	5.33375e+08	5.24052e+08	5.2624e+08	5.37834e+08	2.93052e+08	4.28958e+08	1.14346e+09	3.35155e+08	1.6082e+08	3.94556e+08	1.01973e+09	8.1595e+08
ASTEI03588-PA	3	3	144.97	0.142152	1.66919	ZT0	ZT4	hypothetical protein|protein_coding|scaffold_00015:2353988-2365488:1|gene:ASTEI03588	3.4995e+06	2.27789e+06	1.41426e+06	1.7664e+06	4.7252e+06	1.71551e+06	1.42487e+06	1.64888e+06	1.76875e+06	2.63275e+06	2.31566e+06	1.79841e+06	1.78151e+06	1.28491e+06	3.60562e+06	2.58418e+06	2.387e+06	1.77886e+06	1.8369e+06	1.38799e+06	2.23132e+06	1.41789e+06	1.45872e+06	2.07306e+06	1.78539e+06	2.41474e+06	1.3764e+06	1.66348e+06	1.95518e+06	1.77794e+06	1.65308e+06	1.5703e+06	1.6717e+06	2.04575e+06	1.89679e+06	2.89377e+06	1.71364e+06	1.35746e+06	1.71551e+06	2.75016e+06	2.4529e+06
ASTEI03834-PA	3	3	108.47	0.143356	1.67794	ZT0	ZT16	hypothetical protein|protein_coding|scaffold_00017:2168157-2168838:-1|gene:ASTEI03834	1.98968e+07	1.27687e+07	1.10881e+07	8.98704e+06	2.04108e+07	1.06881e+07	9.52614e+06	1.11184e+07	1.14888e+07	1.45047e+07	1.11556e+07	5.97738e+06	1.17728e+07	7.92069e+06	1.96998e+07	1.23507e+07	7.39917e+06	9.87214e+06	1.08231e+07	8.25856e+06	1.20402e+07	8.13002e+06	9.43668e+06	5.73055e+06	8.16253e+06	1.05938e+07	7.84386e+06	9.29148e+06	9.68491e+06	1.01097e+07	8.50414e+06	1.11617e+07	9.72306e+06	1.16313e+07	1.06324e+07	2.26877e+07	8.71863e+06	5.86362e+06	1.06881e+07	1.83865e+07	1.65398e+07
ASTEI06078-PA	2	2	62.08	0.143956	1.46534	Pool	ZT20	hypothetical protein|protein_coding|scaffold_00036:602704-603652:-1|gene:ASTEI06078	1.4791e+07	1.37809e+07	2.09533e+07	1.09292e+07	1.26928e+07	1.24406e+07	1.62117e+07	1.94559e+07	1.25437e+07	1.35126e+07	1.35664e+07	1.08326e+07	1.48591e+07	1.43308e+07	2.07673e+07	1.26191e+07	1.35634e+07	1.31176e+07	1.14641e+07	1.32518e+07	1.56203e+07	1.24812e+07	1.26383e+07	1.75575e+07	7.45289e+06	1.37544e+07	1.25515e+07	1.00748e+07	1.32199e+07	1.79975e+07	1.55326e+07	1.71557e+07	1.61962e+07	8.64658e+06	1.14753e+07	4.28733e+07	1.06028e+07	3.6464e+06	1.24406e+07	3.12904e+07	2.89428e+07
ASTEI00672-PA	1	1	42.38	0.145549	1.55761	ZT0	ZT20	hypothetical protein|protein_coding|scaffold_00003:13285-24669:-1|gene:ASTEI00672	2.53242e+06	1.41435e+06	1.40529e+06	1.60258e+06	3.19113e+06	1.7714e+06	1.35586e+06	1.26934e+06	1.6624e+06	2.16373e+06	1.45824e+06	1.34098e+06	1.73877e+06	1.7727e+06	2.92739e+06	1.78196e+06	1.70353e+06	1.43506e+06	1.41797e+06	1.06145e+06	1.55223e+06	1.55424e+06	1.37905e+06	1.60635e+06	1.432e+06	1.53814e+06	920779	1.20818e+06	1.41458e+06	1.52269e+06	1.51468e+06	1.46808e+06	1.50494e+06	1.48041e+06	1.17772e+06	2.87541e+06	1.55472e+06	916750	1.7714e+06	2.61694e+06	1.88829e+06
ASTEI05590-PA	4	4	141.44	0.145754	1.23608	ZT12	ZT20	hypothetical protein|protein_coding|scaffold_00032:316841-321742:-1|gene:ASTEI05590	1.30742e+07	1.15358e+07	1.18555e+07	1.11774e+07	1.05581e+07	1.09307e+07	1.0468e+07	1.1123e+07	1.22597e+07	1.3195e+07	1.09207e+07	9.72321e+06	1.159e+07	1.20601e+07	1.56161e+07	1.12017e+07	1.19505e+07	1.35007e+07	1.02364e+07	1.20643e+07	1.15711e+07	1.17912e+07	1.03995e+07	8.0836e+06	1.01369e+07	1.04117e+07	9.90862e+06	1.01126e+07	9.99741e+06	1.12019e+07	1.15574e+07	1.21805e+07	1.18548e+07	7.64295e+06	9.60577e+06	2.4258e+07	1.08436e+07	3.03315e+06	1.09307e+07	2.02044e+07	1.65467e+07
ASTEI01510-PA	3	3	93.04	0.146449	1.49378	ZT12	Pool	hypothetical protein|protein_coding|scaffold_00005:3222763-3225836:-1|gene:ASTEI01510	4.47921e+06	3.79921e+06	3.01552e+06	2.31829e+06	5.52471e+06	2.90647e+06	1.98694e+06	3.68889e+06	2.66881e+06	4.66397e+06	3.20898e+06	4.41112e+06	3.57331e+06	3.26764e+06	5.85207e+06	3.4893e+06	5.03414e+06	2.30528e+06	3.23557e+06	2.32848e+06	3.39143e+06	2.11421e+06	2.27089e+06	4.17371e+06	2.84094e+06	3.97127e+06	2.88809e+06	2.43659e+06	2.86406e+06	2.82e+06	2.48317e+06	2.78351e+06	2.57962e+06	2.61847e+06	3.16359e+06	6.17017e+06	2.24905e+06	1.58714e+06	2.90647e+06	3.83501e+06	5.48764e+06
ASTEI02760-PA	1	1	30.75	0.146798	2.22334	ZT0	Pool	hypothetical protein|protein_coding|scaffold_00011:678879-680614:1|gene:ASTEI02760	711309	407428	243822	452892	1.35905e+06	406724	203562	292403	482046	610008	511620	462760	537348	116694	982714	590898	533481	447664	320066	271830	333610	320549	297025	220318	479740	547614	295910	405946	405206	272794	294052	287556	287844	415819	339263	498892	439366	390429	406724	392896	434983
ASTEI02403-PA	5	5	308.2	0.150207	1.43447	Pool	ZT20	hypothetical protein|protein_coding|scaffold_00009:1833942-1842450:-1|gene:ASTEI02403	2.5771e+07	2.77982e+07	2.04418e+07	1.87529e+07	1.19584e+07	1.77929e+07	2.40852e+07	2.14963e+07	1.82826e+07	2.50803e+07	2.26643e+07	1.77526e+07	2.68609e+07	2.54596e+07	3.93697e+07	2.28797e+07	2.32801e+07	1.97346e+07	1.85801e+07	1.65256e+07	2.05177e+07	1.80369e+07	1.79766e+07	2.50398e+07	1.61768e+07	2.47125e+07	1.515e+07	1.37224e+07	1.80787e+07	2.44609e+07	2.50548e+07	2.57846e+07	2.55029e+07	1.50653e+07	2.31474e+07	4.18267e+07	1.81928e+07	3.43543e+06	1.77929e+07	4.6487e+07	3.19782e+07
ASTEI07075-PA	4	3	130.69	0.150995	1.86546	ZT12	ZT4	hypothetical protein|protein_coding|scaffold_00048:416114-419109:1|gene:ASTEI07075	1.89478e+06	1.2534e+06	732838	1.07717e+06	2.87663e+06	1.25494e+06	1.14429e+06	1.4069e+06	1.05837e+06	2.11637e+06	1.44704e+06	1.47048e+06	1.4436e+06	1.32758e+06	3.65852e+06	1.96677e+06	2.637e+06	1.53146e+06	1.54944e+06	532021	1.15674e+06	1.56813e+06	1.52519e+06	1.65682e+06	1.6075e+06	1.71215e+06	1.02059e+06	916924	1.12657e+06	1.36847e+06	1.21494e+06	1.50239e+06	1.31217e+06	1.10766e+06	1.0437e+06	1.49948e+06	1.045e+06	826402	1.25494e+06	2.2086e+06	2.09292e+06
ASTEI04204-PA	3	3	156.61	0.151465	1.45296	ZT0	ZT20	hypothetical protein|protein_coding|scaffold_00021:1184963-1186165:-1|gene:ASTEI04204	2.49508e+07	1.9015e+07	2.22597e+07	1.44106e+07	1.80072e+07	1.5916e+07	1.71829e+07	1.66914e+07	1.44855e+07	2.06407e+07	1.718e+07	1.13305e+07	1.8343e+07	1.46012e+07	2.71539e+07	1.70794e+07	1.36827e+07	1.46824e+07	1.33622e+07	1.63149e+07	1.77628e+07	1.36375e+07	1.51022e+07	1.23871e+07	1.19825e+07	1.69077e+07	1.17826e+07	1.37491e+07	1.34695e+07	1.69496e+07	1.60194e+07	1.64513e+07	1.68748e+07	1.45858e+07	1.58337e+07	4.55463e+07	1.39802e+07	5.17313e+06	1.5916e+07	3.31647e+07	2.48304e+07
ASTEI00470-PA	8	7	453.3	0.153382	1.38011	Pool	ZT20	hypothetical protein|protein_coding|scaffold_00002:1675226-1677781:1|gene:ASTEI00470	3.11028e+07	3.84087e+07	4.06317e+07	2.79048e+07	2.51209e+07	3.0123e+07	3.55164e+07	3.88158e+07	3.0409e+07	3.49623e+07	3.58622e+07	3.04091e+07	3.82208e+07	3.0607e+07	4.83868e+07	3.18241e+07	3.25193e+07	3.1896e+07	2.787e+07	3.84268e+07	3.52509e+07	3.45244e+07	2.85026e+07	3.63255e+07	2.41558e+07	4.06803e+07	3.025e+07	2.28802e+07	3.02647e+07	4.24561e+07	4.07687e+07	4.1071e+07	3.93641e+07	1.81822e+07	3.19828e+07	8.31378e+07	2.70714e+07	7.21677e+06	3.0123e+07	6.85504e+07	5.7743e+07
ASTEI06725-PA	1	1	50.03	0.154536	9.04563	Pool	ZT20	hypothetical protein|protein_coding|scaffold_00043:1168906-1169768:1|gene:ASTEI06725	0	99122.4	152803	0	0	21035.5	200066	94654.9	0	0	56390	72530.1	109815	245052	5824.24	9577.93	19195.7	68917	64410.7	70555.8	78015.2	144828	53574.9	140752	0	33693.4	21931.1	0	35278.6	134001	219223	217163	87433	0	82538.7	312655	0	0	21035.5	386148	140810
ASTEI10564-PA	2	2	160.28	0.15516	1.57296	ZT12	ZT4	hypothetical protein|protein_coding|scaffold_00140:236278-238177:-1|gene:ASTEI10564	3.74534e+06	3.50098e+06	1.60879e+06	2.94557e+06	3.1523e+06	2.71753e+06	1.75885e+06	2.76664e+06	2.63694e+06	3.82586e+06	2.69882e+06	2.56625e+06	3.93688e+06	2.27168e+06	5.9252e+06	3.62573e+06	3.83068e+06	3.48831e+06	2.55609e+06	1.75746e+06	3.04342e+06	2.5944e+06	2.03778e+06	3.28044e+06	2.31478e+06	3.52848e+06	2.08208e+06	1.69591e+06	3.11933e+06	2.77905e+06	3.27392e+06	3.41381e+06	3.32665e+06	2.18947e+06	2.91525e+06	3.29179e+06	2.8576e+06	905595	2.71753e+06	3.39476e+06	4.1157e+06
ASTEI03673-PA	2	2	50.42	0.155356	1.67176	ZT0	ZT16	hypothetical protein|protein_coding|scaffold_00016:1451061-1452659:1|gene:ASTEI03673	1.98773e+06	1.46083e+06	918920	1.03735e+06	3.12698e+06	1.19591e+06	1.00797e+06	1.2203e+06	1.27724e+06	1.61053e+06	1.3421e+06	1.16064e+06	1.2566e+06	986466	2.63028e+06	1.38362e+06	1.4726e+06	1.17984e+06	1.04234e+06	952923	1.20654e+06	850078	937596	1.15635e+06	1.07037e+06	1.23473e+06	1.03823e+06	980597	1.25861e+06	1.17408e+06	1.12456e+06	1.04444e+06	961296	1.162e+06	1.21643e+06	1.88023e+06	1.00637e+06	898322	1.19591e+06	1.94548e+06	1.81533e+06
ASTEI02547-PA	8	8	330.47	0.155434	1.33762	ZT0	ZT20	hypothetical protein|protein_coding|scaffold_00010:238922-251305:1|gene:ASTEI02547	1.22127e+07	1.00664e+07	1.04573e+07	7.33168e+06	1.39044e+07	8.35155e+06	9.072e+06	9.72025e+06	8.5044e+06	1.18285e+07	9.64128e+06	1.02056e+07	1.0659e+07	1.10604e+07	1.58423e+07	9.98906e+06	1.09701e+07	7.9588e+06	8.73494e+06	7.71318e+06	1.06629e+07	8.02798e+06	8.27152e+06	1.22707e+07	7.06322e+06	1.13051e+07	6.92275e+06	7.6367e+06	7.42167e+06	9.19883e+06	9.34609e+06	9.07401e+06	8.90231e+06	7.13932e+06	8.38228e+06	2.1397e+07	7.11271e+06	3.99446e+06	8.35155e+06	1.75099e+07	1.446e+07
ASTEI08184-PA	30	30	1359.2	0.155554	1.32819	ZT12	ZT16	hypothetical protein|protein_coding|scaffold_00063:112021-119504:-1|gene:ASTEI08184	1.97708e+08	1.58457e+08	1.44643e+08	1.27954e+08	1.87168e+08	1.31416e+08	1.505e+08	1.55922e+08	1.32241e+08	1.48638e+08	1.59423e+08	1.59168e+08	1.62649e+08	1.34364e+08	2.47069e+08	1.48318e+08	1.9423e+08	1.26797e+08	1.37833e+08	9.44169e+07	1.52077e+08	1.11298e+08	1.21261e+08	1.64111e+08	1.0316e+08	1.64435e+08	1.32751e+08	1.148e+08	1.39696e+08	1.40795e+08	1.3845e+08	1.42808e+08	1.43786e+08	1.15577e+08	1.31946e+08	2.9596e+08	1.24132e+08	5.37698e+07	1.31416e+08	2.90481e+08	2.31952e+08
ASTEI05819-PA	3	3	129.22	0.157618	1.21017	ZT12	ZT0	hypothetical protein|protein_coding|scaffold_00034:48177-49333:1|gene:ASTEI05819	8.53807e+06	8.2277e+06	8.38226e+06	6.87214e+06	5.24007e+06	7.38682e+06	7.08808e+06	9.26429e+06	7.86453e+06	9.44597e+06	8.9947e+06	8.29624e+06	8.59888e+06	8.02467e+06	1.13871e+07	9.19216e+06	8.8486e+06	8.20933e+06	7.45386e+06	8.35561e+06	8.52823e+06	8.53918e+06	8.22115e+06	9.71244e+06	9.62615e+06	9.62643e+06	8.55383e+06	7.67558e+06	9.12117e+06	8.78956e+06	7.95804e+06	8.3404e+06	8.07448e+06	4.99122e+06	6.85117e+06	1.71512e+07	6.66689e+06	1.50537e+06	7.38682e+06	1.36807e+07	1.37817e+07
ASTEI07746-PA	1	1	38.44	0.157993	1.56807	ZT0	ZT20	hypothetical protein|protein_coding|scaffold_00058:118433-120986:-1|gene:ASTEI07746	1.92757e+07	1.1494e+07	1.44484e+07	8.82033e+06	2.32444e+07	1.31189e+07	9.66672e+06	1.03805e+07	1.14388e+07	1.75982e+07	1.2068e+07	9.07821e+06	1.2372e+07	9.15074e+06	1.64278e+07	1.3065e+07	9.00509e+06	9.81612e+06	1.11826e+07	9.28069e+06	1.02994e+07	1.10028e+07	1.18052e+07	7.46007e+06	1.05843e+07	1.0221e+07	8.74998e+06	1.0134e+07	9.59606e+06	1.07509e+07	1.08334e+07	1.14664e+07	1.11732e+07	1.12683e+07	9.57103e+06	2.95635e+07	8.55691e+06	6.67766e+06	1.31189e+07	1.86578e+07	1.54422e+07
ASTEI06118-PA	10	10	563.26	0.159748	1.28264	Pool	ZT20	hypothetical protein|protein_coding|scaffold_00036:1302560-1311394:-1|gene:ASTEI06118	5.32963e+08	5.20093e+08	5.32258e+08	4.28576e+08	4.00008e+08	4.60729e+08	4.81403e+08	5.05986e+08	4.92491e+08	6.00485e+08	5.18387e+08	4.66338e+08	5.48683e+08	4.85583e+08	8.16109e+08	5.01666e+08	5.05244e+08	4.46875e+08	4.45549e+08	4.37745e+08	4.80612e+08	4.72452e+08	4.13003e+08	5.47035e+08	3.87429e+08	5.82114e+08	4.14237e+08	3.63446e+08	4.32121e+08	5.58551e+08	5.46659e+08	5.74262e+08	5.56782e+08	3.11561e+08	4.33079e+08	1.08907e+09	4.15776e+08	1.14915e+08	4.60729e+08	9.29158e+08	7.52712e+08
ASTEI08224-PA	11	11	607.47	0.160142	1.31762	ZT12	ZT20	hypothetical protein|protein_coding|scaffold_00063:687210-689051:1|gene:ASTEI08224	6.50594e+07	5.60347e+07	6.88789e+07	5.02425e+07	7.09359e+07	5.36422e+07	5.41326e+07	5.32543e+07	5.42777e+07	7.47708e+07	5.08043e+07	5.77054e+07	5.86578e+07	5.91331e+07	1.01422e+08	6.27744e+07	6.6948e+07	5.54038e+07	4.98526e+07	4.84155e+07	5.1881e+07	5.64553e+07	4.81712e+07	6.63075e+07	5.38925e+07	5.88257e+07	4.83277e+07	4.57929e+07	4.847e+07	5.69379e+07	5.16019e+07	5.89457e+07	5.59035e+07	3.80327e+07	4.66599e+07	1.40935e+08	4.87419e+07	2.03785e+07	5.36422e+07	1.04482e+08	7.92218e+07
ASTEI02627-PA	1	1	65.61	0.162146	1.40211	ZT12	ZT20	hypothetical protein|protein_coding|scaffold_00010:1360250-1369131:1|gene:ASTEI02627	1.75959e+06	1.47374e+06	1.75302e+06	938923	1.31065e+06	1.24538e+06	1.34722e+06	1.4503e+06	1.11086e+06	1.98197e+06	1.59922e+06	1.37192e+06	1.7831e+06	1.09881e+06	2.33316e+06	1.39554e+06	1.8099e+06	1.1897e+06	1.55293e+06	1.20554e+06	1.29021e+06	1.49807e+06	1.23926e+06	1.65954e+06	1.11431e+06	1.70564e+06	1.14129e+06	941068	1.00397e+06	1.54511e+06	1.43102e+06	1.77794e+06	1.67497e+06	1.02862e+06	1.22717e+06	3.58691e+06	910881	376524	1.24538e+06	2.60028e+06	2.15749e+06
ASTEI04933-PA	1	1	113.33	0.162829	2.29396	Pool	ZT20	hypothetical protein|protein_coding|scaffold_00026:1943612-1944821:1|gene:ASTEI04933	3.39816e+06	8.74121e+06	6.70436e+06	6.26414e+06	921676	5.1052e+06	1.58175e+07	1.78657e+07	4.46427e+06	2.77098e+06	5.52226e+06	5.45825e+06	4.92288e+06	1.89126e+07	8.36187e+06	4.8115e+06	8.04838e+06	8.12399e+06	4.82812e+06	3.9469e+06	7.60909e+06	4.05678e+06	4.01243e+06	9.37132e+06	3.40821e+06	6.14634e+06	5.50163e+06	2.24021e+06	6.9088e+06	1.08712e+07	1.10312e+07	1.15444e+07	1.09739e+07	1.98651e+06	7.27877e+06	1.3718e+07	6.07705e+06	264780	5.1052e+06	3.05294e+07	2.65773e+07
ASTEI08520-PA	3	3	78.16	0.16307	1.59731	ZT0	ZT16	hypothetical protein|protein_coding|scaffold_00070:71386-78146:1|gene:ASTEI08520	4.60178e+06	2.88048e+06	2.60432e+06	3.15588e+06	8.49558e+06	2.99365e+06	2.2097e+06	2.62751e+06	3.28276e+06	4.55152e+06	3.10552e+06	3.11425e+06	3.62463e+06	1.93558e+06	5.81673e+06	3.84944e+06	3.67415e+06	3.1155e+06	3.09303e+06	2.33244e+06	2.87606e+06	2.83606e+06	2.79339e+06	2.77121e+06	3.37729e+06	3.4101e+06	2.29176e+06	2.70793e+06	2.39513e+06	2.83432e+06	2.83108e+06	2.74425e+06	2.81843e+06	2.69012e+06	2.39856e+06	5.3288e+06	3.06163e+06	2.44062e+06	2.99365e+06	4.26494e+06	3.90872e+06
ASTEI05075-PA	4	4	148.63	0.163643	1.29808	ZT12	ZT20	hypothetical protein|protein_coding|scaffold_00028:641630-655397:-1|gene:ASTEI05075	7.53604e+06	6.85616e+06	7.55021e+06	4.71779e+06	6.79785e+06	5.5618e+06	6.16978e+06	7.87404e+06	5.76088e+06	7.01479e+06	7.1014e+06	7.58182e+06	7.11993e+06	6.05437e+06	9.94678e+06	6.29554e+06	8.48223e+06	5.81896e+06	5.98931e+06	5.73065e+06	5.84802e+06	5.08724e+06	6.10383e+06	6.16879e+06	4.86965e+06	7.80005e+06	5.70872e+06	4.86256e+06	4.90274e+06	6.60255e+06	6.52083e+06	6.43496e+06	6.63495e+06	4.40544e+06	5.7091e+06	1.54487e+07	4.57689e+06	1.95289e+06	5.5618e+06	1.19083e+07	1.17135e+07
ASTEI10699-PA	4	4	161.99	0.163813	1.76141	ZT0	ZT16	hypothetical protein|protein_coding|scaffold_00153:39303-39926:-1|gene:ASTEI10699	1.34405e+07	1.4327e+07	1.02392e+07	1.81527e+07	3.27227e+07	1.13358e+07	1.64373e+07	1.7276e+07	1.12426e+07	1.46671e+07	1.15843e+07	1.01711e+07	1.22539e+07	1.76815e+07	2.64418e+07	1.30875e+07	1.25194e+07	1.66607e+07	1.00502e+07	9.76514e+06	1.20241e+07	1.01641e+07	8.16741e+06	1.03401e+07	1.81601e+07	1.15386e+07	8.43227e+06	8.51012e+06	1.26267e+07	1.47222e+07	1.43146e+07	1.43524e+07	1.43447e+07	7.85708e+06	1.19301e+07	2.09508e+07	1.76106e+07	9.4006e+06	1.13358e+07	3.17258e+07	2.57001e+07
ASTEI08310-PA	140	138	11160.2	0.164855	1.33092	ZT0	ZT20	hypothetical protein|protein_coding|scaffold_00065:802206-813828:-1|gene:ASTEI08310	1.31601e+10	1.12097e+10	9.10462e+09	8.85191e+09	1.64421e+10	9.0691e+09	1.11372e+10	1.20408e+10	8.05427e+09	1.16032e+10	1.07419e+10	1.06567e+10	1.18252e+10	1.05347e+10	1.65138e+10	9.55428e+09	1.25583e+10	9.09783e+09	1.01406e+10	7.61146e+09	1.04719e+10	8.74366e+09	8.54688e+09	1.12574e+10	8.00291e+09	1.11337e+10	9.14367e+09	7.33921e+09	8.53666e+09	1.05315e+10	1.0335e+10	1.0397e+10	1.05115e+10	7.69316e+09	9.33423e+09	1.86293e+10	8.58753e+09	4.72349e+09	9.0691e+09	2.14959e+10	1.7912e+10
ASTEI08211-PA	1	1	26.97	0.165143	1.62238	ZT0	ZT4	hypothetical protein|protein_coding|scaffold_00063:606655-609004:1|gene:ASTEI08211	1.95451e+06	1.37877e+06	1.38887e+06	1.47021e+06	3.97225e+06	1.22527e+06	1.07742e+06	1.10603e+06	1.60347e+06	2.26587e+06	1.39424e+06	1.42511e+06	2.01905e+06	1.3653e+06	3.48913e+06	1.56254e+06	1.81517e+06	1.52566e+06	1.28301e+06	1.10849e+06	1.57971e+06	1.62701e+06	1.09083e+06	1.53731e+06	1.49869e+06	1.54045e+06	1.08194e+06	1.20134e+06	1.34573e+06	1.19192e+06	1.41393e+06	1.33256e+06	1.38776e+06	1.14257e+06	1.1481e+06	2.84182e+06	1.4263e+06	1.14115e+06	1.22527e+06	2.07953e+06	1.64535e+06
ASTEI04991-PA	1	1	76.36	0.166042	2.43009	ZT0	Pool	hypothetical protein|protein_coding|scaffold_00027:552429-559618:1|gene:ASTEI04991	448337	268057	249627	415502	1.45433e+06	396300	134754	245977	343792	602449	350774	418405	412408	225579	827152	423155	423890	357213	315427	376852	405800	362684	270016	217107	499397	332532	231724	333851	305135	208709	249279	240123	235467	262091	223210	510769	403093	417801	396300	260090	365919
ASTEI01139-PA	1	1	49.56	0.166137	1.53416	ZT0	ZT16	hypothetical protein|protein_coding|scaffold_00004:2575928-2576849:-1|gene:ASTEI01139	3.1414e+07	2.16339e+07	2.51656e+07	3.04524e+07	5.46445e+07	2.44543e+07	2.50222e+07	2.54763e+07	2.13375e+07	3.03106e+07	1.91513e+07	1.80145e+07	2.439e+07	2.9787e+07	3.96693e+07	2.62269e+07	2.04545e+07	2.45616e+07	1.81013e+07	2.13967e+07	2.44332e+07	2.06281e+07	1.92392e+07	2.0752e+07	2.77373e+07	2.05187e+07	1.83938e+07	1.92921e+07	2.37579e+07	1.99106e+07	2.22927e+07	2.28274e+07	2.28385e+07	1.83641e+07	1.80144e+07	5.14922e+07	2.95429e+07	1.56983e+07	2.44543e+07	4.82955e+07	3.78989e+07
ASTEI07593-PA	7	6	316.18	0.166743	1.28095	ZT0	ZT16	hypothetical protein|protein_coding|scaffold_00056:421233-423000:1|gene:ASTEI07593	1.54887e+07	1.22448e+07	1.08632e+07	1.14028e+07	1.59099e+07	1.29924e+07	8.72791e+06	1.06639e+07	1.23122e+07	1.61823e+07	1.08591e+07	1.22822e+07	1.24687e+07	1.0183e+07	1.75615e+07	1.21816e+07	1.39609e+07	1.00431e+07	1.02139e+07	9.29847e+06	1.14278e+07	1.07819e+07	9.17469e+06	1.07706e+07	9.7478e+06	1.228e+07	8.55212e+06	1.05988e+07	1.09539e+07	1.17776e+07	1.06509e+07	1.008e+07	1.15547e+07	9.05442e+06	1.01962e+07	2.22275e+07	1.10622e+07	4.5706e+06	1.29924e+07	1.68458e+07	1.58638e+07
ASTEI04697-PA	1	1	35.09	0.167399	3.16362	Pool	ZT12	hypothetical protein|protein_coding|scaffold_00025:325864-326488:1|gene:ASTEI04697	82065.8	1.5532e+06	1.5017e+06	375547	116722	488475	2.28416e+06	3.01475e+06	362969	257866	846084	1.0674e+06	1.13423e+06	3.55768e+06	379705	343300	840223	867396	601703	1.63798e+06	733428	745195	524553	2.4973e+06	200412	1.57868e+06	967129	428039	680023	1.73101e+06	2.08715e+06	1.85803e+06	1.99831e+06	47974.3	1.29334e+06	3.07268e+06	364331	33531.9	488475	4.40866e+06	4.48478e+06
ASTEI05794-PA	1	1	20.3	0.168386	1.40869	ZT0	ZT8	hypothetical protein|protein_coding|scaffold_00033:1544006-1547028:-1|gene:ASTEI05794	5.22196e+06	3.93036e+06	4.67811e+06	6.49955e+06	9.03581e+06	4.76755e+06	3.7196e+06	3.49755e+06	5.87338e+06	5.70707e+06	3.72454e+06	3.67254e+06	3.80001e+06	3.94194e+06	4.05057e+06	4.29459e+06	4.06471e+06	4.32455e+06	4.42754e+06	4.46703e+06	4.04592e+06	5.18986e+06	4.25649e+06	3.19116e+06	4.82458e+06	3.73539e+06	3.57951e+06	4.9852e+06	4.97489e+06	5.08267e+06	5.12483e+06	4.60822e+06	4.78813e+06	3.05267e+06	3.27279e+06	9.57205e+06	6.30543e+06	2.59582e+06	4.76755e+06	7.17921e+06	5.203e+06
ASTEI04183-PA	4	4	134.26	0.168692	1.54833	ZT12	Pool	hypothetical protein|protein_coding|scaffold_00021:985851-1012882:1|gene:ASTEI04183	1.52067e+06	1.3713e+06	989608	1.1743e+06	1.86585e+06	962069	1.14342e+06	1.34945e+06	1.09721e+06	1.10146e+06	1.11998e+06	1.29039e+06	1.34344e+06	751629	2.35961e+06	1.3548e+06	1.82871e+06	1.16641e+06	984102	769893	1.49443e+06	830820	882263	1.27402e+06	808410	1.68632e+06	927244	951028	1.03697e+06	874335	991978	1.09226e+06	1.01663e+06	888958	1.14187e+06	2.02487e+06	1.13923e+06	536024	962069	2.20691e+06	2.00746e+06
ASTEI09467-PA	7	7	452.96	0.168845	1.25311	ZT12	ZT20	hypothetical protein|protein_coding|scaffold_00093:291313-293031:-1|gene:ASTEI09467	7.50273e+07	8.77451e+07	6.03115e+07	5.61811e+07	6.45913e+07	5.951e+07	6.67411e+07	7.07534e+07	6.93792e+07	7.89122e+07	7.57378e+07	5.72857e+07	7.83017e+07	6.37031e+07	9.56053e+07	6.88409e+07	6.75939e+07	6.62219e+07	6.28511e+07	5.22407e+07	7.26984e+07	6.41603e+07	5.53143e+07	5.85529e+07	5.28756e+07	8.29937e+07	5.0081e+07	4.36954e+07	5.85273e+07	7.1938e+07	6.98889e+07	7.22752e+07	7.049e+07	4.38597e+07	7.3065e+07	1.23405e+08	5.45032e+07	1.85558e+07	5.951e+07	1.28817e+08	1.05254e+08
ASTEI00114-PA	3	3	140.65	0.169277	1.51065	ZT12	ZT16	hypothetical protein|protein_coding|scaffold_00001:1717659-1719625:-1|gene:ASTEI00114	3.09453e+06	2.55266e+06	1.71616e+06	1.74031e+06	2.96263e+06	1.99137e+06	1.73089e+06	1.90046e+06	2.24407e+06	2.91858e+06	2.08903e+06	1.65225e+06	2.54694e+06	1.87734e+06	3.7504e+06	2.50778e+06	2.20148e+06	2.06041e+06	2.17905e+06	1.73611e+06	2.20874e+06	1.94888e+06	1.83329e+06	679392	1.59356e+06	2.28742e+06	1.92068e+06	1.89871e+06	1.71499e+06	2.04113e+06	1.69507e+06	2.23582e+06	2.11425e+06	1.80901e+06	2.12559e+06	3.51149e+06	1.68833e+06	851106	1.99137e+06	3.3408e+06	2.82715e+06
ASTEI05068-PA	1	1	103.12	0.169519	1.53802	Pool	ZT0	hypothetical protein|protein_coding|scaffold_00028:147861-148420:1|gene:ASTEI05068	3.59255e+06	4.05727e+06	4.3806e+06	3.50945e+06	1.04078e+06	3.58456e+06	5.33132e+06	5.46224e+06	3.21347e+06	3.33037e+06	3.73671e+06	4.25756e+06	4.70226e+06	6.95716e+06	5.10187e+06	3.79627e+06	4.19813e+06	4.03508e+06	3.28848e+06	3.84947e+06	3.86208e+06	3.9446e+06	3.54892e+06	4.09485e+06	3.80048e+06	4.2287e+06	3.44447e+06	3.21598e+06	3.13731e+06	4.78615e+06	5.22521e+06	5.01268e+06	5.3771e+06	2.10014e+06	3.37847e+06	8.96329e+06	3.40463e+06	298997	3.58456e+06	1.029e+07	8.1257e+06
ASTEI02135-PA	1	1	37.18	0.169886	1.59618	ZT12	ZT20	hypothetical protein|protein_coding|scaffold_00008:1223000-1230920:-1|gene:ASTEI02135	532330	352773	257801	302211	716056	383124	381875	370420	325763	527910	304834	312642	395563	189050	596611	502574	493572	334745	375463	312147	334004	241165	359023	284586	267272	367376	285756	262670	259727	426775	202818	390451	310755	311192	293752	527496	293185	205709	383124	737058	551042
ASTEI03928-PA	1	1	46.88	0.171825	1.54244	ZT12	ZT4	hypothetical protein|protein_coding|scaffold_00019:152744-161681:1|gene:ASTEI03928	1.27494e+06	1.10448e+06	827025	853144	2.18498e+06	767935	904466	797461	962764	1.32107e+06	833210	673889	1.2535e+06	442615	1.59629e+06	1.2827e+06	1.26587e+06	891961	1.58148e+06	765156	1.18914e+06	1.07615e+06	1.06344e+06	647040	867277	1.11582e+06	608961	857230	914008	1.06301e+06	803796	1.17207e+06	1.13078e+06	745309	919696	1.6922e+06	827664	627703	767935	1.74571e+06	1.18631e+06
ASTEI01393-PA	1	1	35.66	0.172119	3.40834	ZT0	Pool	hypothetical protein|protein_coding|scaffold_00005:1810808-1812211:-1|gene:ASTEI01393	271793	170133	15225.7	68993.7	469698	154647	98239.8	146976	161363	201886	139080	202847	153591	30290.5	231572	165815	161866	148316	132975	20870.5	105658	17246.8	114515	87342.4	107032	124819	109138	127532	29875.9	62851	2488.39	101557	66846.7	158886	141669	31153.8	66933.1	134935	154647	189613	218644
ASTEI05047-PA	14	14	623.86	0.172267	1.25142	ZT0	ZT20	hypothetical protein|protein_coding|scaffold_00027:1864539-1866064:1|gene:ASTEI05047	1.9244e+08	1.65311e+08	1.73701e+08	1.48955e+08	2.23576e+08	1.61734e+08	1.57283e+08	1.52277e+08	1.5926e+08	2.13046e+08	1.46386e+08	1.46633e+08	1.77265e+08	1.67895e+08	2.31673e+08	1.62776e+08	1.63126e+08	1.47624e+08	1.63974e+08	1.5664e+08	1.57917e+08	1.78069e+08	1.45344e+08	1.74812e+08	1.44177e+08	1.77108e+08	1.34585e+08	1.26805e+08	1.39691e+08	1.71722e+08	1.6898e+08	1.7437e+08	1.69575e+08	1.12497e+08	1.37654e+08	3.55416e+08	1.44506e+08	6.42291e+07	1.61734e+08	3.03574e+08	2.2653e+08
ASTEI02677-PA	1	1	34	0.17266	2.73494	ZT0	ZT16	hypothetical protein|protein_coding|scaffold_00010:3001743-3004607:1|gene:ASTEI02677	327219	224446	215079	173605	637447	191858	115377	188193	196743	293161	244810	177471	233875	18309.2	316628	271004	256529	202476	174468	93117.4	200570	118602	154441	10171.4	207266	218435	132860	165780	202801	142706	133984	167276	161790	191287	186895	440081	168420	183126	191858	222690	279959
ASTEI10140-PA	6	6	373.46	0.173068	1.41069	Pool	ZT20	hypothetical protein|protein_coding|scaffold_00114:229264-230224:-1|gene:ASTEI10140	2.94344e+07	3.46316e+07	3.1159e+07	2.2965e+07	2.69415e+07	2.70145e+07	3.37828e+07	3.57451e+07	2.67909e+07	3.09656e+07	3.24568e+07	2.60623e+07	2.94698e+07	4.10159e+07	4.36792e+07	2.79119e+07	2.79157e+07	2.63297e+07	2.9064e+07	2.47047e+07	2.98593e+07	3.02574e+07	2.64158e+07	4.13577e+07	2.0279e+07	3.60725e+07	2.59696e+07	1.90074e+07	2.80114e+07	3.67771e+07	3.54391e+07	3.5901e+07	3.78496e+07	1.72069e+07	2.88376e+07	6.37554e+07	2.22791e+07	7.73978e+06	2.70145e+07	6.52044e+07	5.31749e+07
ASTEI03010-PA	1	1	37.64	0.173175	1.63685	ZT12	ZT4	hypothetical protein|protein_coding|scaffold_00012:1834502-1836094:1|gene:ASTEI03010	377699	293443	318211	269569	181162	269359	167105	192789	314113	429232	333478	385859	411471	228540	689740	384775	272249	329891	253527	415242	334160	307966	201009	230331	318163	277819	261541	286546	296700	264433	244161	250465	271852	220797	244348	651102	261518	52044.5	269359	322530	286795
ASTEI10710-PA	1	1	21.59	0.175512	1.29591	ZT12	ZT4	hypothetical protein|protein_coding|scaffold_00154:21841-31121:-1|gene:ASTEI10710	4.12083e+06	4.03602e+06	3.15504e+06	3.86265e+06	3.05678e+06	3.58042e+06	3.12646e+06	3.33652e+06	3.85023e+06	4.26338e+06	3.95285e+06	3.57825e+06	4.39273e+06	3.96038e+06	6.56161e+06	4.24061e+06	4.0612e+06	4.12829e+06	3.51443e+06	3.43073e+06	3.81038e+06	3.73192e+06	3.56772e+06	4.51451e+06	3.93777e+06	4.32673e+06	3.32797e+06	3.60867e+06	4.28795e+06	3.47065e+06	3.53115e+06	3.61035e+06	3.99326e+06	2.40897e+06	3.36077e+06	6.45564e+06	3.74729e+06	878154	3.58042e+06	6.0344e+06	4.96345e+06
ASTEI06813-PA	1	1	29	0.176163	2.31573	ZT8	Pool	hypothetical protein|protein_coding|scaffold_00044:1116362-1117108:1|gene:ASTEI06813	1.47341e+06	793106	417261	592142	2.19221e+06	1.10843e+06	821053	994670	1.08562e+06	1.51548e+06	1.32745e+06	1.18938e+06	1.53515e+06	202986	1.57247e+06	1.09004e+06	757570	1.04959e+06	1.22345e+06	401701	1.06527e+06	535560	1.08704e+06	229826	1.26372e+06	1.12984e+06	1.01975e+06	1.18329e+06	532117	634086	50266	666856	642274	861331	660416	853771	574457	629780	1.10843e+06	1.58472e+06	1.47968e+06
ASTEI00676-PA	4	4	293.55	0.176609	1.43345	ZT4	ZT16	hypothetical protein|protein_coding|scaffold_00003:62803-64596:1|gene:ASTEI00676	1.45629e+07	1.58723e+07	1.54737e+07	2.09899e+07	2.12612e+07	1.62396e+07	2.13516e+07	2.05625e+07	1.90368e+07	1.95494e+07	1.38414e+07	1.07366e+07	1.67905e+07	1.79189e+07	2.80845e+07	1.47907e+07	1.27063e+07	2.50355e+07	1.54828e+07	1.40019e+07	1.68441e+07	1.41327e+07	1.127e+07	1.1063e+07	2.44546e+07	1.53785e+07	1.16831e+07	8.35823e+06	1.46596e+07	1.78209e+07	1.92985e+07	1.88917e+07	1.96534e+07	8.51322e+06	1.32168e+07	3.16613e+07	2.0363e+07	6.10794e+06	1.62396e+07	4.12108e+07	3.0589e+07
ASTEI10554-PA	1	1	31.03	0.177275	2.08545	ZT12	ZT16	hypothetical protein|protein_coding|scaffold_00140:72656-76658:1|gene:ASTEI10554	1.51109e+06	1.09765e+06	260834	581769	1.6574e+06	589315	702382	859978	765415	1.023e+06	1.14006e+06	613368	1.22088e+06	585084	1.9759e+06	1.19925e+06	978970	812903	734782	486167	504439	469131	695891	578461	568228	1.20822e+06	414929	442696	601236	645094	602999	746123	652622	883361	914006	533702	564394	476141	589315	1.35567e+06	1.27932e+06
ASTEI09829-PA	4	4	153.58	0.178271	1.51526	ZT0	ZT20	hypothetical protein|protein_coding|scaffold_00105:10981-12467:-1|gene:ASTEI09829	2.68207e+07	1.6027e+07	2.50018e+07	1.37839e+07	2.90752e+07	1.77032e+07	1.64073e+07	1.92915e+07	1.62655e+07	2.09586e+07	1.7565e+07	2.21851e+07	1.78784e+07	1.29752e+07	2.84638e+07	1.52684e+07	2.46024e+07	1.38524e+07	1.53578e+07	1.48052e+07	1.7385e+07	1.37355e+07	1.49051e+07	1.90186e+07	1.26659e+07	1.71114e+07	1.64801e+07	1.33611e+07	1.34441e+07	1.66181e+07	1.51881e+07	1.68426e+07	1.62794e+07	1.56789e+07	1.33456e+07	5.11571e+07	1.33722e+07	8.35275e+06	1.77032e+07	3.16678e+07	2.86984e+07
ASTEI04650-PA	6	6	216.8	0.178567	1.42207	ZT0	ZT20	hypothetical protein|protein_coding|scaffold_00024:1928644-1930722:-1|gene:ASTEI04650	3.28748e+07	2.73071e+07	2.51564e+07	2.59661e+07	5.33297e+07	2.87304e+07	2.92536e+07	2.97545e+07	3.10233e+07	3.77156e+07	2.62146e+07	2.03187e+07	3.35642e+07	2.83186e+07	4.38237e+07	2.91182e+07	2.40493e+07	2.99135e+07	3.07373e+07	2.51568e+07	2.74797e+07	2.66438e+07	2.56265e+07	3.00361e+07	2.58937e+07	2.88746e+07	1.99629e+07	1.95253e+07	2.1514e+07	3.20859e+07	2.67505e+07	3.18941e+07	3.07208e+07	1.92181e+07	2.27385e+07	5.14733e+07	2.51906e+07	1.53206e+07	2.87304e+07	5.64625e+07	4.42632e+07
ASTEI07458-PA	1	1	37.67	0.179905	1.49819	ZT12	ZT0	hypothetical protein|protein_coding|scaffold_00054:1136424-1139612:-1|gene:ASTEI07458	1.85273e+06	1.62842e+06	1.78038e+06	1.35247e+06	583359	1.45166e+06	1.41612e+06	1.81243e+06	1.54195e+06	2.52748e+06	1.73021e+06	2.05766e+06	2.06547e+06	1.7153e+06	3.45024e+06	1.98887e+06	2.20942e+06	1.88446e+06	1.25004e+06	1.71513e+06	1.52875e+06	1.68313e+06	1.38082e+06	2.76508e+06	1.52226e+06	2.10069e+06	1.47402e+06	1.14347e+06	1.5125e+06	1.98094e+06	1.94428e+06	1.86511e+06	2.04918e+06	1.08308e+06	1.35598e+06	3.6429e+06	1.31208e+06	167588	1.45166e+06	2.73326e+06	2.6962e+06
ASTEI03473-PA	3	3	126.75	0.1802	1.22405	ZT0	Pool	hypothetical protein|protein_coding|scaffold_00015:139317-142170:-1|gene:ASTEI03473	1.62313e+07	1.27263e+07	1.17983e+07	1.08437e+07	1.53037e+07	1.20159e+07	1.05362e+07	1.25553e+07	1.13894e+07	1.3e+07	1.16883e+07	1.16128e+07	1.14007e+07	1.10633e+07	1.41386e+07	1.29074e+07	1.57525e+07	1.14575e+07	1.18841e+07	9.68288e+06	1.23827e+07	9.65932e+06	1.12425e+07	1.24807e+07	8.54442e+06	1.28625e+07	1.22056e+07	1.0793e+07	1.46962e+07	1.10929e+07	1.03396e+07	1.11963e+07	1.10969e+07	9.48855e+06	1.05972e+07	2.41408e+07	1.05198e+07	4.39645e+06	1.20159e+07	2.0336e+07	1.86774e+07
ASTEI10694-PA	2	2	75.1	0.181191	1.60499	ZT0	ZT20	hypothetical protein|protein_coding|scaffold_00152:134824-136648:-1|gene:ASTEI10694	4.92011e+06	2.95526e+06	3.30441e+06	3.10292e+06	7.5914e+06	3.14083e+06	2.59685e+06	3.00938e+06	3.96161e+06	4.83586e+06	2.75888e+06	2.50041e+06	3.84478e+06	2.62208e+06	6.118e+06	3.53198e+06	3.00509e+06	3.06506e+06	3.36435e+06	2.75402e+06	3.25948e+06	3.10385e+06	2.88892e+06	2.81031e+06	2.70859e+06	3.43278e+06	2.22319e+06	2.72339e+06	2.54087e+06	3.021e+06	3.17667e+06	2.9713e+06	3.09391e+06	2.87622e+06	2.46083e+06	6.76127e+06	3.01025e+06	2.18086e+06	3.14083e+06	5.0122e+06	4.47679e+06
ASTEI09198-PA	1	1	20.01	0.181688	1.94738	ZT0	ZT20	hypothetical protein|protein_coding|scaffold_00085:115702-143219:-1|gene:ASTEI09198	1.87398e+06	845570	846595	814114	2.83594e+06	1.08931e+06	677177	818644	1.11666e+06	1.95024e+06	1.07766e+06	715210	1.12198e+06	734822	1.9614e+06	1.03826e+06	1.11718e+06	861036	798425	863509	907107	745271	736257	721946	875539	713685	655922	737052	723399	1.11493e+06	912946	1.10272e+06	970048	1.0955e+06	704102	1.73225e+06	789800	814712	1.08931e+06	1.30702e+06	1.21783e+06
ASTEI02996-PA	1	1	30.53	0.182237	1.38131	ZT0	ZT12	hypothetical protein|protein_coding|scaffold_00012:1333321-1335278:1|gene:ASTEI02996	9.13437e+06	6.754e+06	7.56835e+06	8.23317e+06	1.08715e+07	6.16935e+06	7.54611e+06	6.41046e+06	7.98181e+06	8.52638e+06	6.71232e+06	3.97015e+06	6.29639e+06	7.14169e+06	7.61635e+06	6.55985e+06	4.01792e+06	5.88078e+06	6.73744e+06	7.19757e+06	7.69772e+06	7.33052e+06	7.673e+06	5.52196e+06	6.88401e+06	6.43531e+06	6.72535e+06	8.99817e+06	8.28332e+06	8.03484e+06	7.08248e+06	6.38633e+06	7.79968e+06	5.3398e+06	5.62402e+06	1.54859e+07	7.98728e+06	3.12318e+06	6.16935e+06	1.45648e+07	9.53629e+06
ASTEI07467-PA	4	4	135.88	0.182359	1.38116	ZT12	ZT16	hypothetical protein|protein_coding|scaffold_00054:1240409-1241842:1|gene:ASTEI07467	1.60752e+07	1.25533e+07	1.19573e+07	9.99893e+06	1.82745e+07	1.03672e+07	9.30393e+06	1.14546e+07	1.18376e+07	1.78108e+07	1.28036e+07	1.00125e+07	1.25821e+07	1.01961e+07	2.31017e+07	1.20067e+07	1.40977e+07	1.0533e+07	9.34703e+06	8.76765e+06	1.18148e+07	9.05626e+06	9.34671e+06	1.10349e+07	9.68678e+06	1.44009e+07	8.831e+06	8.39881e+06	1.02519e+07	1.08005e+07	1.08918e+07	1.08155e+07	1.09391e+07	9.39728e+06	1.04531e+07	2.44663e+07	9.7003e+06	5.24991e+06	1.03672e+07	1.79576e+07	1.70401e+07
ASTEI03952-PA	1	1	34.84	0.182387	1.57056	ZT0	ZT4	hypothetical protein|protein_coding|scaffold_00019:454905-457458:1|gene:ASTEI03952	2.55054e+06	2.10699e+06	1.57258e+06	1.4819e+06	4.89281e+06	1.7821e+06	1.26038e+06	1.42775e+06	1.95034e+06	3.13259e+06	1.98351e+06	1.91768e+06	2.18698e+06	1.66051e+06	3.47474e+06	2.25211e+06	2.79739e+06	2.07156e+06	1.96919e+06	1.79283e+06	2.25853e+06	1.90865e+06	1.72192e+06	1.92675e+06	1.94755e+06	2.32152e+06	1.62638e+06	1.71298e+06	1.67923e+06	1.71615e+06	1.8162e+06	1.8929e+06	1.90694e+06	1.49101e+06	1.75448e+06	3.2177e+06	1.43764e+06	1.40561e+06	1.7821e+06	2.43267e+06	2.12394e+06
ASTEI05635-PA	5	5	211.87	0.182425	1.41874	ZT0	ZT20	hypothetical protein|protein_coding|scaffold_00032:1423046-1424313:1|gene:ASTEI05635	5.67369e+07	4.78063e+07	4.41191e+07	3.29757e+07	8.23606e+07	4.06413e+07	3.55364e+07	4.39316e+07	4.41331e+07	5.80192e+07	4.52399e+07	4.20032e+07	5.07491e+07	4.27714e+07	8.19055e+07	4.54553e+07	4.37055e+07	4.05527e+07	4.49983e+07	3.93571e+07	4.24147e+07	4.19994e+07	3.6821e+07	4.86006e+07	3.53335e+07	4.89961e+07	3.42074e+07	3.01794e+07	3.73631e+07	4.78415e+07	4.7165e+07	4.4655e+07	4.56844e+07	3.31675e+07	3.98081e+07	9.02736e+07	3.19909e+07	2.36606e+07	4.06413e+07	6.85889e+07	6.53533e+07
ASTEI06659-PA	2	2	90.45	0.183823	1.82235	ZT12	ZT0	hypothetical protein|protein_coding|scaffold_00043:111001-114800:1|gene:ASTEI06659	273484	411390	455270	598611	163614	560231	797685	828095	324692	371217	419486	500008	514548	1.29108e+06	1.25258e+06	542878	657321	702323	311686	367454	450042	273778	314128	683420	523924	517111	377186	344896	473897	749198	606391	562045	544943	159874	342563	931544	580733	47003.1	560231	1.53962e+06	1.23189e+06
ASTEI11298-PA	2	2	139.96	0.184655	1.60055	ZT0	ZT16	hypothetical protein|protein_coding|scaffold_01168:2749-3199:-1|gene:ASTEI11298	1.10514e+07	1.13296e+07	7.76277e+06	8.77065e+06	2.29278e+07	9.29135e+06	7.78494e+06	7.16709e+06	1.05766e+07	1.5766e+07	9.58963e+06	7.55859e+06	1.02434e+07	6.57088e+06	1.70027e+07	9.74566e+06	1.12814e+07	8.49374e+06	1.19554e+07	6.65633e+06	1.09161e+07	6.10009e+06	8.86095e+06	6.10471e+06	1.05399e+07	9.24758e+06	6.48584e+06	5.93383e+06	9.62132e+06	1.0414e+07	9.27678e+06	1.05941e+07	9.45179e+06	6.46047e+06	9.43412e+06	1.58837e+07	8.5087e+06	6.58672e+06	9.29135e+06	1.50258e+07	1.06619e+07
ASTEI00843-PA	1	1	25.93	0.184769	1.99594	ZT0	ZT20	hypothetical protein|protein_coding|scaffold_00003:2851102-2852169:-1|gene:ASTEI00843	1.26046e+06	934390	681676	660251	2.53917e+06	720777	563573	742465	780888	1.18345e+06	728431	636554	1.00404e+06	430462	1.61106e+06	957215	701977	719104	539820	654407	948234	562123	743203	566861	551546	797837	477836	689131	527798	615337	611502	632869	668705	736845	778063	1.3948e+06	640532	729454	720777	1.08776e+06	1.1045e+06
ASTEI02664-PA	1	1	53.74	0.184903	1.34946	ZT12	ZT4	hypothetical protein|protein_coding|scaffold_00010:2958903-2959389:-1|gene:ASTEI02664	1.60216e+07	1.56854e+07	1.56903e+07	1.11102e+07	1.42052e+07	1.36462e+07	1.08125e+07	9.33618e+06	1.32599e+07	1.82037e+07	1.64274e+07	1.34045e+07	1.58391e+07	1.30047e+07	2.42024e+07	1.51124e+07	1.493e+07	1.22552e+07	1.28734e+07	1.32762e+07	1.42221e+07	1.61078e+07	1.19524e+07	1.63956e+07	1.41382e+07	1.53102e+07	1.13093e+07	1.17806e+07	1.17679e+07	1.40738e+07	1.26636e+07	1.53055e+07	1.57546e+07	9.36599e+06	1.30612e+07	3.21045e+07	1.07784e+07	4.08088e+06	1.36462e+07	2.08692e+07	1.38886e+07
ASTEI11056-PA	23	23	1431.43	0.184968	1.41006	Pool	ZT20	hypothetical protein|protein_coding|scaffold_00295:219-2716:1|gene:ASTEI11056	3.98788e+08	3.23449e+08	3.44912e+08	3.58747e+08	4.38447e+08	3.46273e+08	3.77121e+08	3.13658e+08	4.02089e+08	4.79964e+08	2.96862e+08	2.34898e+08	4.24177e+08	4.16881e+08	6.11711e+08	3.66329e+08	2.8407e+08	3.76513e+08	4.14355e+08	3.60201e+08	4.07577e+08	3.81621e+08	2.95259e+08	2.84574e+08	3.53024e+08	2.97597e+08	2.58652e+08	2.22594e+08	3.49202e+08	4.22347e+08	4.2253e+08	4.1477e+08	4.11068e+08	2.33125e+08	2.69334e+08	7.05736e+08	3.48033e+08	1.25957e+08	3.46273e+08	7.27883e+08	4.66601e+08
ASTEI10623-PA	6	6	359.55	0.185723	1.33386	ZT12	ZT20	hypothetical protein|protein_coding|scaffold_00144:34935-42056:1|gene:ASTEI10623	5.27598e+07	5.11189e+07	5.31621e+07	4.10261e+07	6.04653e+07	4.51117e+07	4.3212e+07	4.96119e+07	4.61625e+07	6.24661e+07	4.87714e+07	5.30715e+07	5.36263e+07	3.78555e+07	9.04564e+07	5.25897e+07	6.39953e+07	4.19885e+07	5.10796e+07	3.90992e+07	4.70833e+07	4.69993e+07	4.31659e+07	4.91181e+07	4.15331e+07	6.02007e+07	4.11448e+07	3.73198e+07	4.47943e+07	4.99467e+07	5.23716e+07	5.16252e+07	5.46444e+07	3.08425e+07	4.25665e+07	1.08777e+08	3.98008e+07	1.73705e+07	4.51117e+07	8.34037e+07	7.38034e+07
ASTEI05419-PA	14	8	877.09	0.186404	1.2749	ZT12	ZT4	hypothetical protein|protein_coding|scaffold_00031:635-7381:-1|gene:ASTEI05419	9.58955e+07	8.12388e+07	8.38121e+07	6.47839e+07	1.02478e+08	7.36572e+07	6.91124e+07	7.93708e+07	7.34384e+07	9.66238e+07	8.59716e+07	8.23887e+07	9.0838e+07	7.02252e+07	1.39457e+08	8.43612e+07	9.74217e+07	7.65199e+07	7.32821e+07	6.78677e+07	8.06141e+07	7.37006e+07	6.8232e+07	8.29859e+07	6.91239e+07	8.58802e+07	7.88677e+07	6.45906e+07	7.47284e+07	8.30002e+07	8.10181e+07	8.02169e+07	8.37635e+07	5.60589e+07	6.76472e+07	1.71491e+08	6.2849e+07	2.94399e+07	7.36572e+07	1.33394e+08	1.18073e+08
ASTEI01237-PA	2	2	53.45	0.186478	1.50299	ZT20	ZT4	hypothetical protein|protein_coding|scaffold_00004:4685161-4700462:1|gene:ASTEI01237	1.74893e+07	2.17856e+07	2.78051e+07	2.97972e+07	2.50437e+07	2.42739e+07	2.16991e+07	1.65908e+07	2.6753e+07	2.15176e+07	2.17173e+07	2.484e+07	2.39364e+07	4.48385e+07	1.89658e+07	2.73525e+07	2.34589e+07	2.70648e+07	2.21374e+07	2.61153e+07	1.81042e+07	3.1564e+07	2.91677e+07	5.00876e+07	4.01401e+07	2.41293e+07	2.97948e+07	3.61755e+07	3.75626e+07	2.69794e+07	2.65949e+07	2.49526e+07	2.5685e+07	1.0224e+07	1.81408e+07	5.6893e+07	2.89072e+07	7.19458e+06	2.42739e+07	4.18815e+07	2.46807e+07
ASTEI06330-PA	1	1	59.52	0.18739	6.72246	ZT12	ZT20	hypothetical protein|protein_coding|scaffold_00039:465060-466259:1|gene:ASTEI06330	14161.5	40786.2	11580.4	18694.1	10293	0	11642.2	9088.19	6297.06	9309.69	21091.2	19081.9	40027.7	7080.03	130152	6460.31	21379.1	17955.9	30345	15699	46674.8	13323.8	20948.5	7505.26	8104.05	10769	7259.45	4554.55	0	13668.8	23470	3712.4	50773	8278.6	33962.5	23695	18135.8	2956.98	0	22470.7	13519.7
ASTEI024940-PA	4	4	171.48	0.188455	1.7342	ZT0	ZT16	hypothetical protein|protein_coding|scaffold_00009:3055252-3055626:-1|gene:ASTEI024940	1.44162e+08	9.01934e+07	9.4934e+07	9.12899e+07	2.17665e+08	9.08071e+07	8.79027e+07	7.64682e+07	9.57041e+07	1.22419e+08	1.00544e+08	4.97037e+07	1.06415e+08	7.65804e+07	1.66156e+08	9.72745e+07	5.13768e+07	9.68588e+07	8.60529e+07	7.22395e+07	9.33776e+07	9.04005e+07	7.31362e+07	3.88802e+07	7.90973e+07	8.1562e+07	5.43529e+07	7.17066e+07	8.37166e+07	8.21463e+07	8.09655e+07	8.76966e+07	8.58036e+07	8.42747e+07	7.51036e+07	1.94248e+08	8.85634e+07	6.2531e+07	9.08071e+07	1.69661e+08	1.13755e+08
ASTEI02404-PA	1	1	20.2	0.188695	1.4935	ZT0	ZT20	hypothetical protein|protein_coding|scaffold_00009:1854280-1855002:-1|gene:ASTEI02404	1.78217e+06	1.27427e+06	1.52252e+06	1.10867e+06	2.5979e+06	1.24335e+06	1.11481e+06	1.12984e+06	1.47847e+06	2.05048e+06	1.34275e+06	1.37515e+06	1.42663e+06	825482	2.336e+06	1.48808e+06	1.61276e+06	1.1011e+06	1.39579e+06	1.28192e+06	1.08774e+06	1.49864e+06	1.35721e+06	955122	1.33083e+06	1.17524e+06	974661	1.11329e+06	953694	1.47986e+06	1.30926e+06	1.59617e+06	1.4541e+06	1.04183e+06	1.06108e+06	3.11529e+06	1.07556e+06	746327	1.24335e+06	2.1517e+06	1.68076e+06
ASTEI05482-PA	1	1	29.16	0.19019	1.8206	ZT16	ZT0	hypothetical protein|protein_coding|scaffold_00031:624089-625813:-1|gene:ASTEI05482	444280	1.10456e+06	714572	409421	52002.1	591773	1.00811e+06	1.48059e+06	623362	545057	822895	985174	448629	1.51287e+06	1.00079e+06	661659	774745	702800	748699	698374	1.02142e+06	823033	608087	1.80992e+06	316356	874137	811325	330555	718473	794729	1.01069e+06	1.00952e+06	1.07518e+06	259719	919765	1.46211e+06	397194	14939.2	591773	1.94575e+06	2.20255e+06
ASTEI01899-PA	1	1	23.48	0.190246	1.86549	ZT16	ZT4	hypothetical protein|protein_coding|scaffold_00007:27020-27556:-1|gene:ASTEI01899	242147	217263	245674	396607	149832	300705	125914	204199	175074	337804	231240	244174	376333	157096	386319	96060.9	109650	158611	334395	484564	318830	472726	332722	270384	501222	120225	222610	212695	222798	266457	378308	324616	231678	141555	180914	502682	384762	43044	300705	243027	303769
ASTEI05374-PA	1	1	30.88	0.191755	4.10923	ZT8	Pool	hypothetical protein|protein_coding|scaffold_00030:1231665-1236170:-1|gene:ASTEI05374	1.18718e+06	700003	698291	785825	1.12704e+06	788965	631619	553469	1.18766e+06	1.27949e+06	715480	979997	1.01835e+06	1.05688e+07	1.4361e+06	1.30487e+06	1.20861e+06	1.0843e+06	976521	806150	1.22318e+06	1.04925e+06	1.26356e+06	1.86928e+06	1.08619e+06	1.15849e+06	674524	1.19319e+06	665372	673177	790880	623416	747542	694007	582890	1.4288e+06	762355	323778	788965	1.21909e+06	823348
ASTEI10020-PA	1	1	28.1	0.192462	6.20955	ZT16	ZT0	hypothetical protein|protein_coding|scaffold_00109:383826-385044:1|gene:ASTEI10020	73167.1	73400.3	214959	63056.5	5365.38	40445.2	102740	205350	37604.4	160540	119807	157978	162909	697496	442615	151269	128193	122010	92100.1	105879	37890.2	233906	119220	2.17289e+06	21048.4	163255	79338.8	75354.2	99565.9	194182	168535	191922	143878	42772.3	61120.1	439835	61173.3	1541.37	40445.2	198298	305481
ASTEI09704-PA	1	1	37.12	0.192565	8.61015	ZT0	Pool	hypothetical protein|protein_coding|scaffold_00101:179219-180757:1|gene:ASTEI09704	246751	100531	6882.86	99019.9	4980.04	60988.7	24881.7	61629.4	129963	177947	0	21566	43938.5	0	78492	42065.6	151453	14663.3	47721.4	8436.06	97767.9	14262.9	31574.8	5.69613	50427.4	48036.4	14442.8	35379.8	72068.5	12534.8	2725.5	27283.9	25.5065	144247	83711.5	14083.2	96062.5	1430.67	60988.7	48024.3	91680.7
ASTEI06775-PA	1	1	25.69	0.193133	4.43584	ZT0	ZT16	hypothetical protein|protein_coding|scaffold_00044:239974-241488:1|gene:ASTEI06775	293719	247228	93727.4	608703	1.79909e+06	296147	439789	401128	222285	276979	185397	127795	206191	447033	962576	317871	159718	553308	117490	139202	273724	99962.1	73149.7	99845.2	578293	149514	72519.9	100365	297866	327408	333454	318250	261693	171704	205865	191779	590523	516843	296147	848839	596723
ASTEI00231-PA	2	1	61.12	0.193411	2.48853	ZT12	Pool	hypothetical protein|protein_coding|scaffold_00001:3730719-3733145:-1|gene:ASTEI00231	1.05466e+06	742031	109082	542313	347798	538516	228410	318584	531605	828086	735822	361981	976144	160308	1.36826e+06	925691	831443	786028	676287	261101	618912	254231	412506	448687	749461	773721	252823	589432	408145	430954	359703	267127	417050	616538	617886	223197	526116	99915.7	538516	440856	473931
ASTEI02989-PA	1	1	44.48	0.194061	1.84176	ZT0	Pool	hypothetical protein|protein_coding|scaffold_00012:1256847-1260574:-1|gene:ASTEI02989	649539	525819	245227	493243	971581	442574	277754	396578	578273	471720	512387	458663	461414	405435	968986	500431	415997	472637	386882	426030	489879	331759	405734	533370	410958	365540	343473	528380	532104	237703	325281	340743	349599	379710	437848	501768	478511	279117	442574	536094	589955
ASTEI03110-PA	2	2	88.42	0.196063	7.04493	Pool	ZT12	hypothetical protein|protein_coding|scaffold_00013:1362417-1363198:1|gene:ASTEI03110	9183.93	1.34652e+06	1.80666e+06	99416.2	145337	242543	1.94644e+06	2.39383e+06	55588.4	11827.3	783808	877348	439030	1.45016e+06	18504.1	43743.3	459369	402218	653289	1.1475e+06	579169	739594	786079	855683	141421	996525	845835	14902.1	166480	2.1441e+06	2.38044e+06	2.16064e+06	2.20339e+06	5368.77	1.12124e+06	3.69667e+06	96447	41752.5	242543	3.75683e+06	3.5611e+06
ASTEI03825-PA	1	1	34.44	0.197292	2.67107	ZT12	ZT0	hypothetical protein|protein_coding|scaffold_00017:2080022-2081569:-1|gene:ASTEI03825	40627.4	28155.8	53556.8	52405.5	6629.26	39686.3	18634.8	66820.6	32691.7	13859.9	59516.1	253190	93219.7	39390.8	57577.5	90927.6	153777	146141	36040	48815.2	61395.6	42115.9	37215.8	163060	89370.4	82892.2	47867.9	61044.6	54300.5	23225.1	51050.2	21951.9	54933	23750.1	23445.2	109584	50840.3	1904.46	39686.3	35967.1	99403.3
ASTEI10165-PA	24	11	2148.13	0.19879	1.51695	ZT0	Pool	hypothetical protein|protein_coding|scaffold_00115:320815-321945:1|gene:ASTEI10165	1.58425e+09	1.08393e+09	8.80715e+08	9.17935e+08	2.20949e+09	1.01225e+09	7.25529e+08	8.45533e+08	1.08833e+09	1.51966e+09	1.07231e+09	9.76893e+08	1.24706e+09	7.42397e+08	1.88127e+09	1.16482e+09	1.14452e+09	8.82037e+08	1.08085e+09	8.46443e+08	9.96417e+08	9.82811e+08	8.9182e+08	1.08903e+09	9.23489e+08	1.24135e+09	8.64556e+08	8.36865e+08	9.65584e+08	8.80625e+08	8.73245e+08	8.77804e+08	8.8924e+08	9.26127e+08	9.0258e+08	1.80206e+09	8.9052e+08	6.34743e+08	1.01225e+09	1.40035e+09	1.25783e+09
ASTEI07496-PA	2	2	58.21	0.200454	1.3676	ZT12	ZT16	hypothetical protein|protein_coding|scaffold_00055:223891-225555:1|gene:ASTEI07496	4.52741e+06	4.15699e+06	3.54006e+06	3.12921e+06	4.16392e+06	3.34504e+06	2.72255e+06	3.40255e+06	3.58603e+06	4.14489e+06	4.02506e+06	3.16671e+06	4.12556e+06	3.01938e+06	6.27007e+06	3.53971e+06	4.18469e+06	3.05034e+06	3.07898e+06	2.44716e+06	3.74916e+06	2.67896e+06	2.76361e+06	3.07584e+06	2.65276e+06	4.64767e+06	3.17453e+06	2.33112e+06	3.49712e+06	3.38892e+06	3.40668e+06	3.33993e+06	3.17009e+06	2.64665e+06	3.4615e+06	7.24344e+06	3.03576e+06	1.19621e+06	3.34504e+06	5.25481e+06	5.06168e+06
ASTEI00788-PA	2	2	80.85	0.202115	1.41111	ZT0	ZT4	hypothetical protein|protein_coding|scaffold_00003:1705921-1706516:1|gene:ASTEI00788	2.99792e+07	2.07587e+07	2.92365e+07	1.91774e+07	4.57668e+07	2.15239e+07	1.72912e+07	1.7643e+07	2.57005e+07	3.5327e+07	1.90594e+07	2.58945e+07	2.68465e+07	2.24286e+07	3.60481e+07	2.59045e+07	3.04268e+07	1.92218e+07	3.00752e+07	2.00463e+07	2.02757e+07	2.78109e+07	2.59888e+07	2.42629e+07	2.234e+07	2.25061e+07	1.93086e+07	2.4007e+07	1.78625e+07	2.32548e+07	2.24095e+07	2.54585e+07	2.26907e+07	1.75253e+07	1.72857e+07	5.98218e+07	1.86046e+07	1.31479e+07	2.15239e+07	3.33739e+07	2.6246e+07
ASTEI08736-PA	8	8	467.74	0.203354	1.35124	Pool	ZT20	hypothetical protein|protein_coding|scaffold_00074:252751-256074:1|gene:ASTEI08736	7.4194e+07	7.13989e+07	7.40662e+07	5.25863e+07	8.86535e+07	6.17281e+07	6.58533e+07	7.30014e+07	6.80792e+07	8.30595e+07	6.60444e+07	6.18651e+07	7.40384e+07	7.30282e+07	1.10533e+08	6.70116e+07	6.50267e+07	5.59551e+07	6.37257e+07	6.48392e+07	6.71623e+07	6.76618e+07	5.81157e+07	8.27435e+07	5.31354e+07	7.94531e+07	5.57024e+07	5.28186e+07	5.78782e+07	8.18774e+07	8.1219e+07	8.14399e+07	7.86681e+07	4.33726e+07	5.94535e+07	1.51549e+08	5.10158e+07	2.54684e+07	6.17281e+07	1.27104e+08	1.08598e+08
ASTEI05247-PA	4	4	119.21	0.204025	1.3367	Pool	ZT20	hypothetical protein|protein_coding|scaffold_00029:1441199-1442614:1|gene:ASTEI05247	6.39955e+06	6.76442e+06	8.4853e+06	6.50109e+06	9.6611e+06	6.05919e+06	7.51987e+06	8.65281e+06	6.04201e+06	8.37131e+06	7.73781e+06	6.92546e+06	7.51056e+06	8.56926e+06	1.20095e+07	6.01865e+06	6.66012e+06	6.33888e+06	7.15824e+06	6.68839e+06	6.60304e+06	7.48174e+06	6.26354e+06	8.75715e+06	5.4508e+06	8.24122e+06	6.17606e+06	4.90515e+06	5.29419e+06	8.46871e+06	7.86949e+06	7.84991e+06	7.96469e+06	3.74107e+06	5.63271e+06	1.73621e+07	6.30693e+06	2.77545e+06	6.05919e+06	1.45141e+07	1.2872e+07
ASTEI11463-PA	2	2	176.63	0.204063	1.45169	ZT12	ZT4	hypothetical protein|protein_coding|scaffold_02739:1381-1770:-1|gene:ASTEI11463	1.85608e+07	1.2527e+07	1.09105e+07	8.14755e+06	2.27988e+07	1.12014e+07	9.14874e+06	1.01722e+07	1.06603e+07	1.69512e+07	1.36573e+07	1.11767e+07	1.38213e+07	9.37677e+06	2.29384e+07	1.36454e+07	1.42584e+07	1.03288e+07	1.35593e+07	9.45953e+06	1.12893e+07	1.06686e+07	1.26122e+07	1.14708e+07	1.13426e+07	1.32348e+07	7.97247e+06	9.9847e+06	1.062e+07	1.12871e+07	1.11058e+07	1.15304e+07	1.10747e+07	1.08503e+07	1.04311e+07	2.23244e+07	7.90422e+06	6.54967e+06	1.12014e+07	1.7658e+07	1.51323e+07
ASTEI07098-PA	1	1	32.95	0.206681	1.73502	ZT0	Pool	hypothetical protein|protein_coding|scaffold_00049:229592-231265:-1|gene:ASTEI07098	309481	173136	236105	220592	599460	207712	184867	214351	278542	337363	215647	218483	285335	132934	379760	288357	247891	236257	261531	220932	224354	272087	181667	222115	268021	263300	185360	222357	193368	179137	168548	207119	154710	180917	144170	483103	214004	172213	207712	356812	318872
ASTEI04543-PA	1	1	77.02	0.20875	1.33809	ZT0	ZT16	hypothetical protein|protein_coding|scaffold_00024:89412-107976:-1|gene:ASTEI04543	1.09819e+06	949402	820949	817246	1.72248e+06	911987	904932	826720	726618	940188	921456	921199	953949	703693	1.35835e+06	948263	928956	797745	836984	770453	965465	785057	720114	800687	776218	869019	780757	783999	912976	891611	790230	831389	799576	641985	790563	1.67977e+06	792838	494834	911987	1.74661e+06	1.22984e+06
ASTEI09055-PA	8	1	560.88	0.210001	1.38896	ZT12	ZT4	hypothetical protein|protein_coding|scaffold_00081:631912-644715:-1|gene:ASTEI09055	2.87304e+06	2.85255e+06	3.22924e+06	2.02027e+06	3.31883e+06	2.36975e+06	2.1051e+06	2.34504e+06	2.33813e+06	3.52275e+06	2.7146e+06	3.10084e+06	3.15877e+06	2.70576e+06	4.58594e+06	3.18856e+06	3.35546e+06	2.21161e+06	2.5586e+06	2.49786e+06	2.86204e+06	2.62716e+06	2.3576e+06	3.25326e+06	2.59428e+06	3.62816e+06	2.60699e+06	2.48509e+06	2.34831e+06	2.93697e+06	2.62354e+06	2.51701e+06	2.73384e+06	1.67953e+06	2.37531e+06	6.60745e+06	1.95993e+06	953437	2.36975e+06	4.06307e+06	3.48852e+06
ASTEI03534-PA	3	3	255.18	0.210075	1.2753	ZT12	ZT20	hypothetical protein|protein_coding|scaffold_00015:1323147-1327590:-1|gene:ASTEI03534	2.5672e+07	2.30852e+07	2.99071e+07	1.99761e+07	2.51054e+07	2.17665e+07	2.3616e+07	1.98357e+07	2.17388e+07	2.98258e+07	2.37267e+07	2.12849e+07	2.66798e+07	2.50631e+07	4.17259e+07	2.52118e+07	2.33559e+07	2.32047e+07	2.291e+07	2.19378e+07	2.18405e+07	2.96263e+07	2.09316e+07	2.61885e+07	2.5248e+07	2.43502e+07	1.93765e+07	2.00965e+07	1.78909e+07	2.59079e+07	2.555e+07	2.70146e+07	2.69582e+07	1.50074e+07	1.9223e+07	6.11939e+07	1.93795e+07	7.2123e+06	2.17665e+07	4.55813e+07	2.95079e+07
ASTEI09205-PA	3	3	118.54	0.21018	1.32629	ZT12	ZT4	hypothetical protein|protein_coding|scaffold_00085:170869-172729:-1|gene:ASTEI09205	2.01709e+07	1.90455e+07	1.44177e+07	1.48414e+07	2.35964e+07	1.62328e+07	1.42765e+07	1.57004e+07	1.57722e+07	2.12227e+07	1.91038e+07	1.78396e+07	1.98427e+07	1.76953e+07	2.85702e+07	1.89734e+07	2.25539e+07	1.53271e+07	1.73329e+07	1.50295e+07	1.81354e+07	1.56419e+07	1.59199e+07	2.05369e+07	1.61793e+07	2.12358e+07	1.59546e+07	1.29397e+07	1.65656e+07	1.70887e+07	1.69266e+07	1.70328e+07	1.80665e+07	1.17916e+07	1.58591e+07	2.95006e+07	1.43982e+07	6.77879e+06	1.62328e+07	2.75552e+07	2.33561e+07
ASTEI00898-PA	6	5	225.73	0.212658	1.37748	Pool	ZT0	hypothetical protein|protein_coding|scaffold_00003:3627037-3632823:1|gene:ASTEI00898	1.38958e+07	1.56735e+07	1.96018e+07	1.36632e+07	8.47777e+06	1.45301e+07	1.93473e+07	1.97326e+07	1.48473e+07	1.55279e+07	1.4069e+07	1.67308e+07	1.36287e+07	2.23181e+07	1.85673e+07	1.51875e+07	1.70566e+07	1.36071e+07	1.36451e+07	1.35594e+07	1.61488e+07	1.35298e+07	1.52176e+07	2.29941e+07	1.2255e+07	1.6333e+07	1.39709e+07	1.33417e+07	1.7783e+07	1.96301e+07	1.99934e+07	1.90987e+07	1.98627e+07	8.12325e+06	1.30512e+07	4.01079e+07	1.32551e+07	2.4355e+06	1.45301e+07	3.73422e+07	2.93546e+07
ASTEI09967-PA	2	1	64.29	0.212831	1.66027	ZT0	ZT4	hypothetical protein|protein_coding|scaffold_00107:455519-463154:-1|gene:ASTEI09967	1.77826e+07	1.20187e+07	1.05877e+07	1.04321e+07	3.17062e+07	1.08925e+07	7.84164e+06	8.76302e+06	1.22686e+07	1.74868e+07	9.89467e+06	1.19196e+07	1.4772e+07	9.63241e+06	2.29699e+07	1.32899e+07	1.30061e+07	1.08261e+07	1.22362e+07	9.38085e+06	1.15576e+07	1.16271e+07	1.02231e+07	1.46458e+07	1.1677e+07	1.31067e+07	8.86148e+06	1.19369e+07	1.09757e+07	9.94996e+06	1.11369e+07	1.01478e+07	1.07138e+07	1.03954e+07	1.0008e+07	2.16639e+07	1.01206e+07	9.10858e+06	1.08925e+07	1.51352e+07	1.3036e+07
ASTEI05512-PA	2	2	50.33	0.213324	1.74172	ZT0	ZT16	hypothetical protein|protein_coding|scaffold_00031:1108691-1111657:1|gene:ASTEI05512	2.06651e+06	1.33674e+06	495393	992127	1.75561e+06	889425	871030	898312	1.00431e+06	1.12687e+06	1.13989e+06	522813	1.27415e+06	858666	1.95775e+06	1.0871e+06	978339	1.11957e+06	934644	763252	1.18654e+06	767204	612244	486741	767590	982060	618032	650138	1.03952e+06	923716	947607	940524	949553	1.20805e+06	1.1131e+06	1.01364e+06	962496	504354	889425	1.68118e+06	1.33634e+06
ASTEI07070-PA	1	1	25.4	0.213792	2.25126	ZT0	ZT16	hypothetical protein|protein_coding|scaffold_00048:223817-226894:-1|gene:ASTEI07070	2.64885e+07	2.1602e+07	1.40449e+07	4.09483e+07	8.21137e+07	2.34775e+07	2.55078e+07	2.24281e+07	1.98709e+07	2.44543e+07	1.70514e+07	1.38771e+07	1.97172e+07	2.86763e+07	3.39675e+07	2.72473e+07	1.7476e+07	2.94271e+07	1.5774e+07	1.62463e+07	1.91187e+07	1.75878e+07	1.3999e+07	1.53121e+07	2.89554e+07	1.8904e+07	1.3765e+07	1.73344e+07	2.91033e+07	1.91112e+07	2.14259e+07	2.17296e+07	2.10365e+07	1.54847e+07	1.79879e+07	2.87377e+07	3.97253e+07	2.35897e+07	2.34775e+07	4.92327e+07	3.33643e+07
ASTEI11186-PA	1	1	26.07	0.216216	2.03709	ZT0	Pool	hypothetical protein|protein_coding|scaffold_00606:290-5323:1|gene:ASTEI11186	397809	176594	176865	245838	798830	248996	88730.4	106272	298557	395227	231576	244839	302903	203370	427690	253783	192141	233643	211856	242864	185177	313758	214695	201039	286360	183285	171890	253307	183340	165357	176411	166721	196805	232553	147049	361889	238496	229489	248996	171259	158092
ASTEI09695-PA	1	1	32.56	0.216266	1.67317	ZT12	ZT4	hypothetical protein|protein_coding|scaffold_00101:126859-127849:-1|gene:ASTEI09695	4.85807e+06	3.58712e+06	1.8943e+06	1.85803e+06	5.88086e+06	2.36426e+06	1.8082e+06	1.90906e+06	2.74007e+06	5.13925e+06	3.4255e+06	2.35668e+06	3.61772e+06	2.32126e+06	6.74318e+06	3.60208e+06	3.3058e+06	2.14092e+06	2.65806e+06	1.8145e+06	2.97675e+06	2.4117e+06	2.11157e+06	2.75133e+06	2.8193e+06	3.34726e+06	1.97231e+06	1.92418e+06	2.51202e+06	2.47973e+06	2.26279e+06	2.34976e+06	2.34248e+06	2.83995e+06	2.98698e+06	3.87599e+06	1.80254e+06	1.68946e+06	2.36426e+06	3.49001e+06	2.83994e+06
ASTEI04438-PA	4	4	190.55	0.217171	1.33034	ZT0	ZT20	hypothetical protein|protein_coding|scaffold_00023:558570-561089:1|gene:ASTEI04438	9.95502e+06	8.14057e+06	8.16231e+06	7.00418e+06	1.0908e+07	7.7724e+06	5.7958e+06	6.86812e+06	7.60605e+06	1.14326e+07	7.35257e+06	8.07076e+06	7.62295e+06	5.48075e+06	1.29421e+07	6.98236e+06	8.82137e+06	6.89207e+06	6.40974e+06	6.44697e+06	6.79056e+06	7.10498e+06	5.98979e+06	7.29899e+06	7.50057e+06	7.89771e+06	6.00848e+06	5.02541e+06	6.77003e+06	7.80192e+06	7.82632e+06	8.05549e+06	7.14498e+06	5.81954e+06	6.77861e+06	1.67012e+07	6.79499e+06	3.13366e+06	7.7724e+06	1.11865e+07	1.02171e+07
ASTEI09235-PA	6	6	257.89	0.217904	1.4755	ZT0	ZT20	hypothetical protein|protein_coding|scaffold_00085:704830-715625:1|gene:ASTEI09235	2.90423e+07	2.20595e+07	1.88463e+07	2.06039e+07	5.22575e+07	2.03339e+07	1.87701e+07	2.05305e+07	2.62222e+07	3.25862e+07	2.02248e+07	1.7758e+07	2.82943e+07	2.28056e+07	3.60401e+07	2.37559e+07	2.00027e+07	2.42097e+07	2.41629e+07	1.73516e+07	2.27847e+07	2.06615e+07	1.92724e+07	1.97197e+07	2.23197e+07	2.29163e+07	1.63036e+07	1.85169e+07	1.67307e+07	2.04047e+07	1.82428e+07	2.11718e+07	2.16943e+07	1.69776e+07	1.83688e+07	3.85621e+07	1.99886e+07	1.50126e+07	2.03339e+07	3.62282e+07	3.05414e+07
ASTEI01211-PA	1	1	81.34	0.218801	1.54483	ZT8	ZT4	hypothetical protein|protein_coding|scaffold_00004:4228995-4229470:1|gene:ASTEI01211	3.74205e+07	4.27745e+07	3.03437e+07	2.1331e+07	3.62471e+07	2.73758e+07	2.77212e+07	2.83409e+07	2.59119e+07	5.30611e+07	4.38958e+07	3.26086e+07	5.23125e+07	2.92805e+07	7.95949e+07	2.68852e+07	2.82636e+07	2.56702e+07	3.97172e+07	2.81687e+07	2.74099e+07	3.72093e+07	2.48385e+07	3.5848e+07	3.13103e+07	4.31323e+07	2.76972e+07	1.67314e+07	1.84424e+07	3.56373e+07	3.65174e+07	3.42349e+07	3.57311e+07	2.18754e+07	3.56181e+07	6.20873e+07	2.06939e+07	1.04131e+07	2.73758e+07	5.35048e+07	4.21603e+07
ASTEI09052-PA	1	1	36.93	0.219439	1.59212	Pool	ZT0	hypothetical protein|protein_coding|scaffold_00081:410891-416668:1|gene:ASTEI09052	168968	213000	178790	119312	113460	150250	293301	270497	206489	235578	239942	245901	98422.2	307535	257797	237736	183652	152672	178474	177351	243015	252758	190709	367113	145498	258469	181311	186533	229428	255452	218569	239283	297416	98775.9	177364	365829	115749	32595	150250	566102	402396
ASTEI04740-PA	2	2	81.04	0.21945	1.37408	Pool	ZT20	hypothetical protein|protein_coding|scaffold_00025:822504-824237:-1|gene:ASTEI04740	9.92109e+06	1.03437e+07	1.10061e+07	8.44189e+06	4.46963e+06	8.73481e+06	1.06959e+07	1.12004e+07	8.39133e+06	9.16204e+06	9.19963e+06	8.14975e+06	1.01141e+07	1.21633e+07	1.36872e+07	9.43487e+06	1.06263e+07	9.12977e+06	9.05097e+06	7.40519e+06	8.14232e+06	8.88446e+06	7.30688e+06	1.22309e+07	7.01617e+06	9.79726e+06	7.89459e+06	6.48604e+06	8.33933e+06	1.05211e+07	1.16975e+07	1.08972e+07	1.03418e+07	5.79971e+06	8.61317e+06	2.252e+07	8.18976e+06	1.28404e+06	8.73481e+06	2.06443e+07	1.66618e+07
ASTEI09120-PA	2	2	81.9	0.221965	2.83818	ZT12	ZT16	hypothetical protein|protein_coding|scaffold_00083:612993-616238:1|gene:ASTEI09120	446751	376827	154794	409541	762330	291585	269026	358673	315437	433917	451106	256212	374843	14408.9	878176	426351	392297	414379	234982	172023	330897	176182	144966	2582.35	378146	433553	174169	232655	316654	309755	271676	272205	269452	261163	313782	316730	397309	219003	291585	519249	533567
ASTEI08690-PA	13	11	903.13	0.222701	1.25801	ZT12	ZT20	hypothetical protein|protein_coding|scaffold_00073:444131-445972:-1|gene:ASTEI08690	2.9037e+08	2.87712e+08	3.04338e+08	2.48999e+08	3.69622e+08	2.66562e+08	2.61991e+08	2.69138e+08	2.70731e+08	3.42976e+08	2.70427e+08	2.4747e+08	3.18736e+08	3.18983e+08	4.69442e+08	3.12142e+08	3.02251e+08	2.56129e+08	2.78285e+08	2.29713e+08	2.85181e+08	2.90631e+08	2.51681e+08	3.16172e+08	2.52617e+08	3.17753e+08	2.28926e+08	2.20744e+08	2.66313e+08	3.0425e+08	3.0587e+08	3.06151e+08	3.05266e+08	1.69745e+08	2.39577e+08	6.22717e+08	2.41562e+08	1.06185e+08	2.66562e+08	5.05671e+08	4.00373e+08
ASTEI05807-PA	1	1	29.91	0.22386	1.55603	ZT0	ZT4	hypothetical protein|protein_coding|scaffold_00033:1836167-1839033:-1|gene:ASTEI05807	1.19259e+06	713460	831113	910255	2.0546e+06	856992	540186	582574	951831	1.24032e+06	914613	749838	924330	624597	1.68565e+06	893391	873723	808238	815796	826473	874772	750604	713315	671710	852902	797306	700618	823228	745188	781557	721298	825430	847781	697170	594095	1.70057e+06	883069	590247	856992	1.04262e+06	866645
ASTEI06702-PA	2	2	65.16	0.224046	1.7151	ZT0	Pool	hypothetical protein|protein_coding|scaffold_00043:691661-694745:-1|gene:ASTEI06702	3.23097e+07	2.2792e+07	1.84498e+07	1.76726e+07	5.84225e+07	2.09986e+07	1.7167e+07	1.52761e+07	2.61444e+07	3.17746e+07	1.88002e+07	1.80261e+07	2.52551e+07	1.54654e+07	3.40006e+07	2.56442e+07	1.85145e+07	2.10926e+07	2.28033e+07	1.62806e+07	2.12561e+07	1.80894e+07	1.90102e+07	1.77519e+07	2.31397e+07	2.05556e+07	1.46618e+07	2.21067e+07	1.26527e+07	1.91622e+07	1.10949e+07	2.10091e+07	1.85356e+07	1.88877e+07	1.89788e+07	3.77507e+07	1.71448e+07	1.67837e+07	2.09986e+07	3.31341e+07	2.27249e+07
ASTEI06551-PA	7	7	435.87	0.224202	1.19648	ZT12	ZT20	hypothetical protein|protein_coding|scaffold_00041:1363319-1365864:-1|gene:ASTEI06551	2.88001e+07	2.39046e+07	3.16999e+07	2.46797e+07	3.09088e+07	2.59286e+07	2.51965e+07	2.52658e+07	2.57118e+07	3.66227e+07	2.42251e+07	2.45104e+07	2.44895e+07	2.14515e+07	3.59022e+07	2.49961e+07	2.89597e+07	2.59756e+07	2.58875e+07	2.50189e+07	2.43214e+07	2.52707e+07	2.47869e+07	2.44814e+07	2.52276e+07	2.46716e+07	2.39665e+07	2.26452e+07	2.19375e+07	2.83726e+07	2.52175e+07	2.83172e+07	2.6791e+07	1.6836e+07	1.99052e+07	6.48622e+07	2.39426e+07	8.8795e+06	2.59286e+07	4.8632e+07	3.75857e+07
ASTEI04359-PA	6	6	343.53	0.225305	1.2602	ZT12	ZT20	hypothetical protein|protein_coding|scaffold_00022:1338323-1347819:1|gene:ASTEI04359	4.88076e+07	4.09766e+07	4.87135e+07	3.19451e+07	4.66126e+07	3.59608e+07	3.49531e+07	3.94433e+07	3.66276e+07	5.46521e+07	3.70456e+07	3.76038e+07	4.09375e+07	4.01278e+07	6.44674e+07	3.86206e+07	4.62119e+07	3.28526e+07	3.64198e+07	3.89959e+07	4.10763e+07	3.94189e+07	3.41601e+07	4.30661e+07	3.04772e+07	4.04419e+07	3.5373e+07	3.06033e+07	3.65469e+07	4.30877e+07	4.12863e+07	4.46468e+07	4.16406e+07	2.85321e+07	3.4121e+07	9.96743e+07	3.0991e+07	1.33909e+07	3.59608e+07	6.74631e+07	5.86765e+07
ASTEI01004-PA	1	1	36.91	0.225483	1.52812	ZT8	ZT0	hypothetical protein|protein_coding|scaffold_00004:69055-72426:1|gene:ASTEI01004	2.62201e+06	2.89388e+06	3.94594e+06	2.75731e+06	411474	3.08134e+06	2.92095e+06	3.26397e+06	3.2591e+06	3.10427e+06	3.23135e+06	3.78715e+06	3.74621e+06	5.43217e+06	4.15506e+06	3.25426e+06	3.56381e+06	3.25771e+06	3.01943e+06	3.00517e+06	2.99674e+06	3.64793e+06	2.98442e+06	3.58053e+06	2.84958e+06	3.28712e+06	3.20049e+06	2.93972e+06	2.99603e+06	3.6475e+06	3.34512e+06	3.34142e+06	3.69412e+06	1.53278e+06	2.40972e+06	8.07393e+06	2.67496e+06	118209	3.08134e+06	5.63774e+06	4.85553e+06
ASTEI04504-PA	2	2	58.96	0.227314	1.74118	Pool	ZT0	hypothetical protein|protein_coding|scaffold_00023:1611912-1615454:1|gene:ASTEI04504	227437	289648	402418	80640.4	100508	173107	318232	513349	176640	291862	310914	377511	312020	467522	412460	204858	341557	190295	248126	336475	287218	277054	211384	180543	130746	421411	421613	145031	187211	439846	366876	348753	377668	132956	241189	823402	78232	28874	173107	614221	763664
ASTEI08573-PA	2	2	94.25	0.227552	1.64303	ZT0	Pool	hypothetical protein|protein_coding|scaffold_00071:336434-336926:-1|gene:ASTEI08573	2.60828e+07	1.64176e+07	1.47327e+07	1.20129e+07	3.50699e+07	1.39509e+07	1.18361e+07	1.24334e+07	1.38208e+07	2.09832e+07	1.68754e+07	1.01656e+07	1.80208e+07	1.15673e+07	2.90794e+07	1.67269e+07	1.30296e+07	1.35396e+07	1.28726e+07	1.35557e+07	1.82043e+07	1.22778e+07	1.20834e+07	1.09316e+07	1.29405e+07	1.75402e+07	1.1568e+07	1.24712e+07	1.42059e+07	1.17266e+07	1.19773e+07	1.2693e+07	1.4395e+07	1.52476e+07	1.36708e+07	3.01452e+07	1.16542e+07	1.00749e+07	1.39509e+07	2.2845e+07	1.84961e+07
ASTEI03744-PA	1	1	23.08	0.228574	1.35424	ZT0	ZT4	hypothetical protein|protein_coding|scaffold_00017:405166-406192:-1|gene:ASTEI03744	8.69829e+06	6.84959e+06	7.45818e+06	5.73897e+06	1.03231e+07	6.45079e+06	5.08527e+06	4.99506e+06	6.54798e+06	9.84272e+06	6.47452e+06	7.36992e+06	8.10877e+06	5.68309e+06	1.08739e+07	7.86454e+06	6.05913e+06	6.12753e+06	7.08176e+06	6.50067e+06	6.89998e+06	8.32656e+06	7.28092e+06	7.42049e+06	6.83511e+06	7.14057e+06	5.61559e+06	6.81206e+06	6.55747e+06	6.65823e+06	6.44385e+06	7.56944e+06	7.69945e+06	5.08487e+06	5.70362e+06	1.52604e+07	5.56757e+06	2.96564e+06	6.45079e+06	9.81511e+06	7.43072e+06
ASTEI10608-PA	2	2	67.67	0.228755	1.5886	ZT0	ZT16	hypothetical protein|protein_coding|scaffold_00142:222452-224414:-1|gene:ASTEI10608	4.07254e+06	4.26214e+06	5.26405e+06	2.97118e+06	4.57679e+06	3.83964e+06	3.23546e+06	5.2882e+06	3.7497e+06	5.10164e+06	4.00807e+06	4.29643e+06	3.64636e+06	2.03747e+06	6.69771e+06	3.66174e+06	4.74474e+06	2.46354e+06	2.6186e+06	2.81155e+06	3.27879e+06	2.57637e+06	3.1228e+06	1.522e+06	2.8318e+06	4.66646e+06	4.3894e+06	3.12378e+06	2.81831e+06	3.40823e+06	3.41529e+06	3.59486e+06	3.46549e+06	2.38074e+06	3.54907e+06	1.07709e+07	2.88244e+06	1.31483e+06	3.83964e+06	6.24478e+06	7.86681e+06
ASTEI10106-PA	1	1	58.64	0.229022	1.783	Pool	ZT20	hypothetical protein|protein_coding|scaffold_00112:256255-257171:1|gene:ASTEI10106	196124	404166	872376	219201	13459	381512	410966	455701	324053	338042	360816	543975	426913	444192	479212	324422	457180	200922	383601	469192	441244	367562	494632	906439	175374	515242	267627	183426	414900	532575	574501	529060	584156	114651	336547	1.785e+06	212654	3866.52	381512	793208	677907
ASTEI02598-PA	7	7	515.94	0.231738	1.48224	Pool	ZT0	hypothetical protein|protein_coding|scaffold_00010:1243092-1244972:1|gene:ASTEI02598	8.65559e+07	1.03398e+08	1.63758e+08	7.29405e+07	3.88684e+07	9.43174e+07	1.28558e+08	1.23057e+08	8.66789e+07	1.05339e+08	1.07531e+08	1.18511e+08	1.13415e+08	1.42625e+08	1.57323e+08	9.84702e+07	1.3376e+08	8.76942e+07	1.01429e+08	9.68271e+07	1.10126e+08	1.16841e+08	9.56752e+07	1.89545e+08	7.25973e+07	1.33175e+08	1.16754e+08	8.00439e+07	9.31849e+07	1.39938e+08	1.36907e+08	1.35346e+08	1.39821e+08	5.05991e+07	8.60994e+07	3.35071e+08	7.07621e+07	1.11661e+07	9.43174e+07	2.48131e+08	1.83062e+08
ASTEI00584-PA	6	6	263.12	0.23259	1.4802	ZT0	ZT16	hypothetical protein|protein_coding|scaffold_00002:4057151-4058672:-1|gene:ASTEI00584	7.20135e+07	5.47102e+07	3.88941e+07	4.40593e+07	1.12046e+08	4.91882e+07	4.2645e+07	4.4106e+07	5.19908e+07	7.58255e+07	5.54727e+07	4.73611e+07	6.61515e+07	3.85222e+07	1.06477e+08	5.68757e+07	5.26825e+07	4.9143e+07	5.15991e+07	3.60826e+07	4.45119e+07	4.42256e+07	4.53555e+07	4.7175e+07	5.05247e+07	6.33158e+07	3.79907e+07	3.99572e+07	4.00628e+07	4.76835e+07	4.4165e+07	4.74242e+07	4.69034e+07	4.20979e+07	4.55569e+07	7.95826e+07	4.27435e+07	3.21887e+07	4.91882e+07	8.23094e+07	6.56126e+07
ASTEI03702-PA	1	1	21.42	0.232878	2.13471	ZT12	ZT16	hypothetical protein|protein_coding|scaffold_00016:2375468-2377836:1|gene:ASTEI03702	5.22194e+06	4.52189e+06	2.05676e+06	3.71685e+06	1.4375e+07	3.44939e+06	2.79015e+06	4.40841e+06	4.80417e+06	3.66969e+06	7.30209e+06	5.93634e+06	8.1457e+06	2.4849e+06	8.8384e+06	9.18936e+06	6.76631e+06	5.93043e+06	4.12533e+06	3.11749e+06	904658	3.24233e+06	5.14132e+06	3.91955e+06	6.7322e+06	8.5198e+06	3.88685e+06	5.37114e+06	1.89041e+06	3.4662e+06	3.72892e+06	3.30178e+06	3.70343e+06	3.05266e+06	3.76536e+06	4.2084e+06	3.60584e+06	4.12967e+06	3.44939e+06	5.38528e+06	6.55801e+06
ASTEI09193-PA	2	2	76.08	0.233365	1.47739	ZT0	ZT16	hypothetical protein|protein_coding|scaffold_00085:33219-34355:1|gene:ASTEI09193	1.77423e+07	1.22633e+07	1.3908e+07	9.1214e+06	2.26412e+07	1.13718e+07	8.82147e+06	1.02239e+07	1.08662e+07	1.54626e+07	1.14067e+07	1.07722e+07	1.18563e+07	6.63995e+06	1.88423e+07	1.10067e+07	1.36077e+07	8.85376e+06	9.71122e+06	9.40346e+06	1.19823e+07	9.91461e+06	9.8337e+06	1.00887e+07	9.67941e+06	1.28042e+07	1.09541e+07	9.68282e+06	9.93844e+06	1.08128e+07	1.06304e+07	1.01661e+07	1.03363e+07	1.03719e+07	1.02116e+07	2.84576e+07	8.84898e+06	6.50438e+06	1.13718e+07	1.70264e+07	1.52091e+07
ASTEI01083-PA	1	1	24.21	0.233942	1.48717	ZT0	Pool	hypothetical protein|protein_coding|scaffold_00004:1559782-1564548:-1|gene:ASTEI01083	2.52922e+07	1.90517e+07	1.18796e+07	1.90102e+07	3.24437e+07	1.81656e+07	9.77371e+06	1.14548e+07	2.20335e+07	2.13358e+07	2.01133e+07	1.72822e+07	2.19368e+07	1.23746e+07	1.89149e+07	2.25762e+07	1.7696e+07	1.61456e+07	1.76712e+07	2.00945e+07	1.91351e+07	1.91882e+07	1.75621e+07	1.64321e+07	1.88176e+07	2.06065e+07	1.46412e+07	2.21947e+07	2.16626e+07	1.42681e+07	1.46932e+07	1.37924e+07	1.51696e+07	1.47854e+07	1.58642e+07	2.43072e+07	1.84425e+07	9.32045e+06	1.81656e+07	1.88643e+07	1.70404e+07
ASTEI04258-PA	1	1	27.57	0.234513	1.71575	ZT0	Pool	hypothetical protein|protein_coding|scaffold_00021:1967292-1968245:-1|gene:ASTEI04258	1.26832e+06	693985	626897	978867	2.03918e+06	947016	719756	406636	915861	1.32648e+06	692519	815742	916490	757259	1.91599e+06	879048	723878	899054	936696	954791	839551	862049	679908	730746	857512	657191	600268	760194	891888	672214	708491	545657	688117	741440	577878	1.28272e+06	949632	585817	947016	1.38921e+06	604918
ASTEI10368-PA	1	1	62.79	0.234631	6.58235	Pool	ZT0	hypothetical protein|protein_coding|scaffold_00127:283504-293639:-1|gene:ASTEI10368	33633.5	34574.5	79054.1	26459.7	0	26288.9	168620	338111	43887.2	39260.8	89508.7	87813.9	46975.4	8709.69	80438.5	14921	22723.2	53034.8	49072.9	55279.2	29119	72670.8	83667.1	2247.58	24035.5	50318.8	60209	30055.9	40339.2	255358	229391	244674	185373	19661.6	28790	161755	25669.5	0	26288.9	325455	502979
ASTEI08882-PA	2	2	60.91	0.235686	1.65329	ZT12	Pool	hypothetical protein|protein_coding|scaffold_00077:543499-553156:-1|gene:ASTEI08882	1.05878e+06	795857	533992	645502	810813	639099	630532	738511	633735	721408	779673	747006	780562	213104	1.35041e+06	853854	1.02273e+06	727785	647743	292838	682682	486019	623429	814400	507851	804972	518720	594051	690384	526602	511244	629212	560029	618945	662707	1.09262e+06	626223	232931	639099	1.21699e+06	1.09862e+06
ASTEI02814-PA	2	2	127.14	0.235724	2.30487	ZT0	ZT16	hypothetical protein|protein_coding|scaffold_00011:1357060-1357565:1|gene:ASTEI02814	3.64558e+07	4.22504e+07	3.69597e+07	1.00075e+08	1.53039e+08	4.78776e+07	1.13256e+08	8.80595e+07	3.65603e+07	4.29473e+07	3.09862e+07	3.21741e+07	3.79403e+07	1.28419e+08	1.37049e+08	5.01992e+07	4.04835e+07	9.63859e+07	3.34273e+07	2.81019e+07	3.97844e+07	3.09464e+07	2.82174e+07	3.29501e+07	1.21207e+08	3.44317e+07	2.74032e+07	2.58366e+07	4.78592e+07	6.75659e+07	7.31205e+07	7.19143e+07	7.2314e+07	2.13115e+07	3.51818e+07	7.56245e+07	9.70859e+07	4.3965e+07	4.78776e+07	2.18597e+08	1.30999e+08
ASTEI02997-PA	3	2	176.46	0.235735	1.42399	Pool	ZT20	hypothetical protein|protein_coding|scaffold_00012:1348502-1349104:-1|gene:ASTEI02997	1.90608e+06	1.93285e+06	1.96364e+06	1.73885e+06	1.45308e+06	1.56944e+06	1.98298e+06	1.44698e+06	1.48985e+06	1.31211e+06	2.153e+06	1.33767e+06	2.21931e+06	3.09928e+06	2.50887e+06	2.22083e+06	2.02823e+06	1.34915e+06	2.40734e+06	1.53152e+06	1.93146e+06	1.70316e+06	1.62811e+06	3.12176e+06	1.46494e+06	1.89586e+06	1.25645e+06	1.46368e+06	1.58274e+06	2.15718e+06	1.96421e+06	2.40601e+06	2.20298e+06	1.11426e+06	1.60947e+06	4.01787e+06	1.68692e+06	417443	1.56944e+06	3.82737e+06	2.15255e+06
ASTEI05845-PA	4	4	153.57	0.235928	1.77418	ZT0	ZT16	hypothetical protein|protein_coding|scaffold_00034:1139249-1141451:1|gene:ASTEI05845	9.99889e+06	7.41352e+06	3.06736e+06	5.49279e+06	1.63416e+07	5.00673e+06	5.13557e+06	5.69256e+06	5.47827e+06	7.31793e+06	6.14022e+06	3.97278e+06	6.1882e+06	4.98018e+06	1.2081e+07	6.84907e+06	6.42946e+06	5.76614e+06	5.79797e+06	4.52375e+06	5.82899e+06	3.67758e+06	4.3189e+06	5.50072e+06	5.00319e+06	7.01035e+06	4.06956e+06	3.86738e+06	5.75922e+06	5.22677e+06	5.07018e+06	5.26455e+06	5.09623e+06	5.84519e+06	6.17321e+06	6.27622e+06	5.32874e+06	4.69462e+06	5.00673e+06	9.91219e+06	8.46834e+06
ASTEI07206-PA	3	2	128.86	0.236606	1.5471	ZT12	ZT4	hypothetical protein|protein_coding|scaffold_00050:1156703-1158640:1|gene:ASTEI07206	2.65225e+06	2.07705e+06	1.78492e+06	1.71627e+06	3.27501e+06	1.76398e+06	1.24997e+06	1.85456e+06	2.16239e+06	2.83753e+06	2.17828e+06	2.11473e+06	2.33642e+06	1.17769e+06	4.42377e+06	2.29958e+06	2.81752e+06	1.9192e+06	2.13686e+06	1.39165e+06	2.04955e+06	1.76092e+06	1.75787e+06	2.28634e+06	1.60868e+06	2.95e+06	1.58581e+06	1.24708e+06	1.92596e+06	1.63378e+06	2.06061e+06	1.81078e+06	1.76136e+06	1.55046e+06	1.72955e+06	3.65219e+06	1.66501e+06	940849	1.76398e+06	2.41258e+06	2.75888e+06
ASTEI07469-PA	14	14	878.98	0.237486	1.27638	Pool	ZT20	hypothetical protein|protein_coding|scaffold_00054:1248411-1250122:1|gene:ASTEI07469	1.65223e+08	1.73355e+08	1.87452e+08	1.26642e+08	2.0321e+08	1.52937e+08	1.79619e+08	1.88723e+08	1.48462e+08	2.12875e+08	1.71131e+08	1.65992e+08	1.72301e+08	1.65868e+08	2.27921e+08	1.53582e+08	1.82488e+08	1.43798e+08	1.6057e+08	1.66907e+08	1.581e+08	1.66002e+08	1.44412e+08	1.758e+08	1.35698e+08	2.00612e+08	1.53733e+08	1.18896e+08	1.35658e+08	1.89904e+08	1.79848e+08	1.96957e+08	1.93602e+08	9.65869e+07	1.44352e+08	3.83552e+08	1.2286e+08	5.83783e+07	1.52937e+08	3.46684e+08	2.80747e+08
ASTEI08527-PA	1	1	21.88	0.238047	2.25763	ZT12	ZT0	hypothetical protein|protein_coding|scaffold_00070:190191-190619:1|gene:ASTEI08527	190294	570445	100283	193497	45330.5	367980	222540	450997	292609	281834	515581	434694	64953.9	319916	659865	535809	396025	360372	530982	67608.4	677238	486626	551201	406236	234134	662594	419736	217068	528455	322376	389318	333165	312325	111243	475007	205192	187718	13022.6	367980	429525	670909
ASTEI09603-PA	1	1	21.81	0.24005	1.61031	ZT0	ZT12	hypothetical protein|protein_coding|scaffold_00098:71292-73146:1|gene:ASTEI09603	1.89829e+07	1.1488e+07	3.23048e+07	1.91799e+07	2.22691e+07	1.96744e+07	1.90368e+07	1.43794e+07	1.79804e+07	2.1172e+07	1.1684e+07	7.71325e+06	1.30439e+07	2.24357e+07	1.26531e+07	1.39562e+07	7.74647e+06	1.4703e+07	1.56648e+07	1.79617e+07	1.4799e+07	1.92585e+07	1.77469e+07	9.73428e+06	1.73946e+07	1.1197e+07	1.42766e+07	2.11476e+07	1.57456e+07	1.90479e+07	1.79982e+07	2.04464e+07	1.80549e+07	1.10971e+07	9.56602e+06	6.61e+07	1.86071e+07	6.39749e+06	1.96744e+07	3.67431e+07	2.13909e+07
ASTEI01907-PA	8	8	379.74	0.241273	1.27886	ZT4	ZT16	hypothetical protein|protein_coding|scaffold_00007:160876-161902:1|gene:ASTEI01907	6.70326e+07	5.69579e+07	7.31573e+07	5.75459e+07	5.42427e+07	5.50333e+07	7.53964e+07	8.17657e+07	5.14525e+07	5.48339e+07	5.68361e+07	6.20506e+07	5.25894e+07	7.07909e+07	9.55288e+07	5.45645e+07	6.93937e+07	5.88358e+07	4.55915e+07	4.80351e+07	5.81731e+07	4.28587e+07	4.40241e+07	6.46076e+07	4.452e+07	6.27039e+07	5.57514e+07	4.17657e+07	5.68633e+07	6.48125e+07	6.19772e+07	6.46801e+07	6.25639e+07	3.91861e+07	4.74286e+07	1.4969e+08	5.58272e+07	1.55829e+07	5.50333e+07	1.45523e+08	1.21636e+08
ASTEI10716-PA	1	1	32.03	0.243393	2.71213	ZT8	ZT0	hypothetical protein|protein_coding|scaffold_00154:56597-59068:-1|gene:ASTEI10716	55773.6	190028	239699	21208.4	15425.1	117534	167814	231657	126857	138422	451306	478199	265988	82181.6	133850	107574	268210	63199.6	175476	266881	53164.3	173840	239693	250007	36839.8	507547	363829	63374.4	65961.1	219144	194473	212233	203391	32604.3	158235	490457	20575	4431.35	117534	323899	344616
ASTEI05500-PA	1	1	25.48	0.243833	1.38795	ZT0	ZT8	hypothetical protein|protein_coding|scaffold_00031:946647-949016:-1|gene:ASTEI05500	2.26172e+06	1.69963e+06	3.44546e+06	3.00878e+06	3.51546e+06	2.84999e+06	2.22905e+06	1.32368e+06	2.81724e+06	2.6068e+06	1.93407e+06	2.02089e+06	2.00051e+06	1.47486e+06	1.50601e+06	2.1221e+06	1.54731e+06	2.2708e+06	2.66492e+06	3.42113e+06	2.73029e+06	3.34839e+06	2.20668e+06	2.04949e+06	2.8899e+06	1.80982e+06	2.2854e+06	4.19348e+06	2.74993e+06	2.32523e+06	2.36254e+06	2.2183e+06	2.35211e+06	1.32216e+06	1.41527e+06	7.04987e+06	2.91892e+06	1.00992e+06	2.84999e+06	4.30231e+06	1.96913e+06
ASTEI01972-PA	4	4	185.34	0.24759	1.41273	Pool	ZT20	hypothetical protein|protein_coding|scaffold_00007:1948100-1949308:-1|gene:ASTEI01972	1.13085e+07	1.69208e+07	1.32219e+07	1.64824e+07	6.69328e+06	1.44413e+07	2.22625e+07	2.18791e+07	1.08839e+07	1.40427e+07	1.31017e+07	1.38333e+07	1.51027e+07	2.46794e+07	1.88676e+07	1.15908e+07	1.37397e+07	1.86016e+07	1.15466e+07	1.27534e+07	1.32416e+07	1.05498e+07	1.02862e+07	1.73799e+07	1.7365e+07	1.55173e+07	1.0872e+07	7.91926e+06	1.15582e+07	1.78061e+07	1.64375e+07	1.8715e+07	1.85052e+07	6.61075e+06	1.40899e+07	2.70539e+07	1.59901e+07	1.92285e+06	1.44413e+07	4.2969e+07	3.25476e+07
ASTEI02774-PA	3	2	108.37	0.251149	1.38631	ZT12	ZT20	hypothetical protein|protein_coding|scaffold_00011:823547-830413:1|gene:ASTEI02774	6.4262e+06	4.95684e+06	3.57283e+06	4.29073e+06	3.18276e+06	3.67271e+06	3.79747e+06	4.27867e+06	4.27541e+06	5.6002e+06	4.29385e+06	3.72029e+06	4.60405e+06	3.08351e+06	6.97372e+06	4.41401e+06	5.00011e+06	4.20791e+06	3.24367e+06	2.95767e+06	4.3651e+06	3.74446e+06	2.9182e+06	3.75981e+06	3.42151e+06	4.74144e+06	2.77229e+06	2.40528e+06	3.85582e+06	3.79401e+06	3.67946e+06	3.50024e+06	4.01646e+06	3.75665e+06	4.12754e+06	7.31048e+06	4.16258e+06	914345	3.67271e+06	7.32951e+06	6.36501e+06
ASTEI08311-PA	44	44	3750.23	0.252148	1.34688	ZT12	ZT20	hypothetical protein|protein_coding|scaffold_00065:813838-824346:-1|gene:ASTEI08311	3.94163e+09	3.55649e+09	3.6997e+09	2.3796e+09	4.93061e+09	2.9722e+09	4.09715e+09	4.20397e+09	2.62645e+09	3.44397e+09	3.6846e+09	3.82062e+09	3.58807e+09	3.44172e+09	5.12623e+09	3.03521e+09	4.66799e+09	2.76368e+09	3.23049e+09	2.45123e+09	3.27042e+09	2.82047e+09	2.7046e+09	3.93275e+09	2.14193e+09	3.8741e+09	3.1334e+09	2.10775e+09	2.71855e+09	3.57485e+09	3.44112e+09	3.47257e+09	3.46881e+09	2.30421e+09	2.96147e+09	7.57008e+09	2.30853e+09	1.41647e+09	2.9722e+09	7.90793e+09	6.25389e+09
ASTEI01897-PA	1	1	49.72	0.252255	1.6839	Pool	ZT0	hypothetical protein|protein_coding|scaffold_00007:22232-24302:-1|gene:ASTEI01897	1.06233e+06	1.25848e+06	2.24605e+06	1.26637e+06	164150	1.37706e+06	1.67746e+06	1.87268e+06	1.10952e+06	1.33073e+06	1.28683e+06	1.40721e+06	1.29976e+06	2.82391e+06	1.95213e+06	1.45637e+06	1.8024e+06	1.26565e+06	1.21884e+06	1.3581e+06	1.23338e+06	1.51286e+06	1.39105e+06	2.37339e+06	966566	1.40843e+06	1.24619e+06	1.152e+06	1.4757e+06	1.89928e+06	2.15891e+06	2.00484e+06	2.01617e+06	621022	1.04793e+06	4.59572e+06	1.22855e+06	47157.1	1.37706e+06	3.23768e+06	2.78583e+06
ASTEI00055-PA	1	1	55.15	0.252633	16.006	Pool	ZT0	hypothetical protein|protein_coding|scaffold_00001:771212-772921:1|gene:ASTEI00055	3244.24	12378.9	0	4957.32	0	0	44940	0	0	0	36020	126280	15301.5	36661.6	54912.7	30211.2	90982.4	8078.54	0	0	23654.4	11140.3	30777.9	28204.7	0	0	31813.1	6779.75	30809.2	52292.2	40753.4	34200.9	136283	1896.53	10307.8	0	4809.26	0	0	86739	0
ASTEI10144-PA	10	10	527.18	0.253293	1.28902	ZT12	ZT20	hypothetical protein|protein_coding|scaffold_00114:290821-317398:-1|gene:ASTEI10144	7.32342e+07	6.93426e+07	8.25304e+07	4.95154e+07	5.73687e+07	5.98357e+07	6.38601e+07	6.67953e+07	5.61939e+07	7.32475e+07	6.78193e+07	7.21026e+07	7.5638e+07	7.08879e+07	1.06098e+08	6.74503e+07	8.17905e+07	5.16102e+07	6.38329e+07	5.36283e+07	7.35716e+07	6.07169e+07	5.58317e+07	7.38182e+07	4.42012e+07	6.95446e+07	5.98695e+07	5.5671e+07	5.83608e+07	7.00255e+07	6.7391e+07	7.23687e+07	6.72067e+07	4.28115e+07	5.77413e+07	1.68868e+08	4.80366e+07	1.64809e+07	5.98357e+07	1.23257e+08	9.93657e+07
ASTEI00886-PA	2	2	56.43	0.25483	1.61216	ZT12	ZT16	hypothetical protein|protein_coding|scaffold_00003:3468311-3492251:1|gene:ASTEI00886	9.19977e+06	6.78321e+06	4.95451e+06	6.28532e+06	1.13171e+07	6.30585e+06	4.70967e+06	6.05979e+06	6.64312e+06	1.12694e+07	7.52339e+06	6.10229e+06	7.36379e+06	2.63439e+06	1.24121e+07	8.05343e+06	1.09133e+07	7.64458e+06	7.18142e+06	4.89018e+06	7.71375e+06	5.98192e+06	5.71154e+06	4.36284e+06	6.16963e+06	8.61661e+06	4.91162e+06	5.35632e+06	7.81236e+06	6.26746e+06	6.94243e+06	5.66254e+06	6.84873e+06	5.37803e+06	5.64835e+06	1.01376e+07	6.0976e+06	3.25119e+06	6.30585e+06	9.09015e+06	9.01463e+06
ASTEI11406-PA	3	3	72.11	0.258101	1.40964	ZT0	ZT16	hypothetical protein|protein_coding|scaffold_01927:301-1696:1|gene:ASTEI11406	6.78003e+06	5.74039e+06	4.55806e+06	5.69027e+06	1.13427e+07	5.77961e+06	4.53072e+06	5.06852e+06	5.56944e+06	7.44917e+06	5.68963e+06	5.16021e+06	6.13459e+06	4.32518e+06	8.25554e+06	6.33641e+06	6.11985e+06	5.55257e+06	4.61024e+06	5.12637e+06	5.02389e+06	4.95679e+06	4.62443e+06	4.46722e+06	5.27845e+06	6.60284e+06	4.74312e+06	5.09586e+06	5.16001e+06	4.84587e+06	5.27341e+06	5.3341e+06	5.3342e+06	3.96349e+06	4.78e+06	9.32639e+06	5.52033e+06	3.25855e+06	5.77961e+06	8.74477e+06	7.54e+06
ASTEI09297-PA	1	1	20.81	0.259835	1.70929	ZT0	Pool	hypothetical protein|protein_coding|scaffold_00088:33180-48632:1|gene:ASTEI09297	1.62733e+06	1.26785e+06	921178	1.67078e+06	3.65603e+06	1.27766e+06	755734	762342	1.89472e+06	1.51658e+06	1.41782e+06	1.24165e+06	1.50557e+06	561229	1.44462e+06	1.98785e+06	1.30186e+06	1.62736e+06	1.29819e+06	1.18773e+06	1.26198e+06	1.38929e+06	1.35383e+06	754922	1.90399e+06	1.34659e+06	1.06877e+06	1.99703e+06	1.83006e+06	1.0732e+06	1.05275e+06	1.03612e+06	1.11722e+06	951312	1.05574e+06	1.88485e+06	1.62088e+06	1.05031e+06	1.27766e+06	1.45865e+06	1.13407e+06
ASTEI07950-PA	3	3	133.44	0.261158	1.39557	ZT0	ZT20	hypothetical protein|protein_coding|scaffold_00060:574836-578144:-1|gene:ASTEI07950	7.73408e+06	5.54961e+06	5.88573e+06	5.10587e+06	9.08075e+06	5.91729e+06	5.12715e+06	4.8919e+06	5.70475e+06	7.49167e+06	4.88716e+06	5.68354e+06	6.28776e+06	5.1686e+06	8.90045e+06	5.84406e+06	4.44078e+06	4.55708e+06	6.0224e+06	4.91929e+06	5.22498e+06	4.97579e+06	5.52618e+06	7.71285e+06	4.53607e+06	5.46519e+06	4.86216e+06	5.17487e+06	3.86305e+06	5.14582e+06	4.55627e+06	5.99755e+06	4.90685e+06	4.52122e+06	4.62113e+06	1.2043e+07	4.95338e+06	2.60873e+06	5.91729e+06	9.89594e+06	7.27726e+06
ASTEI07253-PA	1	1	71.14	0.261985	16.2302	ZT0	Pool	hypothetical protein|protein_coding|scaffold_00051:485027-485586:1|gene:ASTEI07253	575529	432135	48726.1	39406.6	2.0843e+06	287064	354557	454601	701182	343826	298365	643676	267832	10762.5	58985.7	245529	293555	382920	507383	5396.52	288752	16998.5	889575	193549	993537	418500	548660	650152	9448.08	39940.3	13162.5	68094.4	35552.5	336445	359837	99700.1	38229.7	598780	287064	684332	676271
ASTEI00830-PA	3	3	103.15	0.262622	1.55504	ZT0	ZT4	hypothetical protein|protein_coding|scaffold_00003:2657512-2658059:1|gene:ASTEI00830	1.19194e+07	9.33033e+06	6.64515e+06	6.72492e+06	2.24715e+07	7.67446e+06	6.45577e+06	6.47914e+06	8.76154e+06	1.34077e+07	8.46753e+06	8.2075e+06	9.86986e+06	6.5274e+06	1.48903e+07	9.92734e+06	8.57743e+06	8.21361e+06	9.63715e+06	6.60604e+06	8.69729e+06	7.7567e+06	8.15957e+06	8.32484e+06	9.85394e+06	8.63405e+06	6.37303e+06	7.69865e+06	6.96259e+06	7.76722e+06	6.34655e+06	7.99997e+06	7.48892e+06	6.9679e+06	7.76932e+06	1.35969e+07	6.52407e+06	6.45564e+06	7.67446e+06	1.24603e+07	9.63847e+06
ASTEI06290-PA	2	2	47.96	0.263236	1.47928	ZT12	ZT20	hypothetical protein|protein_coding|scaffold_00038:1425189-1436855:-1|gene:ASTEI06290	2.00988e+06	1.44122e+06	1.19223e+06	1.01963e+06	2.11259e+06	1.38042e+06	1.25397e+06	1.16053e+06	1.46904e+06	1.96913e+06	1.58916e+06	1.27532e+06	1.53098e+06	1.62848e+06	3.04013e+06	1.35947e+06	1.68396e+06	1.14359e+06	1.14246e+06	1.24301e+06	1.54638e+06	1.31861e+06	1.32231e+06	1.75174e+06	1.05369e+06	1.30121e+06	1.00585e+06	1.15072e+06	1.14642e+06	1.60033e+06	1.44268e+06	1.69094e+06	1.37544e+06	1.17494e+06	1.2001e+06	2.43946e+06	989180	606906	1.38042e+06	2.42029e+06	1.72643e+06
ASTEI10778-PA	1	1	108.31	0.263644	1.21188	Pool	ZT20	hypothetical protein|protein_coding|scaffold_00162:120976-123167:1|gene:ASTEI10778	1.85226e+07	1.94102e+07	2.28763e+07	1.65661e+07	1.50626e+07	1.70662e+07	1.86814e+07	1.77821e+07	1.5354e+07	1.81613e+07	1.72774e+07	1.75392e+07	1.76157e+07	1.75019e+07	2.09992e+07	1.70037e+07	2.38439e+07	1.58867e+07	1.6211e+07	1.58546e+07	1.60833e+07	1.50014e+07	1.68649e+07	2.12043e+07	1.32529e+07	1.92828e+07	1.56558e+07	1.42346e+07	1.62945e+07	1.8844e+07	1.82595e+07	1.9867e+07	1.93496e+07	1.0828e+07	1.61628e+07	4.68081e+07	1.60713e+07	4.32721e+06	1.70662e+07	3.6057e+07	2.64529e+07
ASTEI07395-PA	4	4	249.18	0.267788	1.21536	ZT12	ZT4	hypothetical protein|protein_coding|scaffold_00054:165988-167218:1|gene:ASTEI07395	5.60134e+07	4.92069e+07	4.28158e+07	4.48456e+07	5.46661e+07	4.13697e+07	3.83034e+07	3.75541e+07	4.80514e+07	6.45506e+07	4.40299e+07	3.77473e+07	5.53176e+07	4.87573e+07	7.09729e+07	5.00775e+07	3.8993e+07	4.31593e+07	4.78884e+07	4.4913e+07	4.97786e+07	5.35817e+07	4.36136e+07	4.8352e+07	4.39299e+07	4.48245e+07	3.78085e+07	3.96991e+07	4.46079e+07	4.59984e+07	4.78882e+07	4.70338e+07	4.84876e+07	3.27445e+07	4.09743e+07	8.7607e+07	4.35063e+07	1.57045e+07	4.13697e+07	7.39296e+07	5.5866e+07
ASTEI08079-PA	2	2	63.65	0.267845	1.66625	ZT16	ZT0	hypothetical protein|protein_coding|scaffold_00062:9768-22074:-1|gene:ASTEI08079	570370	875887	620305	426239	217284	689792	798603	1.11656e+06	579937	571080	651972	574561	844115	1.52174e+06	1.00084e+06	486115	871090	735459	518768	634189	827852	723063	570766	1.7598e+06	460095	1.1095e+06	640907	372069	596851	953566	876567	949904	799266	333429	729347	1.26923e+06	413509	62421.5	689792	1.54139e+06	1.66101e+06
ASTEI071952-PA	1	1	34.59	0.267979	1.99496	ZT8	ZT12	hypothetical protein|protein_coding|scaffold_00050:1144808-1146304:-1|gene:ASTEI071952	442510	651630	883828	347418	75610.7	514914	580924	623965	379197	644292	735126	572266	435540	1.84385e+06	519026	409182	274154	475126	443387	605845	656893	450662	478487	1.91021e+06	185153	579266	648040	326683	496131	588193	654533	652177	733692	258684	542609	1.80843e+06	337042	21721.5	514914	1.12124e+06	928220
ASTEI07479-PA	2	2	75.45	0.269186	1.49648	ZT12	ZT16	hypothetical protein|protein_coding|scaffold_00055:65836-71392:-1|gene:ASTEI07479	5.39184e+06	4.41037e+06	2.94367e+06	3.33521e+06	7.08173e+06	3.60371e+06	3.42789e+06	5.13496e+06	3.64309e+06	3.88053e+06	4.48214e+06	3.64417e+06	5.2487e+06	2.5908e+06	8.44359e+06	4.958e+06	4.38299e+06	3.69565e+06	4.96061e+06	3.21425e+06	4.21861e+06	3.73812e+06	4.15523e+06	2.34254e+06	3.67971e+06	4.78994e+06	3.03516e+06	2.88962e+06	3.58272e+06	3.79915e+06	3.96385e+06	3.81465e+06	4.04783e+06	3.15198e+06	3.67249e+06	6.02315e+06	3.2356e+06	2.03444e+06	3.60371e+06	6.61618e+06	7.63884e+06
ASTEI07756-PA	6	5	312.46	0.271435	1.4606	ZT0	Pool	hypothetical protein|protein_coding|scaffold_00058:291523-293001:1|gene:ASTEI07756	2.70038e+07	2.10727e+07	1.97661e+07	1.84768e+07	4.66761e+07	2.0408e+07	1.73478e+07	2.15922e+07	2.28139e+07	2.86352e+07	1.91583e+07	2.26906e+07	2.12333e+07	1.44837e+07	2.83861e+07	2.36969e+07	2.64144e+07	1.86753e+07	2.08571e+07	1.65027e+07	2.06135e+07	1.72018e+07	2.01315e+07	2.21728e+07	2.08761e+07	2.33586e+07	1.95181e+07	1.87337e+07	1.63806e+07	1.8827e+07	1.54296e+07	1.99219e+07	1.86657e+07	1.5786e+07	1.75472e+07	4.04442e+07	1.7925e+07	1.34091e+07	2.0408e+07	3.34831e+07	3.21209e+07
ASTEI03980-PA	3	3	193.55	0.271537	1.37137	ZT0	ZT16	hypothetical protein|protein_coding|scaffold_00019:840737-843755:-1|gene:ASTEI03980	1.34972e+07	1.26028e+07	1.32373e+07	6.14196e+06	9.52594e+06	8.90434e+06	1.19869e+07	1.51326e+07	7.35945e+06	9.87114e+06	1.0307e+07	1.03587e+07	9.34778e+06	9.69829e+06	1.32854e+07	8.00012e+06	1.06326e+07	7.67641e+06	8.17899e+06	6.40934e+06	1.07427e+07	6.3684e+06	8.06485e+06	8.52456e+06	6.03429e+06	1.20118e+07	8.43403e+06	6.20516e+06	7.85158e+06	1.03446e+07	1.02867e+07	9.76456e+06	9.76373e+06	7.89025e+06	1.04943e+07	2.70853e+07	5.95853e+06	2.73662e+06	8.90434e+06	2.31361e+07	2.25115e+07
ASTEI07641-PA	3	3	138.45	0.272081	1.42525	ZT12	ZT4	hypothetical protein|protein_coding|scaffold_00056:1128615-1132091:-1|gene:ASTEI07641	8.51813e+06	6.93706e+06	7.9217e+06	5.99367e+06	7.9277e+06	5.10822e+06	4.36385e+06	6.41274e+06	5.84193e+06	8.3714e+06	6.26277e+06	7.25645e+06	5.14272e+06	7.92703e+06	1.02144e+07	7.28699e+06	1.08207e+07	5.68437e+06	4.70096e+06	6.07449e+06	6.67038e+06	5.34938e+06	6.06318e+06	1.03418e+07	5.54554e+06	8.36237e+06	6.01802e+06	4.95124e+06	5.96482e+06	5.17268e+06	6.04203e+06	6.07281e+06	6.1192e+06	4.97956e+06	5.77646e+06	1.62089e+07	5.81466e+06	2.27748e+06	5.10822e+06	8.4227e+06	9.53968e+06
ASTEI06698-PA	2	2	63.38	0.272109	1.40925	ZT12	Pool	hypothetical protein|protein_coding|scaffold_00043:619696-626497:-1|gene:ASTEI06698	3.52888e+06	2.46593e+06	2.05329e+06	1.78909e+06	4.01458e+06	2.42121e+06	2.0737e+06	2.33682e+06	2.41154e+06	3.61111e+06	2.41103e+06	2.89135e+06	2.75223e+06	1.70744e+06	4.1889e+06	2.80477e+06	3.38737e+06	2.14131e+06	2.46963e+06	1.61766e+06	2.6273e+06	1.60963e+06	2.0836e+06	2.73035e+06	1.96002e+06	2.86435e+06	2.16911e+06	2.22905e+06	1.86361e+06	2.2603e+06	1.55859e+06	2.48251e+06	2.20923e+06	2.06292e+06	2.05337e+06	4.2013e+06	1.73565e+06	1.15331e+06	2.42121e+06	4.00246e+06	3.47629e+06
ASTEI04241-PA	1	1	24.29	0.273967	3.6029	ZT0	ZT16	hypothetical protein|protein_coding|scaffold_00021:1714260-1714721:-1|gene:ASTEI04241	241710	168283	47037.6	164030	1.11448e+06	90500.2	135328	207350	164521	232225	110576	118287	148144	122354	473132	141021	157596	252152	93037.7	82906.3	120925	63612.8	66649.9	147613	109776	175717	85894.8	59348.3	100111	158167	112791	120134	123084	141300	140128	96245.3	159131	320169	90500.2	261198	308457
ASTEI04093-PA	1	1	24.19	0.274507	1.94903	ZT0	ZT20	hypothetical protein|protein_coding|scaffold_00020:1222427-1226214:-1|gene:ASTEI04093	7.19039e+06	4.45617e+06	3.3923e+06	5.27419e+06	1.4618e+07	4.36049e+06	3.28261e+06	3.01252e+06	5.33504e+06	5.92025e+06	3.87856e+06	1.99451e+06	4.56149e+06	4.08307e+06	5.49407e+06	4.43903e+06	2.53341e+06	4.80173e+06	4.15532e+06	4.08579e+06	5.17572e+06	4.02427e+06	3.78876e+06	2.14331e+06	4.48743e+06	2.80032e+06	2.11517e+06	4.02443e+06	4.49492e+06	3.82721e+06	4.05434e+06	3.79952e+06	3.82756e+06	4.20338e+06	3.71063e+06	6.9411e+06	5.11667e+06	4.19948e+06	4.36049e+06	6.33579e+06	4.48146e+06
ASTEI00941-PA	1	1	29.52	0.275113	1.94403	ZT12	ZT8	hypothetical protein|protein_coding|scaffold_00003:4294951-4297602:1|gene:ASTEI00941	282450	287171	378902	157157	293706	168338	113628	330244	241071	270244	130174	237367	258298	40395.9	610322	284305	486238	256309	183368	183300	279038	198492	223884	363781	198751	473809	318721	180536	199363	232297	265380	245884	248997	165116	239126	775285	152463	84376	168338	219314	491276
ASTEI08588-PA	1	1	65.92	0.275695	1.44978	ZT12	ZT16	hypothetical protein|protein_coding|scaffold_00071:659154-660328:-1|gene:ASTEI08588	1.14511e+07	8.09444e+06	1.57619e+07	6.93463e+06	1.00928e+07	8.66659e+06	8.6985e+06	1.10707e+07	7.3764e+06	9.25175e+06	9.74569e+06	1.01032e+07	9.93715e+06	8.07386e+06	1.54636e+07	9.61747e+06	1.15078e+07	7.65003e+06	8.16946e+06	7.97762e+06	7.70017e+06	8.40503e+06	8.93983e+06	3.12668e+06	8.29928e+06	1.10454e+07	8.86571e+06	5.80952e+06	8.43741e+06	8.756e+06	9.6526e+06	9.12357e+06	9.16833e+06	6.69412e+06	6.74021e+06	3.22509e+07	6.72752e+06	2.89947e+06	8.66659e+06	1.6789e+07	1.64689e+07
ASTEI08848-PA	1	1	23.53	0.27577	1.87937	ZT12	ZT20	hypothetical protein|protein_coding|scaffold_00076:669573-674038:1|gene:ASTEI08848	114487	76225.8	66156.9	75675.2	74849	89684.4	94094.2	102534	93678.9	77522.5	83526.4	30605.9	106904	4636.32	165997	108042	42252.2	96921.1	80376.6	90705.3	74288	75039.9	76863.5	10865.7	39903.7	86698.4	30199	24226.4	81607.5	70351.4	85115.9	114247	113505	66927.3	63472.9	135366	73415.1	21502.7	89684.4	181612	152532
ASTEI05763-PA	1	1	38.87	0.276896	6.81826	ZT0	Pool	hypothetical protein|protein_coding|scaffold_00033:1054999-1059527:-1|gene:ASTEI05763	258572	167568	19190.2	53758.7	419998	116884	125671	154230	186508	206348	98483.1	193165	75392.7	12598.7	56705.3	71969.7	99585.2	96060.2	184006	2990.25	122580	18621	222927	104185	245190	120493	131211	93808.2	9156.52	25464.8	8020.49	49312.9	25040.1	151157	139533	39265.7	52153.1	120657	116884	242559	229435
ASTEI07506-PA	1	1	41.24	0.278288	1.55104	ZT0	ZT8	hypothetical protein|protein_coding|scaffold_00055:340306-341231:-1|gene:ASTEI07506	721746	873867	554085	460311	229456	336372	398240	612860	401776	417321	376258	434777	391428	210895	659166	540451	711191	527982	373499	404140	630456	387082	401461	488767	399490	714345	626900	391228	613295	542284	504946	548938	491258	421921	727665	1.13373e+06	446563	65918.4	336372	768646	911699
ASTEI06110-PA	1	1	24.11	0.278762	1.69207	ZT12	ZT20	hypothetical protein|protein_coding|scaffold_00036:1025994-1031164:1|gene:ASTEI06110	2.18542e+06	2.32848e+06	1.20959e+06	1.38623e+06	243617	1.22623e+06	1.97978e+06	3.0149e+06	1.42398e+06	1.35588e+06	1.96323e+06	1.56023e+06	1.96175e+06	1.67207e+06	3.50275e+06	1.54815e+06	1.90193e+06	1.8584e+06	1.44576e+06	898525	1.69064e+06	1.05573e+06	997672	1.72076e+06	1.07353e+06	1.89473e+06	1.03913e+06	729738	1.32466e+06	1.81743e+06	1.879e+06	1.99135e+06	1.85445e+06	1.27756e+06	1.93892e+06	2.47498e+06	1.34483e+06	69986.6	1.22623e+06	3.82118e+06	4.48501e+06
ASTEI02422-PA	2	2	50.02	0.278925	1.66863	ZT0	ZT4	hypothetical protein|protein_coding|scaffold_00009:2036514-2038825:1|gene:ASTEI02422	971112	555894	535527	662183	1.39703e+06	692579	271630	348529	663368	1.06052e+06	666558	726290	754591	285922	1.1436e+06	811300	741931	670594	689735	659225	723315	734560	630191	184990	964787	525106	562177	801118	652319	489874	467188	540125	528109	567696	462891	1.09576e+06	642407	401339	692579	524274	518476
ASTEI01046-PA	1	1	25.35	0.279057	2.90257	ZT12	Pool	hypothetical protein|protein_coding|scaffold_00004:506463-510965:1|gene:ASTEI01046	1.2119e+06	985415	249895	316847	3.07531e+06	665789	1.04991e+06	1.63225e+06	977754	699126	1.3607e+06	1.71077e+06	1.53137e+06	240811	1.51035e+06	1.81383e+06	1.62566e+06	1.18288e+06	1.03145e+06	225608	35214.9	258495	1.41e+06	992800	1.36134e+06	1.71938e+06	769249	1.13283e+06	55706.4	565366	55147.5	755390	598669	708457	820551	511319	307384	883478	665789	2.02643e+06	2.42816e+06
ASTEI02013-PA	1	1	20.22	0.279623	1.37403	ZT12	ZT0	hypothetical protein|protein_coding|scaffold_00007:3277017-3279338:-1|gene:ASTEI02013	581814	779830	297543	545027	246064	565970	666290	816600	630297	798424	713612	676979	365151	787617	742803	756884	689058	630769	547242	436039	867376	648145	561652	691477	469297	779075	642694	635285	634792	712104	621695	653725	633496	340119	649361	608813	528749	70689.4	565970	1.28601e+06	1.21479e+06
ASTEI01150-PA	1	1	28.53	0.28235	1.55767	ZT0	Pool	hypothetical protein|protein_coding|scaffold_00004:2712315-2712775:-1|gene:ASTEI01150	2.93879e+06	2.09249e+06	2.58224e+06	1.77078e+06	4.48158e+06	2.11968e+06	1.42549e+06	1.74583e+06	2.06349e+06	3.12914e+06	2.0772e+06	2.42383e+06	2.16687e+06	934135	3.46858e+06	2.43477e+06	3.07994e+06	1.81193e+06	1.79289e+06	2.13754e+06	2.25549e+06	2.11533e+06	1.87489e+06	1.1555e+06	2.07135e+06	2.18895e+06	2.0263e+06	1.81494e+06	1.89083e+06	1.87544e+06	1.71859e+06	1.79901e+06	1.72831e+06	1.71797e+06	1.74241e+06	5.2836e+06	1.71789e+06	1.28747e+06	2.11968e+06	2.75134e+06	2.59712e+06
ASTEI06644-PA	5	5	148.62	0.283564	1.37966	ZT12	ZT20	hypothetical protein|protein_coding|scaffold_00042:1537591-1556809:1|gene:ASTEI06644	8.54189e+06	5.54292e+06	5.86447e+06	5.73465e+06	1.26976e+07	6.78486e+06	6.7578e+06	4.59954e+06	6.2214e+06	1.05679e+07	6.84844e+06	5.97582e+06	7.95928e+06	8.06291e+06	1.26111e+07	7.13898e+06	7.90836e+06	6.42947e+06	5.39631e+06	5.85249e+06	6.07087e+06	6.38144e+06	6.70236e+06	7.66494e+06	6.39092e+06	5.70942e+06	4.40774e+06	6.4611e+06	5.64959e+06	6.36809e+06	6.1116e+06	6.53278e+06	6.41235e+06	4.99345e+06	4.61556e+06	1.19995e+07	5.56338e+06	3.64776e+06	6.78486e+06	1.30433e+07	6.84235e+06
ASTEI10265-PA	3	3	219.62	0.284152	1.39543	ZT0	ZT4	hypothetical protein|protein_coding|scaffold_00121:217651-237400:1|gene:ASTEI10265	3.38482e+07	2.60731e+07	2.72368e+07	2.23517e+07	4.41237e+07	2.56766e+07	1.97512e+07	1.66028e+07	2.60475e+07	3.50767e+07	2.56665e+07	1.8278e+07	3.03132e+07	2.3991e+07	4.59914e+07	2.69438e+07	2.13682e+07	2.12456e+07	3.01959e+07	2.11109e+07	2.50758e+07	2.43172e+07	2.33319e+07	2.61113e+07	2.77686e+07	2.82583e+07	1.77781e+07	1.99823e+07	1.99617e+07	2.7543e+07	2.57095e+07	2.70302e+07	2.58475e+07	1.97871e+07	2.1711e+07	5.57301e+07	2.16841e+07	1.26759e+07	2.56766e+07	3.8122e+07	2.46986e+07
ASTEI06101-PA	1	1	35.5	0.284808	1.5333	ZT12	ZT20	hypothetical protein|protein_coding|scaffold_00036:850082-868614:1|gene:ASTEI06101	1.01467e+06	824525	658275	442475	723871	638271	657501	985494	522506	986976	925289	866138	1.05001e+06	586671	1.71721e+06	872252	1.02082e+06	725415	720620	605727	977886	668081	568634	1.03279e+06	672986	942478	791999	493194	397009	704779	755596	604100	646869	593158	686578	1.34692e+06	429260	207954	638271	1.26905e+06	1.46603e+06
ASTEI05330-PA	1	1	20.49	0.285852	1.88013	ZT0	Pool	hypothetical protein|protein_coding|scaffold_00030:312231-314058:-1|gene:ASTEI05330	660237	327803	438313	306222	1.1099e+06	384069	194392	300613	443412	760393	396174	467554	498378	229825	785312	435606	439879	354093	330585	338263	428608	337133	367440	388131	319132	483674	514073	346924	279814	339322	305802	268196	296158	385964	272960	896848	297076	318854	384069	375197	447196
ASTEI04473-PA	1	1	52.04	0.28628	1.53939	ZT12	ZT0	hypothetical protein|protein_coding|scaffold_00023:1234057-1236886:1|gene:ASTEI04473	260060	370251	95895.5	233334	91303	269369	244946	364340	347249	273450	375649	203286	238098	265596	390293	412269	161484	281392	372218	294555	294747	204017	211023	177887	196709	367735	172522	303601	415945	312287	322429	276945	257617	152027	308307	196215	226365	26229.6	269369	472772	541998
ASTEI01642-PA	3	3	137.55	0.287546	1.86795	Pool	ZT20	hypothetical protein|protein_coding|scaffold_00006:150731-152311:1|gene:ASTEI01642	584880	861225	860759	218955	73243.8	494104	692055	866004	427123	481170	921915	836219	912772	259184	828196	544441	844620	573297	606677	646715	699215	571569	498536	859772	259184	849773	735571	118203	539230	952148	1.0157e+06	877173	893822	341911	717138	1.76123e+06	212415	21041.5	494104	1.33574e+06	1.28828e+06
ASTEI02293-PA	1	1	36.08	0.29057	1.4707	Pool	ZT0	hypothetical protein|protein_coding|scaffold_00009:52635-53167:1|gene:ASTEI02293	3.51354e+06	6.39028e+06	4.72596e+06	2.69827e+06	927815	3.58736e+06	5.0132e+06	5.70905e+06	3.5766e+06	4.50912e+06	5.34001e+06	4.84633e+06	4.63281e+06	5.47144e+06	5.44694e+06	4.26669e+06	5.21448e+06	3.64954e+06	4.63075e+06	4.40108e+06	4.29966e+06	4.0343e+06	3.60426e+06	7.33813e+06	2.35184e+06	6.37924e+06	3.67735e+06	3.37296e+06	4.22341e+06	5.48388e+06	5.54376e+06	4.96639e+06	5.48504e+06	2.05396e+06	5.32116e+06	9.66995e+06	2.61768e+06	266544	3.58736e+06	9.676e+06	8.49286e+06
ASTEI03100-PA	1	1	42.72	0.290582	2.15421	ZT12	Pool	hypothetical protein|protein_coding|scaffold_00013:1302886-1311296:-1|gene:ASTEI03100	231724	147203	245319	158979	41333.2	169307	107580	74067.6	191550	242871	169496	262117	207472	91512.2	396776	190495	307018	170696	162366	150052	229334	156246	132014	49228.1	104242	133886	168054	194975	151034	79581.7	133355	133796	109064	135462	122575	501957	154231	11874.2	169307	207641	110184
ASTEI04102-PA	1	1	24.07	0.29326	1.60196	ZT0	ZT20	hypothetical protein|protein_coding|scaffold_00020:1300439-1301290:-1|gene:ASTEI04102	1.68667e+06	1.29165e+06	1.31727e+06	1.14774e+06	3.20352e+06	1.30916e+06	1.24349e+06	1.54272e+06	1.2049e+06	1.52926e+06	1.08952e+06	1.07612e+06	1.14106e+06	1.79738e+06	1.94034e+06	1.5761e+06	1.36718e+06	1.00788e+06	1.38798e+06	1.18038e+06	1.04749e+06	1.15492e+06	1.4753e+06	1.85726e+06	1.06144e+06	1.14161e+06	1.21582e+06	1.10222e+06	876592	1.31697e+06	1.44168e+06	1.28851e+06	1.32274e+06	985999	1.07555e+06	2.6953e+06	1.11346e+06	920311	1.30916e+06	2.40006e+06	2.29497e+06
ASTEI04628-PA	5	5	194.84	0.294216	1.58767	ZT0	ZT16	hypothetical protein|protein_coding|scaffold_00024:1560282-1562152:1|gene:ASTEI04628	1.65924e+07	1.03738e+07	9.98857e+06	8.56745e+06	2.05257e+07	9.20208e+06	1.02241e+07	1.23963e+07	9.94043e+06	1.24647e+07	1.04165e+07	5.19085e+06	9.78362e+06	7.8135e+06	1.79075e+07	9.54348e+06	6.15317e+06	9.5994e+06	8.27286e+06	8.44156e+06	1.10588e+07	7.90696e+06	8.68192e+06	5.51143e+06	7.91572e+06	1.00367e+07	8.24257e+06	8.50819e+06	9.53746e+06	1.00702e+07	9.35466e+06	9.79486e+06	9.17785e+06	9.69962e+06	8.63825e+06	2.04379e+07	8.31157e+06	5.89664e+06	9.20208e+06	1.97335e+07	1.84409e+07
ASTEI07324-PA	1	1	36.2	0.295035	1.83698	Pool	ZT16	hypothetical protein|protein_coding|scaffold_00052:632987-634591:1|gene:ASTEI07324	558899	908594	1.02095e+06	651802	56140	710220	1.14367e+06	1.3145e+06	560600	830869	829373	937410	797895	927922	1.1128e+06	702937	861742	658292	565943	714595	748678	775721	680524	92755.8	327940	847555	685904	455686	706051	1.11728e+06	1.09927e+06	1.13794e+06	1.0723e+06	326723	756582	2.08901e+06	632336	16127.9	710220	2.2074e+06	1.95547e+06
ASTEI03322-PA	1	1	28.34	0.295146	12.3019	ZT0	Pool	hypothetical protein|protein_coding|scaffold_00014:1105552-1107265:-1|gene:ASTEI03322	82175.5	33192	0	29648.6	58816.3	29625	0	0	34757.6	61150	20497.2	8282.74	2516.61	0	77647.4	43654.5	28699	27483	18887.5	0	27769.4	21405.3	10300.6	0	32227.8	4403.87	4835.53	36125.8	21919.3	0	7135.19	0	6120.17	48038.4	27638.8	0	28763.1	16896.8	29625	0	0
ASTEI01924-PA	2	2	98.23	0.297186	1.36504	ZT8	ZT4	hypothetical protein|protein_coding|scaffold_00007:441521-445861:1|gene:ASTEI01924	2.67973e+06	1.71212e+06	2.54503e+06	1.49122e+06	3.09681e+06	1.81724e+06	1.60494e+06	1.95878e+06	1.71082e+06	3.22418e+06	2.15045e+06	2.35764e+06	2.31014e+06	2.05824e+06	3.89604e+06	2.01427e+06	2.79325e+06	1.82415e+06	1.53652e+06	2.20248e+06	2.04267e+06	2.38887e+06	2.02152e+06	2.32014e+06	2.08662e+06	2.20477e+06	1.71698e+06	1.50357e+06	1.63457e+06	2.10209e+06	1.86829e+06	2.3678e+06	1.88396e+06	1.56653e+06	1.42568e+06	5.20747e+06	1.44668e+06	889655	1.81724e+06	3.0977e+06	2.9139e+06
ASTEI07332-PA	7	7	268.63	0.298539	1.29263	ZT0	ZT20	hypothetical protein|protein_coding|scaffold_00052:852791-855148:1|gene:ASTEI07332	1.12591e+07	1.13039e+07	9.55564e+06	8.58245e+06	1.81055e+07	8.8658e+06	9.27373e+06	9.40917e+06	9.29903e+06	1.18801e+07	1.03627e+07	8.92445e+06	1.2067e+07	1.09811e+07	1.52601e+07	1.0056e+07	9.06803e+06	9.44182e+06	9.68879e+06	9.90175e+06	9.08175e+06	8.27619e+06	7.91786e+06	1.17388e+07	8.30766e+06	1.2202e+07	8.33008e+06	7.92499e+06	8.72912e+06	1.06223e+07	9.81367e+06	1.03875e+07	1.01815e+07	6.58187e+06	9.41268e+06	1.95521e+07	8.32613e+06	5.20137e+06	8.8658e+06	1.78993e+07	1.39972e+07
ASTEI02252-PA	9	9	569.32	0.30009	1.37172	Pool	ZT20	hypothetical protein|protein_coding|scaffold_00008:2905329-2907554:-1|gene:ASTEI02252	1.02789e+08	8.61318e+07	7.64123e+07	8.32565e+07	1.34525e+08	8.73838e+07	8.79776e+07	8.24382e+07	9.60708e+07	1.20138e+08	8.36274e+07	5.87994e+07	1.01838e+08	1.03144e+08	1.4027e+08	8.78828e+07	6.96757e+07	9.12135e+07	1.01971e+08	7.90153e+07	9.36845e+07	9.67973e+07	8.43073e+07	8.48466e+07	8.64545e+07	9.09294e+07	5.74414e+07	6.23517e+07	8.57343e+07	1.06315e+08	1.05148e+08	1.06634e+08	1.02101e+08	6.00889e+07	7.17216e+07	1.5635e+08	8.07699e+07	3.86465e+07	8.73838e+07	1.69806e+08	1.22636e+08
ASTEI08271-PA	1	1	42.61	0.301411	2.03821	Pool	ZT20	hypothetical protein|protein_coding|scaffold_00065:8261-12038:-1|gene:ASTEI08271	461033	1.43354e+06	1.5092e+06	1.36326e+06	214711	967520	2.23392e+06	2.35258e+06	737995	827021	902441	816356	916963	3.37786e+06	1.69736e+06	960617	932254	1.41833e+06	632503	988976	1.21115e+06	882074	859612	2.67464e+06	1.1323e+06	980924	988295	461988	1.10339e+06	1.93452e+06	1.78557e+06	1.97024e+06	1.91937e+06	269512	1.1937e+06	3.08803e+06	1.32254e+06	61682.4	967520	4.31171e+06	3.49973e+06
ASTEI10391-PA	1	1	35.7	0.301495	10.0323	ZT4	ZT16	hypothetical protein|protein_coding|scaffold_00128:248177-258737:-1|gene:ASTEI10391	0	54979.5	3052.61	31151.4	1348.79	14840.2	118886	154491	375.09	9160.58	14076.4	16330.6	9855.37	13240.3	24475.4	1743.46	49146.6	53525.6	20358.6	3114.83	22845.4	4450.61	5547.13	0	21994.7	28910	15398.8	515.064	35487.5	47594.7	54192.4	62075.4	42395.6	0	45781.2	6246.04	30221	387.482	14840.2	229462	229823
ASTEI00834-PA	1	1	20.26	0.301861	1.92217	ZT12	ZT16	hypothetical protein|protein_coding|scaffold_00003:2722146-2723970:1|gene:ASTEI00834	733285	690443	388117	495846	2.4137e+06	515602	408890	707559	696091	725396	1.04704e+06	975342	1.03485e+06	322885	1.19183e+06	1.65219e+06	944052	978857	661238	603851	130025	780039	1.11137e+06	198691	1.73615e+06	1.31043e+06	834442	1.2514e+06	256243	565352	562742	537326	659614	428666	574929	794139	481037	693410	515602	789201	1.05258e+06
ASTEI01688-PA	3	3	72.53	0.302259	1.44777	ZT0	ZT16	hypothetical protein|protein_coding|scaffold_00006:938687-938997:-1|gene:ASTEI01688	4.70113e+07	3.63831e+07	3.73926e+07	4.95624e+07	9.68817e+07	3.87581e+07	4.27683e+07	4.0208e+07	4.10879e+07	5.59066e+07	3.93772e+07	3.82536e+07	4.07125e+07	4.39141e+07	6.23429e+07	4.33158e+07	4.56352e+07	4.24054e+07	3.51306e+07	3.46165e+07	4.27149e+07	3.71286e+07	3.37129e+07	3.64085e+07	4.75251e+07	4.01069e+07	3.56247e+07	3.97891e+07	3.93305e+07	3.91483e+07	3.99147e+07	3.99418e+07	3.92794e+07	2.7482e+07	3.0296e+07	7.65104e+07	4.80822e+07	2.78322e+07	3.87581e+07	8.25474e+07	5.9814e+07
ASTEI09006-PA	1	1	29.77	0.302282	3.08824	Pool	ZT20	hypothetical protein|protein_coding|scaffold_00080:341446-343525:1|gene:ASTEI09006	56103.1	163402	363465	45402.5	41025.7	114696	586974	557375	22325.4	27514.3	132404	149474	118660	240668	19995.3	88299.2	268571	126446	99884.8	144076	139121	102194	104528	390290	38451.9	232888	121933	30313.9	101888	264262	311616	389876	332479	32797	136064	743697	44046.5	11785.9	114696	1.13292e+06	829159
ASTEI05005-PA	4	4	201.97	0.302907	1.39628	ZT0	Pool	hypothetical protein|protein_coding|scaffold_00027:930814-933990:1|gene:ASTEI05005	1.28818e+07	9.19879e+06	9.0894e+06	8.52509e+06	1.45071e+07	8.5318e+06	6.3073e+06	7.90944e+06	9.16847e+06	1.27548e+07	8.01202e+06	8.58494e+06	9.31578e+06	7.04803e+06	1.51257e+07	8.93343e+06	1.12667e+07	7.27842e+06	6.26096e+06	7.45953e+06	9.6854e+06	7.71118e+06	7.74951e+06	8.96098e+06	8.04722e+06	1.01087e+07	7.42203e+06	6.51385e+06	9.08275e+06	8.04298e+06	7.60595e+06	7.78264e+06	7.62368e+06	7.53048e+06	7.65979e+06	1.85981e+07	8.27048e+06	4.16761e+06	8.5318e+06	1.21738e+07	1.17662e+07
ASTEI10497-PA	5	5	180.22	0.304394	1.44567	ZT12	ZT20	hypothetical protein|protein_coding|scaffold_00136:128051-135461:1|gene:ASTEI10497	8.68821e+06	5.20504e+06	8.1931e+06	6.67656e+06	1.3384e+07	6.76866e+06	6.38886e+06	6.04712e+06	8.22541e+06	1.10622e+07	5.99936e+06	6.26723e+06	1.01353e+07	7.81953e+06	1.34791e+07	8.39602e+06	6.27241e+06	6.434e+06	7.94851e+06	6.47084e+06	6.81329e+06	9.70531e+06	7.7329e+06	5.92433e+06	6.78317e+06	5.97283e+06	5.44688e+06	6.73585e+06	4.48023e+06	8.01755e+06	7.04653e+06	8.31239e+06	7.85786e+06	5.07899e+06	4.33421e+06	1.67642e+07	6.47716e+06	3.84496e+06	6.76866e+06	1.23312e+07	8.99578e+06
ASTEI04136-PA	4	4	127.01	0.306304	1.29641	ZT12	ZT16	hypothetical protein|protein_coding|scaffold_00020:2040355-2051491:-1|gene:ASTEI04136	4.94544e+06	3.08453e+06	2.57738e+06	2.6136e+06	4.73397e+06	2.64218e+06	2.61411e+06	3.0438e+06	3.11396e+06	4.25142e+06	3.5467e+06	3.27962e+06	3.78014e+06	2.84197e+06	5.66108e+06	3.16683e+06	3.86563e+06	2.72582e+06	2.96435e+06	2.83542e+06	3.62805e+06	2.66926e+06	2.51874e+06	2.52902e+06	2.30996e+06	3.7434e+06	2.94035e+06	3.04856e+06	2.72619e+06	2.97539e+06	3.00973e+06	3.0743e+06	2.92531e+06	2.89102e+06	2.56847e+06	5.27367e+06	2.53554e+06	1.35998e+06	2.64218e+06	5.04551e+06	4.528e+06
ASTEI05067-PA	1	1	39.73	0.306403	1.51306	ZT0	ZT16	hypothetical protein|protein_coding|scaffold_00028:136461-147320:1|gene:ASTEI05067	857663	673135	713425	769782	1.49863e+06	721702	521671	653285	718279	957189	553610	699610	650174	352231	1.07477e+06	630087	635444	587577	527551	597115	762144	453888	533315	635986	685242	524230	574747	620108	801344	655564	685206	639535	589815	501375	560516	1.45976e+06	746792	430527	721702	1.00688e+06	971836
ASTEI03336-PA	1	1	34.8	0.308933	2.41077	ZT0	Pool	hypothetical protein|protein_coding|scaffold_00014:1245475-1247862:1|gene:ASTEI03336	2.21679e+06	1.22074e+06	338076	904734	3.0321e+06	805469	452910	741209	1.15335e+06	1.12254e+06	1.08984e+06	584003	1.24762e+06	217238	1.99984e+06	1.38838e+06	812885	1.0378e+06	1.02162e+06	697303	1.03936e+06	820463	650845	233431	870278	893074	478483	870369	828088	592699	658814	622214	685601	1.2959e+06	1.0165e+06	691749	877713	871065	805469	874164	1.10263e+06
ASTEI02092-PA;ASTEI04446-PA	46	45	2438.99	0.309226	1.25328	ZT12	ZT20	hypothetical protein|protein_coding|scaffold_00008:686846-718363:1|gene:ASTEI02092	3.25442e+08	2.81279e+08	2.8214e+08	2.36504e+08	3.5732e+08	2.5576e+08	3.05449e+08	3.16711e+08	2.34471e+08	2.73273e+08	2.94586e+08	3.01104e+08	2.99822e+08	2.81511e+08	4.35137e+08	2.51412e+08	3.56804e+08	2.35867e+08	2.61014e+08	2.03122e+08	2.80068e+08	2.29773e+08	2.24354e+08	3.13581e+08	1.99427e+08	3.19648e+08	2.53818e+08	1.99609e+08	2.56457e+08	2.77995e+08	2.77014e+08	2.78574e+08	2.84006e+08	1.90248e+08	2.3422e+08	5.77296e+08	2.29441e+08	1.02651e+08	2.5576e+08	5.89549e+08	4.71144e+08
ASTEI03746-PA	3	3	121.51	0.312273	1.32612	ZT0	ZT4	hypothetical protein|protein_coding|scaffold_00017:421000-421716:-1|gene:ASTEI03746	2.85926e+07	2.36967e+07	1.86697e+07	1.8879e+07	1.88274e+07	1.84679e+07	1.62981e+07	1.27962e+07	1.79918e+07	2.37309e+07	1.80317e+07	1.41472e+07	2.44864e+07	2.05742e+07	2.83983e+07	1.99032e+07	1.5394e+07	1.83886e+07	1.96672e+07	1.62622e+07	2.05938e+07	1.94988e+07	1.87487e+07	1.59179e+07	2.50703e+07	1.73423e+07	1.35852e+07	1.58523e+07	1.75896e+07	2.1745e+07	2.01678e+07	1.95245e+07	2.04391e+07	1.67148e+07	1.97322e+07	3.82007e+07	1.83152e+07	5.40874e+06	1.84679e+07	3.14571e+07	1.90358e+07
ASTEI06238-PA	1	1	25.52	0.316193	3.50449	ZT0	Pool	hypothetical protein|protein_coding|scaffold_00038:774558-775928:1|gene:ASTEI06238	155683	105482	56503.2	181197	206389	133817	34510.3	58755.2	136997	127356	84996.2	26071	90010.3	613.856	216794	82994.6	105711	123749	76344.4	30056.7	133373	51264.5	38431.8	0	187886	70145.5	54658.1	83149	128400	44932.5	38308.7	42382.5	35370.8	91009.7	87834.7	115613	175785	59291.7	133817	66608.5	87405.1
ASTEI02611-PA	1	1	30.69	0.319604	5.10486	Pool	ZT20	hypothetical protein|protein_coding|scaffold_00010:1291037-1293790:-1|gene:ASTEI02611	157119	81818.4	371798	51172.4	3011.92	102073	171075	86339.6	68252.6	131065	70589.4	125382	130912	14853.9	160828	59770.4	254346	31671.4	227824	100254	70143.6	171889	219902	6139.81	21277.8	39823.2	104328	18414.1	37679.5	236939	191933	267219	208583	91849	68129.8	760748	49644.1	865.267	102073	330193	128440
ASTEI09380-PA	3	3	125.4	0.319928	1.78902	ZT12	ZT16	hypothetical protein|protein_coding|scaffold_00090:63636-64724:-1|gene:ASTEI09380	2.60367e+07	2.69857e+07	1.49017e+07	1.64744e+07	4.82192e+06	1.67558e+07	1.83768e+07	2.09591e+07	1.85442e+07	2.48122e+07	2.59119e+07	1.60269e+07	2.4284e+07	1.49296e+07	4.95543e+07	1.98566e+07	2.04483e+07	1.90854e+07	1.833e+07	1.14872e+07	1.74812e+07	1.42178e+07	1.3985e+07	1.39709e+07	1.56642e+07	2.74555e+07	1.44183e+07	1.11527e+07	1.64836e+07	2.08211e+07	2.01676e+07	2.06188e+07	2.04017e+07	1.52206e+07	2.24708e+07	3.04908e+07	1.59824e+07	1.38525e+06	1.67558e+07	3.54692e+07	3.11791e+07
ASTEI07966-PA	1	1	28.79	0.320724	1.47151	ZT0	ZT16	hypothetical protein|protein_coding|scaffold_00060:795766-796611:-1|gene:ASTEI07966	2.26663e+06	1.58544e+06	1.42599e+06	1.90281e+06	3.78965e+06	1.56412e+06	1.55408e+06	1.75404e+06	1.86973e+06	2.41067e+06	1.58629e+06	1.45953e+06	1.49831e+06	2.09343e+06	2.49807e+06	1.73206e+06	1.94916e+06	2.06971e+06	1.51329e+06	1.32009e+06	1.60836e+06	1.42447e+06	1.39851e+06	1.70388e+06	2.19175e+06	1.77439e+06	1.27539e+06	1.29493e+06	1.66383e+06	1.74801e+06	1.85575e+06	1.41964e+06	1.84094e+06	1.32504e+06	1.32019e+06	2.91778e+06	1.84598e+06	1.08869e+06	1.56412e+06	2.99953e+06	2.60934e+06
ASTEI09419-PA	27	27	1237.51	0.322792	1.22403	ZT0	ZT20	hypothetical protein|protein_coding|scaffold_00092:1726-10618:-1|gene:ASTEI09419	4.21989e+08	3.80975e+08	3.50515e+08	2.66349e+08	4.80495e+08	3.20572e+08	3.59076e+08	3.56315e+08	3.20455e+08	4.10238e+08	3.63962e+08	3.39707e+08	3.64692e+08	3.0971e+08	5.08686e+08	3.49424e+08	3.89013e+08	2.9807e+08	3.14029e+08	3.16871e+08	3.44195e+08	2.97156e+08	2.88038e+08	3.33263e+08	2.61061e+08	3.9442e+08	3.13219e+08	2.88903e+08	2.9491e+08	3.48236e+08	3.22932e+08	3.47829e+08	3.4496e+08	2.46688e+08	3.17236e+08	7.17201e+08	2.58394e+08	1.38037e+08	3.20572e+08	6.93055e+08	5.30059e+08
ASTEI10101-PA	33	33	1968.72	0.322803	1.29693	ZT12	ZT20	hypothetical protein|protein_coding|scaffold_00112:236387-238483:-1|gene:ASTEI10101	2.02392e+09	1.75323e+09	1.75545e+09	1.3292e+09	2.90733e+09	1.53017e+09	1.46492e+09	1.52612e+09	1.6554e+09	2.31162e+09	1.78303e+09	1.60392e+09	1.99155e+09	1.39811e+09	3.07997e+09	1.81855e+09	1.82871e+09	1.49804e+09	1.66813e+09	1.46285e+09	1.59689e+09	1.72529e+09	1.49997e+09	1.75938e+09	1.48505e+09	1.98414e+09	1.42539e+09	1.26986e+09	1.4639e+09	1.75106e+09	1.72645e+09	1.69112e+09	1.66473e+09	1.18315e+09	1.45991e+09	3.59189e+09	1.2895e+09	8.3522e+08	1.53017e+09	2.82744e+09	2.27028e+09
ASTEI02302-PA	2	2	93.03	0.323312	1.35924	ZT12	Pool	hypothetical protein|protein_coding|scaffold_00009:111199-115275:1|gene:ASTEI02302	5.97016e+06	5.7515e+06	3.94958e+06	4.3818e+06	3.322e+06	4.97547e+06	4.0304e+06	5.10038e+06	5.28866e+06	6.7168e+06	4.63501e+06	4.83285e+06	4.84423e+06	5.14495e+06	8.55044e+06	5.13143e+06	6.68196e+06	4.76013e+06	4.56807e+06	3.50276e+06	5.84069e+06	4.65566e+06	3.71546e+06	5.43994e+06	3.71839e+06	5.90991e+06	4.36103e+06	3.91034e+06	4.82926e+06	4.47884e+06	4.30855e+06	4.26817e+06	4.42013e+06	3.49006e+06	4.78925e+06	8.08136e+06	4.25093e+06	954347	4.97547e+06	7.77909e+06	7.5874e+06
ASTEI00670-PA	1	1	40.28	0.323382	1.42356	ZT0	ZT20	hypothetical protein|protein_coding|scaffold_00002:5848805-5855978:1|gene:ASTEI00670	800350	437649	421036	377962	744117	523759	360023	401030	495330	737983	479536	338480	569329	475816	769616	511828	473779	411732	415944	586685	457043	563311	458708	519459	427643	413057	346424	386225	380286	482346	453979	434780	418983	467871	364428	861497	366673	213770	523759	694882	596578
ASTEI07133-PA	1	1	30.75	0.324002	1.64816	ZT0	ZT20	hypothetical protein|protein_coding|scaffold_00049:1164955-1166180:-1|gene:ASTEI07133	2.30301e+06	1.33084e+06	913828	1.44921e+06	2.5635e+06	1.07101e+06	811894	827944	1.64135e+06	2.04362e+06	1.08965e+06	827690	1.48761e+06	837837	2.66835e+06	870713	1.77634e+06	1.07948e+06	1.43155e+06	1.35887e+06	1.50951e+06	1.05446e+06	1.13795e+06	1.53581e+06	1.41859e+06	1.09053e+06	743415	839030	1.10234e+06	1.32485e+06	1.28787e+06	1.21674e+06	1.16042e+06	1.3463e+06	1.10819e+06	1.86981e+06	1.40593e+06	736444	1.07101e+06	1.56704e+06	1.23166e+06
ASTEI02129-PA	1	1	31.74	0.326	5.4144	ZT12	Pool	hypothetical protein|protein_coding|scaffold_00008:1177579-1179389:1|gene:ASTEI02129	44578.4	21581.8	0	25015.5	3848.28	23671.1	0	0	29245.4	44501.2	30419.7	16351.8	9798.7	0	49443.4	30899.5	13675.9	25260.2	21638.9	0	24795.9	15393.9	7533.08	0	26097	8543.27	5583.94	18596.3	27659.2	0	0	6605.13	14216.1	26059.8	17971.1	0	24268.4	1105.54	23671.1	0	0
ASTEI079290-PA	3	3	150.95	0.326903	1.25839	ZT8	ZT0	hypothetical protein|protein_coding|scaffold_00060:407356-410324:-1|gene:ASTEI079290	3.35535e+06	3.08316e+06	3.32852e+06	2.2594e+06	1.25987e+06	2.70957e+06	3.13203e+06	3.38981e+06	2.60712e+06	3.65327e+06	3.25743e+06	3.4629e+06	2.81869e+06	3.52706e+06	4.17461e+06	2.88682e+06	3.81955e+06	2.62542e+06	2.82544e+06	3.1584e+06	3.48074e+06	3.09413e+06	2.66346e+06	3.87587e+06	1.67136e+06	3.25596e+06	3.2185e+06	2.72025e+06	2.50296e+06	3.08446e+06	2.98843e+06	2.99821e+06	3.43241e+06	1.96148e+06	2.56733e+06	6.81059e+06	2.19192e+06	361936	2.70957e+06	6.04515e+06	5.04273e+06
ASTEI01494-PA;ASTEI00939-PA;ASTEI07594-PA	14	14	776.4	0.328346	1.21974	ZT0	ZT16	hypothetical protein|protein_coding|scaffold_00005:3043317-3080311:-1|gene:ASTEI01494	3.03504e+08	2.64628e+08	2.87064e+08	2.41766e+08	3.86671e+08	2.36e+08	2.38238e+08	2.74037e+08	2.46654e+08	3.213e+08	2.66276e+08	2.60179e+08	2.79341e+08	2.54667e+08	4.60313e+08	2.62261e+08	2.87233e+08	2.32428e+08	2.38188e+08	2.24869e+08	2.47119e+08	2.52141e+08	2.17655e+08	2.74571e+08	2.21024e+08	3.279e+08	2.33576e+08	1.9921e+08	2.47687e+08	2.742e+08	2.68652e+08	2.72467e+08	2.68878e+08	1.77423e+08	2.20354e+08	5.87371e+08	2.34545e+08	1.11083e+08	2.36e+08	4.59825e+08	4.07662e+08
ASTEI03327-PA	2	2	92.59	0.330317	1.40655	ZT8	Pool	hypothetical protein|protein_coding|scaffold_00014:1172378-1177683:-1|gene:ASTEI03327	4.60953e+06	3.17134e+06	5.22716e+06	3.47297e+06	1.94968e+06	3.59851e+06	3.02293e+06	3.4416e+06	3.43654e+06	4.94005e+06	3.54607e+06	3.51478e+06	3.47885e+06	6.64609e+06	6.53011e+06	4.067e+06	4.16805e+06	3.40358e+06	3.20575e+06	3.39248e+06	4.04879e+06	3.67798e+06	3.12902e+06	3.56696e+06	3.01048e+06	3.39997e+06	3.30083e+06	3.63328e+06	3.39128e+06	3.15886e+06	3.04435e+06	3.16124e+06	3.21998e+06	2.69465e+06	2.64076e+06	1.06955e+07	3.36925e+06	560106	3.59851e+06	5.83457e+06	5.11977e+06
ASTEI06287-PA	2	2	79.46	0.334178	7.95112	ZT4	ZT20	hypothetical protein|protein_coding|scaffold_00038:1406381-1408346:1|gene:ASTEI06287	31147.6	96012.6	385189	64084.2	987543	21570.2	570890	853088	8308.5	7408.29	41730.3	97922.8	61948.8	147687	729980	32562.7	68905.4	580775	17033.2	203958	107597	33483	49727.2	537167	58232.6	66900.2	34660.3	33176.5	35592	317199	380049	295234	371559	18208.4	79949.2	788148	62170.2	283702	21570.2	1.10188e+06	1.26907e+06
ASTEI09255-PA	1	1	24.98	0.335409	1.34665	ZT0	ZT12	hypothetical protein|protein_coding|scaffold_00086:522553-523949:1|gene:ASTEI09255	2.87455e+07	2.66709e+07	2.77422e+07	3.26136e+07	5.80533e+07	2.56075e+07	2.73065e+07	2.7563e+07	2.75362e+07	2.25237e+07	2.74323e+07	2.83214e+07	2.37498e+07	3.00853e+07	1.86458e+07	2.88897e+07	3.07151e+07	2.48967e+07	2.59332e+07	2.67722e+07	2.1898e+07	2.60061e+07	2.41721e+07	3.3551e+07	2.17655e+07	2.62053e+07	2.86157e+07	3.43198e+07	3.88856e+07	2.4327e+07	2.63283e+07	2.73248e+07	2.663e+07	1.68041e+07	2.22087e+07	5.67642e+07	3.16396e+07	1.66776e+07	2.56075e+07	5.27045e+07	4.1003e+07
ASTEI02810-PA	1	1	28.69	0.338811	1.47504	ZT12	ZT8	hypothetical protein|protein_coding|scaffold_00011:1323463-1325617:1|gene:ASTEI02810	9.46602e+06	6.7704e+06	6.61205e+06	6.34129e+06	1.20733e+07	6.69535e+06	4.21808e+06	6.40751e+06	7.2954e+06	5.31413e+06	6.53049e+06	4.27834e+06	7.87548e+06	6.12409e+06	1.16828e+07	9.65537e+06	7.99782e+06	6.88314e+06	8.21281e+06	7.08848e+06	7.93788e+06	9.02679e+06	6.92093e+06	1.88476e+06	8.91182e+06	6.3273e+06	4.55533e+06	4.6118e+06	7.64793e+06	5.34886e+06	6.20348e+06	6.48722e+06	6.48759e+06	5.53368e+06	5.63768e+06	1.35291e+07	6.1519e+06	3.46844e+06	6.69535e+06	8.14135e+06	9.53191e+06
ASTEI08305-PA	5	4	247.49	0.339352	1.94756	Pool	ZT20	hypothetical protein|protein_coding|scaffold_00065:761611-767285:-1|gene:ASTEI08305	2.78733e+06	4.75102e+06	1.04521e+07	2.48812e+06	592561	4.08454e+06	9.76058e+06	9.54233e+06	1.81968e+06	3.82408e+06	5.2538e+06	7.33592e+06	3.71681e+06	5.29834e+06	5.961e+06	4.21582e+06	7.46425e+06	3.25813e+06	2.43633e+06	3.87156e+06	4.69644e+06	3.76734e+06	5.03746e+06	7.34343e+06	1.72749e+06	6.16095e+06	5.42914e+06	2.1766e+06	3.29626e+06	7.63392e+06	7.16277e+06	7.05585e+06	7.42385e+06	1.62943e+06	3.95615e+06	2.13865e+07	2.41381e+06	170231	4.08454e+06	1.8839e+07	1.41953e+07
ASTEI03145-PA	2	2	64.63	0.340878	1.67817	ZT12	ZT16	hypothetical protein|protein_coding|scaffold_00013:1753993-1756115:-1|gene:ASTEI03145	1.66733e+06	1.27928e+06	472525	857033	2.02504e+06	966752	582343	763791	919821	1.46268e+06	1.03417e+06	865480	1.24882e+06	557064	2.32677e+06	1.19529e+06	1.22714e+06	846181	718361	718840	944186	640849	683709	774700	783963	1.29111e+06	810126	732969	872741	693845	836275	834406	827973	974691	1.06525e+06	966850	831437	581756	966752	1.12398e+06	1.13623e+06
ASTEI04235-PA	3	3	118.16	0.341203	1.26284	ZT0	ZT20	hypothetical protein|protein_coding|scaffold_00021:1517685-1519681:1|gene:ASTEI04235	3.95256e+06	4.14271e+06	4.11838e+06	3.36472e+06	6.2762e+06	3.71062e+06	3.68735e+06	3.97113e+06	3.66003e+06	4.72421e+06	3.66342e+06	3.18841e+06	3.64453e+06	4.88873e+06	4.4217e+06	3.12867e+06	3.68991e+06	3.50398e+06	3.6222e+06	3.67466e+06	4.30184e+06	3.84882e+06	3.20978e+06	3.65942e+06	3.41245e+06	3.96014e+06	3.28381e+06	3.13666e+06	3.5128e+06	4.27068e+06	3.66829e+06	3.78032e+06	3.95856e+06	2.3106e+06	3.44961e+06	8.42676e+06	3.26423e+06	1.80303e+06	3.71062e+06	7.11698e+06	5.90751e+06
ASTEI07645-PA	4	3	227.01	0.342063	1.3328	ZT12	Pool	hypothetical protein|protein_coding|scaffold_00056:1141805-1143787:1|gene:ASTEI07645	4.21752e+06	3.88146e+06	3.25425e+06	2.39053e+06	3.64065e+06	3.82455e+06	2.66115e+06	3.38824e+06	3.04532e+06	4.29303e+06	3.94146e+06	3.72319e+06	3.6498e+06	2.31753e+06	5.35798e+06	4.17353e+06	4.76561e+06	3.58791e+06	3.08893e+06	3.18936e+06	3.91252e+06	3.48258e+06	3.06613e+06	3.92837e+06	3.66085e+06	3.47787e+06	3.73844e+06	3.81774e+06	3.14026e+06	3.01724e+06	3.44276e+06	2.9529e+06	3.17648e+06	2.46549e+06	3.23207e+06	6.65863e+06	2.31913e+06	1.04589e+06	3.82455e+06	5.1363e+06	5.04039e+06
ASTEI02412-PA	1	1	26.83	0.344597	1.52956	ZT0	ZT4	hypothetical protein|protein_coding|scaffold_00009:1974695-1977673:-1|gene:ASTEI02412	2.21302e+06	1.06186e+06	1.54738e+06	1.34838e+06	3.17017e+06	1.32008e+06	1.00479e+06	924217	1.63639e+06	2.43558e+06	1.08302e+06	1.39265e+06	1.56611e+06	1.08057e+06	2.19787e+06	1.45528e+06	1.65131e+06	1.21137e+06	1.52168e+06	1.55528e+06	1.41669e+06	1.72834e+06	1.17287e+06	1.1336e+06	1.41557e+06	1.12553e+06	1.27052e+06	1.15736e+06	1.21035e+06	1.30965e+06	1.35465e+06	1.48031e+06	1.50482e+06	1.2937e+06	884205	3.16614e+06	1.30811e+06	910729	1.32008e+06	1.93934e+06	1.37488e+06
ASTEI04348-PA	1	1	25.56	0.345092	1.33524	ZT0	ZT20	hypothetical protein|protein_coding|scaffold_00022:1031219-1033243:1|gene:ASTEI04348	1.71097e+06	1.06505e+06	1.20485e+06	819613	1.50224e+06	1.04974e+06	993003	1.12984e+06	949248	1.49152e+06	1.05316e+06	1.04129e+06	1.18652e+06	1.0708e+06	1.83447e+06	1.00322e+06	1.2211e+06	897753	975958	1.04403e+06	1.00621e+06	906431	821260	1.1107e+06	669779	1.35552e+06	1.11628e+06	808868	769847	1.13251e+06	1.00241e+06	1.06938e+06	928617	1.00021e+06	886862	2.46529e+06	795135	431564	1.04974e+06	1.9166e+06	1.68077e+06
ASTEI08683-PA	2	2	95.98	0.345229	1.67631	ZT8	ZT4	hypothetical protein|protein_coding|scaffold_00073:334931-336432:-1|gene:ASTEI08683	1.2948e+06	1.00272e+06	765409	1.06239e+06	2.11099e+06	1.06816e+06	662075	658210	1.22009e+06	2.28429e+06	1.08765e+06	892819	1.48821e+06	1.8083e+06	2.42475e+06	1.11481e+06	888516	1.22464e+06	1.01043e+06	1.31505e+06	1.25814e+06	1.39066e+06	977840	1.70467e+06	1.49341e+06	1.20003e+06	604106	1.21085e+06	998024	927233	890835	1.26434e+06	1.05605e+06	756917	834958	1.56613e+06	1.03066e+06	606448	1.06816e+06	1.27787e+06	979162
ASTEI03381-PA	2	2	52.41	0.347988	1.96869	ZT0	ZT16	hypothetical protein|protein_coding|scaffold_00014:1614794-1616950:-1|gene:ASTEI03381	2.92734e+06	2.75611e+06	1.43608e+06	4.05226e+06	8.77656e+06	2.66842e+06	2.77648e+06	2.82027e+06	2.37572e+06	2.95828e+06	2.03015e+06	1.93349e+06	3.04101e+06	3.55109e+06	5.83693e+06	2.58778e+06	2.57886e+06	3.23292e+06	2.21185e+06	2.00301e+06	2.75819e+06	1.88141e+06	1.68721e+06	1.80301e+06	3.62905e+06	2.26362e+06	1.6049e+06	2.056e+06	2.75098e+06	2.39994e+06	2.37067e+06	2.63709e+06	2.50196e+06	1.71127e+06	2.295e+06	2.93842e+06	3.93124e+06	2.52134e+06	2.66842e+06	5.3589e+06	4.19547e+06
ASTEI02336-PA	1	1	95.56	0.351407	1.66661	ZT0	ZT4	hypothetical protein|protein_coding|scaffold_00009:629705-632567:1|gene:ASTEI02336	2.25431e+07	1.82292e+07	1.59291e+07	1.4941e+07	3.94184e+07	1.42105e+07	1.28712e+07	1.06634e+07	1.55661e+07	2.68725e+07	1.63316e+07	1.24977e+07	2.06819e+07	4.82862e+06	2.85343e+07	1.76834e+07	1.4538e+07	1.64972e+07	1.71854e+07	1.42269e+07	1.68564e+07	1.69646e+07	1.49829e+07	1.44724e+07	1.74407e+07	1.5387e+07	1.19094e+07	1.24275e+07	1.30977e+07	1.62568e+07	1.56098e+07	1.55001e+07	1.40565e+07	1.31783e+07	1.51794e+07	3.25931e+07	1.44947e+07	1.13241e+07	1.42105e+07	2.48427e+07	1.5863e+07
ASTEI01433-PA	2	2	47.84	0.351652	2.0348	ZT0	ZT16	hypothetical protein|protein_coding|scaffold_00005:2189977-2207572:1|gene:ASTEI01433	434824	254955	487599	255354	604636	272986	306913	471222	281029	376155	207371	367054	309625	14176.9	652198	310929	317061	224212	287878	189825	289041	245822	211605	64967.5	152140	465052	238161	216095	173512	142662	235692	248077	254575	254191	212300	997693	247728	173700	272986	592374	700996
ASTEI00562-PA	2	2	62.45	0.352613	1.77267	ZT12	ZT16	hypothetical protein|protein_coding|scaffold_00002:3532492-3533524:-1|gene:ASTEI00562	5.3317e+06	6.47793e+06	2.37414e+06	4.45783e+06	464886	4.47715e+06	3.67909e+06	4.34139e+06	4.55612e+06	6.48225e+06	5.35252e+06	3.93107e+06	6.44494e+06	2.79432e+06	1.15442e+07	5.81716e+06	5.00309e+06	5.194e+06	4.45233e+06	2.96352e+06	5.50602e+06	3.64241e+06	3.85767e+06	2.08833e+06	5.07469e+06	6.47899e+06	3.02009e+06	3.61257e+06	5.19423e+06	4.35261e+06	4.07671e+06	4.72438e+06	4.39675e+06	3.11682e+06	5.39414e+06	4.85781e+06	4.32469e+06	133553	4.47715e+06	7.10102e+06	6.45831e+06
ASTEI04157-PA	1	1	21.31	0.353679	2.67758	ZT12	ZT16	hypothetical protein|protein_coding|scaffold_00021:47313-48626:1|gene:ASTEI04157	24123.9	17115.7	5884.52	6902.41	6487.28	15994.8	13729.8	17925.3	12917.1	15266.5	21774.3	17301	16087.4	5146.11	46252.2	19228.6	13799.4	17928.6	27427.6	9403.99	15516.1	9507.04	12121.1	0	9249.35	7982.71	14314	10920.8	6251.36	15514.5	17973.2	20894.4	10520.3	14102.4	14252.2	12040.5	6696.26	1863.67	15994.8	26500	26665.9
ASTEI07372-PA	1	1	30.22	0.35373	4.58709	Pool	ZT20	hypothetical protein|protein_coding|scaffold_00053:897856-899201:1|gene:ASTEI07372	94386	85762.5	84689.1	59613.6	45244.2	38385.2	59771.1	51496.8	32983.4	58162.8	41735.4	13709.7	81638.1	11487.5	127568	56069.1	70318.2	43013.1	84375.4	25216.2	58369.9	93509.3	58660.2	0	35989.9	19948.1	6173.07	12820.6	62491.7	99375	119999	149737	135188	55176.5	71414	173285	57833.2	12997.8	38385.2	115364	76607.3
ASTEI08119-PA	9	9	611.52	0.357811	1.28202	ZT12	ZT16	hypothetical protein|protein_coding|scaffold_00062:607977-610882:1|gene:ASTEI08119	1.38381e+08	1.38959e+08	1.06429e+08	9.74315e+07	1.57529e+08	1.04385e+08	9.84323e+07	1.10385e+08	1.22686e+08	1.45458e+08	1.26979e+08	1.09972e+08	1.39463e+08	9.79773e+07	2.05493e+08	1.20976e+08	1.36057e+08	1.03681e+08	1.12568e+08	8.92783e+07	1.16124e+08	1.00207e+08	1.00834e+08	1.23014e+08	1.05746e+08	1.53831e+08	9.63867e+07	9.71107e+07	1.04957e+08	1.14231e+08	1.05558e+08	1.14597e+08	1.09293e+08	8.08951e+07	1.15711e+08	2.17769e+08	9.45216e+07	4.52551e+07	1.04385e+08	1.89985e+08	1.6421e+08
ASTEI06279-PA	1	1	92.15	0.360606	1.35704	Pool	ZT0	hypothetical protein|protein_coding|scaffold_00038:1306378-1307904:-1|gene:ASTEI06279	4.30229e+07	5.47014e+07	8.86553e+07	5.44431e+07	1.13147e+07	5.89668e+07	6.3697e+07	5.40875e+07	5.47356e+07	6.62209e+07	5.94906e+07	5.99277e+07	6.56995e+07	8.08258e+07	9.29873e+07	6.44396e+07	5.79858e+07	6.00047e+07	4.87556e+07	5.458e+07	5.36407e+07	5.7577e+07	5.18284e+07	7.68003e+07	6.36545e+07	6.3371e+07	4.7638e+07	5.47615e+07	4.99955e+07	6.79914e+07	6.54796e+07	7.27789e+07	6.74778e+07	2.51505e+07	4.55496e+07	1.81401e+08	5.28171e+07	3.2505e+06	5.89668e+07	1.22942e+08	8.04613e+07
ASTEI00893-PA	7	7	360.22	0.360837	1.28806	ZT12	ZT20	hypothetical protein|protein_coding|scaffold_00003:3611277-3618200:-1|gene:ASTEI00893	3.15297e+07	3.14604e+07	2.34691e+07	2.41924e+07	2.22593e+07	2.24386e+07	2.38665e+07	2.92277e+07	2.4156e+07	2.83802e+07	2.63778e+07	2.03478e+07	2.54251e+07	2.58843e+07	4.22041e+07	2.57578e+07	2.58362e+07	2.35175e+07	2.25793e+07	1.80507e+07	2.48521e+07	2.21412e+07	2.04014e+07	3.09803e+07	2.08681e+07	2.94747e+07	1.8299e+07	1.72698e+07	2.26975e+07	2.60404e+07	2.5998e+07	2.64493e+07	2.59868e+07	1.84317e+07	2.61969e+07	4.80209e+07	2.34699e+07	6.39467e+06	2.24386e+07	4.60648e+07	4.34795e+07
ASTEI04582-PA	3	3	135.24	0.364019	1.29142	ZT12	ZT20	hypothetical protein|protein_coding|scaffold_00024:891697-892443:1|gene:ASTEI04582	1.27246e+07	1.35287e+07	1.27292e+07	1.16716e+07	4.37191e+06	1.14295e+07	1.16967e+07	1.17383e+07	1.14614e+07	1.51401e+07	1.30249e+07	1.08561e+07	1.23463e+07	1.31705e+07	1.91352e+07	1.2666e+07	1.19891e+07	1.16765e+07	1.05138e+07	9.81378e+06	1.10947e+07	1.15915e+07	1.04112e+07	1.19281e+07	9.70373e+06	1.08338e+07	9.13116e+06	1.07968e+07	1.06261e+07	1.29882e+07	1.26095e+07	1.28891e+07	1.27965e+07	7.43858e+06	1.12653e+07	2.60456e+07	1.1323e+07	1.25596e+06	1.14295e+07	2.25759e+07	1.74621e+07
ASTEI07733-PA	2	2	43.87	0.364666	1.43793	ZT0	ZT20	hypothetical protein|protein_coding|scaffold_00057:1118598-1120169:-1|gene:ASTEI07733	1.53079e+06	935603	1.5807e+06	834923	2.17069e+06	1.2046e+06	1.0491e+06	1.2167e+06	1.03868e+06	1.50438e+06	1.1335e+06	1.15604e+06	1.0204e+06	780199	1.94929e+06	1.35307e+06	1.13828e+06	966173	1.44229e+06	868712	1.07418e+06	1.45191e+06	1.32539e+06	1.47601e+06	979390	1.133e+06	771599	980642	1.04014e+06	1.13585e+06	1.35173e+06	1.26389e+06	1.29916e+06	894873	779072	3.23432e+06	809987	623598	1.2046e+06	2.02487e+06	1.80997e+06
ASTEI02164-PA	1	1	35.42	0.366163	3.08256	Pool	ZT20	hypothetical protein|protein_coding|scaffold_00008:1583421-1584668:1|gene:ASTEI02164	186606	179168	411113	89415.9	0	225594	246116	159305	85093.7	213749	267478	222846	239559	430615	370067	197193	425257	153739	286987	199585	144484	235901	285610	438054	133529	74217.7	195946	49273.9	183525	342296	400952	390868	435499	109087	149192	841193	86745.4	0	225594	475029	236985
ASTEI04470-PA	8	8	455.59	0.369081	1.23064	ZT12	ZT16	hypothetical protein|protein_coding|scaffold_00023:1229158-1230345:-1|gene:ASTEI04470	6.86166e+07	7.60529e+07	4.62458e+07	5.43692e+07	8.15624e+07	5.22542e+07	5.5509e+07	6.08986e+07	5.73455e+07	6.54092e+07	6.20672e+07	4.62996e+07	6.42579e+07	6.52956e+07	9.15196e+07	7.03527e+07	6.50618e+07	5.52256e+07	6.28265e+07	5.49383e+07	6.3871e+07	4.57524e+07	5.37705e+07	6.19991e+07	5.32177e+07	7.4869e+07	4.91104e+07	4.81682e+07	5.70774e+07	6.18593e+07	6.12891e+07	6.44782e+07	6.2028e+07	4.01121e+07	6.33289e+07	9.46251e+07	5.27454e+07	2.34313e+07	5.22542e+07	1.07138e+08	9.05936e+07
ASTEI11539-PA	23	22	1586.18	0.369809	1.27057	Pool	ZT20	hypothetical protein|protein_coding|scaffold_04474:15-1325:-1|gene:ASTEI11539	1.44658e+09	1.59165e+09	1.64226e+09	1.18815e+09	1.91456e+09	1.28489e+09	1.47179e+09	1.56625e+09	1.41853e+09	1.79213e+09	1.51091e+09	1.35391e+09	1.72925e+09	1.63442e+09	2.55067e+09	1.53397e+09	1.60197e+09	1.33739e+09	1.36339e+09	1.36208e+09	1.52137e+09	1.70682e+09	1.33559e+09	1.89643e+09	1.34868e+09	1.91023e+09	1.28839e+09	1.12538e+09	1.34951e+09	1.8139e+09	1.78255e+09	1.76142e+09	1.77989e+09	8.45647e+08	1.32536e+09	3.36029e+09	1.15267e+09	5.50017e+08	1.28489e+09	2.84072e+09	2.32998e+09
ASTEI06079-PA	3	3	155.42	0.370549	1.41372	ZT0	Pool	hypothetical protein|protein_coding|scaffold_00036:605009-607407:1|gene:ASTEI06079	1.48956e+07	1.08794e+07	7.07223e+06	1.15082e+07	1.92584e+07	9.9196e+06	7.65685e+06	8.92048e+06	1.2274e+07	1.57414e+07	1.04961e+07	6.68113e+06	1.38254e+07	8.74864e+06	1.82669e+07	1.18592e+07	9.74544e+06	1.05511e+07	1.05046e+07	8.53087e+06	1.12772e+07	1.02299e+07	9.4769e+06	7.41225e+06	1.2321e+07	9.91078e+06	6.05739e+06	8.05774e+06	9.54048e+06	8.75257e+06	9.24305e+06	9.2821e+06	8.72025e+06	8.7077e+06	9.05923e+06	1.44707e+07	1.11644e+07	5.53256e+06	9.9196e+06	1.47785e+07	1.32702e+07
ASTEI03309-PA	3	3	137.71	0.371426	1.53902	ZT0	Pool	hypothetical protein|protein_coding|scaffold_00014:1010063-1011695:-1|gene:ASTEI03309	1.11064e+07	8.89977e+06	4.84025e+06	6.61884e+06	1.55889e+07	7.204e+06	5.66974e+06	6.18563e+06	9.40434e+06	1.10373e+07	9.04247e+06	6.77058e+06	9.34003e+06	5.19369e+06	1.48292e+07	8.59412e+06	7.2159e+06	7.60607e+06	7.96009e+06	6.2552e+06	8.59088e+06	6.84703e+06	6.83594e+06	6.71397e+06	8.68781e+06	9.00233e+06	5.95018e+06	6.74153e+06	6.31936e+06	5.92643e+06	6.01224e+06	6.3193e+06	6.20131e+06	6.49261e+06	7.4108e+06	9.9038e+06	6.42116e+06	4.47841e+06	7.204e+06	1.09432e+07	9.20182e+06
ASTEI03371-PA	1	1	28.61	0.371706	1.84571	Pool	ZT20	hypothetical protein|protein_coding|scaffold_00014:1481858-1482345:1|gene:ASTEI03371	205063	466096	888764	185029	0	419030	482480	625966	356356	492553	630511	596498	594134	555868	610066	366906	505125	416529	357383	506678	526966	503697	331678	789599	169854	472570	512050	187568	272193	636859	568926	572880	604867	119877	388116	1.81853e+06	179503	0	419030	931236	931196
ASTEI11274-PA	3	3	171.06	0.373244	1.39301	ZT12	ZT20	hypothetical protein|protein_coding|scaffold_01030:949-1263:1|gene:ASTEI11274	8.25092e+06	9.5438e+06	7.81464e+06	5.78179e+06	4.65436e+06	5.92943e+06	6.16413e+06	8.72472e+06	5.92532e+06	8.5591e+06	6.76634e+06	6.67918e+06	8.01233e+06	5.24411e+06	1.20322e+07	6.64758e+06	8.65886e+06	6.21433e+06	5.63705e+06	5.36053e+06	7.28295e+06	5.56613e+06	5.59428e+06	7.24957e+06	5.07672e+06	8.16899e+06	5.81166e+06	3.84315e+06	5.23291e+06	7.3289e+06	7.17036e+06	7.03179e+06	7.42671e+06	4.82335e+06	7.94708e+06	1.59898e+07	5.60911e+06	1.33711e+06	5.92943e+06	1.18974e+07	1.2979e+07
ASTEI00264-PA	1	1	34.57	0.376657	1.69293	ZT12	ZT16	hypothetical protein|protein_coding|scaffold_00001:4214147-4215362:-1|gene:ASTEI00264	247037	196122	128401	223356	60497.6	154039	162087	184015	215044	236178	217290	153881	176677	149332	438333	177936	213951	187554	198223	111061	179546	139600	94898	193174	131182	231343	125237	130938	223130	143339	188639	140962	176915	144414	163310	262726	216685	17379.8	154039	312844	273743
ASTEI02998-PA	5	4	210.35	0.377733	1.32448	ZT12	ZT4	hypothetical protein|protein_coding|scaffold_00012:1350133-1351266:-1|gene:ASTEI02998	8.00268e+06	6.72102e+06	4.65337e+06	3.98776e+06	9.44581e+06	6.14588e+06	4.03265e+06	4.08986e+06	5.79017e+06	7.42636e+06	6.49374e+06	4.48989e+06	7.20102e+06	5.98149e+06	9.84483e+06	6.25193e+06	5.18885e+06	4.82192e+06	7.1015e+06	4.81561e+06	5.95677e+06	5.23565e+06	5.93767e+06	3.48673e+06	4.50645e+06	6.59247e+06	5.08951e+06	5.13922e+06	4.84766e+06	5.45523e+06	5.40632e+06	5.48006e+06	5.38654e+06	4.67823e+06	5.59656e+06	9.52142e+06	3.86866e+06	2.7136e+06	6.14588e+06	7.78345e+06	6.08413e+06
ASTEI10839-PA	1	1	41.03	0.378874	1.38043	ZT12	ZT4	hypothetical protein|protein_coding|scaffold_00173:29347-30324:1|gene:ASTEI10839	4.28061e+06	3.74955e+06	1.95635e+06	3.43224e+06	6.29013e+06	3.27119e+06	2.68432e+06	2.755e+06	3.46414e+06	3.48763e+06	2.84241e+06	2.65104e+06	3.80942e+06	2.87682e+06	6.17588e+06	3.74587e+06	3.33485e+06	3.72869e+06	4.02256e+06	2.2579e+06	3.86149e+06	3.17851e+06	3.1109e+06	3.54138e+06	2.90955e+06	4.33051e+06	2.10235e+06	2.11604e+06	3.78533e+06	3.21378e+06	3.34383e+06	3.21898e+06	2.96882e+06	2.50238e+06	3.12223e+06	4.00295e+06	3.32974e+06	1.80703e+06	3.27119e+06	5.18102e+06	4.09837e+06
ASTEI10361-PA	1	1	35.86	0.380917	1.36165	ZT12	ZT4	hypothetical protein|protein_coding|scaffold_00127:101538-108961:-1|gene:ASTEI10361	9.90222e+06	7.91269e+06	6.74521e+06	6.7657e+06	6.29767e+06	6.95649e+06	6.44084e+06	5.14851e+06	7.45798e+06	1.10485e+07	9.3529e+06	5.72337e+06	1.02651e+07	5.51911e+06	1.32054e+07	8.48337e+06	8.75068e+06	6.70806e+06	7.11261e+06	7.59203e+06	6.65358e+06	8.28082e+06	6.66802e+06	6.8599e+06	7.32132e+06	8.4931e+06	6.03032e+06	5.71614e+06	6.19577e+06	7.42402e+06	7.07027e+06	7.36015e+06	8.41179e+06	5.78868e+06	6.58886e+06	1.38016e+07	6.56363e+06	1.8092e+06	6.95649e+06	1.24315e+07	7.659e+06
ASTEI01084-PA	3	3	87.97	0.381723	1.35847	Pool	ZT20	hypothetical protein|protein_coding|scaffold_00004:1604961-1628990:1|gene:ASTEI01084	8.43822e+06	9.00763e+06	8.37847e+06	5.62255e+06	9.42075e+06	6.11177e+06	7.9693e+06	9.17938e+06	6.74764e+06	8.97707e+06	8.1924e+06	8.64578e+06	9.50778e+06	1.09648e+07	1.51979e+07	8.40426e+06	8.4142e+06	6.34939e+06	7.18308e+06	6.78274e+06	7.79355e+06	6.45879e+06	7.37925e+06	1.51925e+07	6.99766e+06	8.83447e+06	7.48015e+06	5.67105e+06	6.13733e+06	9.34614e+06	8.89807e+06	9.85982e+06	1.00643e+07	4.93284e+06	7.50061e+06	1.71435e+07	5.45463e+06	2.7064e+06	6.11177e+06	1.53816e+07	1.36554e+07
ASTEI01456-PA	5	4	169.74	0.384557	1.38602	ZT8	ZT16	hypothetical protein|protein_coding|scaffold_00005:2492092-2498249:1|gene:ASTEI01456	3.91447e+06	4.06024e+06	4.31648e+06	3.7315e+06	2.83436e+06	3.61996e+06	3.65622e+06	6.35947e+06	4.92053e+06	4.1418e+06	5.25551e+06	6.83695e+06	3.20076e+06	4.82855e+06	5.91635e+06	3.81659e+06	5.15057e+06	3.95178e+06	2.99973e+06	2.23603e+06	4.45435e+06	3.34238e+06	3.81006e+06	3.66313e+06	3.466e+06	5.67846e+06	4.29249e+06	3.45316e+06	4.46945e+06	4.24294e+06	4.31314e+06	4.06173e+06	3.89654e+06	2.28833e+06	3.38094e+06	8.83209e+06	3.62006e+06	814257	3.61996e+06	7.05689e+06	9.46043e+06
ASTEI09484-PA	6	6	302.66	0.388964	1.36093	Pool	ZT20	hypothetical protein|protein_coding|scaffold_00093:531316-534781:1|gene:ASTEI09484	7.2356e+07	7.44044e+07	9.30854e+07	5.19928e+07	1.43245e+08	5.85163e+07	7.3827e+07	9.49696e+07	5.89217e+07	9.0299e+07	7.12062e+07	7.13479e+07	6.89767e+07	9.21635e+07	9.6576e+07	7.1924e+07	7.59865e+07	5.77417e+07	6.69478e+07	7.54134e+07	7.00128e+07	7.7578e+07	6.89261e+07	1.15518e+08	6.56672e+07	1.00798e+08	6.55888e+07	5.86849e+07	6.35693e+07	9.76381e+07	1.00749e+08	9.27465e+07	9.46185e+07	4.22981e+07	6.19562e+07	1.90465e+08	5.044e+07	4.11515e+07	5.85163e+07	1.42494e+08	1.41278e+08
ASTEI02310-PA	1	1	62.69	0.390145	1.75335	ZT12	ZT16	hypothetical protein|protein_coding|scaffold_00009:147988-150009:-1|gene:ASTEI02310	732460	927556	585179	926503	15438.5	738038	511804	1.15509e+06	865564	1.3204e+06	833178	830396	1.10774e+06	360453	1.63212e+06	960748	1.1988e+06	903532	700657	540085	971619	620663	728206	216877	730671	1.35372e+06	624120	720003	938869	1.01702e+06	813724	1.02436e+06	943284	428184	772371	1.19736e+06	898832	4435.19	738038	987835	1.71833e+06
ASTEI02055-PA	3	3	256.58	0.393372	1.38788	ZT0	ZT16	hypothetical protein|protein_coding|scaffold_00008:129234-130654:1|gene:ASTEI02055	7.05015e+07	4.2878e+07	7.39512e+07	3.99989e+07	5.6833e+07	4.43152e+07	4.79773e+07	4.73583e+07	4.74178e+07	6.25388e+07	4.41822e+07	2.55188e+07	4.80141e+07	4.82661e+07	6.76752e+07	4.54001e+07	3.07084e+07	4.01964e+07	4.13792e+07	4.5232e+07	4.53703e+07	4.23692e+07	4.51288e+07	2.6646e+07	4.08348e+07	4.33826e+07	3.96483e+07	4.44305e+07	4.06748e+07	4.71646e+07	4.85328e+07	5.07731e+07	4.66123e+07	4.1214e+07	3.57043e+07	1.51314e+08	3.88042e+07	1.6327e+07	4.43152e+07	9.26012e+07	7.04509e+07
ASTEI07040-PA	4	3	167.88	0.395017	1.23583	Pool	ZT4	hypothetical protein|protein_coding|scaffold_00047:739661-745235:1|gene:ASTEI07040	3.27509e+06	3.38616e+06	3.18592e+06	3.35194e+06	3.62361e+06	2.94805e+06	2.90571e+06	2.63804e+06	4.05074e+06	4.15724e+06	2.92683e+06	2.87931e+06	3.17082e+06	3.43922e+06	5.90314e+06	3.82352e+06	2.80744e+06	3.4695e+06	3.22134e+06	3.14917e+06	3.76889e+06	4.87652e+06	3.45386e+06	3.75038e+06	4.12566e+06	3.39199e+06	2.61035e+06	3.08142e+06	3.52319e+06	3.94663e+06	3.93058e+06	3.64897e+06	3.97427e+06	1.91456e+06	2.81964e+06	6.51882e+06	3.25183e+06	1.04099e+06	2.94805e+06	5.60832e+06	3.92439e+06
ASTEI01727-PA	5	5	459.44	0.396271	1.38445	ZT12	ZT16	hypothetical protein|protein_coding|scaffold_00006:1485478-1495426:1|gene:ASTEI01727	1.44398e+08	1.08389e+08	5.67182e+07	9.31834e+07	1.05117e+08	8.11931e+07	7.02298e+07	7.77827e+07	9.50554e+07	1.31586e+08	8.89988e+07	6.37953e+07	1.10602e+08	6.21631e+07	1.59792e+08	9.39769e+07	8.59145e+07	9.14257e+07	8.99789e+07	6.7084e+07	8.97201e+07	7.3663e+07	7.67607e+07	6.9158e+07	9.31719e+07	1.00206e+08	5.83359e+07	6.66716e+07	7.95122e+07	9.03143e+07	8.34426e+07	8.86946e+07	8.67787e+07	8.44126e+07	9.02548e+07	1.16053e+08	9.04004e+07	3.01981e+07	8.11931e+07	1.35551e+08	1.15711e+08
ASTEI04630-PA	15	14	574.07	0.397355	1.34409	Pool	ZT20	hypothetical protein|protein_coding|scaffold_00024:1566707-1569790:-1|gene:ASTEI04630	2.39055e+07	2.3166e+07	3.61174e+07	2.02637e+07	1.42749e+07	2.46533e+07	2.25795e+07	1.91613e+07	2.52207e+07	2.63991e+07	2.05103e+07	2.30965e+07	2.35532e+07	2.65295e+07	3.32692e+07	2.76941e+07	2.48616e+07	1.59745e+07	2.31815e+07	2.11151e+07	2.83077e+07	2.52568e+07	2.05483e+07	2.31058e+07	2.06078e+07	1.67273e+07	2.03797e+07	2.2241e+07	1.76597e+07	2.59896e+07	2.70191e+07	2.57314e+07	2.62227e+07	1.39748e+07	1.92902e+07	7.3901e+07	1.96585e+07	4.10089e+06	2.46533e+07	4.35809e+07	2.85046e+07
ASTEI01010-PA	1	1	44.62	0.398928	1.49086	Pool	ZT20	hypothetical protein|protein_coding|scaffold_00004:144055-147507:1|gene:ASTEI01010	1.57925e+07	1.56857e+07	2.40531e+07	1.32406e+07	2.4448e+06	1.553e+07	1.70753e+07	1.73779e+07	1.52819e+07	2.1188e+07	1.7732e+07	1.60867e+07	1.72959e+07	1.57312e+07	2.69115e+07	1.2581e+07	1.64225e+07	1.38832e+07	1.25701e+07	1.74904e+07	1.5048e+07	1.78473e+07	1.41433e+07	1.88667e+07	1.1962e+07	1.55398e+07	1.22778e+07	1.20573e+07	1.26394e+07	2.00478e+07	1.99994e+07	1.91521e+07	1.77009e+07	9.23203e+06	1.30614e+07	4.92159e+07	1.28452e+07	702345	1.553e+07	3.29571e+07	2.58517e+07
ASTEI06888-PA	1	1	45.03	0.400021	1.50991	ZT12	ZT0	hypothetical protein|protein_coding|scaffold_00045:1070604-1072259:1|gene:ASTEI06888	810310	649298	23836.8	535398	151453	579711	470646	444199	591865	742200	714593	535751	471707	514901	1.04816e+06	611754	543265	558721	515058	122797	736264	636181	505837	410101	469582	572731	473189	550527	606996	455993	454378	481451	492088	473694	540667	48773.3	519408	43509.6	579711	908397	660797
ASTEI05564-PA	1	1	33.46	0.403597	1.78307	ZT12	ZT16	hypothetical protein|protein_coding|scaffold_00031:1939720-1942881:1|gene:ASTEI05564	257012	304849	18337.2	169570	48354.4	186301	160774	231448	250684	206483	161832	138586	96648.2	57415.3	332883	195964	230127	156187	154733	52372.9	261694	118303	96195.4	71464.2	94377.9	233677	118166	108311	244502	156648	100317	125478	128370	150245	253846	37520.4	164506	13891.3	186301	310310	344306
ASTEI07810-PA	3	3	98.15	0.404406	1.27153	ZT12	ZT4	hypothetical protein|protein_coding|scaffold_00058:794445-795312:-1|gene:ASTEI07810	1.68816e+07	1.42936e+07	9.99225e+06	1.17762e+07	1.28547e+07	1.20577e+07	1.14469e+07	1.1735e+07	1.21095e+07	1.64938e+07	1.43828e+07	1.23939e+07	1.43889e+07	1.12809e+07	2.1457e+07	1.54175e+07	1.24085e+07	1.24654e+07	1.35092e+07	1.01336e+07	1.42661e+07	1.29668e+07	1.24932e+07	1.17768e+07	1.33975e+07	1.65783e+07	1.10829e+07	1.19139e+07	1.26606e+07	1.23205e+07	1.22515e+07	1.261e+07	1.24687e+07	9.8687e+06	1.19022e+07	2.04455e+07	1.14245e+07	3.69292e+06	1.20577e+07	2.20938e+07	1.74572e+07
ASTEI06323-PA	1	1	89.18	0.40494	1.49533	Pool	ZT20	hypothetical protein|protein_coding|scaffold_00039:354872-356479:-1|gene:ASTEI06323	8.39337e+06	1.00341e+07	9.72375e+06	7.00608e+06	1.35152e+06	6.96532e+06	1.19321e+07	1.64233e+07	6.52741e+06	6.99715e+06	9.13933e+06	9.51404e+06	7.64785e+06	1.14747e+07	1.07374e+07	7.78979e+06	1.11692e+07	8.54997e+06	5.99224e+06	7.01848e+06	8.79308e+06	5.87203e+06	6.83617e+06	9.86644e+06	4.41899e+06	9.17467e+06	7.46307e+06	5.16692e+06	8.90309e+06	1.07076e+07	1.06446e+07	1.06669e+07	1.00018e+07	4.90663e+06	8.35532e+06	1.98961e+07	6.79683e+06	388265	6.96532e+06	2.30302e+07	2.44316e+07
ASTEI09845-PA	1	1	20.27	0.405177	1.36611	ZT8	ZT0	hypothetical protein|protein_coding|scaffold_00105:163498-165760:-1|gene:ASTEI09845	480093	674783	554278	416417	213141	548465	468435	590387	527688	603480	677515	662874	694919	556155	631560	632121	307420	544502	626205	692383	681011	606815	494775	529078	352757	747644	609229	415607	633772	594575	571810	432338	352497	280654	561889	1.13413e+06	403980	61231.2	548465	904129	878268
ASTEI07612-PA	14	14	636.89	0.405317	1.28297	ZT0	ZT20	hypothetical protein|protein_coding|scaffold_00056:635153-637418:-1|gene:ASTEI07612	7.50238e+07	7.55466e+07	6.89076e+07	5.70289e+07	1.2031e+08	6.35214e+07	7.77822e+07	7.92271e+07	6.12971e+07	8.09585e+07	7.01237e+07	6.44089e+07	7.71274e+07	8.33274e+07	1.22401e+08	6.58787e+07	6.94919e+07	6.42735e+07	6.41594e+07	6.12433e+07	6.51064e+07	6.35466e+07	5.7827e+07	8.46977e+07	6.0339e+07	8.73135e+07	5.77208e+07	4.87315e+07	5.51912e+07	7.89708e+07	7.3172e+07	8.14922e+07	7.84006e+07	4.38577e+07	6.29073e+07	1.40994e+08	5.53256e+07	3.45627e+07	6.35214e+07	1.50128e+08	1.17859e+08
ASTEI08251-PA	1	1	37.98	0.405522	2.10014	Pool	ZT16	hypothetical protein|protein_coding|scaffold_00064:349608-352248:1|gene:ASTEI08251	308610	351870	589835	346512	1623.64	368963	579570	458814	291561	292495	363634	296532	418736	880266	890589	472793	438264	284514	359680	266459	277344	291293	328573	172598	158254	481965	437423	232104	412321	598037	528793	603462	514787	180408	293001	1.20688e+06	336164	466.441	368963	1.11863e+06	682537
ASTEI00859-PA	2	2	57.32	0.406615	1.37216	ZT16	ZT20	hypothetical protein|protein_coding|scaffold_00003:3090684-3091522:1|gene:ASTEI00859	5.05892e+06	8.27469e+06	7.36266e+06	4.34657e+06	3.02653e+06	5.51051e+06	6.90368e+06	6.17765e+06	4.53659e+06	5.71623e+06	6.54602e+06	5.20744e+06	6.63087e+06	7.33754e+06	7.57116e+06	4.31492e+06	6.76328e+06	5.20366e+06	5.74757e+06	6.98455e+06	6.16296e+06	5.19574e+06	5.58053e+06	1.1554e+07	3.14703e+06	7.36299e+06	5.89344e+06	4.20925e+06	5.24271e+06	7.35351e+06	6.91858e+06	6.22398e+06	7.87542e+06	2.95736e+06	6.8903e+06	1.5065e+07	4.21676e+06	869465	5.51051e+06	1.33248e+07	9.18995e+06
ASTEI09012-PA	4	4	152.79	0.407285	1.29811	ZT8	ZT20	hypothetical protein|protein_coding|scaffold_00080:370032-370615:1|gene:ASTEI09012	4.44526e+06	4.48203e+06	5.89079e+06	3.03159e+06	2.77821e+06	3.93234e+06	4.18521e+06	4.78159e+06	3.64675e+06	5.62706e+06	4.47788e+06	4.17728e+06	4.29177e+06	4.35661e+06	7.16641e+06	4.10064e+06	4.48418e+06	3.73769e+06	3.29322e+06	4.14549e+06	3.83298e+06	4.0646e+06	3.21316e+06	4.08273e+06	3.27734e+06	4.55315e+06	3.82259e+06	2.98549e+06	3.02602e+06	4.5075e+06	4.36615e+06	4.22403e+06	4.32227e+06	2.59862e+06	3.73217e+06	1.20533e+07	2.94105e+06	798127	3.93234e+06	8.07789e+06	7.11316e+06
ASTEI10917-PA	3	3	128.1	0.408685	1.32097	ZT12	ZT20	hypothetical protein|protein_coding|scaffold_00187:30021-48634:1|gene:ASTEI10917	4.10305e+06	3.17264e+06	4.258e+06	2.62476e+06	1.84739e+06	2.99966e+06	3.33757e+06	3.22496e+06	3.34482e+06	4.14471e+06	3.45357e+06	3.4648e+06	3.52365e+06	2.94193e+06	5.43652e+06	3.3858e+06	3.7402e+06	2.7816e+06	2.6278e+06	3.18213e+06	3.61777e+06	3.25044e+06	3.07774e+06	2.70449e+06	2.37547e+06	3.14407e+06	2.90598e+06	2.66585e+06	2.51372e+06	3.42161e+06	3.34772e+06	3.32688e+06	3.62763e+06	2.39857e+06	2.64184e+06	8.71245e+06	2.54637e+06	530721	2.99966e+06	6.44186e+06	4.79749e+06
ASTEI04355-PA	2	2	55.86	0.409576	1.50751	ZT12	ZT16	hypothetical protein|protein_coding|scaffold_00022:1317170-1322600:1|gene:ASTEI04355	1.83178e+06	1.64132e+06	1.0472e+06	1.09957e+06	2.12066e+06	1.39484e+06	912113	1.11596e+06	1.48032e+06	2.01252e+06	1.71857e+06	1.2555e+06	1.55069e+06	590417	2.29586e+06	1.55946e+06	1.96163e+06	1.56595e+06	1.05317e+06	1.30026e+06	1.56684e+06	1.16489e+06	1.01077e+06	553266	1.27839e+06	1.41338e+06	1.26267e+06	807831	1.24272e+06	1.4134e+06	1.26777e+06	1.41333e+06	1.44643e+06	1.07083e+06	1.36672e+06	2.14271e+06	1.06673e+06	609224	1.39484e+06	1.76047e+06	1.66013e+06
ASTEI02499-PA	4	3	184.58	0.410342	1.65558	ZT0	Pool	hypothetical protein|protein_coding|scaffold_00009:3055982-3058689:1|gene:ASTEI02499	9.94616e+07	6.26604e+07	5.14908e+07	6.51061e+07	1.58072e+08	5.94812e+07	4.77119e+07	3.73703e+07	6.76964e+07	9.43205e+07	5.92632e+07	4.18253e+07	8.16638e+07	5.02554e+07	9.15127e+07	6.78059e+07	3.89469e+07	6.26861e+07	5.64521e+07	6.0875e+07	6.31033e+07	6.95734e+07	6.55402e+07	3.65236e+07	8.93558e+07	4.72064e+07	3.73327e+07	6.61772e+07	4.64511e+07	5.2733e+07	5.11346e+07	5.4368e+07	5.28279e+07	5.81436e+07	5.2177e+07	1.05357e+08	6.31616e+07	4.54111e+07	5.94812e+07	9.20889e+07	5.55925e+07
ASTEI10592-PA	2	2	57.57	0.411669	1.45519	ZT0	ZT20	hypothetical protein|protein_coding|scaffold_00142:42883-43667:-1|gene:ASTEI10592	1.38857e+06	1.01987e+06	1.08034e+06	952162	1.61541e+06	833875	918950	1.20397e+06	797778	1.49309e+06	891621	861903	882111	668637	1.73906e+06	944111	1.09698e+06	959811	615070	889953	1.19338e+06	818023	692731	1.11629e+06	726942	1.07553e+06	817839	682911	858675	868999	905915	1.0398e+06	1.04052e+06	811734	849238	2.21053e+06	923725	464076	833875	1.77367e+06	1.79104e+06
ASTEI11239-PA	1	1	33.66	0.412089	1.58794	ZT0	Pool	hypothetical protein|protein_coding|scaffold_00844:475-1648:1|gene:ASTEI11239	1.29971e+06	1.0039e+06	957424	522752	1.25683e+06	758095	539434	785253	796605	1.30667e+06	1.04085e+06	1.1489e+06	847213	446368	1.76378e+06	852189	1.13752e+06	604812	648000	736354	753407	640438	604628	1.09641e+06	608701	1.23538e+06	847751	555826	508188	734102	628907	583194	593252	759789	835940	1.95902e+06	507139	361064	758095	1.04117e+06	1.16815e+06
ASTEI07219-PA	1	1	65.81	0.414296	1.45719	Pool	ZT20	hypothetical protein|protein_coding|scaffold_00051:26936-29179:-1|gene:ASTEI07219	7.56558e+06	8.3466e+06	8.79224e+06	4.52977e+06	1.11444e+06	6.32885e+06	7.5493e+06	7.08818e+06	5.98936e+06	8.11334e+06	7.44778e+06	6.93642e+06	8.17687e+06	7.36785e+06	1.09695e+07	5.74032e+06	5.8481e+06	6.54621e+06	6.81717e+06	5.14634e+06	5.88443e+06	7.02186e+06	5.66418e+06	8.47584e+06	5.4553e+06	7.46101e+06	5.05503e+06	4.64309e+06	5.41924e+06	7.66905e+06	7.48652e+06	9.06485e+06	8.4599e+06	4.42271e+06	6.95017e+06	1.79901e+07	4.39449e+06	320158	6.32885e+06	1.45709e+07	1.05445e+07
ASTEI04368-PA	6	6	198.25	0.414614	1.8004	ZT0	Pool	hypothetical protein|protein_coding|scaffold_00022:1371968-1376973:1|gene:ASTEI04368	9.4131e+06	5.8385e+06	3.05795e+06	3.86994e+06	1.29199e+07	5.92921e+06	4.18604e+06	5.8101e+06	6.90962e+06	9.05095e+06	4.34161e+06	4.75363e+06	5.45644e+06	2.11568e+06	8.35111e+06	4.97838e+06	5.313e+06	3.69934e+06	4.04502e+06	3.20862e+06	4.87698e+06	3.35142e+06	5.0326e+06	3.37599e+06	5.12858e+06	5.08495e+06	4.25154e+06	4.52652e+06	2.21265e+06	3.85389e+06	3.24896e+06	4.35305e+06	4.14038e+06	5.50274e+06	4.86169e+06	6.25697e+06	3.75436e+06	3.71165e+06	5.92921e+06	8.07951e+06	8.64318e+06
ASTEI05132-PA	1	1	23.55	0.415437	1.59275	ZT12	ZT8	hypothetical protein|protein_coding|scaffold_00028:1662508-1664569:1|gene:ASTEI05132	374619	540917	574136	713035	703049	632129	639517	584684	141169	515161	525216	487572	523977	121116	934386	660817	618915	840920	406065	476301	599678	506082	428947	166788	537812	556470	473498	498239	936275	616266	473342	537170	503226	218996	450419	1.17476e+06	691739	201972	632129	1.23434e+06	869784
ASTEI01631-PA	12	12	797.05	0.416466	1.3373	Pool	ZT20	hypothetical protein|protein_coding|scaffold_00006:22037-23525:-1|gene:ASTEI01631	2.04996e+08	2.2175e+08	2.42111e+08	1.48992e+08	6.7056e+07	1.74304e+08	2.02034e+08	2.35045e+08	1.69943e+08	2.13009e+08	2.19943e+08	1.73797e+08	2.15318e+08	2.21836e+08	2.98779e+08	1.91435e+08	2.17312e+08	1.61207e+08	1.7508e+08	1.76963e+08	1.94271e+08	1.74967e+08	1.60216e+08	2.22616e+08	1.35751e+08	2.47032e+08	1.75572e+08	1.30093e+08	1.71427e+08	2.27263e+08	2.3205e+08	2.2487e+08	2.35745e+08	1.19837e+08	1.8465e+08	4.95391e+08	1.44542e+08	1.92639e+07	1.74304e+08	3.89948e+08	3.49656e+08
ASTEI10604-PA	3	3	123.5	0.422609	1.48324	Pool	ZT0	hypothetical protein|protein_coding|scaffold_00142:206017-210080:-1|gene:ASTEI10604	6.80317e+06	9.3338e+06	3.67795e+06	4.68914e+06	4.87278e+06	6.31332e+06	8.57658e+06	9.58455e+06	7.33556e+06	7.32482e+06	8.34289e+06	8.07403e+06	5.0949e+06	1.01954e+07	8.50483e+06	7.06562e+06	7.0884e+06	5.26122e+06	5.90258e+06	2.92838e+06	8.31091e+06	7.27824e+06	7.99687e+06	1.17341e+07	4.50036e+06	8.87739e+06	7.72537e+06	6.1708e+06	6.74356e+06	8.70134e+06	8.34056e+06	8.5618e+06	9.25457e+06	3.97702e+06	7.77221e+06	7.52557e+06	4.54909e+06	1.39986e+06	6.31332e+06	1.65537e+07	1.42581e+07
ASTEI03698-PA	1	1	20.88	0.424342	3.2108	ZT8	ZT0	hypothetical protein|protein_coding|scaffold_00016:2318160-2320994:1|gene:ASTEI03698	45207.7	122194	62101.9	71548.4	26631.9	105888	214230	189009	56452.1	21283.2	141309	190689	153137	545711	251291	85146.2	105431	79146.8	69682.6	36292.9	113208	106137	77609.1	99025.1	52139.2	169738	142715	101292	90087.1	111345	135487	112614	121435	26427.7	101750	127069	69411.5	7650.84	105888	413487	281173
ASTEI00121-PA	11	11	878.72	0.426353	1.25493	ZT8	ZT20	hypothetical protein|protein_coding|scaffold_00001:1754009-1786637:1|gene:ASTEI00121	8.55862e+07	8.07723e+07	6.39437e+07	5.38807e+07	1.03337e+08	6.40446e+07	7.61048e+07	9.59281e+07	6.71763e+07	1.04762e+08	7.56878e+07	9.81283e+07	8.3956e+07	7.58958e+07	1.08642e+08	7.5008e+07	8.33526e+07	7.12701e+07	9.39177e+07	6.43414e+07	7.31488e+07	6.87464e+07	8.35112e+07	1.09759e+08	8.13044e+07	7.9322e+07	7.12526e+07	6.512e+07	5.23674e+07	8.99311e+07	7.36561e+07	9.03592e+07	8.95637e+07	5.00322e+07	6.72588e+07	1.30837e+08	5.22715e+07	2.96867e+07	6.40446e+07	1.4689e+08	1.42704e+08
ASTEI02309-PA	2	2	62.69	0.4346	1.9847	ZT0	ZT16	hypothetical protein|protein_coding|scaffold_00009:145180-147052:-1|gene:ASTEI02309	3.64216e+06	3.42296e+06	3.33745e+06	7.59268e+06	1.44055e+07	3.92444e+06	5.78312e+06	7.77853e+06	3.00567e+06	4.37593e+06	3.61839e+06	3.73178e+06	3.39635e+06	6.60469e+06	8.10325e+06	3.91898e+06	4.07794e+06	7.4717e+06	3.07023e+06	3.36263e+06	3.90702e+06	3.1e+06	2.45153e+06	3.50412e+06	7.48489e+06	3.41326e+06	3.31915e+06	2.44781e+06	3.83371e+06	4.74607e+06	4.58921e+06	5.30125e+06	5.0426e+06	2.12915e+06	2.85028e+06	6.82886e+06	7.36592e+06	4.13843e+06	3.92444e+06	1.1162e+07	1.15715e+07
ASTEI00430-PA	9	9	396.04	0.444255	1.36938	Pool	ZT20	hypothetical protein|protein_coding|scaffold_00002:1123286-1129844:-1|gene:ASTEI00430	1.14689e+07	1.08629e+07	1.52404e+07	7.56397e+06	7.61025e+06	9.01368e+06	1.12071e+07	1.60372e+07	7.89407e+06	1.07282e+07	1.05215e+07	1.16896e+07	9.10128e+06	6.52679e+06	1.65404e+07	9.31763e+06	1.53483e+07	7.61566e+06	6.26816e+06	8.76684e+06	8.39644e+06	6.28128e+06	9.13093e+06	9.45731e+06	7.03972e+06	1.06235e+07	9.41204e+06	6.59281e+06	7.61013e+06	1.13475e+07	1.11944e+07	1.14735e+07	1.12052e+07	6.70454e+06	9.04552e+06	3.1184e+07	7.33807e+06	2.18628e+06	9.01368e+06	2.16309e+07	2.38571e+07
ASTEI10749-PA	1	1	103.99	0.454756	1.26742	ZT12	ZT16	hypothetical protein|protein_coding|scaffold_00160:41725-52067:-1|gene:ASTEI10749	6.16864e+06	5.6319e+06	2.93618e+06	4.19359e+06	3.30693e+06	4.57315e+06	3.54425e+06	4.10592e+06	4.57015e+06	5.71091e+06	5.12908e+06	4.14722e+06	5.28097e+06	3.47051e+06	7.0315e+06	4.74457e+06	4.63525e+06	4.49499e+06	5.32857e+06	3.37188e+06	4.29938e+06	4.48264e+06	3.80538e+06	4.74012e+06	3.72732e+06	4.87667e+06	4.22183e+06	4.47357e+06	4.35942e+06	4.5677e+06	4.88437e+06	4.53157e+06	4.99879e+06	3.60608e+06	4.68966e+06	6.00782e+06	4.06834e+06	950017	4.57315e+06	6.84077e+06	6.10802e+06
ASTEI02758-PA	1	1	31.65	0.457287	2.9305	ZT12	Pool	hypothetical protein|protein_coding|scaffold_00011:673471-675105:1|gene:ASTEI02758	211598	131626	79823.5	148363	41829.4	147597	43148.3	37232.8	149456	242453	141275	89796.6	176519	29018.4	318945	160076	124408	128324	113908	91361	157823	116557	104636	4346.91	118424	78736.3	58748.1	125926	112805	58730.1	45558.8	69955	56613.6	123697	109605	163330	143932	12016.8	147597	83280.8	55388
ASTEI02622-PA	6	4	327.35	0.457949	1.35203	ZT12	ZT16	hypothetical protein|protein_coding|scaffold_00010:1340986-1342608:-1|gene:ASTEI02622	1.15334e+07	1.01225e+07	9.74557e+06	5.85753e+06	1.61476e+07	8.33415e+06	8.94686e+06	1.15579e+07	8.79929e+06	1.23614e+07	1.03495e+07	1.09274e+07	1.20252e+07	8.52378e+06	1.6103e+07	9.75061e+06	1.50692e+07	8.88196e+06	8.57901e+06	7.46263e+06	1.0523e+07	7.48464e+06	8.19083e+06	9.52127e+06	6.51929e+06	1.30298e+07	9.96434e+06	6.90564e+06	7.99719e+06	9.79911e+06	9.75853e+06	9.80632e+06	1.05675e+07	6.74224e+06	8.42898e+06	1.99407e+07	5.68259e+06	4.63891e+06	8.33415e+06	1.72684e+07	1.71937e+07
ASTEI03981-PA	1	1	22.26	0.459286	4.39196	ZT12	Pool	hypothetical protein|protein_coding|scaffold_00019:844840-845664:-1|gene:ASTEI03981	132362	93056.1	36097.4	106113	26758.2	88867.7	27091	3685.98	75622.3	161072	67696.1	71276.8	78515.9	7206.73	163819	109029	105900	81381.7	55274.6	48268.9	59339.1	83472.5	38312.4	0	85535.4	52850.4	31957.6	78175.9	64661.7	38057.1	14606.6	24861.5	16356.1	77376.5	77487.4	73860.1	102944	7687.12	88867.7	52288.5	5483.32
ASTEI05307-PA	1	1	22.47	0.460697	1.71732	ZT8	Pool	hypothetical protein|protein_coding|scaffold_00030:101122-101653:1|gene:ASTEI05307	106090	85597.9	77911.5	45363.3	117701	59525.6	64323.1	23229.3	86667.8	134123	76735.7	102366	100529	34681.1	104187	95359.5	77352.4	78667.2	90789.4	63273.4	72342.1	102928	37901.8	0	79924.9	97578.9	20151.9	56268.3	83975.1	59960.9	53144.2	41297.4	54497.8	62018.3	71277	159417	44008.5	33813.4	59525.6	124150	34556.3
ASTEI07239-PA	2	1	66.89	0.461823	3.13341	Pool	ZT0	hypothetical protein|protein_coding|scaffold_00051:431027-435960:1|gene:ASTEI07239	79754.8	146147	0	64488.9	12575.3	116995	133873	160534	122741	131943	156594	138708	6496.72	154990	130340	103260	117588	113123	109691	0	150355	119956	82871.1	144794	47788.3	144209	132204	68996	125662	207025	202316	186444	163669	46623.3	121696	0	62562.9	3612.65	116995	258388	238812
ASTEI03783-PA	1	1	92.44	0.463459	1.37641	Pool	ZT0	hypothetical protein|protein_coding|scaffold_00017:1022573-1023367:-1|gene:ASTEI03783	9.33734e+06	1.15441e+07	1.66594e+07	9.27448e+06	916809	1.0159e+07	1.22652e+07	1.01864e+07	9.23597e+06	1.18345e+07	1.19722e+07	1.05332e+07	1.26203e+07	1.33055e+07	1.70761e+07	1.07752e+07	1.04994e+07	1.03697e+07	9.66937e+06	1.1114e+07	1.1438e+07	1.08476e+07	9.85547e+06	1.45974e+07	1.06214e+07	1.05587e+07	1.01656e+07	9.9952e+06	8.83323e+06	1.26626e+07	1.24225e+07	1.40128e+07	1.34613e+07	5.45845e+06	9.61274e+06	3.40873e+07	8.99748e+06	263382	1.0159e+07	2.36731e+07	1.51534e+07
ASTEI01336-PA	2	2	155.53	0.465043	1.91179	ZT0	Pool	hypothetical protein|protein_coding|scaffold_00005:1343053-1343520:-1|gene:ASTEI01336	9.72674e+06	8.27264e+06	4.73381e+06	4.75998e+06	1.94278e+07	6.11908e+06	6.26799e+06	7.22625e+06	7.31129e+06	1.08846e+07	6.17617e+06	9.24744e+06	6.27467e+06	3.14302e+06	8.48322e+06	7.40686e+06	9.05679e+06	6.35039e+06	7.60502e+06	3.17787e+06	6.22752e+06	3.75923e+06	7.42206e+06	9.69824e+06	7.25329e+06	7.11111e+06	6.51998e+06	8.20412e+06	3.10204e+06	5.23459e+06	3.0285e+06	5.95686e+06	5.41438e+06	5.68609e+06	6.88859e+06	9.68601e+06	4.61782e+06	5.58124e+06	6.11908e+06	1.20979e+07	1.07499e+07
ASTEI01530-PA	7	7	319.36	0.466709	1.27849	ZT12	ZT20	hypothetical protein|protein_coding|scaffold_00005:3428590-3435670:1|gene:ASTEI01530	9.55047e+06	9.05013e+06	9.0464e+06	7.24262e+06	1.29922e+07	7.21799e+06	1.01186e+07	1.09583e+07	7.46109e+06	7.51534e+06	9.35062e+06	8.82739e+06	9.89462e+06	1.04263e+07	1.30473e+07	8.19922e+06	1.1333e+07	8.58402e+06	7.84875e+06	7.16222e+06	9.33099e+06	6.84741e+06	6.06637e+06	1.17978e+07	6.43979e+06	9.71698e+06	8.32884e+06	5.77321e+06	8.07724e+06	9.30566e+06	8.81576e+06	8.6255e+06	8.81514e+06	5.58305e+06	7.536e+06	1.85101e+07	7.02631e+06	3.73242e+06	7.21799e+06	1.953e+07	1.63017e+07
ASTEI10644-PA	7	7	346.42	0.467093	1.23194	ZT12	ZT20	hypothetical protein|protein_coding|scaffold_00146:49683-58570:-1|gene:ASTEI10644	3.00212e+07	3.50136e+07	3.22687e+07	2.23588e+07	3.53403e+07	2.57065e+07	3.69319e+07	4.19292e+07	2.606e+07	2.99832e+07	3.4541e+07	3.23153e+07	3.45727e+07	4.33844e+07	4.97895e+07	3.23584e+07	3.63481e+07	3.27771e+07	2.88234e+07	2.52714e+07	3.22807e+07	2.71532e+07	2.71577e+07	4.02137e+07	2.26885e+07	4.25342e+07	3.17413e+07	2.03568e+07	2.88688e+07	3.66273e+07	3.53507e+07	3.47572e+07	3.54005e+07	1.75499e+07	2.91557e+07	6.6026e+07	2.16911e+07	1.01526e+07	2.57065e+07	7.12825e+07	6.23745e+07
ASTEI04064-PA	1	1	37.4	0.468026	2.46291	ZT0	Pool	hypothetical protein|protein_coding|scaffold_00020:734751-739051:1|gene:ASTEI04064	302928	216355	132787	51704.9	105631	141575	40312.1	64443.7	144486	278545	134263	172564	104070	46185.4	211224	111969	135792	85137.7	65137.2	135649	149326	64510.6	114108	19557	65551.4	125902	130013	129180	99011.5	69504.6	68097.7	49603.3	75704.1	177086	180158	271700	50160.7	30345.7	141575	77806.7	95867.3
ASTEI06933-PA	7	7	276.77	0.468194	1.23226	ZT0	ZT4	hypothetical protein|protein_coding|scaffold_00046:688937-689988:-1|gene:ASTEI06933	3.12837e+07	3.17836e+07	3.34665e+07	2.49117e+07	4.59849e+07	2.84284e+07	2.5523e+07	2.48019e+07	2.99445e+07	4.30991e+07	2.97905e+07	2.61903e+07	3.70017e+07	2.63268e+07	4.84084e+07	3.31997e+07	2.70708e+07	2.73675e+07	3.10278e+07	2.80243e+07	3.55859e+07	3.74111e+07	3.19299e+07	3.17085e+07	2.88937e+07	3.36608e+07	2.67159e+07	2.65515e+07	2.87388e+07	3.47556e+07	3.29918e+07	3.27535e+07	3.17622e+07	1.82879e+07	2.6466e+07	6.84769e+07	2.41677e+07	1.32106e+07	2.84284e+07	4.92621e+07	3.68956e+07
ASTEI03475-PA	3	3	107.47	0.468397	1.44876	ZT12	ZT16	hypothetical protein|protein_coding|scaffold_00015:147317-148949:-1|gene:ASTEI03475	2.9474e+06	2.02976e+06	2.13235e+06	1.45054e+06	4.55166e+06	1.98219e+06	1.84049e+06	2.8093e+06	2.05923e+06	3.02203e+06	2.27927e+06	2.73267e+06	2.01538e+06	1.30811e+06	3.82972e+06	2.26928e+06	3.48591e+06	1.97357e+06	1.69075e+06	1.42876e+06	2.19705e+06	1.69932e+06	1.85681e+06	1.96333e+06	1.70798e+06	2.60158e+06	2.37293e+06	1.70922e+06	1.36889e+06	1.9575e+06	1.54128e+06	2.08244e+06	1.92526e+06	1.723e+06	1.69018e+06	4.36307e+06	1.40722e+06	1.30761e+06	1.98219e+06	3.55234e+06	4.17916e+06
ASTEI05776-PA	1	1	24.84	0.469961	1.88496	ZT12	ZT16	hypothetical protein|protein_coding|scaffold_00033:1217618-1218124:-1|gene:ASTEI05776	512120	354484	165238	287540	195107	231932	202704	313886	264965	387605	328243	227069	278402	15563	524126	333149	385505	321663	248993	173769	285349	180761	181623	140554	200848	243055	200609	176591	251629	269482	248367	265655	263568	299377	295177	338100	278953	56050.5	231932	391240	466942
ASTEI03304-PA	2	2	81.55	0.472873	1.41586	ZT0	ZT4	hypothetical protein|protein_coding|scaffold_00014:993033-993484:-1|gene:ASTEI03304	4.36645e+06	3.17276e+06	2.40197e+06	1.73339e+06	3.14814e+06	2.07059e+06	1.97453e+06	2.18924e+06	2.14091e+06	3.39361e+06	2.44031e+06	2.87555e+06	2.86133e+06	1.47998e+06	4.16576e+06	2.88058e+06	2.85902e+06	2.13516e+06	2.73086e+06	2.65745e+06	3.20483e+06	2.19078e+06	2.4261e+06	1.91509e+06	2.99908e+06	2.94399e+06	2.20009e+06	2.19426e+06	2.42046e+06	2.53655e+06	2.24855e+06	2.41485e+06	2.59688e+06	2.55256e+06	2.64194e+06	4.91474e+06	1.68162e+06	904400	2.07059e+06	3.81105e+06	3.25674e+06
ASTEI06335-PA	1	1	24.97	0.47567	1.53804	ZT0	ZT16	hypothetical protein|protein_coding|scaffold_00039:502448-504544:1|gene:ASTEI06335	1.59038e+07	1.21761e+07	9.42096e+06	1.83081e+07	3.1464e+07	1.39183e+07	1.09108e+07	8.93893e+06	1.45158e+07	1.67005e+07	1.03118e+07	8.27215e+06	1.15629e+07	1.24401e+07	1.19574e+07	1.34987e+07	8.89654e+06	1.36464e+07	1.25966e+07	1.17656e+07	1.19442e+07	1.4727e+07	9.9473e+06	8.35875e+06	1.90514e+07	8.53444e+06	8.08064e+06	1.31448e+07	1.29726e+07	1.13966e+07	1.14865e+07	1.16858e+07	1.14255e+07	9.29711e+06	1.0139e+07	1.92766e+07	1.77614e+07	9.039e+06	1.39183e+07	2.10589e+07	1.32977e+07
ASTEI02679-PA	2	2	60.65	0.476599	1.54558	Pool	ZT4	hypothetical protein|protein_coding|scaffold_00010:3009729-3010226:1|gene:ASTEI02679	1.74298e+06	897607	2.00403e+06	810368	952554	1.17322e+06	1.00995e+06	842805	1.04521e+06	2.05357e+06	986185	1.48422e+06	1.32932e+06	1.29641e+06	2.39924e+06	1.12296e+06	1.05105e+06	756194	1.50271e+06	1.47204e+06	1.08181e+06	1.68815e+06	1.73105e+06	835164	1.11992e+06	1.04322e+06	1.30243e+06	1.27001e+06	1.07021e+06	1.50682e+06	1.60374e+06	1.76573e+06	1.41602e+06	1.01892e+06	747433	4.10051e+06	786165	273650	1.17322e+06	1.94931e+06	1.25377e+06
ASTEI00498-PA	1	1	34.81	0.482225	2.18897	ZT0	ZT16	hypothetical protein|protein_coding|scaffold_00002:2426908-2433177:-1|gene:ASTEI00498	429444	205632	314133	236716	818941	247285	152661	134262	283397	563469	320484	309146	271955	23718.9	524825	292691	311847	196210	210969	178655	314239	205233	204970	12797	228535	246637	204777	248404	200732	183428	183246	219626	150745	251046	171229	642759	229647	235266	247285	294651	199730
ASTEI03729-PA	1	1	41.87	0.484623	2.60171	ZT0	ZT8	hypothetical protein|protein_coding|scaffold_00017:279658-281851:1|gene:ASTEI03729	532048	227982	113878	166625	517179	95667.4	50628.2	177998	264969	149827	149286	168845	130767	0	303980	127982	196259	127322	76382.4	133713	151879	53069.7	83370.7	264326	314198	147129	108903	77802.4	163978	93107.1	130843	133570	161616	311026	189839	233009	161649	148576	95667.4	97717.7	264792
ASTEI07960-PA	1	1	32.34	0.486623	11.8108	ZT0	ZT16	hypothetical protein|protein_coding|scaffold_00060:640914-644585:1|gene:ASTEI07960	13242.2	29161.8	7405.43	148703	1.16525e+06	16915.7	175200	260732	40211.1	41508	25799.2	47853.4	37228.1	104954	553587	56322	43925.1	228685	41023.2	17370.2	26497.5	13766.2	21537.4	36296.4	229582	32911	17538.9	32312.9	34491.5	46302.2	51382.2	48929.6	78996.5	7741.16	24282.9	15152.5	144261	334754	16915.7	338154	387869
ASTEI01821-PA	3	3	121.71	0.488303	1.24465	ZT0	ZT12	hypothetical protein|protein_coding|scaffold_00006:3036718-3042053:1|gene:ASTEI01821	1.4651e+07	9.17204e+06	1.26202e+07	1.09109e+07	1.64568e+07	1.19173e+07	1.21365e+07	9.0015e+06	1.37236e+07	1.5595e+07	1.0966e+07	8.41168e+06	1.04317e+07	1.30518e+07	1.54198e+07	9.54296e+06	7.64253e+06	9.15083e+06	9.51195e+06	1.35126e+07	1.11621e+07	1.27017e+07	1.14513e+07	1.44042e+07	1.09298e+07	1.12722e+07	1.15028e+07	1.44768e+07	1.13851e+07	1.28271e+07	1.27592e+07	1.13917e+07	1.26725e+07	8.56472e+06	7.63752e+06	2.58227e+07	1.05851e+07	4.72772e+06	1.19173e+07	2.34247e+07	1.33908e+07
ASTEI01333-PA	1	1	35.66	0.488594	1.31028	ZT0	Pool	hypothetical protein|protein_coding|scaffold_00005:1334012-1335544:1|gene:ASTEI01333	2.40882e+06	1.88087e+06	2.47986e+06	2.71478e+06	4.02126e+06	2.16733e+06	2.20477e+06	1.9463e+06	2.02152e+06	3.46016e+06	1.94014e+06	2.42171e+06	2.03273e+06	2.41439e+06	3.47123e+06	2.01236e+06	3.09008e+06	2.36994e+06	1.74579e+06	2.60335e+06	2.50253e+06	2.5008e+06	1.58018e+06	1.94407e+06	2.40142e+06	2.1301e+06	2.14221e+06	1.78976e+06	2.32829e+06	1.95956e+06	2.12362e+06	1.9553e+06	2.20743e+06	1.40816e+06	1.56619e+06	5.07412e+06	2.6337e+06	1.15523e+06	2.16733e+06	4.25543e+06	2.89534e+06
ASTEI10371-PA	1	1	74.44	0.490151	1.51943	Pool	ZT20	hypothetical protein|protein_coding|scaffold_00127:301612-302556:1|gene:ASTEI10371	8.33413e+06	7.23e+06	7.36766e+06	4.90144e+06	2.07127e+06	4.34265e+06	5.37298e+06	5.81024e+06	5.4947e+06	7.0539e+06	5.65896e+06	3.51326e+06	5.65285e+06	4.74681e+06	7.892e+06	5.06056e+06	4.53778e+06	5.86942e+06	4.35855e+06	6.2093e+06	5.22378e+06	5.01268e+06	4.82345e+06	3.5993e+06	4.52462e+06	4.42082e+06	4.08877e+06	3.96405e+06	3.74788e+06	6.15404e+06	6.25208e+06	6.08754e+06	6.72413e+06	4.87199e+06	6.02039e+06	1.50752e+07	4.75505e+06	595036	4.34265e+06	1.03704e+07	8.6434e+06
ASTEI03409-PA	1	1	28.19	0.492112	3.70272	ZT12	ZT16	hypothetical protein|protein_coding|scaffold_00014:2010356-2010941:1|gene:ASTEI03409	3.13106e+06	1.31491e+06	1.59372e+06	739749	2.23167e+06	2.97969e+06	588599	3.3822e+06	1.50763e+06	2.8161e+06	1.17409e+06	5.53879e+06	2.35484e+06	1.03587e+06	9.94967e+06	1.31105e+06	8.4169e+06	3.89666e+06	783909	717172	1.61921e+06	836461	596909	2.8087e+06	1.66964e+06	7.47907e+06	1.53517e+06	647870	1.20689e+06	1.50788e+06	1.46248e+06	1.48573e+06	1.6099e+06	1.83036e+06	1.09492e+06	3.26096e+06	717656	641116	2.97969e+06	1.13606e+06	5.0314e+06
ASTEI07227-PA	1	1	67.46	0.499429	1.39447	ZT12	ZT16	hypothetical protein|protein_coding|scaffold_00051:190579-190914:1|gene:ASTEI07227	1.39667e+06	1.11535e+06	1.1194e+06	985958	891578	1.05076e+06	924270	1.02269e+06	1.12549e+06	1.32325e+06	1.27579e+06	1.14979e+06	1.19193e+06	760738	1.74177e+06	1.27799e+06	1.41446e+06	1.06775e+06	1.01597e+06	1.08341e+06	1.3252e+06	1.09596e+06	995095	174461	977737	971577	1.13977e+06	1.17001e+06	1.04782e+06	1.18135e+06	1.10678e+06	1.15855e+06	1.02076e+06	816468	928745	2.29044e+06	956511	256133	1.05076e+06	1.78394e+06	1.52137e+06
ASTEI01127-PA	3	3	65.88	0.500358	1.7188	ZT0	ZT4	hypothetical protein|protein_coding|scaffold_00004:2418912-2422591:-1|gene:ASTEI01127	1.32713e+06	807055	800049	717655	2.71078e+06	721441	539839	678930	1.02123e+06	1.42783e+06	830022	753052	897337	352223	1.51126e+06	1.00702e+06	802399	800409	772450	877530	726736	1.015e+06	736772	979791	1.07665e+06	940153	763342	858567	737292	802026	772290	689564	707172	775816	672031	1.63701e+06	696222	778755	721441	1.04195e+06	1.00999e+06
ASTEI08229-PA	3	3	146.22	0.503621	1.29344	ZT12	ZT0	hypothetical protein|protein_coding|scaffold_00063:820302-825852:1|gene:ASTEI08229	5.31973e+06	7.42638e+06	8.07629e+06	4.75317e+06	1.32684e+06	5.30288e+06	5.30798e+06	9.36262e+06	4.87522e+06	6.34514e+06	7.33503e+06	6.72033e+06	6.47946e+06	5.26782e+06	9.18373e+06	6.38731e+06	7.64898e+06	5.78198e+06	5.79456e+06	6.40141e+06	7.32596e+06	6.16552e+06	5.02552e+06	9.77232e+06	4.10121e+06	6.91254e+06	6.53086e+06	4.16084e+06	5.87624e+06	6.81476e+06	6.42874e+06	6.56941e+06	6.94068e+06	3.10982e+06	6.18392e+06	1.65252e+07	4.61122e+06	381175	5.30288e+06	1.0245e+07	1.3928e+07
ASTEI10083-PA	1	1	21.41	0.503675	2.07485	ZT12	ZT20	hypothetical protein|protein_coding|scaffold_00111:444885-448622:1|gene:ASTEI10083	188801	145212	143421	45888.9	0	127860	87368.4	156620	124154	174112	114657	80132.2	186347	135553	218441	127708	144115	130598	108980	93693.7	87423.9	106049	86291	173973	70951.4	117532	52597.3	44682.7	65993.3	91546.6	135513	69433	124703	110370	120917	293459	44518.4	0	127860	168630	232991
ASTEI04415-PA	1	1	49.34	0.503844	1.58786	ZT8	ZT16	hypothetical protein|protein_coding|scaffold_00023:366804-367307:-1|gene:ASTEI04415	415804	338068	348292	371928	137887	402022	362515	387158	381240	461680	375792	911822	696656	99983	407088	383929	524833	527044	624010	393067	191452	537393	387003	94462.5	457601	217080	345979	345730	415717	427692	427830	547426	440504	243072	281508	712652	360820	39612.4	402022	699691	575942
ASTEI00150-PA	38	38	1716.38	0.505334	1.3058	ZT12	ZT20	hypothetical protein|protein_coding|scaffold_00001:2274135-2284516:-1|gene:ASTEI00150	1.64985e+08	1.52143e+08	1.13234e+08	9.1409e+07	1.77213e+08	1.31816e+08	1.47452e+08	1.34718e+08	1.08713e+08	1.45905e+08	1.51295e+08	1.23077e+08	1.22874e+08	1.16054e+08	2.39116e+08	1.35854e+08	1.29307e+08	1.00394e+08	1.06099e+08	9.51669e+07	1.47161e+08	1.02248e+08	1.11946e+08	1.21836e+08	7.83029e+07	1.12728e+08	1.15855e+08	1.14125e+08	1.23308e+08	1.28832e+08	1.29546e+08	1.31958e+08	1.27563e+08	9.64473e+07	1.26689e+08	2.31692e+08	8.8679e+07	5.091e+07	1.31816e+08	2.84598e+08	2.00409e+08
ASTEI03620-PA	2	2	85.62	0.505601	1.19093	Pool	ZT16	hypothetical protein|protein_coding|scaffold_00016:437844-440418:-1|gene:ASTEI03620	4.72961e+06	4.18541e+06	5.67291e+06	5.9789e+06	5.71802e+06	5.15305e+06	6.14182e+06	5.5959e+06	4.95048e+06	5.78547e+06	4.76652e+06	5.39072e+06	4.52255e+06	6.05717e+06	7.59268e+06	4.79324e+06	5.97252e+06	5.12742e+06	4.01877e+06	5.11578e+06	4.88138e+06	4.61383e+06	4.72656e+06	4.05377e+06	4.82006e+06	4.85926e+06	5.1667e+06	5.3868e+06	5.03813e+06	5.38935e+06	5.77468e+06	5.89807e+06	5.22377e+06	2.76485e+06	3.48517e+06	1.16075e+07	5.80033e+06	1.64268e+06	5.15305e+06	1.18544e+07	8.32453e+06
ASTEI07956-PA	2	2	77.3	0.509239	1.27164	ZT12	ZT20	hypothetical protein|protein_coding|scaffold_00060:593514-595161:-1|gene:ASTEI07956	1.97283e+07	1.49595e+07	2.23793e+07	1.64688e+07	1.66345e+07	1.82474e+07	1.5002e+07	1.59306e+07	1.88598e+07	2.37481e+07	1.30067e+07	1.50519e+07	1.92789e+07	1.68592e+07	2.9399e+07	1.85104e+07	1.75416e+07	1.52778e+07	2.00804e+07	1.48421e+07	1.85557e+07	1.61081e+07	1.59952e+07	1.91968e+07	1.50441e+07	1.85016e+07	1.53176e+07	1.53344e+07	1.50775e+07	1.61394e+07	1.67804e+07	1.69857e+07	1.61556e+07	1.15328e+07	1.24567e+07	4.57911e+07	1.59769e+07	4.77876e+06	1.82474e+07	2.89555e+07	2.36986e+07
ASTEI06563-PA	3	3	172.19	0.509972	1.30898	ZT0	ZT20	hypothetical protein|protein_coding|scaffold_00041:1437061-1459987:-1|gene:ASTEI06563	2.99918e+07	2.2822e+07	4.09165e+07	3.19202e+07	5.73267e+07	3.17224e+07	3.0715e+07	2.4371e+07	3.03844e+07	4.31644e+07	2.5191e+07	2.95469e+07	3.47601e+07	3.27776e+07	4.56458e+07	3.12311e+07	2.97653e+07	3.13925e+07	3.17069e+07	2.96159e+07	2.77717e+07	3.59463e+07	3.26796e+07	2.46798e+07	3.30449e+07	2.19119e+07	2.98528e+07	3.04324e+07	2.45443e+07	2.91746e+07	2.7906e+07	3.03104e+07	2.99938e+07	1.75327e+07	1.90037e+07	8.37207e+07	3.09669e+07	1.64689e+07	3.17224e+07	5.92831e+07	3.62546e+07
ASTEI05226-PA	1	1	29.64	0.510877	1.6005	ZT0	ZT4	hypothetical protein|protein_coding|scaffold_00029:1177134-1177862:-1|gene:ASTEI05226	1.15635e+06	789093	649790	618960	1.89994e+06	713166	466059	571111	805925	1.39538e+06	597329	734444	887168	518366	1.4011e+06	1.11227e+06	792433	566969	546083	788967	884581	840865	938124	740031	1.00685e+06	783459	679523	749265	588914	604897	683180	671115	648227	675981	657074	1.32956e+06	600474	545815	713166	899543	849592
ASTEI06331-PA	1	1	28.92	0.512145	2.37731	ZT0	Pool	hypothetical protein|protein_coding|scaffold_00039:468178-469322:-1|gene:ASTEI06331	259901	190243	82049.3	134119	452451	111669	22577.9	61603.2	202478	303462	94727.5	111128	170134	21663.9	295013	160482	64780.3	173683	127043	132844	137436	175480	71494.4	1320.15	149121	146370	54801.9	158325	91552	102840	87340.7	115886	70414.3	151934	158415	167884	130113	129980	111669	43577.8	91641.9
ASTEI01438-PA	1	1	25.81	0.513464	1.47513	ZT12	ZT0	hypothetical protein|protein_coding|scaffold_00005:2260888-2262062:1|gene:ASTEI01438	1.22511e+06	1.43728e+06	1.27258e+06	1.24974e+06	20672.1	1.14483e+06	937834	1.19071e+06	1.19869e+06	1.58337e+06	1.39438e+06	1.24035e+06	1.35953e+06	990420	2.2244e+06	1.52112e+06	1.32271e+06	1.30217e+06	1.30824e+06	1.05372e+06	1.2912e+06	1.50206e+06	1.1867e+06	1.23741e+06	948969	1.34969e+06	1.11025e+06	1.17495e+06	1.37925e+06	1.24843e+06	1.08378e+06	1.09443e+06	1.16294e+06	716182	1.19682e+06	2.60387e+06	1.21242e+06	5938.68	1.14483e+06	1.81012e+06	1.77132e+06
ASTEI02625-PA	1	1	29.31	0.514846	14.5552	ZT0	Pool	hypothetical protein|protein_coding|scaffold_00010:1356499-1357875:-1|gene:ASTEI02625	82882.6	26621	11756.8	12852.3	178315	22521.8	0	5346.3	32459.2	39794.3	14780	31876.5	18459.2	0	68625.8	24692.8	9853.14	29259	10918.9	9261.97	30844.9	23248.3	3811.69	0	14196.9	4941.84	4370.56	24856.9	19654	5186.14	0	7991.31	3994.57	48451.8	22167.2	24056	12468.4	51226.4	22521.8	0	7953.22
ASTEI11351-PA	1	1	22.82	0.517422	1.37436	ZT16	ZT0	hypothetical protein|protein_coding|scaffold_01564:81-2665:1|gene:ASTEI11351	239076	211092	641822	84425.9	0	170682	264561	673541	106532	162151	278314	546275	214630	347641	404151	198877	640891	143368	134196	166619	202018	197055	156117	895016	52890.9	581407	477752	68185.3	142529	244698	277156	251876	311283	139760	175776	1.31325e+06	81904.5	0	170682	510630	1.00197e+06
ASTEI04209-PA	1	1	32.42	0.524975	1.43727	ZT12	ZT8	hypothetical protein|protein_coding|scaffold_00021:1253190-1257774:-1|gene:ASTEI04209	844216	766722	836893	661961	508391	630962	601303	566850	833622	826005	496720	530293	565182	398032	1.26811e+06	707985	856116	745441	470037	810752	750851	755792	655872	348611	664468	861600	495175	714218	676481	649490	654938	812071	753718	493515	638446	1.71239e+06	642191	146051	630962	1.16058e+06	843254
ASTEI09302-PA	1	1	41.53	0.526613	2.98602	ZT0	Pool	hypothetical protein|protein_coding|scaffold_00088:447623-448448:-1|gene:ASTEI09302	1.22053e+06	757419	45124	365532	2.70453e+06	730592	770614	789128	1.21796e+06	1.21524e+06	705858	858443	812586	74908.9	735432	964104	661727	885629	1.00481e+06	94589.1	950422	142519	792024	554044	1.01635e+06	1.00483e+06	649404	910827	122660	363651	35426.4	533622	431827	713500	630699	92329.7	354615	776958	730592	1.48737e+06	1.17392e+06
ASTEI02882-PA	1	1	38.14	0.531963	2.32376	ZT0	ZT16	hypothetical protein|protein_coding|scaffold_00011:2398248-2399153:-1|gene:ASTEI02882	418985	230638	115176	184820	510805	174382	105687	162638	234005	320541	227234	149366	215891	3709.73	414242	202479	182769	200103	156622	105463	192030	143002	137078	50902.3	118332	178673	90459.7	134969	151740	136377	145713	145980	155784	244932	192051	235665	179300	146744	174382	203988	241942
ASTEI04741-PA	1	1	30.6	0.535661	1.39699	ZT0	ZT4	hypothetical protein|protein_coding|scaffold_00025:825279-826154:1|gene:ASTEI04741	2.75484e+06	1.7783e+06	3.43274e+06	1.35442e+06	3.39045e+06	2.35359e+06	1.51216e+06	1.74275e+06	1.67045e+06	3.62707e+06	2.66823e+06	2.20041e+06	2.07392e+06	1.62155e+06	3.54571e+06	1.87749e+06	2.50749e+06	1.40412e+06	2.27817e+06	2.34778e+06	2.08625e+06	3.11262e+06	2.48138e+06	2.48069e+06	2.21063e+06	1.96494e+06	2.51464e+06	1.62596e+06	1.52322e+06	2.06821e+06	2.34967e+06	2.22066e+06	2.31197e+06	1.61044e+06	1.48078e+06	7.02385e+06	1.31397e+06	974011	2.35359e+06	2.91863e+06	2.59253e+06
ASTEI07898-PA	1	1	48.17	0.536849	1.47187	ZT0	ZT20	hypothetical protein|protein_coding|scaffold_00059:1095973-1096793:1|gene:ASTEI07898	1.19367e+06	974323	714681	596441	1.0523e+06	851063	614911	850586	775414	1.0302e+06	906427	691265	675673	66800.3	1.08378e+06	944824	788479	750285	789684	855029	781843	816088	668450	295124	656920	756781	539718	597419	527845	753046	1.0003e+06	609451	846785	697800	811315	1.46233e+06	578628	302305	851063	1.18684e+06	1.26534e+06
ASTEI00393-PA	5	5	197.97	0.539395	1.16111	ZT0	ZT16	hypothetical protein|protein_coding|scaffold_00002:361766-366961:-1|gene:ASTEI00393	1.82353e+07	1.99783e+07	2.23376e+07	1.78105e+07	2.29869e+07	1.6637e+07	2.17257e+07	2.50165e+07	1.65397e+07	1.81375e+07	1.86643e+07	2.19287e+07	1.64893e+07	1.99373e+07	2.30202e+07	1.87487e+07	2.36238e+07	1.82614e+07	1.56384e+07	1.57252e+07	1.78769e+07	1.4523e+07	1.74461e+07	2.1715e+07	1.60185e+07	2.12472e+07	1.83561e+07	1.56037e+07	1.95627e+07	1.97786e+07	2.08581e+07	1.97777e+07	2.03636e+07	1.06601e+07	1.66359e+07	4.57058e+07	1.72786e+07	6.60369e+06	1.6637e+07	4.19329e+07	3.72148e+07
ASTEI07527-PA	1	1	20.86	0.541668	1.84117	ZT0	Pool	hypothetical protein|protein_coding|scaffold_00055:936718-937899:1|gene:ASTEI07527	2.3064e+06	1.71647e+06	774100	1.11004e+06	4.58645e+06	1.29033e+06	893660	1.07089e+06	1.81583e+06	1.98373e+06	1.70891e+06	978585	1.61373e+06	1.58826e+06	2.26827e+06	2.07667e+06	1.19054e+06	1.19086e+06	1.69579e+06	1.52756e+06	1.71946e+06	1.10246e+06	1.38362e+06	1.49637e+06	1.36936e+06	1.51778e+06	1.03869e+06	1.72342e+06	1.29661e+06	1.0814e+06	1.16506e+06	1.14185e+06	1.17116e+06	1.34828e+06	1.42929e+06	1.58391e+06	1.07689e+06	1.3176e+06	1.29033e+06	1.72486e+06	1.59307e+06
ASTEI08960-PA	6	5	354.12	0.547692	1.79987	ZT0	Pool	hypothetical protein|protein_coding|scaffold_00079:671581-684688:-1|gene:ASTEI08960	1.9078e+07	1.48774e+07	7.01368e+06	8.97865e+06	4.04858e+07	1.2426e+07	1.56484e+07	1.35262e+07	1.60682e+07	1.89908e+07	1.05819e+07	1.31616e+07	1.42885e+07	1.08365e+07	1.74361e+07	1.40349e+07	1.10784e+07	1.17957e+07	1.46553e+07	6.12985e+06	1.29435e+07	8.43684e+06	1.3521e+07	1.40751e+07	1.59511e+07	1.36844e+07	1.03491e+07	1.39661e+07	5.47164e+06	1.05554e+07	5.20255e+06	1.25959e+07	1.18417e+07	1.11527e+07	1.23884e+07	1.43509e+07	8.71049e+06	1.16308e+07	1.2426e+07	3.0203e+07	2.01218e+07
ASTEI03550-PA	1	1	26.16	0.550405	1.96663	ZT0	ZT16	hypothetical protein|protein_coding|scaffold_00015:1525978-1528004:1|gene:ASTEI03550	625362	482604	234907	174451	1.03467e+06	349462	131511	267116	426674	764892	471764	402466	553759	107109	942006	410683	418141	252997	281400	278791	372404	244627	315207	86618	240430	525828	321336	209651	331017	294643	278439	253827	260315	365576	401862	480651	169240	297240	349462	253830	397365
ASTEI05210-PA	24	24	1063.69	0.556183	1.2886	ZT0	ZT20	hypothetical protein|protein_coding|scaffold_00029:752154-761193:1|gene:ASTEI05210	7.70098e+07	7.03656e+07	8.19489e+07	4.99004e+07	9.66927e+07	6.3345e+07	8.46133e+07	8.90001e+07	5.55639e+07	7.1493e+07	7.9806e+07	8.94537e+07	6.20625e+07	6.32877e+07	9.41966e+07	7.29273e+07	9.30234e+07	5.10869e+07	4.4473e+07	4.82466e+07	7.60592e+07	4.41804e+07	6.05102e+07	8.32628e+07	4.29371e+07	7.9221e+07	6.60607e+07	4.89171e+07	5.45905e+07	7.07078e+07	7.01834e+07	7.24631e+07	7.0632e+07	4.50186e+07	5.85931e+07	1.67678e+08	4.84101e+07	2.7778e+07	6.3345e+07	1.63313e+08	1.32398e+08
ASTEI09345-PA	1	1	33.01	0.557961	2.92107	ZT0	Pool	hypothetical protein|protein_coding|scaffold_00089:269205-271148:1|gene:ASTEI09345	281616	137741	87648.1	139465	428222	107531	51707.2	93889.6	130907	205702	131062	92427.8	135279	0	246075	159595	150387	113618	92089.5	86628.1	135604	77007.7	74290.3	23177.5	108283	128994	70817.3	82869.5	120566	87074.2	69309.2	80289.2	57655.3	164628	114696	179340	135299	123020	107531	99800.3	139672
ASTEI06121-PA	2	2	61.67	0.561908	1.26481	ZT12	ZT0	hypothetical protein|protein_coding|scaffold_00036:1323236-1326297:1|gene:ASTEI06121	2.4148e+06	3.01551e+06	3.38156e+06	2.52804e+06	1.5491e+06	2.5906e+06	2.98707e+06	3.1747e+06	1.9025e+06	2.45197e+06	3.36357e+06	3.70297e+06	3.50187e+06	2.55917e+06	3.63863e+06	3.47922e+06	3.60322e+06	3.18789e+06	2.39319e+06	2.73745e+06	1.95708e+06	2.41736e+06	3.10156e+06	3.76476e+06	2.40523e+06	4.17234e+06	3.32779e+06	2.88415e+06	2.26795e+06	2.89622e+06	2.77716e+06	2.53808e+06	2.67899e+06	1.41165e+06	2.511e+06	6.91913e+06	2.45254e+06	445027	2.5906e+06	5.76536e+06	4.72273e+06
ASTEI10959-PA	1	1	32.43	0.562943	2.6914	ZT0	Pool	hypothetical protein|protein_coding|scaffold_00202:13524-15799:-1|gene:ASTEI10959	168257	148653	52944.8	96247.5	310090	90363.6	34367.5	39458.3	71526.1	143341	112979	100155	134581	7812.61	210349	141219	111240	95711.2	105572	104736	129833	105131	103518	0	124567	82413	69822.3	157762	116428	49729.5	54812.2	56341.1	69834.9	98360.4	123783	108332	93373	89083	90363.6	66332.8	58698.8
ASTEI01665-PA	2	2	96.37	0.563596	1.25366	ZT12	ZT4	hypothetical protein|protein_coding|scaffold_00006:586521-592986:1|gene:ASTEI01665	1.48356e+07	1.23876e+07	1.52513e+07	1.27665e+07	1.89106e+07	1.25021e+07	1.22139e+07	1.29548e+07	1.15403e+07	1.65828e+07	1.06756e+07	1.36993e+07	1.35214e+07	1.49579e+07	2.12709e+07	1.49849e+07	1.60402e+07	1.24301e+07	1.23912e+07	1.17866e+07	1.23386e+07	1.40183e+07	1.32382e+07	1.86949e+07	1.6208e+07	1.40521e+07	1.18366e+07	1.17336e+07	1.32851e+07	1.38875e+07	1.45463e+07	1.41908e+07	1.36799e+07	8.67266e+06	1.03151e+07	3.12063e+07	1.23853e+07	5.43267e+06	1.25021e+07	2.35742e+07	1.92718e+07
ASTEI03711-PA	1	1	33.27	0.56744	2.63331	ZT0	Pool	hypothetical protein|protein_coding|scaffold_00017:8967-15722:1|gene:ASTEI03711	879418	284441	578065	163092	464901	312009	110837	381330	417100	635436	481646	401618	390904	41203.7	485583	398100	524732	156375	401847	293946	368974	307682	356404	220007	175211	417242	374305	314279	220342	169711	172919	158337	219014	514093	236853	1.1828e+06	158221	133557	312009	213926	567272
ASTEI04028-PA	1	1	32.89	0.567645	1.55705	ZT8	Pool	hypothetical protein|protein_coding|scaffold_00019:2197368-2199028:1|gene:ASTEI04028	759966	526986	453075	261169	161043	413671	281328	459241	471118	845174	504427	455058	580606	460086	1.04447e+06	568768	563875	289511	308042	440136	478073	376713	475163	557251	385906	713379	706419	366754	374785	358584	354854	412397	336082	444264	438819	927052	253369	46264.7	413671	542993	683174
ASTEI02958-PA	3	3	248.42	0.568583	1.39032	ZT4	ZT20	hypothetical protein|protein_coding|scaffold_00012:726812-728130:1|gene:ASTEI02958	8.97325e+06	1.29606e+07	1.74393e+07	1.46946e+07	4.05059e+06	1.10985e+07	1.95432e+07	1.94098e+07	9.50003e+06	9.36599e+06	1.11293e+07	9.53682e+06	1.00087e+07	2.40604e+07	1.67238e+07	1.20329e+07	1.10369e+07	1.48051e+07	8.44559e+06	1.13268e+07	1.25595e+07	1.08661e+07	1.04804e+07	9.00165e+06	1.20285e+07	1.0201e+07	1.0582e+07	8.84417e+06	1.18854e+07	1.51248e+07	1.47426e+07	1.50485e+07	1.46331e+07	5.24561e+06	1.07923e+07	3.56831e+07	1.42557e+07	1.16366e+06	1.10985e+07	3.77204e+07	2.88743e+07
ASTEI03849-PA	2	2	104.37	0.570189	1.43374	ZT12	ZT20	hypothetical protein|protein_coding|scaffold_00017:2427232-2427846:-1|gene:ASTEI03849	3.62694e+07	4.07163e+07	3.45973e+07	2.94598e+07	1.05804e+06	2.8373e+07	3.1856e+07	3.4449e+07	2.97235e+07	3.39063e+07	3.46839e+07	2.79015e+07	3.62064e+07	3.54566e+07	5.95067e+07	3.58053e+07	3.4689e+07	3.28394e+07	3.01936e+07	2.47046e+07	3.0113e+07	3.05228e+07	2.43953e+07	3.29269e+07	2.31707e+07	3.76064e+07	2.31589e+07	2.09781e+07	2.97225e+07	3.74443e+07	3.50757e+07	3.4332e+07	3.54734e+07	2.12025e+07	3.39043e+07	7.07908e+07	2.85799e+07	303954	2.8373e+07	6.14855e+07	5.12468e+07
ASTEI11672-PA	1	1	30.68	0.576525	1.84789	ZT12	Pool	hypothetical protein|protein_coding|scaffold_10320:218-841:1|gene:ASTEI11672	177321	125461	164372	129038	45263.1	141067	90057.3	81577.6	150176	202194	138363	89245.3	151251	21299.5	248055	143303	88853.6	125607	119931	116043	160885	136849	98623.5	0	105802	97549.8	105078	152557	117848	79482.1	79691.2	90721.2	64301.2	103659	104470	336326	125184	13003.2	141067	173820	121356
ASTEI03580-PA	2	2	60.42	0.576679	2.41694	ZT0	ZT16	hypothetical protein|protein_coding|scaffold_00015:2184791-2191272:1|gene:ASTEI03580	878812	1.12447e+06	376755	1.60754e+06	4.16668e+06	738659	1.02345e+06	1.20588e+06	739762	1.50499e+06	838465	513129	1.08826e+06	1.5801e+06	2.56413e+06	887823	722395	1.61095e+06	534089	468496	887294	535191	437209	1.0456e+06	1.90057e+06	1.05354e+06	435014	358610	613894	929594	966010	846869	875972	513739	936337	770891	1.55953e+06	1.19701e+06	738659	1.97536e+06	1.79389e+06
ASTEI03529-PA	1	1	20.33	0.581067	1.57669	ZT12	ZT0	hypothetical protein|protein_coding|scaffold_00015:1184827-1210732:-1|gene:ASTEI03529	535415	785659	699789	236482	405259	748670	721285	671659	619085	786681	857435	764765	546402	350144	1.34944e+06	1.02024e+06	812636	244192	771606	409024	745590	544953	777156	365686	386607	693828	694178	635818	912057	787104	849217	753316	722438	312995	654215	1.43186e+06	229419	116423	748670	1.39216e+06	999170
ASTEI09762-PA	1	1	34.44	0.58242	1.50709	ZT8	ZT16	hypothetical protein|protein_coding|scaffold_00102:356423-359164:1|gene:ASTEI09762	133537	233968	118469	77153.1	16580.5	123032	147552	119128	135649	150586	168202	147961	142615	168347	157096	119577	169117	69129.3	91516.7	69083.9	87346.1	112018	116901	130684	104528	212708	64210.2	87863.7	86643.7	149721	93472.2	149097	90699.3	78063.7	194824	242404	74848.9	4763.25	123032	284790	177216
ASTEI04034-PA	1	1	48.99	0.584091	2.60995	ZT12	ZT20	hypothetical protein|protein_coding|scaffold_00019:2257015-2257858:-1|gene:ASTEI04034	61047.7	88194.7	29568.8	74298	79014.8	74543.2	22450.3	57354.4	85320.2	79190.5	18701.2	131075	98654	0	286844	59164.2	123322	83834.8	108650	111789	80682.8	40427.1	56255.6	0	41040.7	54698.6	48677.1	38780.1	70377.4	83797.8	84569.6	61820.6	89686	35687.5	73439.3	60501.8	72079	22699.4	74543.2	43331.5	85321.3
ASTEI02936-PA	1	1	24.92	0.584379	1.55814	ZT0	ZT20	hypothetical protein|protein_coding|scaffold_00012:192034-193609:-1|gene:ASTEI02936	320839	230584	114803	201616	305371	194397	115097	117969	250241	321797	212401	159679	250309	107324	374615	226816	108353	179353	202496	181351	195591	224952	167618	128523	174166	156341	91937.4	162644	167869	205469	176939	162292	161241	187557	192006	234901	195595	87727.1	194397	222149	175492
ASTEI04472-PA	2	2	86.34	0.585128	1.86719	ZT0	Pool	hypothetical protein|protein_coding|scaffold_00023:1232248-1233495:1|gene:ASTEI04472	1.75872e+06	1.82327e+06	457707	1.05504e+06	4.60189e+06	1.06973e+06	867903	1.32968e+06	1.31693e+06	1.46186e+06	1.38226e+06	871140	1.50309e+06	1.14988e+06	1.95185e+06	2.14644e+06	881474	1.23795e+06	1.65207e+06	1.3153e+06	1.08806e+06	870019	1.28258e+06	998695	1.00423e+06	1.29897e+06	570946	1.22256e+06	1.10091e+06	973421	987565	1.14737e+06	1.04617e+06	1.02812e+06	1.51823e+06	936530	1.02353e+06	1.32203e+06	1.06973e+06	1.67514e+06	1.97806e+06
ASTEI09240-PA	2	2	66.8	0.592632	1.46239	ZT12	ZT20	hypothetical protein|protein_coding|scaffold_00085:733946-735019:1|gene:ASTEI09240	1.11896e+06	851746	744629	1.13244e+06	326438	661165	547528	598032	920523	1.11563e+06	663178	566252	868763	185748	1.60501e+06	936069	731108	736898	634935	471408	798898	784869	511112	775432	844864	779655	426591	467863	656674	1.00412e+06	806284	1.04489e+06	714054	654124	709245	1.52361e+06	1.09862e+06	93779.5	661165	1.05679e+06	889641
ASTEI01158-PA	1	1	60.2	0.599057	1.61052	ZT0	Pool	hypothetical protein|protein_coding|scaffold_00004:2938979-2940543:1|gene:ASTEI01158	2.67845e+06	1.7218e+06	1.55694e+06	1.52793e+06	5.90492e+06	1.88066e+06	1.57302e+06	1.52918e+06	1.9042e+06	3.03982e+06	2.06689e+06	1.84194e+06	2.39053e+06	1.41157e+06	4.10623e+06	2.49346e+06	2.41605e+06	1.6035e+06	1.36896e+06	1.38455e+06	1.83829e+06	1.71401e+06	2.03238e+06	2.43031e+06	2.19764e+06	2.2236e+06	1.33878e+06	1.40679e+06	1.6502e+06	1.6689e+06	1.66318e+06	1.73081e+06	1.5884e+06	1.56578e+06	1.43374e+06	3.18571e+06	1.4823e+06	1.69637e+06	1.88066e+06	3.0361e+06	2.27483e+06
ASTEI10609-PA	2	2	57.84	0.602714	1.40075	ZT0	ZT20	hypothetical protein|protein_coding|scaffold_00142:229345-234228:1|gene:ASTEI10609	2.80552e+06	2.79147e+06	2.96905e+06	2.45842e+06	4.00996e+06	2.32938e+06	2.20892e+06	3.08696e+06	2.481e+06	2.99291e+06	2.61725e+06	3.14052e+06	1.94223e+06	1.59169e+06	4.14181e+06	2.4578e+06	3.32971e+06	1.75651e+06	1.84083e+06	2.26809e+06	2.82351e+06	1.98676e+06	1.79228e+06	4.15188e+06	1.54413e+06	2.72177e+06	2.26702e+06	1.77817e+06	2.422e+06	2.703e+06	2.55637e+06	2.50351e+06	2.38165e+06	1.64006e+06	2.32445e+06	6.07508e+06	2.38499e+06	1.15198e+06	2.32938e+06	4.26344e+06	4.59221e+06
ASTEI06478-PA	3	3	103.12	0.604785	1.18728	ZT0	Pool	hypothetical protein|protein_coding|scaffold_00041:75755-77008:-1|gene:ASTEI06478	5.91135e+06	5.65309e+06	5.8231e+06	4.90999e+06	6.49137e+06	4.77564e+06	4.3972e+06	5.82416e+06	4.71845e+06	6.46314e+06	4.71457e+06	4.8171e+06	5.45119e+06	6.26922e+06	7.36684e+06	5.34992e+06	5.26957e+06	4.66309e+06	4.62985e+06	4.27528e+06	5.43194e+06	4.57242e+06	5.39862e+06	8.96047e+06	5.57809e+06	5.18497e+06	4.42044e+06	4.93459e+06	4.94895e+06	4.85105e+06	5.10746e+06	4.54449e+06	4.8952e+06	3.45568e+06	4.7073e+06	1.19148e+07	4.76335e+06	1.86485e+06	4.77564e+06	8.48706e+06	8.6641e+06
ASTEI00881-PA	1	1	25.72	0.60769	1.6449	ZT12	ZT20	hypothetical protein|protein_coding|scaffold_00003:3403114-3411871:1|gene:ASTEI00881	371885	426042	405354	314394	123296	396441	361885	317428	401698	635958	452325	364559	487293	77170.8	885408	418723	393773	397264	364069	383694	463082	314691	272677	416486	233769	258622	369800	268195	364686	448339	395057	441859	438055	217398	354764	829409	305004	35420.7	396441	698476	472211
ASTEI10166-PA	21	1	1650.51	0.612967	2.34693	ZT8	ZT4	hypothetical protein|protein_coding|scaffold_00115:326202-330408:1|gene:ASTEI10166	1.67718e+07	9.01713e+06	1.48177e+07	72187.7	187183	7.0553e+06	928652	1.19387e+06	1.08795e+07	1.6388e+07	1.46106e+07	1.40177e+07	1.22037e+07	1.62148e+06	6.32688e+06	7.42322e+06	1.17185e+07	178746	1.34077e+07	8.5477e+06	7.35842e+06	1.07836e+07	1.02526e+07	1.45448e+07	76109.5	1.41124e+07	7.43097e+06	5.98541e+06	3.85477e+06	6.88145e+06	7.00193e+06	6.51679e+06	6.77453e+06	9.80452e+06	7.50852e+06	3.0319e+07	70031.7	53774.2	7.0553e+06	1.7924e+06	1.77602e+06
ASTEI11163-PA	1	1	29.15	0.616219	1.47601	ZT12	ZT16	hypothetical protein|protein_coding|scaffold_00534:220-2602:1|gene:ASTEI11163	397588	360622	395971	316315	350225	325285	250481	241844	322956	410101	450418	338122	344228	0	585025	363470	358841	310298	294967	330581	403598	312089	240185	9336.87	263699	308515	303927	257712	350468	352078	275580	296598	320178	232423	300289	810210	306868	100613	325285	483455	359770
ASTEI04268-PA	1	1	24.84	0.623769	1.57437	ZT12	ZT16	hypothetical protein|protein_coding|scaffold_00021:2204172-2213542:-1|gene:ASTEI04268	448774	325531	177932	361952	331617	330731	174019	212305	438348	498680	371398	253326	382464	105159	689355	390573	363963	342013	290074	253920	362232	298804	251844	151809	293876	400381	225004	275289	362508	296827	305610	279448	260073	262346	271068	364073	351142	95267.1	330731	335875	315829
ASTEI02231-PA	1	1	28.86	0.626448	3.06493	ZT0	ZT4	hypothetical protein|protein_coding|scaffold_00008:2535547-2540250:-1|gene:ASTEI02231	385239	215169	74872.5	140396	972036	118709	48861.1	132392	166662	297749	254520	183867	251589	0	420333	348904	293858	164371	223244	105875	228545	131102	174708	8811.79	237519	192779	104757	176526	165894	161060	129914	137835	125286	225204	179170	153199	136203	279247	118709	94307	196948
ASTEI05818-PA	6	6	253.01	0.627275	1.13643	ZT0	ZT4	hypothetical protein|protein_coding|scaffold_00034:44739-45329:-1|gene:ASTEI05818	3.66543e+07	3.43198e+07	3.62858e+07	3.86039e+07	4.71049e+07	3.52255e+07	3.39243e+07	2.93126e+07	3.73793e+07	4.4702e+07	3.49904e+07	3.28538e+07	3.63118e+07	3.3813e+07	5.03396e+07	3.82711e+07	3.36525e+07	3.51967e+07	3.47064e+07	3.41971e+07	2.85406e+07	4.02271e+07	3.44668e+07	3.47931e+07	4.17142e+07	3.49421e+07	2.91148e+07	3.60971e+07	3.74092e+07	3.63696e+07	3.76383e+07	3.70249e+07	3.70837e+07	2.14275e+07	2.8578e+07	7.42456e+07	3.7451e+07	1.35323e+07	3.52255e+07	6.54774e+07	4.36059e+07
ASTEI04738-PA	1	1	27.99	0.633645	1.48005	ZT4	ZT20	hypothetical protein|protein_coding|scaffold_00025:819039-820051:1|gene:ASTEI04738	1.79252e+06	2.05528e+06	2.88559e+06	2.51589e+06	2.64854e+06	2.16181e+06	4.31981e+06	4.75592e+06	1.94273e+06	1.89202e+06	2.01819e+06	2.10486e+06	2.07136e+06	5.34283e+06	3.44316e+06	2.13397e+06	2.08132e+06	3.38691e+06	1.93938e+06	2.2583e+06	1.88858e+06	2.08134e+06	1.94936e+06	3.42102e+06	3.34055e+06	1.80519e+06	2.13336e+06	1.57804e+06	2.27447e+06	3.09131e+06	2.92233e+06	2.89514e+06	2.54412e+06	1.04788e+06	1.71142e+06	5.9043e+06	2.44075e+06	760875	2.16181e+06	8.3377e+06	7.07497e+06
ASTEI07369-PA	1	1	26.35	0.643129	1.7195	ZT0	Pool	hypothetical protein|protein_coding|scaffold_00053:886941-891528:1|gene:ASTEI07369	473303	291208	155310	256827	519882	281871	149900	130903	342804	467440	252289	160240	318572	153680	407695	363794	172126	247184	233307	185610	320274	281264	275112	98832	328511	229981	143973	265132	253869	189407	155430	228918	215557	276685	242487	317786	249156	149352	281871	289323	194733
ASTEI01256-PA	2	2	72.58	0.649418	1.30868	ZT12	ZT4	hypothetical protein|protein_coding|scaffold_00004:5066470-5067749:-1|gene:ASTEI01256	1.45915e+07	1.23037e+07	1.37219e+07	8.20106e+06	3.22538e+06	1.06882e+07	9.57698e+06	9.64764e+06	9.87821e+06	1.40301e+07	1.23942e+07	1.18685e+07	1.44641e+07	1.06699e+07	2.14137e+07	1.12064e+07	9.63255e+06	8.9838e+06	1.38558e+07	8.90633e+06	1.02052e+07	1.18075e+07	9.62073e+06	1.27684e+07	1.02313e+07	1.41272e+07	9.84942e+06	9.59609e+06	8.89643e+06	1.1069e+07	1.12804e+07	1.06422e+07	1.09949e+07	8.52997e+06	1.02453e+07	2.80768e+07	7.95613e+06	926588	1.06882e+07	1.84846e+07	1.4352e+07
ASTEI00292-PA	2	2	76.92	0.650498	1.50366	ZT12	ZT16	hypothetical protein|protein_coding|scaffold_00001:4544900-4547795:1|gene:ASTEI00292	901798	634427	244800	595380	509986	545010	274846	258009	574835	790222	459624	257513	582872	142448	971499	627313	405103	530736	422512	427106	566166	439735	402594	131049	498076	400220	190008	433881	525209	415088	387585	453677	420689	527176	528285	500894	577598	146509	545010	530482	383818
ASTEI09998-PA	3	3	109.02	0.651972	1.23303	ZT12	ZT4	hypothetical protein|protein_coding|scaffold_00108:354105-355006:-1|gene:ASTEI09998	1.32325e+07	1.25473e+07	8.97312e+06	9.75771e+06	9.74029e+06	1.03225e+07	9.73861e+06	8.99762e+06	1.04644e+07	1.36067e+07	9.69163e+06	9.97816e+06	1.24081e+07	1.30301e+07	1.77909e+07	1.16065e+07	1.12267e+07	1.06128e+07	9.6797e+06	8.49826e+06	1.02391e+07	1.16212e+07	9.0837e+06	1.55205e+07	1.06848e+07	1.30496e+07	8.38497e+06	8.74901e+06	1.03175e+07	1.15128e+07	1.05481e+07	1.10214e+07	1.12111e+07	7.73551e+06	1.04481e+07	1.83602e+07	9.46628e+06	2.7982e+06	1.03225e+07	1.87965e+07	1.3385e+07
ASTEI10689-PA	1	1	22.91	0.655646	1.40308	ZT12	ZT20	hypothetical protein|protein_coding|scaffold_00152:98804-100542:-1|gene:ASTEI10689	1.39354e+06	940152	705073	654489	391374	865496	599239	697993	912407	1.83562e+06	973107	840339	941026	401498	1.69424e+06	1.05373e+06	876531	803364	664649	702812	827525	796137	777671	530736	784022	870296	639000	655642	680557	901019	886490	932131	996025	814639	782860	1.44267e+06	634942	112434	865496	1.15659e+06	1.03834e+06
ASTEI04291-PA	2	2	77.1	0.656811	1.333	ZT12	ZT16	hypothetical protein|protein_coding|scaffold_00022:369310-372879:1|gene:ASTEI04291	1.06643e+06	898641	978433	710593	210846	650182	832805	910114	813778	1.04466e+06	946260	734451	984160	609177	1.44633e+06	760475	865657	832221	777799	716012	910484	680104	630763	575390	625247	981973	725712	742356	689141	874067	856249	932997	936844	623416	748294	2.002e+06	689370	60572.1	650182	1.6074e+06	1.3539e+06
ASTEI00918-PA	1	1	25.11	0.661891	2.03596	ZT12	Pool	hypothetical protein|protein_coding|scaffold_00003:3901210-3906189:1|gene:ASTEI00918	117810	87983	86929.1	50580.7	57885.4	76993.8	58824.5	48678.9	71235.2	153212	87427.7	83422.4	95001	0	172673	106492	59651.8	79193.1	88803.8	47481.3	54573.7	96861.5	50263.4	0	59206.8	73429.1	40986.5	52964.9	47804	58989.2	51374	39514.5	49267	68869.9	73263.1	177869	49070.1	16629.4	76993.8	113538	72415.4
ASTEI03712-PA	1	1	52.2	0.662784	1.74026	ZT0	Pool	hypothetical protein|protein_coding|scaffold_00017:16364-22777:1|gene:ASTEI03712	1.36947e+06	596704	1.50864e+06	545828	1.00936e+06	703779	544002	1.16541e+06	510040	807789	711926	1.38974e+06	483520	301187	990044	654589	1.47462e+06	441298	435446	568440	595557	659104	574152	864390	637143	1.19079e+06	1.29199e+06	630337	579253	605145	559940	611518	535698	800571	496872	3.08688e+06	529527	289969	703779	1.04998e+06	1.73368e+06
ASTEI04722-PA	14	14	822.35	0.66925	1.15924	ZT0	ZT20	hypothetical protein|protein_coding|scaffold_00025:670415-671413:-1|gene:ASTEI04722	9.60302e+08	8.68981e+08	1.00467e+09	7.32774e+08	1.15563e+09	8.42072e+08	7.80462e+08	8.88256e+08	8.37789e+08	1.12895e+09	8.22809e+08	8.41882e+08	9.15339e+08	8.68022e+08	1.18459e+09	8.55291e+08	8.53243e+08	7.46855e+08	7.99262e+08	7.88333e+08	7.80495e+08	9.4731e+08	8.53969e+08	1.07035e+09	8.13835e+08	9.95173e+08	7.53901e+08	7.72842e+08	7.37915e+08	8.92203e+08	8.75142e+08	9.31916e+08	9.0139e+08	5.61377e+08	7.23597e+08	2.0557e+09	7.10889e+08	3.31991e+08	8.42072e+08	1.50637e+09	1.32138e+09
ASTEI09954-PA	9	9	515.39	0.673632	1.25927	ZT0	ZT16	hypothetical protein|protein_coding|scaffold_00107:407911-408988:-1|gene:ASTEI09954	7.2123e+07	6.51997e+07	6.12276e+07	5.01092e+07	1.09609e+08	5.5271e+07	5.93356e+07	6.72447e+07	5.46372e+07	7.57456e+07	6.11136e+07	6.22462e+07	6.27827e+07	4.44642e+07	9.84603e+07	5.76596e+07	6.30916e+07	5.2893e+07	5.99812e+07	4.82253e+07	5.85745e+07	5.72098e+07	5.39848e+07	6.65113e+07	6.19339e+07	7.71512e+07	5.72627e+07	4.95681e+07	5.01751e+07	6.55279e+07	6.14034e+07	6.39285e+07	6.54152e+07	4.21619e+07	5.42915e+07	1.2528e+08	4.86126e+07	3.14886e+07	5.5271e+07	1.14524e+08	1.00034e+08
ASTEI02597-PA	1	1	31.36	0.675227	2.64362	ZT12	ZT20	hypothetical protein|protein_coding|scaffold_00010:1234525-1240046:-1|gene:ASTEI02597	727932	191301	217229	187050	15890.5	348937	217069	195027	303877	742588	353242	455574	771249	17617	1.29014e+06	450860	359863	404491	306986	217731	420177	383351	298284	4361.68	188781	170281	235958	267378	201426	308196	243191	248079	333236	425537	159296	444479	181464	4565.03	348937	418966	290126
ASTEI09233-PA	2	2	61.77	0.675988	1.78564	ZT0	ZT16	hypothetical protein|protein_coding|scaffold_00085:701188-702192:-1|gene:ASTEI09233	2.29034e+06	1.79316e+06	1.38526e+06	3.83843e+06	7.74909e+06	1.89514e+06	2.6834e+06	3.55604e+06	1.72781e+06	2.27162e+06	1.93025e+06	1.92796e+06	1.90524e+06	4.92312e+06	6.34187e+06	2.04154e+06	2.02443e+06	4.32493e+06	1.43682e+06	2.00224e+06	1.82806e+06	2.75772e+06	1.45805e+06	1.50586e+06	5.99993e+06	1.54381e+06	1.08944e+06	905521	1.82029e+06	2.73891e+06	2.59704e+06	2.74036e+06	2.65537e+06	1.33889e+06	1.49316e+06	2.83443e+06	3.72379e+06	2.22617e+06	1.89514e+06	5.17924e+06	5.29002e+06
ASTEI10663-PA	6	6	291.95	0.678721	1.46898	ZT12	ZT20	hypothetical protein|protein_coding|scaffold_00150:9203-36548:1|gene:ASTEI10663	2.03349e+07	1.41956e+07	8.31746e+06	1.37125e+07	2.04094e+07	1.63412e+07	1.17362e+07	9.78023e+06	1.59631e+07	2.16672e+07	1.45258e+07	8.11111e+06	1.92918e+07	1.31944e+07	2.97569e+07	1.44459e+07	1.06291e+07	1.45547e+07	1.29117e+07	1.61195e+07	1.62927e+07	1.52175e+07	1.21573e+07	8.39359e+06	1.34682e+07	1.13072e+07	8.72176e+06	1.0196e+07	1.2331e+07	1.43191e+07	1.45113e+07	1.56456e+07	1.42919e+07	1.18875e+07	1.18206e+07	1.70186e+07	1.3303e+07	5.86324e+06	1.63412e+07	2.26522e+07	1.45492e+07
ASTEI097191-PA	2	2	84.33	0.681231	1.29832	ZT12	ZT0	hypothetical protein|protein_coding|scaffold_00101:522090-525393:-1|gene:ASTEI097191	6.13087e+06	4.85412e+06	6.26841e+06	4.91631e+06	1.6236e+06	4.74299e+06	4.31534e+06	6.2306e+06	4.58678e+06	5.75712e+06	5.30286e+06	6.25495e+06	5.41898e+06	4.41533e+06	8.76125e+06	5.89644e+06	7.1434e+06	5.05894e+06	4.0313e+06	4.35871e+06	4.59815e+06	4.53962e+06	4.46376e+06	7.00296e+06	5.29597e+06	6.12173e+06	5.53086e+06	4.72772e+06	4.86383e+06	4.90223e+06	5.24493e+06	5.14194e+06	4.61247e+06	3.58401e+06	4.042e+06	1.2826e+07	4.76947e+06	466430	4.74299e+06	8.32907e+06	9.26873e+06
ASTEI09934-PA	1	1	20.18	0.689941	3.07899	ZT0	Pool	hypothetical protein|protein_coding|scaffold_00107:210332-211992:-1|gene:ASTEI09934	71562.1	50585.1	38439.7	38272.9	290993	39014.4	24232.2	94131.6	93886.3	115935	104030	70244.4	83423.4	8448.47	108831	37893.3	90791.7	90132.3	36964.7	28557.7	46193.2	31851.5	44896.5	106133	32197.4	140089	57100.1	66156.4	31671.6	39073.3	39033.9	19130.8	30038.5	41834	42122	78652.8	37129.9	83596.8	39014.4	46770.7	140031
ASTEI03616-PA	1	1	23.04	0.695121	4.03053	ZT12	Pool	hypothetical protein|protein_coding|scaffold_00016:391145-402726:1|gene:ASTEI03616	133179	65075.3	1430.59	56923.2	218613	57467.2	7043.21	25219.6	66269.1	74547.9	57052	26215.3	117995	0	208881	116331	55068.8	74873.1	63214.9	53921.1	71184.6	38831.7	28060	3691.71	68130.8	68557.7	10251.3	19070.8	81846.4	26124.3	27999.2	18825.3	29939.6	77854.5	54187.9	2927.17	55223.1	62803.4	57467.2	13594.1	37517.1
ASTEI10273-PA	1	1	25.63	0.696721	1.51342	ZT0	Pool	hypothetical protein|protein_coding|scaffold_00121:299991-309714:1|gene:ASTEI10273	2.78781e+06	1.77752e+06	1.32387e+06	1.57038e+06	3.17703e+06	1.26109e+06	1.27489e+06	1.59184e+06	1.95622e+06	2.58848e+06	1.56766e+06	1.18405e+06	1.53082e+06	537725	1.44341e+06	2.35554e+06	1.04344e+06	1.44093e+06	1.58954e+06	2.26967e+06	1.92561e+06	1.85223e+06	1.49716e+06	698658	2.23364e+06	2.19387e+06	1.28739e+06	1.31557e+06	1.35054e+06	1.34504e+06	1.49715e+06	1.25418e+06	1.52617e+06	1.62971e+06	1.48013e+06	2.70881e+06	1.52348e+06	912699	1.26109e+06	2.46067e+06	2.36804e+06
ASTEI00683-PA	1	1	20.65	0.698899	1.86262	ZT12	ZT4	hypothetical protein|protein_coding|scaffold_00003:128004-128535:-1|gene:ASTEI00683	294685	186513	191602	114844	137850	145836	75609.9	62207.6	156215	340112	243542	152548	201314	12416.2	305309	207467	193863	153738	163757	219216	147929	198626	115595	28501.2	133342	196105	132558	127681	115970	123359	94602.6	107431	125953	172268	155308	392043	111414	39601.6	145836	145935	92540.9
ASTEI06317-PA	1	1	43.5	0.712314	1.63012	ZT20	Pool	hypothetical protein|protein_coding|scaffold_00039:291608-314309:1|gene:ASTEI06317	691279	407284	84687.7	206325	634885	410958	225495	358810	476524	677163	270916	373891	426598	240376	391268	637668	206690	374098	655222	180935	570420	260347	555020	621369	531087	587322	486723	502506	283753	294353	64721.3	441552	372977	404110	339144	173282	200163	182390	410958	435229	533771
ASTEI01989-PA	1	1	30.78	0.715413	3.10638	ZT12	ZT16	hypothetical protein|protein_coding|scaffold_00007:2372737-2375640:1|gene:ASTEI01989	303921	303363	105999	990970	2.76349e+06	349818	684557	1.57769e+06	219864	310245	848223	955322	677649	616118	2.72291e+06	755647	937152	1.01772e+06	175179	319038	207259	151573	461097	666543	1.39065e+06	1.08946e+06	256552	258281	236882	471347	559062	548770	518841	177667	252609	216888	961374	793897	349818	1.32127e+06	2.347e+06
ASTEI02421-PA	3	3	97.58	0.719539	1.37771	ZT0	Pool	hypothetical protein|protein_coding|scaffold_00009:2034877-2035818:-1|gene:ASTEI02421	2.04066e+06	1.9055e+06	3.70761e+06	2.36159e+06	4.60465e+06	2.01324e+06	2.44352e+06	3.23083e+06	1.87007e+06	2.86485e+06	2.1481e+06	2.73976e+06	1.99456e+06	2.59255e+06	4.65378e+06	2.35047e+06	3.18928e+06	2.15955e+06	1.61552e+06	2.18752e+06	2.35827e+06	2.06414e+06	1.76821e+06	2.79182e+06	2.37837e+06	2.50379e+06	2.37104e+06	2.02538e+06	2.27635e+06	2.12709e+06	2.21165e+06	2.06951e+06	2.08118e+06	1.19294e+06	1.5867e+06	7.58626e+06	2.29106e+06	1.32283e+06	2.01324e+06	4.71625e+06	4.80623e+06
ASTEI05801-PA	1	1	62.81	0.727668	1.32331	ZT12	ZT0	hypothetical protein|protein_coding|scaffold_00033:1802365-1803918:1|gene:ASTEI05801	2.88126e+06	2.1103e+06	2.38594e+06	2.37741e+06	312130	2.14955e+06	1.87679e+06	2.08489e+06	2.30926e+06	2.87256e+06	2.58117e+06	1.7655e+06	2.74901e+06	1.82173e+06	4.58484e+06	2.53056e+06	2.21598e+06	2.08131e+06	1.9091e+06	1.99954e+06	2.40081e+06	2.30267e+06	1.97926e+06	1.66069e+06	2.00586e+06	2.35543e+06	1.88073e+06	1.94109e+06	2.27963e+06	2.1642e+06	2.37816e+06	2.31077e+06	2.18317e+06	1.68434e+06	1.75724e+06	4.88196e+06	2.30641e+06	89669	2.14955e+06	3.62239e+06	3.10151e+06
ASTEI10682-PA	2	2	71.99	0.730805	1.2893	ZT20	ZT4	hypothetical protein|protein_coding|scaffold_00151:150137-152380:-1|gene:ASTEI10682	7.19749e+06	7.09338e+06	4.13977e+06	8.24348e+06	7.28028e+06	6.66016e+06	4.90594e+06	4.00289e+06	6.92985e+06	7.76389e+06	6.91054e+06	4.38029e+06	6.29588e+06	5.78804e+06	8.63722e+06	7.82348e+06	6.40713e+06	5.08881e+06	5.27882e+06	5.83246e+06	8.19592e+06	5.99508e+06	5.19726e+06	7.05468e+06	8.01374e+06	6.98842e+06	4.63259e+06	7.6764e+06	8.9487e+06	6.30708e+06	5.83884e+06	6.2024e+06	5.57935e+06	4.20753e+06	5.90663e+06	8.47052e+06	7.99728e+06	2.09149e+06	6.66016e+06	9.46899e+06	5.95476e+06
ASTEI00271-PA;ASTEI08313-PA	1	1	32.61	0.732393	1.70813	ZT12	Pool	hypothetical protein|protein_coding|scaffold_00001:4310964-4317140:-1|gene:ASTEI00271	104672	61706	68690.7	72858.1	176219	74871.2	53182.2	47491.4	80935.1	133146	78508.8	109924	87820.1	13069.8	164281	107703	101682	61844.3	70810.5	82639	92728.8	80624.1	90356.7	19179	83584.7	51327.2	80928.6	101472	70718.2	68387.1	43630.6	62012.9	63104	61189.5	51382.3	140550	70682.2	50624.3	74871.2	102647	70648.9
ASTEI01624-PA	1	1	24.57	0.732543	1.38068	ZT8	ZT4	hypothetical protein|protein_coding|scaffold_00005:4219954-4222115:-1|gene:ASTEI01624	213519	200563	320402	118721	58898.7	190806	98491.8	163131	160359	234260	233432	221609	245206	123076	275000	215129	169487	147150	175100	169605	219831	165794	195141	174305	124872	193690	164087	200036	145909	179369	173132	194440	184469	124819	167008	655586	115175	16920.5	190806	190100	242676
ASTEI00846-PA	1	1	40.07	0.741371	1.94253	ZT12	Pool	hypothetical protein|protein_coding|scaffold_00003:2984702-2985322:1|gene:ASTEI00846	116100	57831.5	26701.2	64457.4	154193	71112.9	20852.8	50831.1	96424.4	141297	85763.4	99248	90941.4	0	165977	103142	65345.1	79075.1	84963.3	58987.8	73385.1	95575.9	89843.9	5474.64	106188	57589.5	34081.4	71173.3	45452.7	49135.6	46563.4	54418	55183.2	67870.3	48156	54634.2	62532.3	44296.6	71112.9	40248.1	75617
ASTEI10428-PA	1	1	21.32	0.743113	2.14134	ZT4	ZT16	hypothetical protein|protein_coding|scaffold_00130:281266-282287:-1|gene:ASTEI10428	233374	241983	209015	156705	21.1023	117720	189942	370168	136584	41718.5	186292	104971	90934.6	184363	326369	103827	234390	178693	81870.5	31171.6	109248	107656	98982.6	128352	76331.8	141402	82192.7	43284	163439	85366.4	201713	237471	171355	136427	201498	427673	152025	6.06229	117720	366608	550667
ASTEI02223-PA	2	2	113.23	0.74472	1.1498	ZT12	ZT20	hypothetical protein|protein_coding|scaffold_00008:2473322-2476595:-1|gene:ASTEI02223	6.93049e+06	6.76099e+06	7.93095e+06	5.78684e+06	6.2014e+06	6.09e+06	6.89793e+06	6.66718e+06	5.58318e+06	7.51538e+06	6.66522e+06	6.05003e+06	6.61812e+06	6.1591e+06	8.48578e+06	6.05398e+06	8.87878e+06	5.65628e+06	5.55943e+06	5.43517e+06	6.88251e+06	5.31139e+06	5.33277e+06	7.89305e+06	4.56552e+06	6.75071e+06	6.74066e+06	5.34139e+06	6.72378e+06	6.73273e+06	6.582e+06	7.21825e+06	6.34401e+06	4.05145e+06	5.62985e+06	1.62278e+07	5.61401e+06	1.78154e+06	6.09e+06	1.33137e+07	9.91819e+06
ASTEI02641-PA	1	1	24.32	0.745516	1.35615	ZT0	Pool	hypothetical protein|protein_coding|scaffold_00010:2085604-2097977:-1|gene:ASTEI02641	4.05238e+06	3.59558e+06	1.9336e+06	4.28295e+06	4.2903e+06	3.43526e+06	1.47404e+06	2.14977e+06	3.83824e+06	4.05152e+06	3.47699e+06	2.62212e+06	3.42569e+06	607690	3.84153e+06	4.17823e+06	2.7757e+06	3.86321e+06	3.14664e+06	4.19498e+06	4.33724e+06	3.11212e+06	3.29e+06	363923	4.35134e+06	3.08243e+06	2.70041e+06	4.02506e+06	3.73707e+06	2.30379e+06	2.77081e+06	2.57998e+06	3.05508e+06	2.36896e+06	2.99402e+06	3.9564e+06	4.15503e+06	1.23252e+06	3.43526e+06	2.84505e+06	3.19803e+06
ASTEI05550-PA	1	1	33.8	0.748994	1.25549	Pool	ZT0	hypothetical protein|protein_coding|scaffold_00031:1549335-1550096:1|gene:ASTEI05550	1.13793e+06	1.04203e+06	1.66441e+06	580147	317289	794411	1.04074e+06	1.23271e+06	979393	1.07796e+06	980272	940108	985436	1.411e+06	1.56075e+06	854444	1.28435e+06	927736	960728	1.4472e+06	1.05533e+06	1.04119e+06	1.10642e+06	585491	808486	1.4034e+06	1.1919e+06	921060	834002	1.14759e+06	1.31225e+06	1.11165e+06	1.19111e+06	665214	867692	3.4056e+06	562820	91151.1	794411	2.00873e+06	1.83379e+06
ASTEI03045-PA	1	1	35.78	0.753538	1.37543	ZT12	ZT4	hypothetical protein|protein_coding|scaffold_00012:2723846-2724870:-1|gene:ASTEI03045	1.58571e+06	1.00509e+06	1.02647e+06	1.2999e+06	2.74216e+06	1.25486e+06	856002	803506	1.6023e+06	2.38374e+06	1.05101e+06	972788	1.43574e+06	1.34308e+06	2.42076e+06	1.56097e+06	1.10821e+06	1.34303e+06	1.33247e+06	1.53347e+06	1.35736e+06	2.11443e+06	1.45674e+06	1.20907e+06	2.07995e+06	1.29725e+06	835015	1.20284e+06	1.41446e+06	1.32114e+06	1.41044e+06	1.3686e+06	1.3333e+06	926980	836934	2.1003e+06	1.26108e+06	787771	1.25486e+06	1.65217e+06	1.19531e+06
ASTEI08247-PA	13	13	502.21	0.754972	1.17342	ZT8	Pool	hypothetical protein|protein_coding|scaffold_00064:247343-254783:-1|gene:ASTEI08247	2.78048e+07	2.52187e+07	2.46669e+07	1.74112e+07	2.79373e+07	1.93363e+07	2.50161e+07	2.58887e+07	1.88379e+07	2.73284e+07	2.75765e+07	2.66803e+07	2.20193e+07	2.31008e+07	3.41414e+07	2.55673e+07	2.96754e+07	1.73034e+07	1.75894e+07	1.93022e+07	2.5801e+07	1.69501e+07	2.11167e+07	2.86437e+07	1.75021e+07	2.66576e+07	2.36601e+07	2.07729e+07	1.9938e+07	2.18517e+07	2.18703e+07	2.06549e+07	2.20068e+07	1.62543e+07	2.09995e+07	5.04718e+07	1.68912e+07	8.02586e+06	1.93363e+07	4.82837e+07	3.85124e+07
ASTEI10753-PA	1	1	23.47	0.758224	1.61044	ZT0	ZT20	hypothetical protein|protein_coding|scaffold_00160:109354-115159:1|gene:ASTEI10753	463879	271613	292991	271045	973399	350447	246480	284231	412753	759067	333469	319757	515919	198635	635484	382111	171434	387587	497332	238672	321801	373307	438371	772722	258610	262632	287991	363543	238597	392626	267771	516171	541663	271176	226171	599499	262950	279639	350447	475731	422825
ASTEI00476-PA	4	4	178.47	0.762084	1.65079	ZT0	ZT20	hypothetical protein|protein_coding|scaffold_00002:1928439-1930706:1|gene:ASTEI00476	1.67328e+07	9.28432e+06	5.05693e+06	1.075e+07	2.00227e+07	1.08907e+07	1.00304e+07	4.99597e+06	1.34976e+07	1.33007e+07	1.09107e+07	4.46027e+06	1.44478e+07	5.50445e+06	1.93325e+07	1.06037e+07	3.94155e+06	1.09581e+07	1.12935e+07	7.88018e+06	1.14674e+07	9.89065e+06	8.80279e+06	3.49712e+06	1.00708e+07	6.70955e+06	4.02555e+06	6.64137e+06	1.00177e+07	1.01841e+07	9.91348e+06	9.72048e+06	9.97084e+06	9.78172e+06	7.73101e+06	1.03472e+07	1.04289e+07	5.75214e+06	1.08907e+07	1.93597e+07	7.43208e+06
ASTEI10473-PA	1	1	29	0.766053	1.3622	ZT12	ZT20	hypothetical protein|protein_coding|scaffold_00134:131177-133135:1|gene:ASTEI10473	603716	389094	581345	380428	185441	525826	336184	346877	399083	675159	454982	334710	432068	394436	885056	404034	444110	448347	305907	367078	401980	429992	318419	331932	332734	345084	373907	445442	328892	405412	382430	409699	353269	352922	323996	1.18951e+06	369066	53273.8	525826	648870	516018
ASTEI04029-PA	1	1	21.11	0.783631	1.81338	ZT0	ZT20	hypothetical protein|protein_coding|scaffold_00019:2219045-2220924:1|gene:ASTEI04029	362524	172340	123026	225756	654307	248250	41182.9	110071	335569	423265	196224	119168	201885	41604.4	233354	213719	176043	198689	146706	231320	235199	163265	200496	34728.5	264392	150096	88435.8	170517	174674	153789	142001	192831	208076	211925	143506	251728	219014	187970	248250	79487.4	163743
ASTEI07691-PA	2	2	115.01	0.805386	1.25796	ZT8	ZT20	hypothetical protein|protein_coding|scaffold_00057:737630-740644:-1|gene:ASTEI07691	3.30163e+06	2.88434e+06	3.79538e+06	2.01002e+06	974921	2.24795e+06	2.79185e+06	3.32181e+06	2.21253e+06	2.65082e+06	2.97231e+06	3.76119e+06	2.57375e+06	2.42167e+06	3.90112e+06	2.38304e+06	3.7252e+06	2.17426e+06	2.06378e+06	2.86624e+06	3.40431e+06	2.12195e+06	2.32184e+06	3.25342e+06	1.75533e+06	3.03424e+06	2.46827e+06	1.74604e+06	2.42715e+06	2.91508e+06	2.60511e+06	2.92916e+06	2.6377e+06	1.93008e+06	2.40177e+06	7.76586e+06	1.94999e+06	280076	2.24795e+06	5.38857e+06	4.94157e+06
ASTEI03148-PA	3	3	141.85	0.830521	1.15839	ZT12	ZT20	hypothetical protein|protein_coding|scaffold_00013:1764925-1766742:1|gene:ASTEI03148	6.16086e+06	5.44595e+06	8.12903e+06	5.61375e+06	4.75643e+06	5.80536e+06	5.29154e+06	5.79588e+06	5.58387e+06	7.67782e+06	6.03977e+06	6.32996e+06	5.80383e+06	6.14119e+06	9.7538e+06	6.24585e+06	6.62176e+06	5.11218e+06	4.6852e+06	5.74513e+06	5.85722e+06	5.18354e+06	5.07376e+06	7.69917e+06	5.2303e+06	6.47359e+06	5.49708e+06	5.4874e+06	5.29767e+06	6.08724e+06	6.01051e+06	5.96667e+06	5.89763e+06	3.60154e+06	4.53482e+06	1.66331e+07	5.44609e+06	1.36643e+06	5.80536e+06	1.02132e+07	8.62203e+06
ASTEI11520-PA	1	1	49.66	0.84392	1.52398	ZT8	ZT16	hypothetical protein|protein_coding|scaffold_03801:386-1458:-1|gene:ASTEI11520	2.71316e+06	2.78364e+06	2.05732e+06	4.13916e+06	4.79419e+06	2.83777e+06	3.74985e+06	3.09674e+06	2.56529e+06	2.71459e+06	3.29901e+06	2.42718e+06	2.18012e+06	8.53167e+06	3.44789e+06	2.98982e+06	2.85286e+06	4.06089e+06	2.29638e+06	2.57206e+06	2.9055e+06	2.30231e+06	2.20004e+06	2.58753e+06	4.20049e+06	2.50024e+06	2.5346e+06	1.99829e+06	3.57233e+06	3.36127e+06	2.97124e+06	2.58131e+06	2.86012e+06	1.58607e+06	2.31793e+06	4.20955e+06	4.01554e+06	1.37728e+06	2.83777e+06	7.2376e+06	4.60675e+06
ASTEI06837-PA	1	1	28.42	0.856842	1.54274	ZT8	ZT16	hypothetical protein|protein_coding|scaffold_00045:129596-130248:1|gene:ASTEI06837	297710	216515	203496	97676.4	16508.4	180695	120716	111548	70158.1	100613	226830	203007	211562	116268	207745	123069	131886	113368	200681	84438.6	114278	120070	188058	49490.6	131609	137232	135657	34351.2	185110	151660	154764	116971	139639	174036	180291	416379	94759.2	4742.56	180695	232994	165941
ASTEI00794-PA	1	1	26.06	0.881887	1.38832	ZT12	ZT4	hypothetical protein|protein_coding|scaffold_00003:1741482-1741712:-1|gene:ASTEI00794	593601	594450	604202	328732	667090	490099	404208	411121	500562	802530	591649	658475	575045	104975	890094	685702	538664	414824	604831	534268	551300	640344	527844	339072	596761	463368	446664	516940	360261	512846	497188	500378	489599	347009	494995	1.23628e+06	318914	191642	490099	780163	611589
ASTEI05662-PA	7	7	343.4	0.907106	1.12031	Pool	ZT20	hypothetical protein|protein_coding|scaffold_00032:1795654-1810675:1|gene:ASTEI05662	7.36077e+07	6.29104e+07	9.73853e+07	5.65161e+07	5.58498e+07	6.45058e+07	5.76199e+07	7.22663e+07	6.10325e+07	8.4291e+07	6.71396e+07	6.94943e+07	6.40579e+07	6.53941e+07	1.02961e+08	6.87255e+07	7.42599e+07	5.20108e+07	5.20147e+07	6.78828e+07	6.43155e+07	6.80066e+07	6.3228e+07	8.87465e+07	5.56456e+07	7.42962e+07	6.85468e+07	6.0548e+07	5.76847e+07	7.12227e+07	7.07548e+07	7.1658e+07	7.02264e+07	4.30299e+07	5.23852e+07	1.99263e+08	5.48282e+07	1.60446e+07	6.45058e+07	1.11212e+08	1.07504e+08
ASTEI08723-PA	4	4	146.62	0.933909	1.20038	ZT20	Pool	hypothetical protein|protein_coding|scaffold_00074:181574-189036:1|gene:ASTEI08723	8.96729e+06	5.84258e+06	9.03077e+06	5.47277e+06	6.57522e+06	6.03127e+06	6.23324e+06	8.14664e+06	6.02451e+06	7.71742e+06	7.21796e+06	9.73988e+06	6.14911e+06	5.84743e+06	9.85757e+06	6.79746e+06	1.11059e+07	5.21384e+06	5.06594e+06	6.44042e+06	6.87933e+06	5.63565e+06	5.60254e+06	1.03941e+07	6.0485e+06	8.73072e+06	9.58816e+06	6.75779e+06	6.94892e+06	6.50926e+06	6.52086e+06	6.07397e+06	6.27053e+06	5.24213e+06	4.86509e+06	1.84782e+07	5.30932e+06	1.88893e+06	6.03127e+06	1.20308e+07	1.21191e+07
ASTEI06480-PA	1	1	41.07	0.952499	1.19578	ZT0	ZT20	hypothetical protein|protein_coding|scaffold_00041:86614-95557:1|gene:ASTEI06480	1.864e+06	1.38011e+06	2.1648e+06	1.11107e+06	1.47433e+06	1.27507e+06	1.56238e+06	1.96938e+06	1.19688e+06	1.58882e+06	1.37453e+06	2.15395e+06	1.24921e+06	1.31071e+06	2.51945e+06	1.04198e+06	2.09656e+06	774747	918374	1.23509e+06	1.73226e+06	1.1247e+06	1.07663e+06	2.12878e+06	825516	1.68306e+06	1.56365e+06	1.29285e+06	1.32035e+06	1.53276e+06	1.595e+06	1.53551e+06	1.3181e+06	1.08966e+06	1.14921e+06	4.42946e+06	1.07789e+06	423546	1.27507e+06	3.01555e+06	2.92968e+06
ASTEI01030-PA	1	1	27.09	0.954915	1.33997	ZT8	ZT0	hypothetical protein|protein_coding|scaffold_00004:358164-359068:-1|gene:ASTEI01030	802223	970820	999419	638630	36923.3	1.12193e+06	551459	537664	898807	1.66118e+06	995219	925233	931696	106919	1.68765e+06	591488	668769	642118	596544	1.34987e+06	1.03622e+06	1.24667e+06	702119	36040.4	957325	882829	714001	510740	437436	810436	763331	1.04915e+06	796432	468966	808398	2.04494e+06	619557	10607.4	1.12193e+06	1.06437e+06	799837
ASTEI09932-PA	1	1	23.84	0.979762	1.0791	ZT20	ZT4	hypothetical protein|protein_coding|scaffold_00107:187185-188409:1|gene:ASTEI09932	1.66117e+07	1.67823e+07	1.81162e+07	1.90181e+07	1.15531e+07	1.71026e+07	1.49573e+07	1.4405e+07	1.61352e+07	1.65462e+07	1.51008e+07	1.28303e+07	1.24943e+07	2.22735e+07	1.31543e+07	1.68426e+07	1.61778e+07	1.52055e+07	1.73454e+07	1.62106e+07	1.85279e+07	1.62547e+07	1.53985e+07	1.42475e+07	1.86723e+07	1.31592e+07	1.51585e+07	1.75981e+07	1.98515e+07	1.67996e+07	1.747e+07	1.54976e+07	1.66237e+07	9.7109e+06	1.39746e+07	3.70682e+07	1.84501e+07	3.31898e+06	1.71026e+07	2.88692e+07	2.14291e+07
ASTEI08885-PA	1	1	25.29	0.986939	1.1336	ZT0	ZT20	hypothetical protein|protein_coding|scaffold_00077:677801-680367:1|gene:ASTEI08885	2.56225e+07	1.81168e+07	2.00523e+07	2.30537e+07	3.93541e+07	2.37739e+07	2.54443e+07	2.3543e+07	2.13256e+07	3.35483e+07	1.89383e+07	2.44517e+07	2.42834e+07	1.92051e+07	2.15543e+07	2.3986e+07	2.98516e+07	1.96674e+07	2.60852e+07	1.94725e+07	3.02725e+07	2.25849e+07	2.46823e+07	2.44229e+07	2.5866e+07	1.85384e+07	2.10088e+07	2.64028e+07	1.95099e+07	2.44808e+07	1.42962e+07	2.83793e+07	2.47975e+07	1.49785e+07	1.50857e+07	4.10298e+07	2.23652e+07	1.13057e+07	2.37739e+07	4.91102e+07	3.5023e+07
ASTEI00349-PA	1	0	22.8			---	---	hypothetical protein|protein_coding|scaffold_00001:5537272-5538785:1|gene:ASTEI00349																																		0	0	0	0	0	0	0	0
ASTEI05894-PA	1	0	22.05			---	---	hypothetical protein|protein_coding|scaffold_00034:1633047-1642661:-1|gene:ASTEI05894																																		0	0	0	0	0	0	0	0
ASTEI04916-PA	1	0	24.39			---	---	hypothetical protein|protein_coding|scaffold_00026:1798268-1818206:-1|gene:ASTEI04916																																		0	0	0	0	0	0	0	0
ASTEI03633-PA	1	0	20.56			---	---	hypothetical protein|protein_coding|scaffold_00016:704978-709370:1|gene:ASTEI03633																																		0	0	0	0	0	0	0	0
ASTEI09344-PA	1	0	21.41			---	---	hypothetical protein|protein_coding|scaffold_00089:244684-265329:-1|gene:ASTEI09344																																		0	0	0	0	0	0	0	0
ASTEI05773-PA	1	0	23.77			---	---	hypothetical protein|protein_coding|scaffold_00033:1191811-1193426:-1|gene:ASTEI05773																																		0	0	0	0	0	0	0	0
ASTEI00300-PA	1	0	22.27			---	---	hypothetical protein|protein_coding|scaffold_00001:4692601-4696039:1|gene:ASTEI00300																																		0	0	0	0	0	0	0	0
ASTEI04786-PA	2	0	159.77			---	---	hypothetical protein|protein_coding|scaffold_00026:36657-38579:1|gene:ASTEI04786																																		0	0	0	0	0	0	0	0
ASTEI04457-PA	1	0	26.28			---	---	hypothetical protein|protein_coding|scaffold_00023:904109-906064:1|gene:ASTEI04457																																		0	0	0	0	0	0	0	0
ASTEI01822-PA	1	0	30.6			---	---	hypothetical protein|protein_coding|scaffold_00006:3076766-3077542:1|gene:ASTEI01822																																		0	0	0	0	0	0	0	0
ASTEI07011-PA	1	0	20.08			---	---	hypothetical protein|protein_coding|scaffold_00047:200715-203350:1|gene:ASTEI07011																																		0	0	0	0	0	0	0	0
ASTEI06654-PA	1	0	35.35			---	---	hypothetical protein|protein_coding|scaffold_00043:93778-97657:1|gene:ASTEI06654																																		0	0	0	0	0	0	0	0
ASTEI09839-PA	1	0	24.12			---	---	hypothetical protein|protein_coding|scaffold_00105:137219-140116:-1|gene:ASTEI09839																																		0	0	0	0	0	0	0	0
ASTEI03056-PA	1	0	20.04			---	---	hypothetical protein|protein_coding|scaffold_00012:2948241-2977017:-1|gene:ASTEI03056																																		0	0	0	0	0	0	0	0
ASTEI10709-PA	1	0	24.63			---	---	hypothetical protein|protein_coding|scaffold_00154:6847-8891:1|gene:ASTEI10709																																		0	0	0	0	0	0	0	0
ASTEI01755-PA	1	0	22.7			---	---	hypothetical protein|protein_coding|scaffold_00006:1942497-1947833:1|gene:ASTEI01755																																		0	0	0	0	0	0	0	0
ASTEI01352-PA	1	0	27.62			---	---	hypothetical protein|protein_coding|scaffold_00005:1447671-1451646:1|gene:ASTEI01352																																		0	0	0	0	0	0	0	0
ASTEI09858-PA	1	0	23.96			---	---	hypothetical protein|protein_coding|scaffold_00105:316696-319220:1|gene:ASTEI09858																																		0	0	0	0	0	0	0	0
ASTEI11019-PA	1	0	34.3			---	---	hypothetical protein|protein_coding|scaffold_00249:11596-23060:1|gene:ASTEI11019																																		0	0	0	0	0	0	0	0
ASTEI01338-PA	1	0	23.34			---	---	hypothetical protein|protein_coding|scaffold_00005:1346755-1351868:1|gene:ASTEI01338																																		0	0	0	0	0	0	0	0
ASTEI09856-PA	1	0	23.76			---	---	hypothetical protein|protein_coding|scaffold_00105:298375-303387:-1|gene:ASTEI09856																																		0	0	0	0	0	0	0	0
ASTEI09080-PA	1	0	26.36			---	---	hypothetical protein|protein_coding|scaffold_00082:490419-511796:1|gene:ASTEI09080																																		0	0	0	0	0	0	0	0
ASTEI01577-PA	1	0	31.19			---	---	hypothetical protein|protein_coding|scaffold_00005:3785176-3788929:-1|gene:ASTEI01577																																		0	0	0	0	0	0	0	0
ASTEI01111-PA	1	0	21.91			---	---	hypothetical protein|protein_coding|scaffold_00004:2072597-2074420:1|gene:ASTEI01111																																		0	0	0	0	0	0	0	0
ASTEI08633-PA	1	0	30.19			---	---	hypothetical protein|protein_coding|scaffold_00072:611878-615661:-1|gene:ASTEI08633																																		0	0	0	0	0	0	0	0
ASTEI09514-PA	1	0	24.03			---	---	hypothetical protein|protein_coding|scaffold_00095:528822-530810:-1|gene:ASTEI09514																																		0	0	0	0	0	0	0	0
ASTEI02012-PA	1	0	20.41			---	---	hypothetical protein|protein_coding|scaffold_00007:3261179-3276314:1|gene:ASTEI02012																																		0	0	0	0	0	0	0	0
ASTEI06103-PA	1	0	23.52			---	---	hypothetical protein|protein_coding|scaffold_00036:883946-886830:-1|gene:ASTEI06103																																		0	0	0	0	0	0	0	0
[truncated: 8 more rows]
[truncated: 58 more columns]

## Sheet: Sheet1
									-8	-8	-8	-4	-4	-4	0	0	0	4	4	4	8	8	8	12	12	12	16	16	16	20	20	20	24	24	24	28	28	28	32	32	32	36	36	36	40	40	40
[truncated: 688 more rows]

[truncated: 1 more sheets: Sheet2]
