# Supplementary material for: Genome annotation improvements from cross-phyla proteogenomics and time-of-day differences in malaria mosquito proteins using untargeted quantitative proteomics
Source: PLoS One. 2019 Jul 29;14(7):e0220225. doi: 10.1371/journal.pone.0220225 (PMC6663012; doi:10.1371/journal.pone.0220225)
Supplement: S3 Table — (XLSX) [file pone.0220225.s003.xlsx]

## Sheet: proteinGroups
Protein IDs	Fasta headers	Number of proteins	Peptides	Razor + unique peptides	Unique peptides	Sequence coverage [%]	Mol. weight [kDa]	Sequence length	Q-value	Score	Intensity	Intensity 50311_o2_09_in150310_an_5a	Intensity 50619_o2_12_in150618_mosquito_1head	Intensity 50619_o2_16_so150618_mosquito_2head	Intensity 50821_o2_02_in150820_anopheles_Head-1	Intensity 50821_o2_03_in150820_anopheles_Head-2	Intensity 50821_o2_04_in150820_anopheles_Head-3	Intensity 50311_o2_10_in150310_an_5b	Intensity 50619_o2_14_in150618_mosquito_1body	Intensity 50619_o2_17_so150618_mosquito_2body	Intensity 50821_o2_05_in150820_anopheles_Body-1	Intensity 50821_o2_06_in150820_anopheles_Body-2	Intensity 50821_o2_07_in150820_anopheles_Body-3	Intensity 51023_o2_02_in151022_an_SR1-pulse	Intensity 51023_o2_03_in151022_an_SR2-pulse	Intensity 51023_o2_04_in151022_an_SR3-pulse	Intensity 51023_o2_05_in151022_an_SR4-pulse	Intensity 60225_o2_02_in160210_anopheles_R3-ZT4	Intensity 60225_o2_03_in160210_anopheles_R2-ZT8	Intensity 60225_o2_04_in160210_anopheles_R4-ZT8	Intensity 60225_o2_05_in160210_anopheles_R1-ZT16	Intensity 60225_o2_06_in160210_anopheles_R1-ZT0	Intensity 60225_o2_07_in160210_anopheles_R2-ZT16	Intensity 60225_o2_08_in160210_anopheles_R4-ZT4	Intensity 60225_o2_09_in160210_anopheles_R4-ZT12	Intensity 60225_o2_10_in160210_anopheles_R4-ZT16	Intensity 60225_o2_11_in160210_anopheles_R5-ZT12	Intensity 60225_o2_12_in160210_anopheles_R2-ZT0	Intensity 60225_o2_13_in160210_anopheles_R5-ZT4	Intensity 60225_o2_14_in160210_anopheles_R3-ZT16	Intensity 60225_o2_15_in160210_anopheles_R5-ZT16	Intensity 60225_o2_17_in160210_anopheles_R2-ZT12	Intensity 60225_o2_18_in160210_anopheles_R1-ZT4	Intensity 60225_o2_19_in160210_anopheles_R1-ZT12	Intensity 60225_o2_20_in160210_anopheles_R2-ZT20	Intensity 60225_o2_21_in160210_anopheles_R5-ZT20	Intensity 60225_o2_22_in160210_anopheles_R3-ZT8	Intensity 60225_o2_23_in160210_anopheles_R4-ZT20	Intensity 60225_o2_24_in160210_anopheles_R4-ZT0
ASTEI05705-PA	>ASTEI05705-PA hypothetical protein|protein_coding|scaffold_00033:272665-304060:1|gene:ASTEI05705	1	420	420	419	61.6	916.92	8162	0	323.31	785930000000	3411800000	10534000000	304460000	10892000000	0	0	2480800000	1431500000	63549000000	44972000000	58924000000	33938000000	105770000000	141320000000	116410000000	133510000000	2269100000	3130900000	3033400000	874840000	2407900000	2607500000	1509400000	2143200000	815460000	2009900000	1162200000	703880000	1963800000	952390000	2017700000	2746100000	5583700000	2391100000	538090000	3100800000	2110100000	1801200000
ASTEI01466-PA	>ASTEI01466-PA hypothetical protein|protein_coding|scaffold_00005:2647179-2715965:1|gene:ASTEI01466	1	272	272	272	31.8	1187	10516	0	323.31	421620000000	1984300000	6226400000	150230000	7358300000	80140000	8215300	1546500000	946400000	29257000000	23428000000	33557000000	20562000000	55273000000	74346000000	59113000000	69849000000	1232400000	1964100000	2130900000	885960000	1365700000	1603100000	1138600000	1416100000	708770000	1556800000	714750000	477100000	1489600000	913730000	1537800000	1748100000	3027600000	1589000000	754700000	1645100000	1382600000	1173900000
ASTEI08310-PA	>ASTEI08310-PA hypothetical protein|protein_coding|scaffold_00065:802206-813828:-1|gene:ASTEI08310	1	239	239	239	85.4	151.49	1318	0	323.31	12217000000000	58447000000	404030000000	17442000000	178970000000	8473400000	333020000	27898000000	76154000000	697970000000	807880000000	1014500000000	612480000000	1502900000000	1752000000000	1479400000000	1724700000000	61860000000	96027000000	92455000000	51974000000	63717000000	72364000000	52715000000	67992000000	41949000000	65794000000	36501000000	28231000000	76332000000	44899000000	73715000000	97139000000	123080000000	65025000000	33469000000	88733000000	80917000000	60291000000
ASTEI02092-PA	>ASTEI02092-PA hypothetical protein|protein_coding|scaffold_00008:686846-718363:1|gene:ASTEI02092	1	191	191	191	32.6	610.13	5431	0	323.31	394240000000	310600000	2857800000	0	4487800000	0	0	1513700000	101460000	28653000000	24544000000	35519000000	20575000000	50946000000	67111000000	59480000000	62889000000	1330400000	2104800000	1474200000	729570000	1341000000	1269400000	868200000	1033100000	738630000	1288100000	716960000	401200000	1559800000	712290000	1116300000	1967700000	2919400000	1204600000	393790000	1823300000	1528600000	973410000
ASTEI00150-PA	>ASTEI00150-PA hypothetical protein|protein_coding|scaffold_00001:2274135-2284516:-1|gene:ASTEI00150	1	168	168	168	54.5	366.21	3317	0	323.31	278400000000	8305000000	3839200000	442490000	4708800000	52574000	139880000	3926800000	1905900000	20326000000	10578000000	17378000000	9197300000	38121000000	38887000000	46323000000	46334000000	1099400000	1797600000	1011100000	679850000	898940000	1649800000	616770000	973820000	501250000	759920000	663330000	375340000	936370000	566120000	1118600000	1814700000	2840700000	864880000	563870000	804560000	1392300000	709970000
ASTEI08184-PA	>ASTEI08184-PA hypothetical protein|protein_coding|scaffold_00063:112021-119504:-1|gene:ASTEI08184	1	125	125	125	47.9	262.45	2331	0	323.31	266160000000	0	4036400000	0	1959000000	0	0	721930000	0	24890000000	12506000000	18619000000	11227000000	34330000000	47509000000	39713000000	44456000000	496240000	1593500000	1343200000	575260000	854500000	1054600000	597860000	1047700000	452730000	782330000	415610000	344990000	1301800000	528970000	936830000	1198500000	1812400000	985500000	403850000	1658200000	1055600000	845420000
ASTEI02282-PA	>ASTEI02282-PA hypothetical protein|protein_coding|scaffold_00008:3547073-3557627:1|gene:ASTEI02282	1	113	113	113	52.3	277.65	2413	0	323.31	72918000000	3980700000	119580000	552900000	1835200000	135680000	0	19962000	1216700000	3032000000	3598200000	3782500000	2159000000	10317000000	12547000000	10954000000	12561000000	198380000	314910000	243680000	87935000	238150000	371230000	223760000	324630000	163410000	209960000	129500000	69342000	157180000	143170000	363110000	214980000	574320000	227180000	97439000	216260000	176040000	266140000
ASTEI05210-PA	>ASTEI05210-PA hypothetical protein|protein_coding|scaffold_00029:752154-761193:1|gene:ASTEI05210	1	97	97	97	48.3	275.51	2535	0	323.31	104560000000	1095800000	975320000	108190000	1422200000	13415000	45494000	384950000	256600000	5616400000	2397400000	4754000000	2392200000	15363000000	15894000000	19869000000	19258000000	920690000	946320000	876930000	175710000	444440000	507910000	339350000	368000000	112030000	209030000	297190000	141730000	466630000	345620000	633810000	661120000	1035600000	312110000	268650000	968680000	795260000	327810000
ASTEI05916-PA	>ASTEI05916-PA hypothetical protein|protein_coding|scaffold_00035:109086-122227:-1|gene:ASTEI05916	1	91	91	91	68.6	116.26	995	0	323.31	420880000000	10698000000	10834000000	2999900000	5839600000	938560000	222050000	1749800000	8640600000	23068000000	30082000000	33256000000	24661000000	49708000000	60401000000	52151000000	59593000000	1127400000	2493600000	2428500000	1270000000	1654400000	1780600000	1683600000	2230600000	956260000	1810500000	1084400000	608510000	1249000000	901680000	2413100000	2401200000	3338500000	2190000000	956290000	1456200000	1540300000	1423900000
ASTEI03169-PA	>ASTEI03169-PA hypothetical protein|protein_coding|scaffold_00013:2097386-2122315:-1|gene:ASTEI03169	1	87	87	87	18.7	563.45	4955	0	323.31	599680000000	0	11331000000	0	8093000000	0	0	1519400000	51060000	54844000000	36630000000	55491000000	35025000000	82249000000	87460000000	73852000000	84340000000	1904700000	4682100000	3601800000	1722000000	2097700000	3442100000	1781200000	3109900000	1125700000	2935200000	1062400000	1031000000	2641500000	1208200000	2888200000	3211000000	4666000000	2508800000	1364700000	3670800000	3022700000	1467300000
ASTEI04596-PA	>ASTEI04596-PA hypothetical protein|protein_coding|scaffold_00024:1152087-1167819:1|gene:ASTEI04596	1	84	84	84	41.8	261.46	2410	0	323.31	186550000000	245000000	1476700000	194100000	2006100000	0	0	0	332050000	7381200000	13595000000	17953000000	10187000000	23946000000	33361000000	27055000000	28219000000	554750000	1066000000	1244000000	789170000	732590000	766190000	690300000	799310000	647370000	711990000	292890000	187170000	853670000	441620000	779910000	1151400000	1482400000	470210000	498970000	1201000000	922390000	584280000
ASTEI08990-PA	>ASTEI08990-PA hypothetical protein|protein_coding|scaffold_00080:46609-59180:-1|gene:ASTEI08990	1	84	84	84	42.4	266.32	2300	0	323.31	42849000000	1702700000	381750000	156190000	1102000000	153780000	0	58000000	1315000000	2905000000	1490600000	2784500000	1422400000	6914200000	6347100000	6019000000	7809800000	35994000	189300000	119180000	57916000	78047000	114800000	59865000	90263000	47321000	106010000	52699000	28999000	35760000	32478000	135150000	91341000	241950000	90951000	17583000	148270000	43911000	42809000
ASTEI08036-PA	>ASTEI08036-PA hypothetical protein|protein_coding|scaffold_00061:558610-563703:1|gene:ASTEI08036	1	82	82	82	56.3	172.2	1520	0	323.31	125040000000	212170000	1218600000	0	1341500000	0	0	442580000	112220000	11138000000	6169100000	9428400000	4851200000	17480000000	19688000000	22724000000	21732000000	214170000	569750000	539720000	165100000	345840000	305560000	298500000	257690000	164410000	285800000	128490000	123020000	214640000	74430000	379930000	599240000	878710000	221090000	129070000	313430000	322880000	329810000
ASTEI10793-PA	>ASTEI10793-PA hypothetical protein|protein_coding|scaffold_00165:40688-53481:-1|gene:ASTEI10793	1	82	82	82	31.4	412.01	3704	0	323.31	44096000000	49041000	547800000	9098900	468310000	0	0	179540000	127500000	3666100000	1439100000	2142500000	1029300000	6826200000	10102000000	7000000000	8694700000	36062000	136450000	92382000	46409000	62707000	20334000	58844000	75213000	38191000	71020000	25294000	18045000	34952000	32782000	76218000	87332000	243670000	73993000	8021900	87892000	32075000	29193000
ASTEI05722-PA	>ASTEI05722-PA hypothetical protein|protein_coding|scaffold_00033:489325-501224:1|gene:ASTEI05722	1	78	78	78	71.6	103.68	897	0	323.31	516900000000	5618000000	8172700000	688850000	7505600000	421960000	0	7614500000	1688600000	39747000000	26846000000	40930000000	20805000000	63875000000	66209000000	67165000000	75366000000	2307700000	4656600000	3564600000	2624200000	2698200000	2484000000	2402600000	3813800000	2076800000	3094700000	1872600000	1243400000	3083500000	1673700000	3688200000	3704700000	6630000000	4264300000	2061600000	3675100000	3938600000	2529400000
ASTEI03067-PA	>ASTEI03067-PA hypothetical protein|protein_coding|scaffold_00013:120264-132081:-1|gene:ASTEI03067	1	74	74	74	39.8	273.17	2531	0	323.31	49958000000	20910000	77768000	21493000	692810000	0	0	83326000	50387000	4572000000	1877200000	3096200000	1336800000	7831000000	8620500000	9550400000	9745000000	101240000	88347000	238990000	40167000	123670000	124670000	25221000	99646000	5622300	59376000	21801000	15006000	58648000	13424000	110440000	101220000	315870000	43112000	9634200	156280000	56024000	30937000
ASTEI10416-PA	>ASTEI10416-PA hypothetical protein|protein_coding|scaffold_00130:33069-37224:1|gene:ASTEI10416	1	72	72	72	74.3	85.6	787	0	323.31	1343200000000	12511000000	23236000000	5163000000	27737000000	901180000	0	5693000000	5084300000	127970000000	90982000000	125790000000	70113000000	148260000000	171790000000	159710000000	162040000000	4375200000	10156000000	9242200000	5590100000	6713900000	8078700000	6870500000	8552000000	5325800000	7124400000	4498600000	3612600000	7762200000	3039500000	8747400000	10475000000	15552000000	8426200000	3127500000	8577000000	7331800000	7064000000
ASTEI08311-PA	>ASTEI08311-PA hypothetical protein|protein_coding|scaffold_00065:813838-824346:-1|gene:ASTEI08311	1	71	71	71	57.2	112.95	988	0	323.31	4038600000000	21507000000	55793000000	6200300000	69151000000	6636400000	87464000	33591000000	12355000000	324950000000	169910000000	267920000000	166250000000	548330000000	580570000000	534530000000	608830000000	21256000000	31134000000	31996000000	13759000000	20498000000	24365000000	17175000000	23720000000	14510000000	19657000000	14466000000	10175000000	25033000000	15061000000	26510000000	27078000000	41368000000	28083000000	14065000000	30914000000	25947000000	19323000000
ASTEI07419-PA	>ASTEI07419-PA hypothetical protein|protein_coding|scaffold_00054:471166-489343:1|gene:ASTEI07419	1	71	71	71	34.4	310.91	2799	0	323.31	51318000000	0	611140000	11071000	750560000	0	0	932090000	52774000	6543000000	1813800000	2598900000	1253300000	4927100000	7707000000	6345600000	8428100000	352520000	374030000	420230000	258950000	297090000	356630000	329920000	346880000	249670000	282840000	159890000	114880000	374200000	190420000	319090000	480180000	747930000	324130000	126820000	564290000	306470000	311450000
ASTEI06423-PA	>ASTEI06423-PA hypothetical protein|protein_coding|scaffold_00040:610516-648177:-1|gene:ASTEI06423	1	70	70	70	12.5	808.97	7283	0	286.46	10903000000	68139000	389140000	58472000	91180000	0	0	0	37793000	558880000	368390000	610590000	204770000	1840400000	1700800000	1947000000	2178400000	11925000	54482000	24189000	0	16702000	16492000	14562000	16996000	12480000	15771000	29715000	17728000	50517000	12775000	76145000	21635000	63175000	44192000	26481000	99525000	47500000	12631000
ASTEI07670-PA	>ASTEI07670-PA hypothetical protein|protein_coding|scaffold_00057:381904-386773:1|gene:ASTEI07670	1	68	68	68	70.9	99.766	869	0	323.31	684240000000	4732200000	10136000000	411330000	12434000000	137440000	16295000	6177100000	2571100000	61185000000	40039000000	44191000000	38314000000	76858000000	91442000000	91081000000	94796000000	2860700000	4402600000	5312100000	3898400000	3261400000	3266500000	3132600000	4484400000	2345100000	3617600000	2271400000	1805900000	3680800000	2414500000	5479900000	5836800000	7595700000	5540100000	2677800000	4443000000	5734100000	3756100000
ASTEI00450-PA	>ASTEI00450-PA hypothetical protein|protein_coding|scaffold_00002:1384282-1401856:1|gene:ASTEI00450	1	68	68	68	57.9	114.44	1031	0	323.31	383530000000	29277000000	7958800000	13935000000	20728000000	5162600000	698620000	1889700000	14750000000	33491000000	17324000000	21801000000	14724000000	35854000000	45951000000	36572000000	38355000000	1153600000	2068400000	1905900000	1057700000	1817000000	2131600000	1514400000	1869600000	718170000	1406900000	1064100000	606400000	1896100000	822940000	1489300000	2084000000	4172300000	2145400000	751830000	2025300000	1459500000	1810200000
ASTEI09419-PA	>ASTEI09419-PA hypothetical protein|protein_coding|scaffold_00092:1726-10618:-1|gene:ASTEI09419	1	65	65	65	59.3	111.19	987	0	323.31	421850000000	8329300000	7767000000	1537600000	9519800000	183000000	46305000	4874100000	3079900000	38530000000	25249000000	35567000000	15661000000	49883000000	57051000000	56398000000	51152000000	1591600000	2614600000	2503200000	1555200000	2024500000	2316900000	1690000000	2487500000	1170600000	2056600000	956030000	755240000	2053200000	1228200000	2585100000	2974600000	4009200000	2231200000	1066500000	2605600000	2140900000	2163900000
ASTEI08133-PA	>ASTEI08133-PA hypothetical protein|protein_coding|scaffold_00062:681556-686712:1|gene:ASTEI08133	1	65	65	65	54.7	131.86	1194	0	323.31	168270000000	2274900000	2899200000	155550000	2528000000	0	0	612200000	736540000	13845000000	9980400000	11160000000	8008100000	18974000000	21249000000	25969000000	28009000000	470220000	988230000	1060300000	999910000	479540000	1027400000	743720000	833700000	497250000	631950000	252830000	293450000	900710000	508770000	988920000	723320000	1600200000	722190000	529240000	1079100000	1090500000	602910000
ASTEI09094-PA	>ASTEI09094-PA hypothetical protein|protein_coding|scaffold_00083:17038-31211:1|gene:ASTEI09094	1	64	64	64	45.6	111.19	1012	0	323.31	718570000000	23726000000	15950000000	6197200000	21025000000	1605900000	57789000	7308400000	10419000000	71262000000	37106000000	51725000000	32513000000	79357000000	83622000000	98354000000	93365000000	1745500000	4115400000	4376000000	2459200000	2350100000	3374200000	2043400000	3123500000	1828800000	3219700000	1572800000	1314900000	3114800000	1933600000	3350500000	3676800000	6947700000	3503000000	1919200000	3270300000	3977900000	3473200000
ASTEI04183-PA	>ASTEI04183-PA hypothetical protein|protein_coding|scaffold_00021:985851-1012882:1|gene:ASTEI04183	1	64	64	64	15.9	575.49	5085	0	323.31	11831000000	16104000	53067000	0	202280000	0	0	9719900	21397000	1042700000	350250000	300530000	393970000	1953500000	2490800000	1939000000	2904600000	0	10965000	10658000	0	9964600	0	0	5196100	0	4312600	4014400	0	10394000	0	15433000	15023000	21638000	9565800	0	8721100	0	0
ASTEI04775-PA	>ASTEI04775-PA hypothetical protein|protein_coding|scaffold_00025:1799848-1817775:1|gene:ASTEI04775	1	63	63	63	16.9	428.88	3897	0	323.31	83680000000	845380000	1357100000	8622600	1320200000	0	0	1419600000	570170000	8465200000	7015600000	5633900000	2377900000	10472000000	11099000000	12473000000	16527000000	68344000	161520000	274650000	85091000	240580000	143180000	181320000	221190000	97305000	166940000	39687000	42691000	113510000	87231000	83336000	173160000	358040000	157290000	80508000	170280000	122750000	156510000
ASTEI10101-PA	>ASTEI10101-PA hypothetical protein|protein_coding|scaffold_00112:236387-238483:-1|gene:ASTEI10101	1	58	58	58	71.3	57.574	533	0	323.31	2450800000000	36802000000	76277000000	18260000000	83794000000	16658000000	3956400000	6160800000	30608000000	210460000000	166300000000	167240000000	133110000000	243530000000	277310000000	254330000000	287360000000	11721000000	21259000000	20287000000	13934000000	13734000000	16548000000	16132000000	19080000000	12124000000	15452000000	8713000000	5911300000	17764000000	10215000000	16350000000	22649000000	30399000000	16872000000	8345000000	18426000000	17244000000	14004000000
ASTEI00121-PA	>ASTEI00121-PA hypothetical protein|protein_coding|scaffold_00001:1754009-1786637:1|gene:ASTEI00121	1	55	55	55	66.5	64.467	559	0	323.31	322650000000	1449200000	42199000000	683290000	4855500000	195620000	360160000	322360000	4323500000	45263000000	13182000000	14144000000	11564000000	37133000000	46982000000	40818000000	47183000000	281010000	595680000	539290000	544460000	293820000	402110000	403180000	495530000	307140000	493840000	154050000	135710000	502120000	279790000	589360000	576010000	932410000	556150000	364330000	548520000	505460000	335300000
ASTEI10917-PA	>ASTEI10917-PA hypothetical protein|protein_coding|scaffold_00187:30021-48634:1|gene:ASTEI10917	1	54	54	54	33.2	229.39	2088	0	266.02	17628000000	1216300000	270890000	20795000	376540000	0	0	38198000	231180000	1513800000	592970000	870630000	261240000	2325900000	3421500000	2616700000	2918500000	0	51025000	61353000	23941000	25609000	55523000	23951000	67680000	10049000	24844000	13859000	4989600	22928000	14927000	26690000	44309000	136570000	12591000	0	81758000	32314000	9695800
ASTEI04325-PA	>ASTEI04325-PA hypothetical protein|protein_coding|scaffold_00022:696005-699173:1|gene:ASTEI04325	1	48	48	48	67	82.132	740	0	323.31	84084000000	1243500000	1030300000	432590000	2923000000	200930000	148740000	616030000	435700000	4686900000	8099500000	7467000000	3329300000	8991200000	11852000000	11362000000	12878000000	112050000	468910000	483670000	249860000	282960000	209900000	325440000	384860000	229240000	222400000	242230000	158480000	295840000	119610000	559710000	289400000	672480000	236270000	147900000	343090000	347430000	207910000
ASTEI07533-PA	>ASTEI07533-PA hypothetical protein|protein_coding|scaffold_00055:991887-1000591:-1|gene:ASTEI07533	1	48	48	48	36.4	210.06	1872	0	323.31	22057000000	0	121480000	0	132330000	0	0	16216000	0	2362700000	744410000	1272900000	483040000	3664400000	4592800000	3691400000	4271100000	34942000	44092000	91315000	0	43758000	4803600	16933000	27840000	0	39539000	6361400	12013000	55469000	0	12654000	17847000	111360000	5042300	0	55628000	28566000	0
ASTEI01465-PA	>ASTEI01465-PA hypothetical protein|protein_coding|scaffold_00005:2601559-2627136:1|gene:ASTEI01465	1	48	48	48	17.2	457.31	4111	0	323.31	12338000000	35493000	0	0	95637000	0	0	0	48723000	268680000	714760000	1144100000	594450000	2195300000	2830000000	1925600000	2090300000	6539700	8510700	21994000	12782000	13183000	36586000	30713000	15852000	7609000	27524000	4325300	4251200	13335000	6519900	9750500	21724000	22824000	16106000	6335400	7073700	13319000	15286000
ASTEI08247-PA	>ASTEI08247-PA hypothetical protein|protein_coding|scaffold_00064:247343-254783:-1|gene:ASTEI08247	1	47	47	47	27.8	250.46	2219	0	273.62	17694000000	124850000	0	17942000	199830000	0	0	83738000	65221000	1427800000	421670000	905780000	201540000	2370800000	3297300000	3055200000	3332100000	119590000	153340000	63143000	45058000	66385000	93571000	28595000	49136000	24598000	31978000	44345000	17906000	47962000	36161000	156820000	46924000	272620000	55265000	22949000	168420000	50240000	25465000
ASTEI04920-PA	>ASTEI04920-PA hypothetical protein|protein_coding|scaffold_00026:1875358-1877850:-1|gene:ASTEI04920	1	46	46	46	55.6	81.187	726	0	323.31	208440000000	352470000	3968000000	81604000	2551900000	0	0	2367000000	634620000	19505000000	13681000000	23116000000	10720000000	24438000000	29636000000	27991000000	28307000000	479000000	1114700000	972940000	487970000	560530000	801690000	616440000	967050000	341640000	734840000	478170000	312260000	807750000	373210000	901770000	991830000	1942400000	837650000	385400000	964740000	938730000	613210000
ASTEI01394-PA	>ASTEI01394-PA hypothetical protein|protein_coding|scaffold_00005:1817174-1830152:-1|gene:ASTEI01394	1	45	45	45	25.3	297.17	2757	0	323.31	9271700000	74476000	95439000	0	63781000	0	0	0	219330000	884020000	453650000	857010000	265740000	1511000000	1616100000	1583400000	1458200000	10267000	0	2313400	0	22357000	10390000	17719000	17094000	0	0	6764600	7316200	2470300	1529600	0	4776100	40714000	0	1352300	13746000	2810300	2668800
ASTEI01530-PA	>ASTEI01530-PA hypothetical protein|protein_coding|scaffold_00005:3428590-3435670:1|gene:ASTEI01530	1	44	44	44	34	189.38	1710	0	323.31	20663000000	48518000	149150000	53071000	147510000	0	0	0	40073000	1835100000	734030000	1696400000	647080000	2821300000	4513500000	4014000000	3460300000	6620200	7086900	15840000	0	24618000	16315000	24989000	46829000	0	15060000	24949000	0	10004000	5592500	5938800	21888000	115570000	0	0	64784000	0	0
ASTEI10144-PA	>ASTEI10144-PA hypothetical protein|protein_coding|scaffold_00114:290821-317398:-1|gene:ASTEI10144	1	43	43	43	32.6	186.29	1633	0	323.31	104750000000	490530000	940150000	187170000	1250000000	0	0	25497000	170720000	5854300000	7874100000	11958000000	6354000000	9941400000	15651000000	15989000000	13880000000	364720000	701260000	519020000	385820000	470390000	640410000	471280000	523270000	333730000	448650000	276760000	182130000	546800000	290000000	504390000	956160000	898200000	522350000	318550000	637580000	447570000	421960000
ASTEI00430-PA	>ASTEI00430-PA hypothetical protein|protein_coding|scaffold_00002:1123286-1129844:-1|gene:ASTEI00430	1	43	43	43	48.3	103.72	962	0	314.56	21731000000	422310000	127870000	32684000	266800000	0	0	52643000	51293000	1982100000	816690000	822290000	991070000	2347100000	3221300000	4590900000	3651200000	116600000	98506000	73531000	81219000	65961000	101950000	57787000	82015000	20203000	51993000	51287000	16926000	57030000	39863000	87147000	140060000	222570000	55932000	14337000	150300000	121200000	72267000
ASTEI11056-PA	>ASTEI11056-PA hypothetical protein|protein_coding|scaffold_00295:219-2716:1|gene:ASTEI11056	1	41	41	41	52.3	80.648	742	0	323.31	481560000000	6993100000	8034600000	1925800000	10372000000	942250000	94508000	2541400000	4605300000	38078000000	32262000000	34563000000	20476000000	46058000000	59583000000	70346000000	75970000000	1371600000	2804300000	3400400000	2666900000	2007400000	3311000000	3036100000	3042400000	2100200000	2861200000	1042800000	1236200000	1842400000	1702900000	2876000000	3583400000	5088800000	2836200000	1234800000	2037600000	2428100000	2802600000
ASTEI08690-PA	>ASTEI08690-PA hypothetical protein|protein_coding|scaffold_00073:444131-445972:-1|gene:ASTEI08690	1	41	41	41	69.1	62.998	566	0	323.31	266420000000	6072500000	1588900000	1426500000	8746000000	652520000	579800000	1856300000	1764900000	27165000000	12810000000	18185000000	12651000000	25373000000	33186000000	31345000000	39449000000	1715900000	2283400000	2891800000	1227600000	1012200000	1383600000	1418400000	1622000000	1440700000	956130000	1253900000	1015000000	1310300000	685110000	1644600000	1805100000	3002600000	1609100000	872150000	1187300000	2138000000	1244000000
ASTEI05686-PA	>ASTEI05686-PA hypothetical protein|protein_coding|scaffold_00033:139091-141502:-1|gene:ASTEI05686	1	41	41	41	58.5	81.257	744	0	323.31	206700000000	2307300000	2954100000	542380000	3635800000	227630000	0	537830000	806050000	15068000000	11429000000	17000000000	10525000000	25466000000	29596000000	26088000000	28475000000	821270000	1530100000	1712000000	789930000	1052600000	1327100000	1075800000	1550000000	545220000	1278300000	557700000	457350000	1268600000	585850000	1491400000	1495000000	2432900000	1258300000	781780000	1228800000	1092800000	827730000
ASTEI03494-PA	>ASTEI03494-PA hypothetical protein|protein_coding|scaffold_00015:343800-348872:-1|gene:ASTEI03494	1	41	41	41	61	60.137	541	0	323.31	186950000000	3425400000	1766000000	122570000	5353200000	736320000	0	1567300000	848520000	16308000000	13367000000	15622000000	10719000000	17643000000	21540000000	25124000000	24607000000	704710000	1275500000	1302800000	1031400000	829810000	1144200000	1066700000	711590000	826750000	1080700000	567480000	499650000	1040400000	648450000	1321700000	1431800000	2049900000	1068000000	331540000	1151900000	1142500000	1039800000
ASTEI10663-PA	>ASTEI10663-PA hypothetical protein|protein_coding|scaffold_00150:9203-36548:1|gene:ASTEI10663	1	41	41	41	14.4	488.17	4277	0	323.31	35841000000	1339900000	19406000	148640000	1217900000	0	0	761210000	123210000	3981600000	1605300000	2167300000	1819000000	3751200000	4790100000	3849100000	5114800000	90426000	189050000	253250000	198520000	193750000	224290000	240120000	219660000	216800000	173410000	101410000	103950000	134810000	110950000	197930000	372390000	441240000	62730000	129320000	108610000	118980000	215940000
ASTEI03300-PA	>ASTEI03300-PA hypothetical protein|protein_coding|scaffold_00014:972297-977560:1|gene:ASTEI03300	1	41	41	41	28.9	188.1	1647	0	323.31	18846000000	1991400000	219060000	517490000	1148100000	64920000	0	20720000	1108500000	979890000	532010000	976170000	630230000	2240100000	2473300000	2674900000	2826000000	0	36334000	40089000	5569800	11983000	6849900	6923700	22735000	3172000	10599000	5391400	13294000	26017000	4409400	13208000	22932000	57612000	32854000	4571600	20262000	34449000	4702500
ASTEI10166-PA	>ASTEI10166-PA hypothetical protein|protein_coding|scaffold_00115:326202-330408:1|gene:ASTEI10166	1	40	40	5	59.5	83.314	753	0	323.31	4582300000000	107340000000	119750000000	32990000000	154270000000	27604000000	7217600000	60512000000	54304000000	362170000000	308210000000	315590000000	259970000000	472840000000	474280000000	462010000000	532870000000	21367000000	39598000000	36782000000	27031000000	23269000000	27261000000	30776000000	34222000000	27095000000	32400000000	15663000000	12212000000	28918000000	21536000000	37401000000	44904000000	47096000000	34294000000	14914000000	34390000000	39440000000	28765000000
ASTEI09458-PA	>ASTEI09458-PA hypothetical protein|protein_coding|scaffold_00093:142903-146813:1|gene:ASTEI09458	1	40	40	40	54	79.767	683	0	323.31	69579000000	176400000	2018200000	0	793740000	0	0	608930000	42890000	7176600000	4664000000	6067800000	4036400000	8415600000	9335400000	11115000000	10617000000	73632000	242320000	216610000	118030000	172210000	160900000	100680000	232050000	61306000	155680000	110260000	65828000	136720000	75423000	194100000	237650000	550380000	195840000	36893000	191720000	122520000	163750000
ASTEI08688-PA	>ASTEI08688-PA hypothetical protein|protein_coding|scaffold_00073:423248-434281:-1|gene:ASTEI08688	1	39	39	39	60.1	70.932	641	0	323.31	151410000000	1861700000	5976100000	941960000	3021900000	291850000	93641000	490200000	1902400000	20533000000	10468000000	12945000000	6056600000	19791000000	17249000000	18929000000	20297000000	329580000	443800000	494490000	290020000	345210000	280730000	329790000	580220000	284770000	441110000	230250000	142180000	395710000	215090000	475870000	511170000	913470000	331950000	228610000	436350000	392110000	307290000
ASTEI08723-PA	>ASTEI08723-PA hypothetical protein|protein_coding|scaffold_00074:181574-189036:1|gene:ASTEI08723	1	39	39	39	19.9	263.94	2386	0	228.22	7746500000	0	0	0	0	0	0	14082000	0	826170000	138480000	425430000	130490000	1170800000	1273100000	1998700000	1490300000	0	7524300	5848300	0	18692000	0	0	0	0	0	3321900	0	11658000	11775000	29351000	0	27531000	0	0	25997000	0	0
ASTEI04331-PA	>ASTEI04331-PA hypothetical protein|protein_coding|scaffold_00022:741588-744430:1|gene:ASTEI04331	1	38	38	29	75	36.464	332	0	323.31	1536600000000	9625400000	24820000000	1168600000	16784000000	1239300000	0	27686000000	1466700000	112630000000	95580000000	129280000000	68559000000	206910000000	221880000000	189630000000	219450000000	6820100000	10524000000	9192700000	6004700000	10426000000	8366900000	7217000000	7908200000	5143000000	7027600000	3757200000	3163300000	6602200000	4781100000	9132100000	9975400000	14557000000	10690000000	3649700000	7022600000	7489900000	6542900000
ASTEI07469-PA	>ASTEI07469-PA hypothetical protein|protein_coding|scaffold_00054:1248411-1250122:1|gene:ASTEI07469	1	38	38	38	70.4	55.703	513	0	323.31	348440000000	7248300000	4032800000	410950000	9512700000	519000000	232800000	999690000	1807700000	28242000000	23763000000	28794000000	18374000000	42868000000	43784000000	50670000000	48530000000	1009900000	1632700000	1581000000	1482800000	1270100000	1156100000	1126200000	1584300000	1190100000	1528900000	836040000	701170000	1080800000	1075600000	1953200000	2268300000	3026700000	1434000000	729830000	1680400000	1775400000	1487100000
ASTEI05047-PA	>ASTEI05047-PA hypothetical protein|protein_coding|scaffold_00027:1864539-1866064:1|gene:ASTEI05047	1	38	38	38	81.7	43.811	415	0	323.31	258900000000	2813900000	8383500000	309130000	7209400000	0	165370000	2956300000	2630300000	28472000000	25000000000	27837000000	20125000000	27701000000	30399000000	28054000000	32176000000	318280000	394320000	1026400000	616470000	410760000	705330000	388090000	418180000	453510000	495750000	136510000	190250000	826780000	611830000	585250000	746750000	1491200000	434950000	229320000	583150000	615460000	368040000
ASTEI03792-PA	>ASTEI03792-PA hypothetical protein|protein_coding|scaffold_00017:1151961-1214121:1|gene:ASTEI03792	1	38	38	38	4	1454.3	12716	0	188.34	3155500000	0	0	0	89024000	0	0	0	0	188500000	0	0	277850000	599950000	780750000	708060000	511390000	0	0	0	0	0	0	0	0	0	0	0	0	0	0	0	0	0	0	0	0	0	0
ASTEI02221-PA	>ASTEI02221-PA hypothetical protein|protein_coding|scaffold_00008:2459156-2461085:1|gene:ASTEI02221	1	37	37	37	57.6	42.649	387	0	323.31	722560000000	28649000000	14800000000	3634900000	29770000000	2711500000	817400000	10451000000	12047000000	66859000000	49650000000	62327000000	44642000000	61812000000	86272000000	87229000000	89242000000	2193800000	3681300000	3958400000	3403200000	2012900000	2714300000	2768900000	2874500000	2030000000	2504400000	1201600000	1112600000	2986700000	1355000000	2632800000	2642700000	4715700000	1833100000	1688100000	2821800000	3072200000	2870700000
ASTEI08224-PA	>ASTEI08224-PA hypothetical protein|protein_coding|scaffold_00063:687210-689051:1|gene:ASTEI08224	1	37	37	37	56.9	60.848	573	0	323.31	89851000000	1433900000	2860000000	767400000	2370700000	246680000	278670000	0	1640500000	9605600000	7026200000	5888300000	3202400000	11019000000	11921000000	11513000000	11885000000	223940000	417880000	439180000	268210000	88710000	273320000	266050000	383850000	179820000	223840000	52876000	118100000	316600000	182900000	343890000	484130000	661530000	373320000	182340000	381280000	347840000	291610000
ASTEI07373-PA;ASTEI085593-PA	>ASTEI07373-PA hypothetical protein|protein_coding|scaffold_00053:903740-908300:-1|gene:ASTEI07373	2	37	37	37	43.6	94.498	844	0	323.31	61294000000	1679700000	867370000	145260000	887980000	0	0	440790000	296230000	7300400000	3169600000	3119200000	2040200000	7291700000	8591100000	9322600000	8402700000	246760000	324670000	220210000	342710000	198030000	384220000	233570000	246660000	171930000	210930000	58266000	58160000	197000000	156240000	335270000	437240000	722770000	264330000	236700000	526090000	423350000	268360000
ASTEI10165-PA	>ASTEI10165-PA hypothetical protein|protein_coding|scaffold_00115:320815-321945:1|gene:ASTEI10165	1	36	18	2	79.3	41.593	376	0	323.31	1116100000000	0	19024000000	198070000	22502000000	0	0	16396000000	0	95559000000	65052000000	72725000000	35815000000	154650000000	144330000000	144480000000	169650000000	5867700000	6781600000	7627600000	5560300000	5774200000	6305900000	6427700000	6624100000	4914600000	6499000000	3976700000	2110900000	7369900000	4392600000	7829900000	9996400000	11813000000	6378300000	4052900000	7878200000	7254400000	5383000000
ASTEI10732-PA	>ASTEI10732-PA hypothetical protein|protein_coding|scaffold_00156:132149-137878:1|gene:ASTEI10732	1	36	36	36	79.9	39.535	364	0	323.31	896240000000	13413000000	25308000000	2146000000	29185000000	1911000000	760140000	16713000000	6563600000	93495000000	44157000000	79517000000	40383000000	102660000000	91565000000	109970000000	113070000000	2913700000	6426700000	5422800000	4151200000	4125900000	4911200000	3803000000	5700300000	3273400000	4692400000	2471000000	1762000000	4337200000	3079600000	5204100000	6789300000	7634300000	4557700000	3348500000	5040700000	4923400000	4747500000
ASTEI03043-PA	>ASTEI03043-PA hypothetical protein|protein_coding|scaffold_00012:2716142-2720738:1|gene:ASTEI03043	1	36	36	36	50	91.997	816	0	323.31	52291000000	95283000	492920000	0	263520000	0	0	183280000	0	6182500000	2480200000	2222700000	1451300000	7733200000	8089900000	10797000000	7620100000	83315000	308070000	194780000	96740000	227600000	263180000	169750000	217730000	39648000	123750000	62248000	36890000	111830000	64471000	234240000	203950000	443230000	245020000	87607000	133000000	154180000	142740000
ASTEI10164-PA	>ASTEI10164-PA hypothetical protein|protein_coding|scaffold_00115:303794-304995:-1|gene:ASTEI10164	1	36	5	2	79	41.658	376	0	39.842	4129100000	0	278900000	0	48163000	0	0	0	0	946940000	37507000	735110000	525020000	435460000	312420000	293120000	516420000	0	0	0	0	0	0	0	0	0	0	0	0	0	0	0	0	0	0	0	0	0	0
ASTEI02252-PA	>ASTEI02252-PA hypothetical protein|protein_coding|scaffold_00008:2905329-2907554:-1|gene:ASTEI02252	1	35	35	35	62	45.771	421	0	323.31	116510000000	2265800000	3090600000	163410000	3254000000	130080000	45293000	1148700000	945140000	8431800000	10192000000	10525000000	7320900000	10593000000	14138000000	15101000000	14792000000	272250000	662180000	746770000	453960000	590020000	620960000	741810000	562090000	356000000	585270000	301620000	274090000	352230000	372880000	547750000	872290000	1190800000	622610000	351610000	241090000	482900000	424030000
ASTEI04059-PA	>ASTEI04059-PA hypothetical protein|protein_coding|scaffold_00020:387571-389943:-1|gene:ASTEI04059	1	35	35	35	55.9	79.783	694	0	323.31	52260000000	54158000	617810000	0	857820000	0	0	196770000	47563000	7150800000	3235400000	4068500000	2365100000	6975200000	6203300000	8222800000	8194300000	99719000	197920000	174720000	121660000	134100000	177650000	143290000	190000000	54843000	165960000	68963000	60122000	124470000	102350000	223250000	75210000	534630000	129550000	51082000	118060000	177530000	69383000
ASTEI07267-PA	>ASTEI07267-PA hypothetical protein|protein_coding|scaffold_00051:686876-689226:-1|gene:ASTEI07267	1	35	3	3	79.5	41.776	376	0	323.31	35275000000	2099300000	172550000	548960000	49430000	0	30294000	0	833080000	4235100000	2900100000	2339700000	0	5966800000	3973000000	5031200000	6557600000	16407000	22951000	33697000	10298000	7975900	19425000	20480000	24368000	7370100	21712000	15210000	6904300	0	9232600	30961000	26983000	61931000	22913000	6885700	14702000	10829000	20454000
ASTEI02547-PA	>ASTEI02547-PA hypothetical protein|protein_coding|scaffold_00010:238922-251305:1|gene:ASTEI02547	1	35	35	35	12.2	347.96	3093	0	267.45	19187000000	0	32170000	0	79457000	0	0	92846000	0	1256100000	682960000	1001500000	79964000	2449000000	3631400000	2845400000	3559300000	93651000	167730000	141230000	48246000	112050000	148510000	147690000	96624000	61483000	82959000	70051000	55411000	74780000	71582000	166520000	239020000	399850000	139170000	31076000	163020000	124750000	98473000
ASTEI03074-PA	>ASTEI03074-PA hypothetical protein|protein_coding|scaffold_00013:517879-519080:-1|gene:ASTEI03074	1	35	2	2	79.3	41.549	376	0	124.35	2099900000	0	0	0	0	0	0	0	0	131470000	0	0	0	492710000	533850000	309430000	611900000	0	0	0	0	0	0	0	0	0	0	0	0	0	0	0	0	20551000	0	0	0	0	0
ASTEI06118-PA	>ASTEI06118-PA hypothetical protein|protein_coding|scaffold_00036:1302560-1311394:-1|gene:ASTEI06118	1	34	34	34	42.3	82.664	743	0	323.31	629310000000	10844000000	17382000000	1409400000	22913000000	952530000	450580000	10078000000	1173900000	43534000000	41720000000	43457000000	32082000000	69829000000	66319000000	78420000000	77810000000	3000900000	5268200000	5680600000	4157400000	3091700000	3032800000	2800600000	4321700000	3177600000	3893700000	2519000000	2032900000	4722700000	2963800000	4480600000	5638800000	7454200000	3747200000	2746200000	4825800000	4761600000	3831000000
ASTEI01631-PA	>ASTEI01631-PA hypothetical protein|protein_coding|scaffold_00006:22037-23525:-1|gene:ASTEI01631	1	34	34	34	73.4	46.572	433	0	323.31	538120000000	9931200000	14387000000	3365900000	6052600000	298000000	655560000	11964000000	4362000000	41730000000	39032000000	39728000000	30864000000	62294000000	69464000000	68090000000	73681000000	1650800000	3417000000	3070100000	2053300000	1910400000	2702400000	2362900000	2869500000	1514400000	1420900000	910370000	835630000	2711300000	1157900000	2705400000	3535000000	4497500000	2377100000	1273500000	2636700000	2908500000	2087900000
ASTEI02163-PA	>ASTEI02163-PA hypothetical protein|protein_coding|scaffold_00008:1581408-1582826:1|gene:ASTEI02163	1	34	34	31	69.1	51.667	472	0	323.31	267890000000	4320500000	5224200000	157720000	2448300000	431920000	92602000	2529400000	1871900000	27168000000	17016000000	24881000000	13332000000	31294000000	29454000000	30793000000	36535000000	783750000	1797100000	2064100000	1329900000	1055900000	1766300000	1204200000	1889100000	1183200000	1396800000	886250000	534860000	1572300000	870310000	2035400000	1660000000	3015100000	1699700000	959010000	1547900000	1500800000	1367300000
ASTEI08607-PA	>ASTEI08607-PA hypothetical protein|protein_coding|scaffold_00072:355808-360467:1|gene:ASTEI08607	1	34	25	25	68.1	36.305	332	0	208.16	215570000000	20235000000	3698200000	1941100000	13219000000	1821500000	1042400000	1817900000	8947500000	14547000000	12601000000	14243000000	7157300000	22741000000	21396000000	14929000000	20583000000	1044900000	1597600000	1893800000	1237600000	941980000	1021800000	1042200000	1457300000	762470000	819210000	613420000	506530000	1180800000	859920000	1847000000	1966800000	2861100000	1253000000	734640000	1231800000	1680800000	1243300000
ASTEI00222-PA	>ASTEI00222-PA hypothetical protein|protein_coding|scaffold_00001:3598467-3601165:1|gene:ASTEI00222	1	34	34	34	66.8	68.18	614	0	323.31	91853000000	2717400000	372690000	240430000	1549800000	0	0	406510000	611660000	8636100000	5287500000	7003600000	4375200000	13881000000	12704000000	12205000000	12206000000	159700000	277230000	472420000	337910000	430330000	465290000	319770000	399510000	130130000	338190000	186350000	145420000	110140000	144100000	334880000	642820000	1077200000	309400000	251740000	451340000	419520000	473720000
ASTEI09007-PA	>ASTEI09007-PA hypothetical protein|protein_coding|scaffold_00080:345893-348904:-1|gene:ASTEI09007	1	34	34	33	47.1	72.698	671	0	323.31	37930000000	564070000	330060000	0	1010500000	0	110030000	18166000	19132000	2688100000	2107500000	2176800000	1139600000	5467500000	5596200000	4705000000	7632200000	102140000	276670000	194070000	144330000	146580000	88674000	153550000	169610000	94395000	99835000	76660000	51541000	149990000	88716000	250650000	250100000	469660000	133820000	72925000	191480000	142710000	47075000
ASTEI07742-PA	>ASTEI07742-PA hypothetical protein|protein_coding|scaffold_00058:75026-76156:-1|gene:ASTEI07742	1	34	7	7	79.3	41.821	376	0	130.62	16051000000	898320000	348630000	25453000	696960000	0	0	28018000	469380000	3036700000	507520000	497920000	0	2804500000	1898000000	1832800000	2794600000	7207300	0	0	0	0	0	0	0	13500000	0	0	0	0	0	0	35203000	62735000	0	0	0	27471000	33392000
ASTEI02887-PA	>ASTEI02887-PA hypothetical protein|protein_coding|scaffold_00011:2441000-2444499:-1|gene:ASTEI02887	1	33	33	33	55.5	70.369	658	0	323.31	549830000000	6807600000	9336600000	955620000	11775000000	1333200000	827080000	6006800000	5864900000	45348000000	52630000000	52839000000	42691000000	63581000000	64622000000	66503000000	73796000000	1352500000	2024500000	1861100000	1069100000	1572500000	2049000000	2139500000	1875900000	1235200000	1654500000	1225400000	717880000	1371000000	1210500000	1955900000	2805600000	2901500000	2328300000	861720000	1873100000	1272500000	1541600000
ASTEI01618-PA	>ASTEI01618-PA hypothetical protein|protein_coding|scaffold_00005:4144421-4151620:1|gene:ASTEI01618	1	33	33	33	49.4	86.788	789	0	323.31	85784000000	689530000	391590000	174190000	2411800000	0	0	1800300000	345500000	11004000000	4200700000	6171700000	1987500000	9927500000	11944000000	11615000000	12124000000	99275000	621540000	554150000	403520000	439020000	530210000	210130000	555370000	242100000	382660000	223700000	187460000	552050000	83716000	527380000	533270000	457510000	427600000	269150000	511920000	605030000	402290000
ASTEI00923-PA	>ASTEI00923-PA hypothetical protein|protein_coding|scaffold_00003:3966456-3971229:1|gene:ASTEI00923	1	33	33	33	43.4	108.29	972	0	323.31	29490000000	169610000	416340000	0	203420000	0	0	30650000	27590000	3204500000	1449600000	1715200000	1611000000	4531200000	5433000000	4556100000	5325600000	0	49046000	66436000	11576000	35364000	18831000	39493000	59950000	10199000	44515000	17418000	6898100	0	16886000	69038000	67215000	120910000	11750000	0	28170000	0	0
ASTEI04035-PA	>ASTEI04035-PA hypothetical protein|protein_coding|scaffold_00019:2258920-2275938:-1|gene:ASTEI04035	1	33	33	30	22.5	228.99	2102	0	112.9	5644900000	349300000	74798000	97185000	483130000	0	0	0	180030000	261760000	51627000	36657000	39145000	849510000	1087000000	797990000	967710000	8555100	23549000	0	0	8399000	14632000	26909000	8706800	10050000	21148000	0	0	0	16421000	38735000	34756000	66474000	11583000	0	15859000	10673000	0
ASTEI01671-PA	>ASTEI01671-PA hypothetical protein|protein_coding|scaffold_00006:630144-633039:-1|gene:ASTEI01671	1	32	32	32	49	82.688	771	0	323.31	95405000000	1484600000	440100000	18264000	2169100000	0	0	528990000	701640000	8478400000	7488100000	7387500000	4324900000	10023000000	13022000000	13662000000	15778000000	123400000	259140000	600090000	74529000	136490000	704690000	165290000	613690000	443450000	108760000	162530000	235390000	329510000	243280000	595570000	645040000	987290000	443750000	273110000	388050000	462800000	184650000
ASTEI05662-PA	>ASTEI05662-PA hypothetical protein|protein_coding|scaffold_00032:1795654-1810675:1|gene:ASTEI05662	1	32	32	32	12.7	284.18	2634	0	323.31	72859000000	1334300000	1938100000	585970000	2124300000	154880000	0	1009900000	491650000	8656100000	5251300000	5784300000	3871700000	8002200000	8927200000	9403900000	10003000000	129610000	182830000	210460000	138980000	205750000	264640000	166030000	101870000	143020000	128410000	123170000	34888000	342920000	115800000	277120000	304290000	359810000	106030000	91884000	368670000	299160000	127760000
ASTEI00790-PA	>ASTEI00790-PA hypothetical protein|protein_coding|scaffold_00003:1714916-1718324:1|gene:ASTEI00790	1	32	32	32	61	45.626	397	0	323.31	61039000000	1611200000	0	20074000	945530000	0	0	653210000	303450000	7035400000	3431100000	4670200000	1792300000	7384500000	9944600000	8010500000	11208000000	167400000	109830000	236370000	62559000	198850000	108870000	203490000	138030000	104010000	104170000	127230000	45001000	83094000	58289000	130430000	174230000	257260000	126350000	55457000	175750000	197110000	118320000
ASTEI10644-PA	>ASTEI10644-PA hypothetical protein|protein_coding|scaffold_00146:49683-58570:-1|gene:ASTEI10644	1	32	32	32	67.7	56.734	504	0	323.31	31866000000	862040000	230790000	6632000	388200000	0	0	1629900000	297060000	3495100000	3153100000	2201300000	2123500000	3602300000	3237500000	4632700000	3003500000	126960000	180950000	240380000	7889800	172480000	109540000	158070000	76195000	24007000	58648000	47965000	13714000	30710000	157420000	153890000	33994000	378580000	0	18892000	132180000	94845000	98514000
ASTEI08305-PA	>ASTEI08305-PA hypothetical protein|protein_coding|scaffold_00065:761611-767285:-1|gene:ASTEI08305	1	32	32	32	35.4	119.31	1088	0	298.66	19670000000	1035900000	0	46060000	371760000	230150000	0	157800000	143330000	1759500000	667370000	861950000	993170000	2616700000	2679300000	2802500000	2789800000	102160000	169630000	88686000	120820000	72949000	94600000	65391000	66697000	17832000	44156000	39026000	26725000	62475000	52805000	81405000	146960000	216250000	72595000	75178000	122670000	56198000	60245000
ASTEI02254-PA	>ASTEI02254-PA hypothetical protein|protein_coding|scaffold_00008:2930326-2935765:-1|gene:ASTEI02254	1	32	32	32	41.1	105.75	934	0	323.31	14918000000	184320000	80146000	0	475510000	0	0	40759000	84972000	1542700000	594960000	730230000	609460000	2520700000	1934100000	2954900000	2229800000	42584000	54795000	38647000	16571000	67606000	35455000	35535000	38322000	10208000	39283000	29126000	2789000	0	10514000	57375000	48612000	110160000	20448000	0	20477000	19492000	20603000
ASTEI11539-PA	>ASTEI11539-PA hypothetical protein|protein_coding|scaffold_04474:15-1325:-1|gene:ASTEI11539	1	31	31	7	81.7	47.034	437	0	323.31	2294700000000	46314000000	53978000000	11403000000	39294000000	10514000000	5176700000	2856200000	21850000000	210320000000	142510000000	146150000000	114810000000	247280000000	287150000000	247950000000	273410000000	7764600000	20874000000	23076000000	14607000000	8919500000	15912000000	13240000000	19829000000	14281000000	16243000000	8276700000	6849900000	18374000000	9922600000	16362000000	21563000000	31897000000	14130000000	8129800000	16881000000	19643000000	14195000000
ASTEI05419-PA	>ASTEI05419-PA hypothetical protein|protein_coding|scaffold_00031:635-7381:-1|gene:ASTEI05419	1	31	31	20	30.8	118.16	1084	0	323.31	164250000000	6851900000	2352100000	2476700000	4612400000	595090000	0	446610000	2805500000	15391000000	9509000000	12546000000	5647900000	17593000000	20344000000	23243000000	23443000000	496490000	963720000	666810000	429800000	422600000	661470000	350380000	612500000	322390000	518560000	364320000	188650000	734220000	400030000	724320000	829950000	1182800000	458810000	423080000	865810000	1144600000	496600000
ASTEI10553-PA	>ASTEI10553-PA hypothetical protein|protein_coding|scaffold_00140:67601-69826:1|gene:ASTEI10553	1	31	31	31	50.2	61.468	548	0	323.31	64423000000	199560000	809720000	46955000	743220000	0	0	243370000	43446000	6352700000	3980700000	4115900000	3679800000	8952500000	9624700000	10224000000	10549000000	116200000	225600000	196350000	92726000	138370000	137350000	152300000	203880000	127930000	183180000	79631000	69676000	206770000	96732000	198450000	312770000	570270000	179790000	78330000	148430000	194630000	163400000
ASTEI04136-PA	>ASTEI04136-PA hypothetical protein|protein_coding|scaffold_00020:2040355-2051491:-1|gene:ASTEI04136	1	31	31	31	33.1	151.91	1427	0	323.31	7794000000	252620000	0	278380000	542690000	71038000	34291000	0	303400000	729660000	410200000	881470000	253220000	919160000	1350400000	745820000	890240000	3218200	0	4094300	4915700	8124600	4437100	4434600	4562900	0	0	0	0	0	0	6180800	10612000	33227000	8225800	2972000	7939000	6639600	3898200
ASTEI07584-PA	>ASTEI07584-PA hypothetical protein|protein_coding|scaffold_00056:372495-373625:-1|gene:ASTEI07584	1	31	1	1	65.2	41.787	376	0	56.515	750250000	0	0	0	0	0	0	0	0	0	0	0	0	264460000	130620000	162920000	162350000	0	0	0	0	29899000	0	0	0	0	0	0	0	0	0	0	0	0	0	0	0	0	0
ASTEI03504-PA	>ASTEI03504-PA hypothetical protein|protein_coding|scaffold_00015:466100-467833:1|gene:ASTEI03504	1	30	28	25	69	52.371	474	0	323.31	159320000000	1068300000	1341500000	235420000	4909700000	50956000	0	1519200000	220570000	16796000000	12117000000	14613000000	8691100000	18962000000	18736000000	20623000000	22701000000	263390000	591500000	1162400000	393510000	349290000	549630000	552540000	595040000	321290000	486130000	498490000	260020000	551620000	591330000	1041800000	1262700000	1234200000	496360000	613120000	530470000	667200000	391540000
ASTEI00676-PA	>ASTEI00676-PA hypothetical protein|protein_coding|scaffold_00003:62803-64596:1|gene:ASTEI00676	1	30	30	29	60	48.415	427	0	209.63	77809000000	1508600000	610990000	398280000	803190000	0	0	1299500000	197740000	6976900000	4811900000	7597300000	4518200000	9888800000	11328000000	8647800000	11169000000	193180000	361830000	286230000	252700000	293510000	175170000	407070000	387220000	378170000	424070000	142740000	71309000	283950000	181510000	259520000	625760000	347850000	180420000	102660000	261840000	345070000	349710000
ASTEI00393-PA	>ASTEI00393-PA hypothetical protein|protein_coding|scaffold_00002:361766-366961:-1|gene:ASTEI00393	1	30	30	30	30.9	147.69	1355	0	323.31	12457000000	38768000	0	0	102760000	0	0	42298000	0	708340000	354200000	652900000	161420000	2049300000	2162800000	2705000000	2150100000	106580000	87167000	25480000	32694000	58816000	12774000	21753000	33040000	26015000	45198000	53337000	17708000	54784000	9334400	53975000	45617000	52848000	83488000	23204000	49656000	42838000	48760000
ASTEI01494-PA	>ASTEI01494-PA hypothetical protein|protein_coding|scaffold_00005:3043317-3080311:-1|gene:ASTEI01494	1	29	29	29	13.4	260.15	2348	0	323.31	390660000000	2532100000	10331000000	180020000	6360900000	220930000	58322000	6193800000	1056500000	41832000000	33450000000	40690000000	22516000000	39920000000	47817000000	48319000000	48914000000	1314500000	2566400000	1889000000	1113800000	1514000000	1565000000	1073300000	1646100000	947570000	1255100000	578360000	652490000	1722600000	891050000	1271500000	1817600000	2878300000	1444000000	646950000	1845100000	2098600000	1085500000
ASTEI04338-PA	>ASTEI04338-PA hypothetical protein|protein_coding|scaffold_00022:808465-810857:-1|gene:ASTEI04338	1	29	29	29	35.5	53.89	453	0	323.31	381660000000	1864300000	12265000000	1976200000	3991900000	1082100000	92937000	12868000	1794400000	33527000000	38260000000	55653000000	36810000000	43911000000	34450000000	33295000000	29563000000	1285400000	2935300000	2775500000	1325700000	1605900000	1952000000	1726500000	2715800000	1414900000	1682300000	1318100000	972190000	2096200000	1275800000	2687800000	1624000000	3806600000	1650400000	1071100000	2006900000	2726600000	1761100000
ASTEI03179-PA	>ASTEI03179-PA hypothetical protein|protein_coding|scaffold_00013:2193629-2195753:-1|gene:ASTEI03179	1	29	29	29	58.7	43.992	402	0	323.31	355560000000	1981100000	9400800000	2584400000	12037000000	247830000	66970000	1297300000	2246900000	35225000000	24080000000	34844000000	22202000000	38032000000	43156000000	43223000000	48694000000	415940000	1625900000	1940100000	1052900000	1323100000	1244500000	1328200000	1901200000	1213300000	1175100000	366040000	377720000	1349400000	692260000	1981400000	1792700000	2616500000	1473500000	779500000	1596900000	1405900000	1388400000
ASTEI09457-PA	>ASTEI09457-PA hypothetical protein|protein_coding|scaffold_00093:139225-142015:-1|gene:ASTEI09457	1	29	29	29	57.5	72.171	659	0	323.31	187080000000	2489600000	6649400000	897290000	3473700000	0	0	1703500000	884600000	15347000000	11370000000	11756000000	8807600000	23292000000	29351000000	21115000000	30871000000	401000000	734690000	948090000	417470000	598490000	900810000	841690000	683780000	494030000	765240000	421610000	221220000	725720000	329030000	703520000	1073000000	1579400000	1039300000	353520000	770830000	492900000	481070000
ASTEI06416-PA;CON__ENSEMBL:ENSBTAP00000025008	>ASTEI06416-PA hypothetical protein|protein_coding|scaffold_00040:444734-452290:-1|gene:ASTEI06416	2	29	29	12	66.5	49.314	439	0	323.31	154680000000	14517000000	1665300000	4188600000	7585400000	1288600000	101870000	1080400000	3332300000	7867600000	2656600000	5418200000	582220000	20057000000	19686000000	19039000000	17904000000	859890000	818960000	913180000	753080000	798030000	1028400000	1045600000	1247900000	838140000	1049200000	622610000	471570000	1026900000	681190000	1353200000	1506400000	1983100000	1124700000	201870000	959000000	1173300000	1056500000
ASTEI07612-PA	>ASTEI07612-PA hypothetical protein|protein_coding|scaffold_00056:635153-637418:-1|gene:ASTEI07612	1	29	29	28	46.1	72.066	651	0	323.31	131000000000	2435500000	4135500000	535440000	4191500000	277760000	235330000	444230000	1679900000	13217000000	13340000000	11533000000	7685700000	14405000000	15476000000	14270000000	16268000000	239020000	429370000	575260000	333430000	263330000	312250000	445150000	482330000	240610000	335200000	192440000	200950000	371930000	241120000	552610000	674430000	1068000000	458610000	230770000	291130000	425770000	451250000
ASTEI03941-PA	>ASTEI03941-PA hypothetical protein|protein_coding|scaffold_00019:323712-350536:1|gene:ASTEI03941	1	29	29	29	33	107.63	986	0	323.31	64325000000	1107600000	1011900000	0	1172500000	0	44517000	1055000000	161860000	6851900000	3369600000	6305700000	2224800000	8002900000	6605700000	9924100000	7664300000	169790000	466920000	413790000	346850000	271960000	383380000	411720000	371670000	254540000	264690000	235660000	150480000	359490000	176900000	402480000	546740000	701430000	364100000	172290000	447390000	300190000	351380000
ASTEI06836-PA	>ASTEI06836-PA hypothetical protein|protein_coding|scaffold_00045:126879-128635:-1|gene:ASTEI06836	1	29	29	29	51.7	60.708	561	0	323.31	46336000000	185790000	639370000	39859000	912470000	0	0	87698000	138090000	6506900000	4075900000	4388200000	4007900000	5178200000	5316000000	6194700000	4905700000	86319000	209180000	284940000	59763000	100150000	198820000	122870000	136320000	103640000	115960000	55743000	69941000	153890000	84441000	160930000	190370000	419410000	63223000	40154000	179340000	128620000	93546000
ASTEI00893-PA	>ASTEI00893-PA hypothetical protein|protein_coding|scaffold_00003:3611277-3618200:-1|gene:ASTEI00893	1	28	28	28	30.5	96.751	820	0	323.31	60479000000	0	1898200000	0	270480000	0	0	1049100000	0	7021700000	3429400000	5099800000	4224000000	7742900000	8955100000	5843900000	8680500000	180510000	334350000	300360000	108970000	224310000	298280000	201760000	311010000	119070000	233750000	124670000	95104000	283470000	116420000	261290000	193810000	503230000	256290000	78327000	232410000	181240000	297110000
ASTEI08960-PA	>ASTEI08960-PA hypothetical protein|protein_coding|scaffold_00079:671581-684688:-1|gene:ASTEI08960	1	28	28	28	42.1	73.699	648	0	323.31	54062000000	352930000	605000000	115670000	1717100000	0	84661000	122250000	997700000	5483100000	6349400000	6156200000	3706900000	5311000000	7473500000	5637900000	5815700000	86781000	212390000	273000000	73249000	159920000	132780000	167220000	106380000	98462000	125450000	74113000	61987000	94603000	80751000	203700000	215970000	501040000	11157000	18374000	196070000	120880000	154340000
ASTEI11432-PA;ASTEI02622-PA;ASTEI02621-PA	>ASTEI11432-PA hypothetical protein|protein_coding|scaffold_02264:5-2156:1|gene:ASTEI11432;>ASTEI02622-PA hypothetical protein|protein_coding|scaffold_00010:1340986-1342608:-1|gene:ASTEI02622	3	28	28	28	45.7	81.347	714	0	323.31	42736000000	1597300000	913620000	519650000	2173900000	51049000	72326000	74372000	749610000	4147500000	2553200000	2358900000	1766600000	3517100000	5718600000	6387600000	6084500000	150380000	178220000	135100000	106220000	146000000	146940000	172840000	112850000	60248000	93438000	84068000	55559000	128990000	73336000	149470000	200430000	609290000	114410000	78755000	164770000	178740000	83252000
ASTEI04368-PA	>ASTEI04368-PA hypothetical protein|protein_coding|scaffold_00022:1371968-1376973:1|gene:ASTEI04368	1	28	28	28	30.6	116.83	1088	0	182.82	26488000000	261030000	412260000	0	43959000	0	0	195720000	80523000	3317900000	1696300000	1714400000	1243300000	3371600000	3785900000	4930300000	4246500000	49860000	48136000	11389000	92585000	62577000	31515000	0	33080000	18708000	10701000	21762000	0	42706000	22231000	34584000	97681000	169790000	8143800	0	55502000	34442000	75677000
ASTEI06698-PA	>ASTEI06698-PA hypothetical protein|protein_coding|scaffold_00043:619696-626497:-1|gene:ASTEI06698	1	28	28	28	49.1	90.369	811	0	175.91	9961600000	469070000	260310000	91117000	434630000	0	0	32473000	147430000	1208400000	165250000	539380000	510960000	1298600000	1308100000	1378500000	1510100000	13828000	65162000	29113000	16233000	3536000	10779000	13592000	0	10231000	17146000	11640000	6863600	14847000	18614000	59524000	20464000	80799000	0	10094000	0	31996000	0
ASTEI04722-PA	>ASTEI04722-PA hypothetical protein|protein_coding|scaffold_00025:670415-671413:-1|gene:ASTEI04722	1	27	27	27	77.7	35.436	332	0	323.31	1082100000000	18547000000	27619000000	8329000000	40926000000	5497000000	4098600000	7476500000	8319100000	107570000000	100260000000	89779000000	79619000000	99459000000	111230000000	125070000000	109970000000	4087100000	6075200000	6103100000	4588500000	4168300000	5097100000	5342000000	5604500000	3217000000	4352100000	2931900000	2165000000	5673100000	2990000000	6046400000	7129100000	8866200000	6127000000	3366400000	5531000000	6317700000	5525100000
ASTEI08719-PA	>ASTEI08719-PA hypothetical protein|protein_coding|scaffold_00074:157220-169234:-1|gene:ASTEI08719	1	27	27	27	20.6	135.69	1278	0	323.31	942270000000	17608000000	14091000000	1894500000	20256000000	4177600000	918970000	6608300000	5911000000	49898000000	71642000000	82569000000	45572000000	90424000000	114310000000	110650000000	119830000000	4059000000	8222900000	8075900000	6322000000	4578300000	7325100000	6711600000	7840600000	5248000000	7263000000	2444800000	2280600000	10388000000	4687300000	7221000000	7982700000	11282000000	6448300000	4427200000	10340000000	8554200000	5806800000
ASTEI01821-PA	>ASTEI01821-PA hypothetical protein|protein_coding|scaffold_00006:3036718-3042053:1|gene:ASTEI01821	1	27	27	27	38.1	96.701	879	0	306.47	15530000000	117870000	61796000	185880000	486450000	0	74975000	208630000	128380000	1942500000	611110000	970980000	710430000	2629900000	1847600000	1956800000	2181000000	51454000	59593000	61411000	72801000	56632000	69220000	53546000	67877000	50252000	47228000	34777000	41813000	32569000	54420000	64890000	46193000	63785000	32119000	37103000	55575000	60751000	52795000
ASTEI06644-PA	>ASTEI06644-PA hypothetical protein|protein_coding|scaffold_00042:1537591-1556809:1|gene:ASTEI06644	1	27	27	27	12.1	339.38	3047	0	127.77	9943400000	334390000	138100000	6970600	161250000	0	0	120140000	125480000	963020000	473840000	395470000	476120000	1298800000	1974100000	1724100000	1551500000	0	15802000	0	8070300	18114000	0	0	6634100	6058900	6693900	9243800	0	15661000	7552700	20995000	22292000	0	0	5329400	8194800	6437000	0
ASTEI02008-PA	>ASTEI02008-PA hypothetical protein|protein_coding|scaffold_00007:3079132-3084786:-1|gene:ASTEI02008	1	27	27	27	18.2	177.59	1558	0	175.52	4520900000	1735400000	0	99856000	1515300000	200270000	0	0	970060000	0	0	0	0	0	0	0	0	0	0	0	0	0	0	0	0	0	0	0	0	0	0	0	0	0	0	0	0	0	0
ASTEI01433-PA	>ASTEI01433-PA hypothetical protein|protein_coding|scaffold_00005:2189977-2207572:1|gene:ASTEI01433	1	27	27	27	18.4	211.69	1835	0	180.01	3603800000	232220000	412020000	10768000	130890000	0	0	0	63845000	162520000	203020000	577090000	57662000	198030000	417930000	697460000	279340000	6721600	12549000	0	7551200	4207000	4865900	0	0	0	5133100	2794700	1970900	8248400	0	0	11012000	8720400	0	5825700	12024000	15525000	6448100
ASTEI08410-PA	>ASTEI08410-PA hypothetical protein|protein_coding|scaffold_00067:369947-371361:1|gene:ASTEI08410	1	26	26	26	63.6	46.225	401	0	323.31	68437000000	611500000	120570000	30128000	912140000	21734000	62778000	792600000	0	3500500000	3575500000	2803600000	4506000000	9350300000	10701000000	10541000000	11693000000	186800000	479720000	428040000	305490000	316250000	484930000	339010000	475470000	265550000	279870000	255910000	155150000	235470000	206930000	310210000	381470000	644280000	344440000	136890000	326820000	198160000	397270000
ASTEI10499-PA;ASTEI00424-PA	>ASTEI10499-PA hypothetical protein|protein_coding|scaffold_00136:139938-142197:1|gene:ASTEI10499	2	26	26	26	41	78.1	688	0	323.31	23965000000	1783700000	652140000	779380000	1873200000	175340000	41052000	241550000	260770000	1820300000	1788500000	1165400000	1753100000	1977900000	2886800000	2922600000	2570500000	0	73552000	52943000	29898000	72505000	7215600	54516000	64405000	32187000	0	20064000	0	36793000	22854000	23982000	57235000	286590000	34262000	0	31906000	38794000	29216000
ASTEI06659-PA	>ASTEI06659-PA hypothetical protein|protein_coding|scaffold_00043:111001-114800:1|gene:ASTEI06659	1	26	26	26	37	83.244	757	0	85.891	5853900000	2654600000	0	110860000	944020000	261640000	0	27879000	601630000	108960000	0	99224000	93913000	118240000	240010000	125900000	244280000	5193500	17072000	22792000	0	7417300	9845400	0	14966000	4492500	7214700	5249700	0	8610200	0	0	12006000	30389000	10023000	0	8783600	0	6644500
ASTEI06526-PA	>ASTEI06526-PA hypothetical protein|protein_coding|scaffold_00041:803919-807478:1|gene:ASTEI06526	1	25	25	25	50.3	40.877	368	0	323.31	270460000000	5679300000	7306200000	936820000	6786900000	186600000	1423500000	3323300000	4276300000	28376000000	28667000000	26929000000	17678000000	26739000000	30972000000	27340000000	37172000000	370520000	957590000	848550000	423090000	426130000	698280000	616090000	802580000	325570000	513130000	333770000	228410000	558820000	286490000	833920000	838610000	1343500000	726890000	281200000	597020000	678500000	642240000
ASTEI01359-PA	>ASTEI01359-PA hypothetical protein|protein_coding|scaffold_00005:1469438-1470829:1|gene:ASTEI01359	1	25	25	11	67.4	50.425	463	0	323.31	247150000000	5731200000	2122100000	1710000000	4402400000	612290000	2133600	1292300000	570850000	16718000000	15792000000	21504000000	16701000000	28302000000	32211000000	30430000000	28620000000	1081600000	1850300000	1530300000	1402600000	1224200000	1695300000	1460000000	1752800000	1154700000	1228900000	833790000	645310000	1458600000	897310000	1510900000	2208700000	2710400000	1429000000	752800000	1665300000	1760400000	1370900000
ASTEI11367-PA;ASTEI08057-PA	>ASTEI11367-PA hypothetical protein|protein_coding|scaffold_01677:426-2528:1|gene:ASTEI11367;>ASTEI08057-PA hypothetical protein|protein_coding|scaffold_00061:893016-895835:-1|gene:ASTEI08057	2	25	25	4	58.7	49.908	450	0	323.31	223060000000	32798000000	2464700000	4126400000	16280000000	2655500000	340160000	2335500000	9744300000	13703000000	14252000000	14263000000	7559000000	19559000000	16623000000	18631000000	24210000000	586000000	916850000	1028200000	781520000	742790000	1282000000	930130000	981360000	1122800000	804550000	276480000	563970000	1291100000	603440000	832880000	1178800000	986310000	759270000	649180000	1045800000	1213300000	821200000
ASTEI10015-PA	>ASTEI10015-PA hypothetical protein|protein_coding|scaffold_00109:268579-271190:-1|gene:ASTEI10015	1	25	25	25	60.7	53.531	506	0	323.31	164500000000	3874600000	2806700000	313580000	4058000000	0	0	1024400000	883900000	17635000000	12062000000	19904000000	7025300000	15909000000	21207000000	22161000000	24388000000	377250000	581560000	455370000	378270000	286410000	384030000	463810000	553630000	264800000	377800000	217200000	135270000	396620000	314190000	517470000	484320000	783620000	589560000	255820000	519110000	618590000	414730000
ASTEI01084-PA	>ASTEI01084-PA hypothetical protein|protein_coding|scaffold_00004:1604961-1628990:1|gene:ASTEI01084	1	25	25	25	5.8	578.25	5280	0	323.31	16475000000	0	0	0	133210000	0	0	0	0	558810000	1694500000	1962300000	1266900000	1978600000	3268800000	2011800000	1987700000	69576000	47829000	125860000	8269900	59189000	67645000	57900000	41521000	67511000	57475000	51391000	20932000	74870000	35952000	100610000	79726000	181020000	0	14973000	74146000	0	31816000
ASTEI07420-PA	>ASTEI07420-PA hypothetical protein|protein_coding|scaffold_00054:492633-497043:1|gene:ASTEI07420	1	25	25	25	37.2	97.263	869	0	323.31	11832000000	0	0	0	42475000	0	0	330230000	33545000	2277900000	464340000	593090000	599370000	1153700000	1837200000	1664000000	1507900000	15874000	79400000	103090000	92482000	10340000	29052000	6382400	19245000	45508000	0	9185600	2270800	84940000	5972300	15008000	149980000	150540000	110530000	58102000	27820000	82246000	0
ASTEI09055-PA	>ASTEI09055-PA hypothetical protein|protein_coding|scaffold_00081:631912-644715:-1|gene:ASTEI09055	1	25	15	15	12.6	249.06	2209	0	216.39	10169000000	118940000	244430000	53517000	113680000	0	0	22402000	0	396250000	123050000	396160000	196700000	1910600000	1606000000	1687900000	1892600000	57652000	45863000	45897000	34113000	25670000	76421000	34357000	38838000	49958000	39490000	19748000	30094000	74959000	49312000	86016000	49925000	108330000	39306000	26986000	96617000	93355000	32882000
ASTEI04630-PA	>ASTEI04630-PA hypothetical protein|protein_coding|scaffold_00024:1566707-1569790:-1|gene:ASTEI04630	1	25	25	25	55.9	82.071	823	0	110.03	7182500000	0	0	254810000	414170000	0	0	0	17424000	0	1085700000	1023200000	508990000	439290000	966660000	554430000	794620000	26590000	66157000	47759000	15550000	33355000	92035000	66208000	12106000	11154000	43576000	10507000	5752100	12718000	18220000	89559000	87854000	106960000	6830500	34443000	47536000	48060000	0
ASTEI09626-PA	>ASTEI09626-PA hypothetical protein|protein_coding|scaffold_00098:289365-294650:-1|gene:ASTEI09626	1	25	25	25	32	141.23	1282	0	323.31	5892500000	73399000	42880000	0	233490000	0	0	124430000	0	681610000	365270000	782850000	241200000	829440000	630120000	742100000	831030000	12191000	19766000	38539000	11246000	11938000	12747000	11100000	23066000	0	0	0	6211000	19192000	0	0	14826000	40400000	0	0	0	0	0
ASTEI08025-PA	>ASTEI08025-PA hypothetical protein|protein_coding|scaffold_00061:470623-506710:1|gene:ASTEI08025	1	25	25	25	10.9	410.7	3771	0	115.63	1606200000	772430000	0	45546000	243820000	0	0	0	188180000	0	0	0	0	193330000	13671000	56779000	81891000	0	0	0	0	0	0	0	0	0	0	0	0	0	0	0	0	10563000	0	0	0	0	0
ASTEI03953-PA	>ASTEI03953-PA hypothetical protein|protein_coding|scaffold_00019:466625-518980:-1|gene:ASTEI03953	1	25	25	25	3.7	1076	10091	0	100.26	980180000	6041900	0	0	8721100	0	0	8269400	10984000	373810000	34929000	38620000	6472700	73266000	146520000	137140000	135410000	0	0	0	0	0	0	0	0	0	0	0	0	0	0	0	0	0	0	0	0	0	0
ASTEI06097-PA	>ASTEI06097-PA hypothetical protein|protein_coding|scaffold_00036:775001-776155:1|gene:ASTEI06097	1	25	1	1	72.7	39.613	384	0	3.8473	53754000	0	0	15209000	1382500	10839000	0	0	0	0	0	0	0	13905000	7917700	0	4501100	0	0	0	0	0	0	0	0	0	0	0	0	0	0	0	0	0	0	0	0	0	0
ASTEI05709-PA	>ASTEI05709-PA hypothetical protein|protein_coding|scaffold_00033:426380-427123:1|gene:ASTEI05709	1	24	24	24	94.3	26.328	247	0	323.31	215930000000	4034800000	12514000000	383850000	4641700000	239910000	160370000	6546300000	3122900000	25252000000	18214000000	16352000000	11734000000	20653000000	24605000000	23066000000	24434000000	461240000	921950000	977860000	502990000	428160000	778790000	784820000	1201300000	577140000	623020000	203120000	379840000	651220000	401900000	901590000	1311600000	1819700000	1025800000	378510000	625940000	692680000	621310000
ASTEI08119-PA	>ASTEI08119-PA hypothetical protein|protein_coding|scaffold_00062:607977-610882:1|gene:ASTEI08119	1	24	24	24	61.8	45.137	414	0	323.31	186770000000	2713300000	2854700000	585390000	5016300000	315210000	239680000	941170000	1262700000	24572000000	15110000000	14876000000	9527000000	24728000000	21271000000	23930000000	28117000000	333050000	664990000	359680000	133370000	368580000	438950000	486860000	552080000	38436000	415300000	254370000	192280000	485840000	72970000	419460000	576860000	1047600000	475920000	173160000	251610000	317440000	299460000
ASTEI08736-PA	>ASTEI08736-PA hypothetical protein|protein_coding|scaffold_00074:252751-256074:1|gene:ASTEI08736	1	24	24	24	58.8	54.119	503	0	323.31	144780000000	3644100000	2210500000	279090000	2419600000	0	0	4123700000	659030000	12288000000	7875900000	12422000000	5588200000	16571000000	15375000000	18075000000	19124000000	705780000	810870000	847980000	659410000	725580000	957480000	982010000	1194800000	599370000	790650000	395020000	431730000	911560000	593490000	1188900000	984240000	1919600000	966910000	527250000	1008500000	1006700000	897140000
ASTEI04470-PA	>ASTEI04470-PA hypothetical protein|protein_coding|scaffold_00023:1229158-1230345:-1|gene:ASTEI04470	1	24	24	24	56.2	45.572	395	0	308.02	91058000000	229290000	3704600000	0	728230000	0	0	2106900000	41946000	9662100000	4739300000	10022000000	5885400000	10899000000	10360000000	8694300000	10231000000	461380000	750770000	561240000	305850000	456390000	605970000	519260000	529360000	280020000	502920000	388880000	252630000	487510000	408180000	862390000	736420000	846520000	640840000	434430000	342600000	472220000	351870000
ASTEI04650-PA	>ASTEI04650-PA hypothetical protein|protein_coding|scaffold_00024:1928644-1930722:-1|gene:ASTEI04650	1	24	24	24	68.6	41.643	398	0	323.31	89638000000	1073600000	377890000	96287000	1049400000	221890000	126190000	477090000	306670000	10654000000	10977000000	12589000000	7454700000	8650500000	10722000000	8988500000	13073000000	82987000	156600000	217070000	23614000	79395000	44236000	187220000	145680000	36957000	178670000	85581000	18248000	99327000	26367000	115810000	116520000	398640000	44562000	12589000	34036000	22106000	114000000
ASTEI01739-PA	>ASTEI01739-PA hypothetical protein|protein_coding|scaffold_00006:1732848-1735270:1|gene:ASTEI01739	1	24	24	24	47.6	54.438	510	0	323.31	80085000000	1365600000	1007800000	264710000	2423100000	0	0	2085900000	379600000	10644000000	3379400000	3171600000	2047300000	9806200000	8838000000	8307100000	10471000000	437330000	737300000	611710000	457430000	487970000	583100000	591250000	793290000	453540000	557620000	328170000	243420000	562680000	361840000	712710000	793720000	1054700000	623460000	362120000	618510000	529100000	601920000
ASTEI03309-PA	>ASTEI03309-PA hypothetical protein|protein_coding|scaffold_00014:1010063-1011695:-1|gene:ASTEI03309	1	24	24	23	66	43.321	397	0	323.31	65165000000	157450000	217630000	0	1777300000	0	0	237410000	80623000	6750900000	6268000000	7145700000	3527300000	9401100000	8879700000	7610100000	10091000000	58370000	132780000	40665000	21127000	40124000	250340000	136810000	40976000	98140000	77526000	52158000	48507000	107760000	77475000	162420000	38319000	303180000	42211000	1142200	194160000	259300000	126170000
ASTEI00185-PA	>ASTEI00185-PA hypothetical protein|protein_coding|scaffold_00001:2811378-2813340:1|gene:ASTEI00185	1	24	24	24	47	51.337	453	0	323.31	63583000000	456940000	307140000	71664000	1064900000	0	0	267160000	214350000	3531300000	3671200000	3929600000	2389400000	8209700000	11071000000	11726000000	8728900000	192910000	293850000	264670000	350720000	155170000	322630000	336410000	280730000	174560000	189210000	141030000	86412000	460600000	112480000	343120000	561520000	562390000	268530000	158360000	312330000	413200000	297300000
ASTEI09235-PA	>ASTEI09235-PA hypothetical protein|protein_coding|scaffold_00085:704830-715625:1|gene:ASTEI09235	1	24	24	24	41.4	72.747	666	0	323.31	58634000000	591660000	896840000	278760000	1079100000	0	0	750480000	396520000	6156200000	3931600000	6617900000	2958000000	8286000000	6726200000	6864600000	7751000000	152880000	190580000	269340000	131470000	82963000	194500000	241180000	431450000	141860000	181730000	83013000	90682000	104950000	176040000	274600000	350220000	331770000	286160000	61887000	150710000	121730000	140320000
ASTEI01125-PA;ASTEI04611-PA	>ASTEI01125-PA hypothetical protein|protein_coding|scaffold_00004:2411480-2412892:1|gene:ASTEI01125	2	24	24	24	44.9	53.019	470	0	323.31	56764000000	642360000	782330000	0	354220000	0	0	529580000	211520000	5353700000	3169000000	6110600000	2315600000	8366900000	8640900000	8678900000	8128400000	103070000	190890000	219980000	65216000	121160000	168650000	142150000	167640000	70667000	100660000	82509000	63882000	109440000	50633000	182660000	139510000	302890000	147150000	37703000	129120000	130880000	121350000
ASTEI01510-PA	>ASTEI01510-PA hypothetical protein|protein_coding|scaffold_00005:3222763-3225836:-1|gene:ASTEI01510	1	24	24	24	45	92.989	874	0	323.31	8867500000	0	76728000	0	130560000	0	0	64033000	0	1970500000	349140000	551900000	742030000	1110100000	1215000000	1138700000	1309200000	6399000	16381000	0	9066100	9192800	6715500	0	9780700	0	14970000	0	0	0	4696700	21676000	0	22767000	0	0	13720000	20930000	11659000
ASTEI04345-PA	>ASTEI04345-PA hypothetical protein|protein_coding|scaffold_00022:1024537-1028149:-1|gene:ASTEI04345	1	24	24	24	25	132.48	1132	0	237.74	6958200000	260720000	0	77226000	143410000	0	0	57630000	48583000	563880000	224770000	349020000	218120000	1213300000	863290000	1042500000	1106000000	24466000	57784000	35337000	32082000	29528000	23505000	19429000	43773000	25093000	18602000	23953000	0	44317000	16578000	33935000	34144000	73985000	27922000	12073000	32695000	0	21834000
ASTEI06424-PA	>ASTEI06424-PA hypothetical protein|protein_coding|scaffold_00040:659444-672846:-1|gene:ASTEI06424	1	24	24	24	23.9	159.83	1382	0	127.23	4043400000	4305900	0	0	0	0	0	0	27478000	472490000	147870000	362060000	112810000	632670000	716960000	604160000	955730000	0	0	0	0	0	0	0	0	0	0	0	0	0	0	0	0	0	0	0	0	0	0
ASTEI11276-PA	>ASTEI11276-PA hypothetical protein|protein_coding|scaffold_01053:1376-2824:1|gene:ASTEI11276	1	24	3	3	53.3	53.444	482	0	63.341	2334000000	360140000	0	0	0	0	0	33771000	114120000	239290000	98406000	0	0	404210000	322720000	323600000	381770000	0	9352000	8302400	0	0	0	0	0	0	0	0	0	0	0	14408000	0	14129000	9822900	0	0	0	0
ASTEI09954-PA	>ASTEI09954-PA hypothetical protein|protein_coding|scaffold_00107:407911-408988:-1|gene:ASTEI09954	1	23	23	23	63.6	27.02	236	0	323.31	256610000000	2427000000	7692900000	750500000	6042500000	0	0	1123100000	2251300000	25493000000	28821000000	32409000000	17563000000	20677000000	28254000000	31649000000	34564000000	587450000	1194100000	657550000	700240000	573460000	525100000	471940000	469190000	624200000	557640000	207220000	22780000	934200000	576350000	279430000	856790000	1033500000	696480000	544710000	718200000	737120000	194020000
ASTEI10623-PA;CON__Q3ZBD7	>ASTEI10623-PA hypothetical protein|protein_coding|scaffold_00144:34935-42056:1|gene:ASTEI10623	2	23	23	21	46.3	62.18	553	0	323.31	80112000000	983810000	1517300000	0	1773100000	242870000	0	1373400000	441060000	9918700000	6087400000	6763400000	5391200000	10019000000	9250700000	9887600000	9936700000	156800000	358540000	360300000	139530000	220360000	262270000	99212000	145990000	193930000	173150000	89200000	111310000	205830000	104330000	364080000	262300000	668310000	308800000	63205000	350960000	218450000	152960000
ASTEI11137-PA	>ASTEI11137-PA hypothetical protein|protein_coding|scaffold_00470:2967-5186:-1|gene:ASTEI11137	1	23	23	23	81.4	35.069	312	0	323.31	34986000000	301660000	559780000	0	638050000	0	0	374140000	405330000	4247400000	2978900000	2820900000	2231000000	4450200000	4476900000	4902900000	4935300000	33275000	14413000	29585000	34326000	108060000	85344000	75284000	37949000	31883000	11916000	55478000	5023200	42340000	48898000	32285000	118050000	147320000	78277000	58553000	41242000	98544000	56022000
ASTEI02851-PA;ASTEI10107-PA	>ASTEI02851-PA hypothetical protein|protein_coding|scaffold_00011:2128929-2130539:-1|gene:ASTEI02851	2	23	23	23	58.2	51.273	466	0	323.31	32388000000	324590000	601760000	0	332720000	0	0	13057000	287820000	3780600000	2047500000	3378700000	1693100000	4145200000	4843600000	4170700000	5727200000	31538000	101420000	28041000	14722000	28708000	45735000	44058000	86563000	16793000	18755000	8114400	25406000	27613000	8818900	87731000	51337000	117500000	47550000	17940000	43181000	0	0
ASTEI05373-PA	>ASTEI05373-PA hypothetical protein|protein_coding|scaffold_00030:1180087-1185623:-1|gene:ASTEI05373	1	23	23	23	22.7	121.74	1105	0	226.79	5299100000	358650000	67840000	48069000	388680000	0	0	8227900	146210000	563800000	167740000	236050000	124400000	820900000	996840000	415650000	763840000	9923300	9572200	15265000	0	7242200	5954100	8895100	8641400	0	12379000	5437500	0	7060000	0	7315300	20372000	15285000	7091000	0	9221400	0	5414600
ASTEI01228-PA	>ASTEI01228-PA hypothetical protein|protein_coding|scaffold_00004:4571123-4576680:1|gene:ASTEI01228	1	23	23	23	20.3	150.24	1351	0	98.476	3523400000	2152700000	0	330550000	475470000	65621000	24431000	0	474610000	0	0	0	0	0	0	0	0	0	0	0	0	0	0	0	0	0	0	0	0	0	0	0	0	0	0	0	0	0	0
ASTEI01730-PA	>ASTEI01730-PA hypothetical protein|protein_coding|scaffold_00006:1507221-1508197:1|gene:ASTEI01730	1	22	22	22	54.5	32.851	297	0	323.31	184210000000	3706500000	1047800000	806020000	4383000000	124320000	0	1753200000	423530000	14423000000	11341000000	19141000000	11961000000	22955000000	25497000000	21974000000	22362000000	643480000	1123300000	1062200000	624140000	1036500000	915040000	531580000	1016700000	400940000	772160000	789600000	411700000	796220000	364900000	584330000	1456900000	1717700000	1262000000	562850000	810660000	499190000	1091800000
ASTEI02403-PA	>ASTEI02403-PA hypothetical protein|protein_coding|scaffold_00009:1833942-1842450:-1|gene:ASTEI02403	1	22	22	22	58.9	52.888	489	0	323.31	56365000000	382670000	827240000	88656000	1189500000	176700000	0	0	588290000	8960200000	3327300000	4708300000	2323800000	7639700000	7790200000	8165400000	7966600000	79648000	115720000	140820000	43304000	126650000	95576000	48905000	90247000	53699000	74517000	52173000	24606000	24740000	49983000	94426000	79853000	189480000	72337000	46418000	117520000	75717000	46827000
ASTEI03305-PA	>ASTEI03305-PA hypothetical protein|protein_coding|scaffold_00014:994101-1001420:1|gene:ASTEI03305	1	22	22	22	30.7	101.53	924	0	323.31	21442000000	496330000	523660000	722440000	1252300000	122720000	115740000	20919000	1044200000	2176800000	994650000	1354900000	664140000	2092300000	3859700000	2502200000	3160200000	26674000	49655000	44560000	0	0	14985000	0	7543900	0	0	0	0	25001000	6229400	19392000	9958700	52725000	6050400	0	17214000	6460500	0
ASTEI02302-PA	>ASTEI02302-PA hypothetical protein|protein_coding|scaffold_00009:111199-115275:1|gene:ASTEI02302	1	22	22	22	42.9	55.645	492	0	158.89	15857000000	816210000	267400000	0	411070000	0	37843000	137980000	209380000	1569700000	1396800000	829460000	594410000	1794100000	2481600000	1881700000	1896900000	56228000	58907000	71951000	45310000	64363000	68747000	51217000	83523000	41217000	53997000	29855000	27305000	51336000	32026000	73000000	66208000	108050000	58070000	39141000	48891000	63127000	58385000
ASTEI03619-PA	>ASTEI03619-PA hypothetical protein|protein_coding|scaffold_00016:430039-435772:-1|gene:ASTEI03619	1	22	22	22	29.5	96.246	868	0	281.46	10976000000	87114000	42429000	0	97002000	0	0	41196000	30033000	1279300000	461970000	925590000	317130000	1324300000	1621700000	1897500000	2113800000	10256000	60455000	10252000	12612000	18636000	15237000	23466000	0	0	0	17062000	17185000	43777000	6251400	27209000	33011000	136150000	25356000	0	45280000	20829000	45312000
ASTEI10195-PA	>ASTEI10195-PA hypothetical protein|protein_coding|scaffold_00118:118788-121952:-1|gene:ASTEI10195	1	22	14	14	53.4	56.925	504	0	193.28	10208000000	794470000	0	13212000	489040000	0	0	125530000	0	1051700000	586080000	397900000	550680000	1763900000	1483500000	1288800000	895990000	43631000	8262800	0	62075000	33925000	0	62293000	87523000	73412000	66699000	26170000	0	0	0	0	0	110380000	0	45159000	0	0	0
ASTEI09198-PA	>ASTEI09198-PA hypothetical protein|protein_coding|scaffold_00085:115702-143219:-1|gene:ASTEI09198	1	22	22	22	12.9	245.66	2286	0	166.66	6784200000	161380000	104150000	0	176210000	0	0	81308000	157170000	993740000	318420000	226650000	196160000	701420000	1010200000	1186000000	1284000000	0	11176000	23069000	0	7427200	0	0	0	0	0	4013700	0	0	0	0	25526000	70338000	0	0	11461000	0	0
ASTEI04270-PA	>ASTEI04270-PA hypothetical protein|protein_coding|scaffold_00021:2216960-2224476:-1|gene:ASTEI04270	1	22	22	22	21.2	122.66	1110	0	53.433	6314300000	313040000	0	0	206000000	0	0	166180000	57675000	844330000	1214600000	1038100000	757470000	906340000	336910000	241700000	162900000	0	0	10283000	0	6352300	8580900	0	0	0	0	0	0	0	0	0	0	11829000	0	0	11755000	0	0
ASTEI04430-PA	>ASTEI04430-PA hypothetical protein|protein_coding|scaffold_00023:471084-477340:-1|gene:ASTEI04430	1	22	22	22	17.6	161.45	1406	0	221.18	5773400000	0	117030000	0	17837000	0	0	12869000	0	631950000	247710000	402540000	119110000	1039600000	1143300000	968240000	966100000	10900000	0	2839800	0	16855000	0	0	0	0	14577000	0	0	0	0	3426700	0	27104000	0	0	14576000	0	0
ASTEI09680-PA;ASTEI11434-PA	>ASTEI09680-PA hypothetical protein|protein_coding|scaffold_00100:463695-471122:-1|gene:ASTEI09680	2	22	22	22	31.3	128.98	1205	0	106.75	5038000000	41644000	91148000	0	101790000	0	0	0	129380000	331760000	338570000	267760000	152900000	737700000	809030000	920990000	1092600000	0	1003800	0	678690	982650	0	834620	0	0	0	578740	0	1046400	0	1437100	1690800	7941000	1100300	0	0	1208000	1114000
ASTEI00470-PA	>ASTEI00470-PA hypothetical protein|protein_coding|scaffold_00002:1675226-1677781:1|gene:ASTEI00470	1	21	21	21	50	55.526	498	0	323.31	128330000000	3055300000	664380000	324860000	6921800000	389940000	55604000	1094800000	395800000	6461400000	3380000000	5913600000	3041500000	7280800000	7267700000	24318000000	6941000000	1474600000	2106600000	2346000000	1545200000	1680000000	2074700000	2030900000	2399800000	1460300000	1674200000	1140200000	831220000	1820900000	1279400000	2269900000	2616500000	3551500000	478440000	1180200000	1676200000	1926200000	2297000000
ASTEI03832-PA	>ASTEI03832-PA hypothetical protein|protein_coding|scaffold_00017:2160422-2161755:1|gene:ASTEI03832	1	21	21	21	58.1	37.262	346	0	323.31	53456000000	1836800000	1700200000	59246000	1640400000	89051000	0	0	477440000	2444200000	1755700000	5539100000	2553200000	7045400000	7226500000	7693600000	8235000000	158250000	140750000	296300000	189740000	225940000	195030000	185260000	177800000	59951000	205310000	130940000	84771000	115070000	49565000	192070000	145310000	496820000	100790000	46796000	273400000	172450000	230160000
ASTEI09967-PA	>ASTEI09967-PA hypothetical protein|protein_coding|scaffold_00107:455519-463154:-1|gene:ASTEI09967	1	21	21	19	63.3	29.219	256	0	270.87	37131000000	2449300000	0	219200000	2516300000	94755000	0	413060000	2656800000	3243700000	2458100000	3071500000	1880800000	3985800000	4850000000	2803600000	4957200000	64621000	54219000	63143000	41629000	73150000	52332000	57469000	83841000	44706000	45656000	20174000	27149000	58254000	38035000	65538000	107600000	100760000	51335000	31563000	0	56392000	52131000
ASTEI07467-PA	>ASTEI07467-PA hypothetical protein|protein_coding|scaffold_00054:1240409-1241842:1|gene:ASTEI07467	1	21	21	21	51.4	39.979	364	0	72.456	25215000000	70690000	548170000	0	482340000	0	0	474020000	0	3122600000	1937000000	3383400000	1940200000	3503000000	2688500000	2754200000	2563600000	52906000	64509000	65696000	19801000	39370000	101460000	56164000	107900000	29505000	10710000	61268000	18858000	48426000	59441000	73105000	99138000	147680000	46619000	9085400	103180000	50702000	75461000
ASTEI07414-PA	>ASTEI07414-PA hypothetical protein|protein_coding|scaffold_00054:362386-364148:1|gene:ASTEI07414	1	21	21	21	51.8	56.715	515	0	293.22	22987000000	578660000	691610000	0	571130000	0	0	55916000	82356000	1373400000	1144400000	1786500000	970000000	2597300000	4126200000	3125200000	4498600000	43253000	51148000	90029000	31315000	52265000	65914000	22460000	46257000	0	38298000	24319000	20198000	33023000	24032000	73034000	45945000	204920000	70093000	45788000	38865000	47051000	36396000
ASTEI07585-PA	>ASTEI07585-PA hypothetical protein|protein_coding|scaffold_00056:374432-375562:-1|gene:ASTEI07585	1	21	6	6	48.7	41.815	376	0	91.478	20214000000	0	941120000	0	302550000	0	0	136740000	0	3242100000	2531100000	1286000000	1066700000	2157800000	1899400000	2749900000	3191900000	21310000	17208000	53950000	24346000	16764000	12686000	16508000	65245000	0	0	8215000	5789400	46388000	26117000	62648000	22444000	35337000	16859000	0	52384000	0	19981000
ASTEI02634-PA	>ASTEI02634-PA hypothetical protein|protein_coding|scaffold_00010:1475601-1479400:1|gene:ASTEI02634	1	21	20	20	47.5	47.896	423	0	226.07	13583000000	507910000	388430000	0	119950000	0	0	100420000	199900000	1572200000	756660000	825940000	1031000000	1695700000	1749900000	1503300000	1915900000	43669000	63662000	62912000	40650000	48750000	41421000	33939000	47507000	29382000	31174000	14901000	14608000	38478000	41585000	43180000	62705000	98771000	39751000	29329000	43648000	53549000	40472000
ASTEI03561-PA	>ASTEI03561-PA hypothetical protein|protein_coding|scaffold_00015:1773713-1779481:1|gene:ASTEI03561	1	21	21	21	33.8	84.058	766	0	323.31	11710000000	77259000	441500000	7337600	175000000	0	0	31414000	143550000	828190000	1310300000	1605400000	692300000	1538600000	1445400000	1635200000	1624600000	0	0	0	0	13958000	34639000	0	0	0	0	0	0	0	0	0	6050700	24903000	0	0	37567000	0	12213000
ASTEI10604-PA	>ASTEI10604-PA hypothetical protein|protein_coding|scaffold_00142:206017-210080:-1|gene:ASTEI10604	1	21	20	20	45.4	72.426	661	0	323.31	9176900000	634640000	0	0	1010500000	0	0	350540000	83925000	1026800000	531800000	507560000	296780000	1395100000	814240000	1149400000	1315900000	0	0	0	32031000	0	0	0	0	0	0	0	0	0	0	0	26166000	1520800	0	0	0	0	0
ASTEI07645-PA	>ASTEI07645-PA hypothetical protein|protein_coding|scaffold_00056:1141805-1143787:1|gene:ASTEI07645	1	21	18	18	39.8	72.76	660	0	98.821	5944000000	496620000	67083000	35511000	408400000	0	0	87949000	324400000	452920000	293820000	437840000	0	648990000	610560000	1046400000	773150000	0	18118000	17138000	14204000	10051000	13953000	12087000	0	0	11997000	6241100	0	0	0	15346000	23389000	42250000	14609000	0	0	0	8131500
ASTEI06897-PA	>ASTEI06897-PA hypothetical protein|protein_coding|scaffold_00045:1160822-1164446:1|gene:ASTEI06897	1	21	21	21	28.9	100	901	0	250.8	5812700000	53507000	0	0	0	0	0	0	0	481100000	431960000	305660000	280420000	1031000000	859210000	849250000	1386700000	0	0	5554500	3341300	3959900	4300000	3838700	4573400	0	3093900	2209400	0	0	0	13661000	21449000	9296900	15296000	0	4439800	18857000	3546800
ASTEI05923-PA	>ASTEI05923-PA hypothetical protein|protein_coding|scaffold_00035:293462-298385:-1|gene:ASTEI05923	1	21	21	21	18.4	155.24	1414	0	125.85	4778100000	85020000	0	6180000	0	0	0	0	0	262700000	523770000	164510000	54187000	861140000	1069600000	863210000	816460000	0	0	0	0	0	0	0	0	0	6695200	10061000	0	0	0	0	0	28615000	20122000	0	0	0	0
ASTEI04543-PA	>ASTEI04543-PA hypothetical protein|protein_coding|scaffold_00024:89412-107976:-1|gene:ASTEI04543	1	21	21	21	13.4	231.77	2064	0	99.861	3718800000	0	0	0	0	0	0	23733000	0	370650000	115070000	125000000	0	497480000	999820000	953090000	450590000	0	0	13254000	0	0	0	19282000	0	0	10933000	0	0	11355000	0	21513000	17475000	17454000	0	8892200	13229000	0	0
ASTEI10688-PA	>ASTEI10688-PA hypothetical protein|protein_coding|scaffold_00152:90724-96039:1|gene:ASTEI10688	1	20	20	20	58.7	51.791	477	0	323.31	66672000000	1435300000	0	65482000	1472700000	0	0	399450000	75619000	7309800000	5902900000	6930100000	4284200000	6542600000	8248800000	9234800000	9840900000	152160000	188250000	253000000	181160000	145520000	98502000	255500000	262640000	159360000	195260000	121640000	116010000	144300000	113540000	210700000	267460000	383440000	215210000	114100000	179370000	157240000	176590000
ASTEI06551-PA	>ASTEI06551-PA hypothetical protein|protein_coding|scaffold_00041:1363319-1365864:-1|gene:ASTEI06551	1	20	20	18	43.2	45.983	405	0	323.31	43950000000	2485300000	2388800000	141830000	1425700000	109350000	25131000	525010000	788970000	3306000000	3180300000	2897700000	2966000000	3257700000	4932100000	5482300000	5570300000	57133000	133780000	129480000	112920000	142930000	278290000	209820000	198400000	104220000	103200000	64237000	92709000	226340000	62926000	193380000	266730000	330230000	150050000	73432000	195580000	151560000	218400000
ASTEI02998-PA	>ASTEI02998-PA hypothetical protein|protein_coding|scaffold_00012:1350133-1351266:-1|gene:ASTEI02998	1	20	20	20	51.4	36.419	315	0	323.31	22500000000	99427000	0	0	432610000	0	0	48464000	0	3167900000	1203700000	3095100000	856720000	2447200000	2285500000	3995900000	3177200000	43723000	29534000	89619000	55431000	72791000	83866000	115970000	42437000	26406000	68058000	50056000	18264000	52802000	47007000	87011000	63803000	207180000	43641000	26654000	42094000	33146000	59426000
ASTEI07332-PA	>ASTEI07332-PA hypothetical protein|protein_coding|scaffold_00052:852791-855148:1|gene:ASTEI07332	1	20	20	20	47.6	47.225	431	0	323.31	22072000000	445740000	0	0	672300000	0	0	232040000	150850000	3226400000	1235000000	815030000	584960000	3009500000	3518300000	3257000000	3216600000	57622000	67194000	48531000	29967000	50792000	26379000	84398000	110870000	18035000	119550000	68149000	21583000	32956000	15178000	133250000	73398000	267260000	45919000	0	37048000	23769000	101530000
ASTEI02223-PA	>ASTEI02223-PA hypothetical protein|protein_coding|scaffold_00008:2473322-2476595:-1|gene:ASTEI02223	1	20	20	20	36.6	88.385	796	0	323.31	13069000000	580920000	400890000	60394000	638850000	0	0	0	384540000	1290300000	543070000	884780000	747950000	1474400000	1903300000	1778000000	1429400000	17670000	54759000	36263000	56123000	46920000	24509000	11292000	55328000	11472000	39632000	24574000	19317000	38310000	13333000	65577000	16682000	104350000	32367000	12007000	47643000	28681000	19695000
ASTEI03853-PA	>ASTEI03853-PA hypothetical protein|protein_coding|scaffold_00017:2440252-2443333:-1|gene:ASTEI03853	1	20	20	20	40.7	62.435	543	0	323.01	11883000000	261330000	376220000	10152000	229000000	0	13010000	58712000	195070000	1317800000	426980000	547950000	626940000	1506000000	1890000000	1910700000	1920400000	12347000	24293000	11996000	18408000	27729000	25660000	32834000	36123000	12549000	21404000	11615000	0	5123300	0	45205000	10463000	91419000	28958000	8023300	6049000	33640000	15750000
ASTEI07691-PA	>ASTEI07691-PA hypothetical protein|protein_coding|scaffold_00057:737630-740644:-1|gene:ASTEI07691	1	20	20	13	29.3	110.9	1004	0	320.05	9837100000	41198000	200620000	0	0	0	0	336580000	0	1238000000	398100000	531390000	370010000	1656500000	1296000000	1720800000	1757600000	14701000	0	0	21144000	27230000	33578000	0	0	0	14072000	9161500	0	21447000	0	0	0	43059000	0	0	23025000	0	0
ASTEI09324-PA	>ASTEI09324-PA hypothetical protein|protein_coding|scaffold_00089:22396-24603:-1|gene:ASTEI09324	1	20	6	6	53.5	50.453	462	0	75.011	3917400000	81278000	0	0	0	0	0	0	0	171660000	36292000	50452000	0	895230000	771890000	882350000	1028200000	0	0	0	0	0	0	0	0	0	0	0	0	0	0	0	0	0	0	0	0	0	0
ASTEI05771-PA	>ASTEI05771-PA hypothetical protein|protein_coding|scaffold_00033:1186746-1189553:-1|gene:ASTEI05771	1	19	19	19	37.6	48.171	441	0	323.31	226130000000	3577000000	4909600000	2208600000	6417500000	367630000	309040000	914730000	2193500000	25399000000	29003000000	30095000000	16530000000	20908000000	22627000000	24103000000	20880000000	445430000	787990000	780930000	585610000	518280000	622440000	507900000	746810000	515250000	547370000	200640000	239340000	527460000	364430000	664800000	805920000	1134400000	542150000	329460000	526570000	595290000	574660000
ASTEI03617-PA	>ASTEI03617-PA hypothetical protein|protein_coding|scaffold_00016:426400-427241:-1|gene:ASTEI03617	1	19	19	19	69.8	28.664	255	0	323.31	139280000000	2639700000	1855100000	115420000	4656100000	0	26254000	2756100000	741200000	12064000000	8784700000	13473000000	9536700000	16518000000	18679000000	20631000000	19278000000	259140000	350420000	320560000	316780000	258280000	269840000	231790000	408990000	233550000	184950000	126190000	153340000	249480000	231220000	320780000	265240000	355090000	222100000	192090000	376950000	289550000	325850000
ASTEI01282-PA	>ASTEI01282-PA hypothetical protein|protein_coding|scaffold_00005:438374-440270:1|gene:ASTEI01282	1	19	19	19	52.1	32.574	290	0	323.31	90298000000	957810000	1805800000	192540000	2926900000	0	0	908690000	426300000	10813000000	4642800000	6873900000	5629800000	10662000000	13720000000	12162000000	13134000000	199100000	299790000	182890000	63445000	195770000	48799000	193480000	298740000	177260000	193720000	46780000	91681000	313940000	173870000	277980000	107130000	510340000	189660000	138280000	275740000	249960000	39477000
ASTEI05635-PA	>ASTEI05635-PA hypothetical protein|protein_coding|scaffold_00032:1423046-1424313:1|gene:ASTEI05635	1	19	19	19	44.6	46.032	399	0	323.31	60043000000	758010000	2116200000	43349000	1609300000	0	0	491170000	385170000	5261300000	4414000000	6583800000	4488200000	5851800000	6599800000	6760700000	6417000000	277650000	400230000	469490000	198970000	344240000	211960000	315000000	397580000	213820000	374280000	228440000	112440000	212930000	230710000	482750000	488020000	361980000	398960000	68385000	418620000	311280000	345610000
ASTEI00951-PA	>ASTEI00951-PA hypothetical protein|protein_coding|scaffold_00003:4505893-4511199:-1|gene:ASTEI00951	1	19	19	19	39.3	71.486	642	0	323.31	28963000000	0	0	0	133230000	0	0	118720000	0	1978000000	2425800000	2969100000	1455500000	4289800000	4509700000	3263800000	4085100000	206230000	56107000	139470000	30686000	178620000	160970000	203850000	241210000	58456000	169990000	98388000	19468000	161120000	95109000	176040000	272370000	308620000	74928000	7902100	277620000	11685000	83857000
ASTEI01456-PA	>ASTEI01456-PA hypothetical protein|protein_coding|scaffold_00005:2492092-2498249:1|gene:ASTEI01456	1	19	19	19	26.8	95.102	837	0	126.47	10450000000	17345000	0	0	15007000	0	0	88647000	0	272800000	0	194450000	0	1770500000	1942800000	1111000000	1120200000	130470000	200100000	136250000	62578000	133700000	154080000	160830000	165270000	59506000	109110000	78671000	61004000	147340000	109540000	149590000	200650000	185330000	148590000	58493000	235570000	167720000	155660000
ASTEI10862-PA	>ASTEI10862-PA hypothetical protein|protein_coding|scaffold_00176:26892-31285:1|gene:ASTEI10862	1	19	19	19	43.8	48.734	416	0	107.98	10289000000	214220000	0	0	217960000	0	0	198360000	0	1088300000	525450000	522290000	224200000	1312300000	1358600000	1108700000	1574100000	32040000	64053000	85438000	58343000	76707000	98624000	86268000	60040000	70301000	87359000	23503000	42591000	43305000	47733000	74016000	91908000	176620000	92406000	41340000	61097000	83019000	98786000
ASTEI07960-PA	>ASTEI07960-PA hypothetical protein|protein_coding|scaffold_00060:640914-644585:1|gene:ASTEI07960	1	19	19	19	42.3	65.898	603	0	266.2	9697200000	461250000	0	48670000	228720000	0	0	94858000	163210000	1183500000	1013000000	1188100000	345790000	1263600000	1195100000	1216100000	1083900000	6980000	0	19618000	0	9615600	0	15041000	20067000	0	17241000	0	0	0	0	0	18488000	42895000	8182100	0	18643000	0	0
ASTEI05075-PA	>ASTEI05075-PA hypothetical protein|protein_coding|scaffold_00028:641630-655397:-1|gene:ASTEI05075	1	19	19	19	14.7	188.26	1696	0	323.31	7888500000	337230000	0	17520000	193900000	0	0	0	114480000	404900000	142980000	162160000	239210000	876000000	1425400000	1329100000	1383600000	18835000	87124000	63782000	41636000	23711000	24554000	50639000	38104000	16196000	43595000	23578000	9220000	53907000	32568000	70936000	46828000	72865000	57061000	26071000	56649000	72827000	37756000
ASTEI06287-PA	>ASTEI06287-PA hypothetical protein|protein_coding|scaffold_00038:1406381-1408346:1|gene:ASTEI06287	1	19	19	19	38.7	69.458	628	0	323.31	6675900000	52659000	0	0	149050000	0	0	23461000	0	100040000	1961300000	195640000	387360000	239560000	341360000	345260000	2692900000	8996100	7358300	8665500	20103000	7639600	13865000	3073900	14220000	2086300	0	1768600	1654300	3838300	0	8657900	4914200	29255000	0	1968100	6517700	3808700	3029200
ASTEI00898-PA	>ASTEI00898-PA hypothetical protein|protein_coding|scaffold_00003:3627037-3632823:1|gene:ASTEI00898	1	19	19	19	20.7	124.51	1110	0	188.42	5126100000	26321000	178940000	34650000	0	7347000	0	50096000	0	164170000	242890000	315540000	114730000	789840000	947030000	957620000	762390000	18241000	14522000	32316000	11536000	42620000	11777000	9312100	13472000	0	30201000	19765000	15955000	9693900	7273600	17677000	35208000	59877000	13088000	0	11652000	10635000	25044000
ASTEI09186-PA	>ASTEI09186-PA hypothetical protein|protein_coding|scaffold_00084:600422-604599:1|gene:ASTEI09186	1	19	19	19	23.1	118.14	1024	0	135.12	4559500000	0	0	0	0	0	0	0	0	208840000	159880000	270660000	162160000	1034900000	913880000	772130000	723080000	7372100	0	20315000	0	18513000	9666400	16947000	15532000	6276000	7211000	0	7374900	0	0	31476000	19779000	66354000	8391500	0	13099000	15783000	0
ASTEI01989-PA	>ASTEI01989-PA hypothetical protein|protein_coding|scaffold_00007:2372737-2375640:1|gene:ASTEI01989	1	19	19	19	29	108.09	967	0	203.75	3947900000	49049000	0	0	60943000	0	0	23040000	29256000	194140000	0	236940000	0	706250000	1134800000	566340000	870260000	0	0	0	0	22693000	0	19518000	0	0	0	0	0	0	0	0	0	34660000	0	0	0	0	0
ASTEI05637-PA	>ASTEI05637-PA hypothetical protein|protein_coding|scaffold_00032:1425995-1426748:1|gene:ASTEI05637	1	18	18	18	88.4	19.523	172	0	323.31	164960000000	1951500000	6564300000	572040000	6333200000	762150000	234740000	558750000	3077200000	17280000000	15764000000	17452000000	12064000000	13957000000	15092000000	18655000000	18062000000	418370000	737960000	740400000	528570000	471910000	689320000	520650000	126030000	667270000	600670000	122660000	227880000	915100000	555320000	731740000	737380000	1143700000	807590000	541120000	696830000	608430000	471820000
ASTEI10140-PA	>ASTEI10140-PA hypothetical protein|protein_coding|scaffold_00114:229264-230224:-1|gene:ASTEI10140	1	18	18	18	64.9	30.09	262	0	323.31	37215000000	503380000	1080900000	0	1282700000	0	0	209000000	39209000	1540000000	2381800000	2013800000	957410000	4987200000	5484700000	4042700000	4904400000	117700000	410560000	224950000	197340000	100180000	400310000	399670000	182500000	185070000	168500000	220910000	155390000	178410000	127450000	480850000	588200000	752570000	275620000	155420000	204710000	422220000	435050000
ASTEI07756-PA	>ASTEI07756-PA hypothetical protein|protein_coding|scaffold_00058:291523-293001:1|gene:ASTEI07756	1	18	18	18	48.6	51.665	467	0	225.8	26934000000	206340000	286620000	0	243330000	0	0	190340000	12954000	2413000000	3320700000	3714600000	1916400000	2398800000	3027400000	2023200000	3924800000	46932000	219360000	110970000	88818000	52362000	126090000	105970000	182950000	59116000	146730000	22501000	51641000	155070000	77799000	222010000	233110000	112090000	154230000	0	185290000	205200000	137250000
ASTEI07593-PA	>ASTEI07593-PA hypothetical protein|protein_coding|scaffold_00056:421233-423000:1|gene:ASTEI07593	1	18	18	18	48.9	45.05	405	0	208.24	26759000000	943100000	325570000	414200000	1484500000	0	0	583490000	91447000	1389400000	1873300000	2714000000	997550000	3829800000	2862300000	2206500000	3707700000	170100000	94909000	222360000	52676000	168460000	88945000	96159000	157930000	113740000	66892000	79154000	38938000	96183000	38455000	112220000	161990000	284870000	110070000	3123900	242900000	31501000	158800000
ASTEI03752-PA	>ASTEI03752-PA hypothetical protein|protein_coding|scaffold_00017:607186-622666:-1|gene:ASTEI03752	1	18	18	18	63.4	38.889	336	0	323.31	24116000000	3867800000	265720000	979400000	2906500000	981540000	629770000	315550000	3128700000	1519600000	472790000	580630000	700720000	1461000000	1755400000	1635500000	1797800000	38539000	69770000	65593000	0	92966000	22626000	28565000	42732000	40088000	88890000	10904000	26722000	0	0	69676000	96736000	176650000	0	4521600	0	0	69846000
ASTEI04628-PA	>ASTEI04628-PA hypothetical protein|protein_coding|scaffold_00024:1560282-1562152:1|gene:ASTEI04628	1	18	18	18	63.8	28.788	254	0	128.21	21415000000	309530000	0	0	195340000	0	0	216040000	41717000	1857700000	855900000	954720000	874780000	3648100000	3985700000	2875800000	2434400000	136800000	135620000	107720000	110600000	152690000	154930000	98223000	150420000	85650000	98401000	80873000	34967000	0	78274000	128710000	203750000	261470000	80279000	63407000	21900000	181110000	114470000
ASTEI06893-PA	>ASTEI06893-PA hypothetical protein|protein_coding|scaffold_00045:1149300-1150589:-1|gene:ASTEI06893	1	18	18	18	41.3	36.071	322	0	323.31	19292000000	400450000	350710000	5109300	847270000	0	0	172900000	99617000	2500300000	1491500000	1047700000	990410000	2423000000	2656900000	3172600000	2568400000	0	25440000	53088000	0	53261000	0	0	0	8208100	8979500	26650000	16298000	0	8121800	10773000	0	142650000	9619900	0	0	0	52905000
ASTEI10609-PA	>ASTEI10609-PA hypothetical protein|protein_coding|scaffold_00142:229345-234228:1|gene:ASTEI10609	1	18	18	18	41.4	75.845	696	0	65.034	6064700000	0	373330000	0	74773000	0	0	70898000	23187000	644350000	348820000	482860000	212640000	713250000	512400000	872480000	947350000	34464000	72986000	70365000	31886000	17723000	65172000	0	34925000	8769500	16030000	21978000	7092300	20026000	11733000	21332000	47925000	32731000	18053000	7265300	23838000	48932000	17805000
ASTEI09553-PA	>ASTEI09553-PA hypothetical protein|protein_coding|scaffold_00096:302983-306207:-1|gene:ASTEI09553	1	18	18	18	45.4	55.596	518	0	321.4	5644100000	81203000	52318000	0	111080000	0	0	292930000	19292000	885740000	172500000	331380000	174790000	511440000	780370000	945760000	879920000	9674500	0	21391000	14574000	20343000	17519000	0	0	11411000	16502000	14964000	0	17683000	11153000	25354000	24600000	46650000	31295000	0	0	28441000	0
ASTEI00250-PA	>ASTEI00250-PA hypothetical protein|protein_coding|scaffold_00001:3950402-3959857:1|gene:ASTEI00250	1	18	18	18	36.7	65.23	596	0	133.67	5515100000	988880000	0	18659000	363840000	0	0	0	257530000	640740000	137740000	237850000	200350000	694410000	565220000	682990000	589110000	0	0	0	0	0	18408000	9948800	0	0	0	0	0	0	0	8852700	11203000	33036000	0	14712000	3575800	0	0
ASTEI05940-PA	>ASTEI05940-PA hypothetical protein|protein_coding|scaffold_00035:476030-487024:1|gene:ASTEI05940	1	18	18	18	17.8	154.49	1391	0	138.23	5008200000	212760000	0	320880000	121540000	0	0	0	0	564360000	244760000	146270000	232660000	623930000	758110000	836540000	946430000	0	0	0	0	0	0	0	0	0	0	0	0	0	0	0	0	0	0	0	0	0	0
ASTEI03296-PA	>ASTEI03296-PA hypothetical protein|protein_coding|scaffold_00014:950856-959304:-1|gene:ASTEI03296	1	18	18	18	24	98.201	883	0	164.92	4774600000	1172200000	0	751830000	797490000	62427000	0	0	422190000	211860000	168110000	283520000	114780000	185760000	167800000	205060000	231560000	0	0	0	0	0	0	0	0	0	0	0	0	0	0	0	0	0	0	0	0	0	0
ASTEI04365-PA	>ASTEI04365-PA hypothetical protein|protein_coding|scaffold_00022:1365827-1367219:1|gene:ASTEI04365	1	17	17	8	45.7	38.26	348	0	323.31	184380000000	1594200000	28674000	35562000	2401700000	189230000	0	2339200000	76746000	20928000000	13020000000	18205000000	7858000000	28656000000	23943000000	19872000000	26240000000	556720000	330270000	869120000	625760000	346340000	991630000	922080000	1055300000	527730000	346700000	497590000	347160000	578030000	103570000	975540000	1175500000	1341000000	820360000	508610000	675420000	476900000	970550000
ASTEI09467-PA	>ASTEI09467-PA hypothetical protein|protein_coding|scaffold_00093:291313-293031:-1|gene:ASTEI09467	1	17	17	17	68.2	38.145	352	0	323.31	162020000000	808960000	5711200000	210250000	2375900000	66463000	108820000	832910000	1022700000	19271000000	13480000000	17501000000	12762000000	15377000000	16305000000	19189000000	21589000000	305140000	413210000	691170000	487560000	468240000	497630000	632020000	942920000	453730000	597530000	306040000	321640000	461470000	379230000	599770000	789350000	1345900000	438480000	342720000	430460000	365060000	646860000
ASTEI00584-PA	>ASTEI00584-PA hypothetical protein|protein_coding|scaffold_00002:4057151-4058672:-1|gene:ASTEI00584	1	17	17	17	52.6	42.351	384	0	323.31	114000000000	514730000	4390900000	155760000	3862800000	220950000	75668000	637090000	905970000	11695000000	8661600000	11472000000	7160200000	14763000000	12924000000	11324000000	16490000000	137390000	486820000	483760000	69298000	361660000	415060000	306550000	216250000	104390000	435030000	275480000	187670000	186750000	141210000	326850000	344050000	878360000	337750000	237990000	361390000	132830000	326930000
ASTEI06933-PA	>ASTEI06933-PA hypothetical protein|protein_coding|scaffold_00046:688937-689988:-1|gene:ASTEI06933	1	17	17	17	63.8	27.42	254	0	323.31	62753000000	357390000	2173100000	0	1502500000	0	0	18710000	587810000	5753900000	9553200000	10279000000	7280500000	4460300000	5152900000	5562800000	7578900000	3647400	51059000	73675000	97467000	154980000	17775000	58905000	88426000	99438000	165330000	57220000	61410000	64753000	103550000	164730000	53536000	273430000	9592500	13816000	150340000	109970000	90593000
ASTEI01617-PA	>ASTEI01617-PA hypothetical protein|protein_coding|scaffold_00005:4133973-4137257:1|gene:ASTEI01617	1	17	15	15	43.4	35.946	316	0	323.31	52211000000	3131300000	628410000	901280000	3450600000	210330000	335420000	525040000	3322500000	7921600000	2786700000	3196700000	890950000	3663600000	5835000000	6570800000	6301500000	68395000	138710000	158420000	38534000	104540000	127510000	41525000	83977000	0	50223000	91234000	29266000	67032000	26119000	131920000	159610000	270620000	145280000	42287000	112010000	115980000	109650000
ASTEI01907-PA	>ASTEI01907-PA hypothetical protein|protein_coding|scaffold_00007:160876-161902:1|gene:ASTEI01907	1	17	17	17	49.3	32.099	278	0	221.54	47984000000	441570000	128510000	17636000	579430000	0	0	422750000	258990000	2950100000	1586700000	4206700000	437830000	5675900000	7049100000	5889600000	8384800000	284170000	311990000	384910000	467780000	312560000	426540000	380170000	300580000	215830000	220050000	214570000	133840000	318010000	267910000	343390000	544080000	618690000	611310000	245160000	503120000	449580000	339700000
ASTEI00476-PA	>ASTEI00476-PA hypothetical protein|protein_coding|scaffold_00002:1928439-1930706:1|gene:ASTEI00476	1	17	17	17	50.8	48.069	423	0	323.31	27850000000	0	282380000	0	249680000	0	0	38873000	260840000	2735600000	1652200000	1533500000	1232300000	4999700000	4886800000	5109800000	3745700000	0	85916000	77719000	5877600	87591000	79391000	70758000	93413000	39831000	45832000	31022000	24651000	0	0	66943000	80209000	117940000	86255000	0	0	0	15143000
ASTEI05845-PA	>ASTEI05845-PA hypothetical protein|protein_coding|scaffold_00034:1139249-1141451:1|gene:ASTEI05845	1	17	17	17	37.9	64.245	575	0	323.31	22115000000	35154000	303360000	0	103560000	0	0	270760000	0	1993300000	388860000	1150300000	1120200000	3903100000	3988100000	3276700000	4260600000	49795000	77631000	75413000	21847000	92462000	54793000	31127000	43583000	25056000	65704000	20885000	21880000	32514000	38746000	66462000	59266000	219050000	86954000	0	17215000	24291000	16265000
ASTEI09336-PA	>ASTEI09336-PA hypothetical protein|protein_coding|scaffold_00089:154017-155172:1|gene:ASTEI09336	1	17	17	17	61.7	29.925	269	0	150.9	18782000000	88996000	0	0	173550000	0	48662000	169780000	114750000	2327500000	1724300000	1847700000	1308700000	2906100000	2143000000	2307500000	1962200000	66012000	114370000	118640000	48294000	106000000	80155000	46914000	38942000	26780000	76204000	47254000	26152000	24194000	58537000	115940000	78741000	184350000	22893000	9095300	36753000	0	15829000
ASTEI00716-PA	>ASTEI00716-PA hypothetical protein|protein_coding|scaffold_00003:506107-522605:1|gene:ASTEI00716	1	17	17	17	6.4	286.67	2548	0	323.31	17709000000	1296400000	0	31168000	632840000	0	0	113540000	93975000	788150000	339660000	1550000000	89477000	2243500000	2540400000	3044000000	2879500000	45617000	51585000	116810000	56677000	54316000	88295000	56384000	82514000	20699000	79168000	30574000	17379000	120530000	37288000	77049000	91844000	166090000	23481000	22383000	120330000	195960000	69509000
ASTEI02810-PA	>ASTEI02810-PA hypothetical protein|protein_coding|scaffold_00011:1323463-1325617:1|gene:ASTEI02810	1	17	17	17	34.3	66.267	607	0	205.17	17108000000	0	348200000	0	389310000	0	0	124430000	57686000	1582200000	1097200000	705930000	440290000	2146300000	2557700000	2678500000	3568100000	14918000	58447000	92574000	62982000	0	72058000	100170000	100480000	13914000	97022000	35334000	18679000	74976000	36343000	18396000	31463000	81363000	93073000	42062000	16554000	104310000	22171000
ASTEI10347-PA	>ASTEI10347-PA hypothetical protein|protein_coding|scaffold_00126:288390-291294:-1|gene:ASTEI10347	1	17	17	17	29.1	83.932	764	0	323.31	13783000000	0	395420000	0	248460000	0	0	326580000	0	2510700000	366370000	939130000	829950000	1517600000	1250900000	2029600000	2208100000	42365000	70843000	95761000	60296000	18426000	26644000	10045000	0	48788000	52905000	19539000	5833200	45718000	0	39439000	37483000	230380000	17805000	13749000	71608000	30310000	25011000
ASTEI08321-PA	>ASTEI08321-PA hypothetical protein|protein_coding|scaffold_00065:967241-968987:-1|gene:ASTEI08321	1	17	17	17	47	42.738	383	0	323.31	13461000000	6302800000	0	474120000	3152700000	1411000000	890610000	0	1150200000	79162000	0	0	0	0	0	0	0	0	0	0	0	0	0	0	0	0	0	0	0	0	0	0	0	0	0	0	0	0	0
ASTEI01158-PA	>ASTEI01158-PA hypothetical protein|protein_coding|scaffold_00004:2938979-2940543:1|gene:ASTEI01158	1	17	17	17	47.4	46.58	409	0	169.99	12635000000	637710000	0	0	134870000	0	0	319280000	291470000	1494300000	1391100000	1214000000	728570000	1607000000	1492000000	1275600000	1434900000	16201000	6810600	31202000	17653000	18058000	21228000	16266000	22367000	21820000	28799000	14768000	8925300	21053000	6001000	35493000	29607000	49478000	20276000	21434000	29946000	18608000	18103000
ASTEI10492-PA	>ASTEI10492-PA hypothetical protein|protein_coding|scaffold_00136:65701-67320:1|gene:ASTEI10492	1	17	17	17	42.7	44.541	398	0	132.4	10352000000	5731600000	0	299420000	2772000000	444110000	38980000	0	1065600000	0	0	0	0	0	0	0	0	0	0	0	0	0	0	0	0	0	0	0	0	0	0	0	0	0	0	0	0	0	0
ASTEI03473-PA	>ASTEI03473-PA hypothetical protein|protein_coding|scaffold_00015:139317-142170:-1|gene:ASTEI03473	1	17	17	17	39.3	60.813	562	0	230.13	9238900000	0	0	0	226420000	0	0	69039000	0	952780000	967010000	805910000	466850000	1194000000	798430000	957570000	1170400000	33685000	54938000	65643000	25937000	39305000	83767000	21099000	101250000	15787000	36106000	24324000	13027000	87803000	13235000	58206000	87298000	145740000	25769000	20083000	110050000	59430000	37995000
ASTEI05590-PA	>ASTEI05590-PA hypothetical protein|protein_coding|scaffold_00032:316841-321742:-1|gene:ASTEI05590	1	17	17	17	34.2	71.73	643	0	167	7274600000	251160000	59323000	80807000	157920000	0	0	0	0	851170000	552710000	453820000	200740000	1002700000	996550000	1321000000	1103800000	9930400	23991000	0	0	12473000	9707000	22696000	0	0	16783000	0	0	7837200	11479000	0	9852800	11307000	19402000	11921000	0	20943000	21810000
ASTEI10694-PA	>ASTEI10694-PA hypothetical protein|protein_coding|scaffold_00152:134824-136648:-1|gene:ASTEI10694	1	17	17	17	41.2	44.817	417	0	118.99	7198400000	258230000	40149000	0	317340000	0	0	112710000	0	753790000	588230000	455060000	230760000	997440000	778600000	1242300000	1312400000	0	0	6477100	0	0	10956000	0	13404000	0	18968000	4245800	0	0	0	0	28985000	9700700	0	0	0	0	0
ASTEI04171-PA	>ASTEI04171-PA hypothetical protein|protein_coding|scaffold_00021:476428-484224:1|gene:ASTEI04171	1	17	17	17	14.2	152.98	1349	0	167.57	6830300000	0	154970000	0	198870000	0	0	163000000	0	493980000	562530000	692400000	343070000	791880000	890790000	841140000	1014500000	8956300	29938000	44293000	34877000	21373000	45127000	29792000	0	14843000	26130000	13314000	0	15251000	25033000	26919000	42039000	70510000	26779000	26727000	22114000	31675000	0
ASTEI02611-PA	>ASTEI02611-PA hypothetical protein|protein_coding|scaffold_00010:1291037-1293790:-1|gene:ASTEI02611	1	17	17	17	27.4	89.634	819	0	117.21	5847800000	128470000	65053000	0	266750000	0	0	0	0	486040000	280380000	344810000	32904000	923110000	1410100000	812410000	904750000	0	0	31860000	0	0	5042300	11810000	0	0	16537000	0	0	0	0	14035000	6245700	32267000	0	0	18009000	0	0
ASTEI10710-PA	>ASTEI10710-PA hypothetical protein|protein_coding|scaffold_00154:21841-31121:-1|gene:ASTEI10710	1	17	17	17	31.3	74.47	668	0	58.813	5633600000	0	192370000	0	45070000	0	0	0	0	653800000	260150000	449220000	121430000	544790000	1019900000	845830000	1225300000	12789000	23573000	10286000	0	18231000	24388000	16570000	0	5978000	23208000	0	0	0	0	10958000	37484000	49197000	0	0	0	0	18864000
ASTEI04504-PA	>ASTEI04504-PA hypothetical protein|protein_coding|scaffold_00023:1611912-1615454:1|gene:ASTEI04504	1	17	17	17	31.2	77.508	679	0	173.71	5280900000	98697000	0	0	227830000	0	0	27324000	42879000	721580000	309740000	581340000	153960000	715980000	544620000	814330000	788270000	7746000	13812000	8676900	6714300	5774100	14409000	12966000	0	5325200	0	6828100	2639700	3482500	0	9699600	8834400	24407000	11498000	1991300	12830000	23516000	10283000
ASTEI03327-PA	>ASTEI03327-PA hypothetical protein|protein_coding|scaffold_00014:1172378-1177683:-1|gene:ASTEI03327	1	17	17	16	24.9	88.789	845	0	79.587	4924900000	0	0	0	27610000	0	0	18046000	0	446930000	141600000	346120000	100390000	846490000	638060000	909490000	1019200000	20946000	28554000	25315000	26446000	0	0	22836000	27382000	24280000	19503000	0	4119900	23527000	0	27712000	0	13007000	0	17667000	12404000	31604000	0
ASTEI07324-PA	>ASTEI07324-PA hypothetical protein|protein_coding|scaffold_00052:632987-634591:1|gene:ASTEI07324	1	17	17	17	38.4	57.765	534	0	157.59	3872300000	284430000	0	72098000	26269000	0	0	22116000	31121000	494260000	201290000	408010000	158650000	634560000	549690000	247350000	592930000	2011100	0	2951900	5190100	12462000	4608300	0	12408000	0	0	1539300	3813700	0	2296000	0	12593000	21622000	5754900	0	20256000	3698600	6244600
ASTEI05820-PA;ASTEI05220-PA	>ASTEI05820-PA hypothetical protein|protein_coding|scaffold_00034:50151-54386:-1|gene:ASTEI05820	2	17	17	17	25	101.42	905	0	68.155	3589400000	0	52189000	0	12955000	0	0	0	0	625650000	65096000	494360000	330250000	434670000	469720000	619880000	484640000	0	0	0	0	0	0	0	0	0	0	0	0	0	0	0	0	0	0	0	0	0	0
ASTEI06480-PA	>ASTEI06480-PA hypothetical protein|protein_coding|scaffold_00041:86614-95557:1|gene:ASTEI06480	1	17	17	17	13.7	188.23	1770	0	82.762	2862300000	0	34687000	0	99079000	0	0	15119000	0	182170000	109130000	176410000	91100000	381250000	402390000	437790000	717520000	0	9510000	37671000	31870000	0	10896000	0	15276000	0	0	7711100	0	12479000	0	7224600	18148000	12078000	0	0	13614000	13093000	0
ASTEI09822-PA	>ASTEI09822-PA hypothetical protein|protein_coding|scaffold_00104:381135-385650:1|gene:ASTEI09822	1	17	17	17	17.1	159.22	1418	0	90.179	2008700000	35168000	63453000	0	33972000	0	0	17137000	29388000	252980000	0	73249000	0	233360000	390750000	389710000	389600000	0	7959000	10592000	0	0	2702100	0	2660700	0	4394500	1312800	0	0	0	11051000	14351000	15539000	10653000	0	1987100	0	10488000
ASTEI04193-PA	>ASTEI04193-PA hypothetical protein|protein_coding|scaffold_00021:1084709-1089197:1|gene:ASTEI04193	1	17	17	17	21.3	113.2	980	0	53.347	1706200000	183410000	0	0	126010000	0	0	15047000	108390000	304740000	0	0	0	257980000	35288000	274550000	322410000	0	0	0	0	0	0	7588300	8539700	0	0	0	0	0	5607100	8068500	0	0	6474900	0	0	0	0
ASTEI04229-PA	>ASTEI04229-PA hypothetical protein|protein_coding|scaffold_00021:1477288-1492638:-1|gene:ASTEI04229	1	17	17	17	24.5	100.4	909	0	323.31	1686400000	0	0	0	36162000	0	0	0	0	530060000	0	117910000	32025000	265790000	353130000	194940000	156350000	0	0	0	0	0	0	0	0	0	0	0	0	0	0	0	0	0	0	0	0	0	0
ASTEI01727-PA	>ASTEI01727-PA hypothetical protein|protein_coding|scaffold_00006:1485478-1495426:1|gene:ASTEI01727	1	16	16	16	70.7	21.067	184	0	323.31	160480000000	536640000	3676600000	0	4434000000	0	0	5555200000	603030000	12015000000	22565000000	19733000000	12782000000	15454000000	16822000000	15980000000	22478000000	267280000	435920000	441380000	241340000	542100000	306330000	278960000	301470000	244490000	152510000	160190000	6283000	174830000	120330000	377990000	411030000	722620000	176080000	192340000	162610000	204560000	465240000
ASTEI09484-PA	>ASTEI09484-PA hypothetical protein|protein_coding|scaffold_00093:531316-534781:1|gene:ASTEI09484	1	16	16	16	60.6	23.251	203	0	299.71	147280000000	0	913180000	0	3069700000	0	0	2210900000	0	19085000000	9848100000	1816100000	337380000	20455000000	21439000000	26057000000	17097000000	784780000	572990000	1388600000	854210000	536350000	1453700000	1305900000	851450000	744960000	877720000	712400000	368190000	585880000	598910000	1082700000	1211100000	851100000	1569300000	693720000	1348400000	661450000	1178200000
ASTEI08445-PA	>ASTEI08445-PA hypothetical protein|protein_coding|scaffold_00068:361612-364312:-1|gene:ASTEI08445	1	16	16	16	47.2	22.836	195	0	236.36	32753000000	39885000	369470000	0	513100000	0	0	346020000	0	1137000000	1904300000	2625200000	710220000	4254700000	6421000000	5671300000	3078600000	214800000	252320000	217660000	181460000	229880000	175470000	197430000	158510000	86615000	154430000	108300000	84991000	190360000	148810000	252540000	289650000	414300000	240000000	93071000	262450000	283220000	219730000
ASTEI06800-PA	>ASTEI06800-PA hypothetical protein|protein_coding|scaffold_00044:726832-731331:1|gene:ASTEI06800	1	16	16	16	50.1	47.234	427	0	323.31	31152000000	467180000	1076300000	0	485610000	0	0	817360000	195110000	4256500000	2616900000	1972300000	1602000000	3443000000	3527900000	4197700000	3480200000	56435000	201420000	105710000	106400000	91299000	101190000	109860000	133080000	49575000	121350000	66531000	27037000	106440000	61361000	140850000	149020000	253600000	101260000	74679000	141220000	151220000	110270000
ASTEI04705-PA	>ASTEI04705-PA hypothetical protein|protein_coding|scaffold_00025:437579-440569:1|gene:ASTEI04705	1	16	16	16	48.8	37.822	342	0	303.61	28928000000	498640000	1279600000	22852000	1157100000	0	0	322480000	289680000	3447200000	4310200000	3823800000	1980800000	1408700000	2646100000	2208500000	2611100000	48729000	188570000	141730000	21449000	123640000	42598000	71492000	131020000	72774000	126920000	57481000	59030000	131140000	55307000	149190000	191230000	178740000	95669000	60146000	104770000	147070000	116840000
ASTEI09205-PA	>ASTEI09205-PA hypothetical protein|protein_coding|scaffold_00085:170869-172729:-1|gene:ASTEI09205	1	16	16	16	53.3	37.038	336	0	323.31	27547000000	316020000	1450200000	46928000	570510000	0	50793000	704620000	386280000	5544500000	1040600000	1902900000	1098900000	3460500000	2451200000	3139800000	2950400000	85082000	86311000	107260000	21627000	96693000	129960000	77397000	127180000	47794000	84092000	43232000	32950000	77514000	70190000	85638000	160150000	204160000	87852000	39731000	103510000	116050000	76561000
ASTEI07950-PA	>ASTEI07950-PA hypothetical protein|protein_coding|scaffold_00060:574836-578144:-1|gene:ASTEI07950	1	16	16	16	32.8	56.808	521	0	323.31	23999000000	580890000	795660000	292860000	1160200000	0	0	31395000	504240000	2680700000	1187500000	2249500000	1423300000	2369300000	2810600000	2820900000	4666000000	13760000	0	0	0	0	47071000	36338000	15112000	14122000	11559000	14436000	0	23363000	0	21074000	0	121730000	37343000	0	0	9354200	0
ASTEI04419-PA	>ASTEI04419-PA hypothetical protein|protein_coding|scaffold_00023:394365-396486:-1|gene:ASTEI04419	1	16	16	16	37.5	57.278	528	0	134.58	23228000000	248570000	511400000	0	605900000	0	0	872810000	85069000	2457700000	992550000	1331800000	1123400000	3029900000	3720700000	3492100000	3553500000	37081000	45482000	70509000	15316000	32386000	15805000	27492000	10201000	15370000	27589000	4681600	8736300	86403000	10170000	54117000	114610000	134880000	93667000	11365000	22101000	67651000	20582000
ASTEI09998-PA	>ASTEI09998-PA hypothetical protein|protein_coding|scaffold_00108:354105-355006:-1|gene:ASTEI09998	1	16	16	16	71.7	30.098	272	0	208.56	21603000000	208640000	492330000	44451000	747930000	40870000	0	259190000	293040000	3586000000	844980000	873130000	580030000	3018700000	2923700000	2939500000	2656100000	59035000	53114000	166350000	66110000	53914000	91846000	101050000	91603000	68195000	68128000	38572000	33953000	66251000	51372000	89579000	119450000	218950000	89996000	42483000	34258000	59302000	80947000
ASTEI05125-PA	>ASTEI05125-PA hypothetical protein|protein_coding|scaffold_00028:1560637-1566732:-1|gene:ASTEI05125	1	16	16	15	14.8	142.41	1239	0	323.31	21034000000	0	0	0	0	0	0	544210000	0	1825500000	1006300000	1120700000	424320000	2933100000	3072200000	3614700000	2879800000	90957000	195790000	162450000	106770000	114420000	126020000	150160000	181810000	132730000	123130000	55807000	73316000	89380000	98643000	197370000	154980000	244280000	136470000	60060000	100850000	108720000	96892000
ASTEI00797-PA	>ASTEI00797-PA hypothetical protein|protein_coding|scaffold_00003:1751720-1758123:1|gene:ASTEI00797	1	16	16	16	18.6	133.94	1256	0	177.76	14608000000	393260000	79830000	4306300	162020000	0	0	441060000	222340000	1960800000	875020000	1225200000	833430000	2238600000	1762000000	1762100000	1962800000	30568000	50324000	0	40922000	4076600	0	0	106090000	0	39234000	0	18548000	0	0	56092000	0	79178000	0	0	38538000	50975000	0
ASTEI04438-PA	>ASTEI04438-PA hypothetical protein|protein_coding|scaffold_00023:558570-561089:1|gene:ASTEI04438	1	16	16	16	42.6	47.748	432	0	80.185	14404000000	54446000	0	0	227170000	0	0	18553000	53107000	2384700000	1400200000	1029000000	870620000	1578400000	1753500000	2475700000	1722200000	18638000	39292000	52515000	24833000	15665000	22487000	27616000	28856000	10747000	17892000	19291000	9727700	36597000	0	26102000	64840000	74147000	16429000	10761000	43993000	46057000	29888000
ASTEI02309-PA	>ASTEI02309-PA hypothetical protein|protein_coding|scaffold_00009:145180-147052:-1|gene:ASTEI02309	1	16	16	16	32	66.111	579	0	117.72	11475000000	0	0	0	152480000	0	0	51944000	0	1909500000	1007800000	742800000	520660000	1526400000	1499700000	1911700000	1575900000	10965000	0	61718000	20126000	0	0	0	0	52090000	17872000	0	0	0	34729000	0	60667000	67259000	81461000	0	0	0	0
ASTEI097191-PA	>ASTEI097191-PA hypothetical protein|protein_coding|scaffold_00101:522090-525393:-1|gene:ASTEI097191	1	16	16	16	24.8	98.607	901	0	323.31	8844300000	187380000	0	0	113190000	0	0	0	0	739780000	328810000	712380000	83490000	997520000	1716700000	1710400000	1498000000	22803000	66074000	60778000	0	37699000	0	42443000	62238000	0	0	33194000	13073000	0	8448100	48895000	22892000	102540000	15679000	0	19300000	19770000	0
ASTEI08520-PA	>ASTEI08520-PA hypothetical protein|protein_coding|scaffold_00070:71386-78146:1|gene:ASTEI08520	1	16	16	16	38.4	44.348	388	0	105.52	8235600000	0	125380000	0	294870000	0	0	38281000	36195000	1101900000	835750000	1271300000	796580000	626890000	995580000	860950000	1077400000	0	0	0	0	25139000	0	0	0	0	0	19169000	19958000	0	0	0	0	57727000	0	0	0	0	0
ASTEI08196-PA	>ASTEI08196-PA hypothetical protein|protein_coding|scaffold_00063:244541-248805:1|gene:ASTEI08196	1	16	16	16	29.1	79.124	707	0	161.61	8227500000	204030000	136470000	5227300	190500000	0	0	0	149870000	784200000	523190000	810720000	380480000	1248200000	966510000	1027800000	1485900000	0	8782900	9896500	0	7653600	20449000	6869700	12489000	17613000	17219000	4058400	3275400	5913200	11993000	31260000	36040000	27045000	21149000	4633100	18400000	12078000	8563500
ASTEI03952-PA	>ASTEI03952-PA hypothetical protein|protein_coding|scaffold_00019:454905-457458:1|gene:ASTEI03952	1	16	16	16	30.5	49.764	443	0	53.219	6830700000	349410000	0	0	562170000	0	0	10549000	149550000	288890000	319890000	482350000	331360000	1073400000	975020000	870230000	1180700000	0	0	0	15299000	0	0	0	0	15069000	0	0	8420200	24464000	0	0	0	34663000	19503000	11975000	23538000	21341000	0
ASTEI05714-PA	>ASTEI05714-PA hypothetical protein|protein_coding|scaffold_00033:450466-451989:1|gene:ASTEI05714	1	16	16	16	45.2	38.415	347	0	133.52	5686100000	2663900000	0	84648000	1028700000	0	0	0	1908900000	0	0	0	0	0	0	0	0	0	0	0	0	0	0	0	0	0	0	0	0	0	0	0	0	0	0	0	0	0	0
ASTEI04436-PA	>ASTEI04436-PA hypothetical protein|protein_coding|scaffold_00023:518465-527580:-1|gene:ASTEI04436	1	16	16	16	20.7	134.86	1205	0	323.31	5408400000	291320000	0	89234000	312470000	0	0	0	100710000	460930000	239410000	327190000	153350000	755880000	698490000	702270000	1049900000	16171000	0	27005000	0	21032000	0	0	0	0	15311000	0	0	0	0	0	27766000	17039000	0	0	24431000	0	0
ASTEI01116-PA	>ASTEI01116-PA hypothetical protein|protein_coding|scaffold_00004:2118172-2120558:1|gene:ASTEI01116	1	16	16	16	26.1	85.116	766	0	82.778	5176700000	0	0	0	63389000	0	0	0	17959000	757940000	0	376420000	189710000	828900000	836230000	811490000	1213700000	0	0	0	0	13871000	0	0	11698000	0	0	0	0	0	6301700	0	14934000	8452100	0	0	14335000	0	0
ASTEI01439-PA	>ASTEI01439-PA hypothetical protein|protein_coding|scaffold_00005:2264312-2268674:-1|gene:ASTEI01439	1	16	16	16	20.3	106.71	964	0	115.53	3772000000	26796000	0	38093000	138190000	0	0	28986000	11492000	295880000	456510000	473300000	263210000	520190000	429840000	398120000	674750000	0	0	2261600	0	0	1903500	0	0	0	0	0	0	0	2132600	2877400	0	7438700	0	0	0	0	0
ASTEI00404-PA	>ASTEI00404-PA hypothetical protein|protein_coding|scaffold_00002:531289-535012:1|gene:ASTEI00404	1	16	16	16	15.2	140.08	1219	0	79.758	3199900000	0	0	0	29803000	0	0	24461000	17856000	268820000	431480000	66703000	0	559250000	666330000	518150000	524940000	0	0	0	26759000	19749000	0	0	0	0	13149000	4971800	0	5651900	0	0	0	17921000	0	0	0	0	0
ASTEI05481-PA	>ASTEI05481-PA hypothetical protein|protein_coding|scaffold_00031:618333-619757:-1|gene:ASTEI05481	1	15	15	15	64.3	22.608	207	0	323.31	248240000000	873610000	30155000000	373870000	6340000000	77544000	50347000	24857000	2936600000	38947000000	17255000000	20994000000	14146000000	25957000000	28919000000	24429000000	30409000000	157300000	466140000	260030000	282890000	100130000	289380000	58021000	207880000	178070000	210550000	80453000	31066000	463390000	183200000	400850000	215950000	667440000	277640000	85145000	282670000	295160000	108760000
ASTEI01669-PA	>ASTEI01669-PA hypothetical protein|protein_coding|scaffold_00006:626475-627956:1|gene:ASTEI01669	1	15	15	15	45.1	40.507	370	0	323.31	102740000000	1353400000	1265300000	141890000	1350300000	468230000	0	636070000	609070000	11119000000	9074700000	7691900000	3376500000	14538000000	12570000000	12667000000	16293000000	162860000	741110000	397830000	273370000	372890000	388350000	93285000	356990000	299830000	265240000	238670000	54062000	373620000	150440000	554340000	611660000	930880000	272030000	17899000	429520000	287010000	438650000
ASTEI07075-PA	>ASTEI07075-PA hypothetical protein|protein_coding|scaffold_00048:416114-419109:1|gene:ASTEI07075	1	15	15	15	30.2	52.436	493	0	241.88	32604000000	403230000	391650000	27988000	734400000	180620000	67532000	382780000	290420000	2312600000	1801400000	3312100000	2149200000	4146700000	4615000000	3228400000	4784300000	99601000	152450000	182670000	97408000	129780000	163450000	131030000	180850000	98110000	122760000	79510000	58889000	126980000	82157000	162640000	191030000	259640000	137830000	82307000	147230000	149380000	146340000
ASTEI05761-PA	>ASTEI05761-PA hypothetical protein|protein_coding|scaffold_00033:1041794-1045916:-1|gene:ASTEI05761	1	15	15	15	59.7	20.628	196	0	175.05	30283000000	371670000	947910000	38025000	477570000	87389000	0	20130000	381470000	2708500000	2369100000	1926200000	1307900000	2645100000	4208700000	3347300000	2632000000	54332000	176370000	147890000	73046000	260050000	396820000	364620000	161100000	354000000	137760000	58033000	95842000	189550000	71034000	300320000	550310000	532280000	310160000	65279000	340160000	342530000	95186000
ASTEI08714-PA	>ASTEI08714-PA hypothetical protein|protein_coding|scaffold_00074:133866-135204:1|gene:ASTEI08714	1	15	15	15	59.8	27.127	244	0	298.43	23134000000	295260000	866100000	26738000	487720000	74139000	0	287630000	28798000	1775700000	1968700000	2453400000	1407800000	3178300000	3316600000	3491000000	2127700000	71542000	62115000	45137000	0	191790000	44082000	35833000	0	0	6244300	58234000	0	25951000	36058000	88112000	67595000	169490000	0	0	0	38366000	41168000
ASTEI09239-PA	>ASTEI09239-PA hypothetical protein|protein_coding|scaffold_00085:732158-733232:1|gene:ASTEI09239	1	15	15	15	58.5	32.427	299	0	284.9	21813000000	952840000	499380000	121800000	965890000	88442000	0	41625000	210450000	1135200000	1736900000	1740800000	1196400000	2259900000	2482800000	2936900000	2925200000	70215000	84803000	117250000	94569000	74054000	141180000	176130000	107110000	51476000	92481000	52741000	32708000	47859000	64088000	76577000	130970000	176170000	83787000	45198000	91992000	70357000	88287000
ASTEI05247-PA	>ASTEI05247-PA hypothetical protein|protein_coding|scaffold_00029:1441199-1442614:1|gene:ASTEI05247	1	15	15	15	51.3	45.541	419	0	99.418	21441000000	305660000	303390000	0	333890000	0	0	98534000	64567000	2272500000	1920800000	2943800000	1224800000	3351600000	1876700000	3123200000	3254400000	12378000	0	10051000	0	13827000	0	0	0	0	0	21975000	0	0	0	0	91561000	112880000	45328000	0	0	0	0
ASTEI05821-PA	>ASTEI05821-PA hypothetical protein|protein_coding|scaffold_00034:56060-58459:1|gene:ASTEI05821	1	15	15	15	66.4	35.395	318	0	247.04	18796000000	731310000	264800000	0	249350000	0	0	222030000	126970000	2699200000	2008700000	2300400000	1632200000	1678500000	1172400000	2946400000	1663900000	47315000	71533000	59816000	38331000	36706000	16443000	24474000	13811000	14391000	15361000	20143000	23872000	20397000	24704000	52585000	107610000	65101000	41713000	22480000	35299000	56682000	43865000
ASTEI10368-PA	>ASTEI10368-PA hypothetical protein|protein_coding|scaffold_00127:283504-293639:-1|gene:ASTEI10368	1	15	15	15	34.7	43.763	406	0	132.86	11593000000	278840000	175460000	0	199070000	0	0	57208000	24354000	712800000	1462800000	1877000000	661080000	1125500000	1349700000	1527100000	1562700000	20257000	20864000	22727000	12232000	19773000	22049000	24707000	32377000	8182100	15379000	7844000	6022600	15801000	5047300	32282000	35515000	50984000	18527000	9488400	24005000	23261000	34795000
ASTEI08667-PA	>ASTEI08667-PA hypothetical protein|protein_coding|scaffold_00073:192997-199215:1|gene:ASTEI08667	1	15	15	15	45.8	55.768	509	0	199.28	5849400000	0	0	0	99715000	0	0	0	0	536780000	397560000	99684000	165450000	1136500000	1095900000	1051200000	1210500000	0	0	5977900	0	8285700	0	0	0	0	0	1614300	0	0	0	4188100	0	20782000	0	0	5740600	0	0
ASTEI00675-PA	>ASTEI00675-PA hypothetical protein|protein_coding|scaffold_00003:48249-53791:-1|gene:ASTEI00675	1	15	15	15	14.7	107.71	1029	0	199.26	5631000000	69738000	0	0	36704000	0	0	83362000	0	367690000	36352000	614440000	0	1327400000	523730000	1190300000	827880000	12069000	20996000	27071000	15849000	15173000	22320000	17957000	18737000	13152000	15243000	9088700	6158000	16155000	9761600	25157000	52919000	28724000	45400000	12351000	29480000	16861000	21526000
ASTEI00114-PA	>ASTEI00114-PA hypothetical protein|protein_coding|scaffold_00001:1717659-1719625:-1|gene:ASTEI00114	1	15	15	15	28.6	67.521	598	0	154.94	4420900000	46762000	0	0	114080000	0	0	0	0	446780000	151290000	364360000	134250000	727390000	801570000	398210000	684210000	4942400	12865000	26747000	6681100	30317000	23179000	33298000	20563000	17249000	5752600	9745900	2347800	27860000	19574000	43915000	48176000	41896000	21888000	13704000	18925000	0	25175000
ASTEI10554-PA	>ASTEI10554-PA hypothetical protein|protein_coding|scaffold_00140:72656-76658:1|gene:ASTEI10554	1	15	15	15	26.9	74.398	661	0	68.482	3673700000	0	0	0	154530000	0	0	48376000	0	343770000	147860000	244710000	87003000	504230000	505090000	1095400000	414360000	0	0	14671000	0	3827400	0	0	0	0	0	2666400	0	5579800	0	0	0	40694000	0	0	12501000	6147500	0
ASTEI07692-PA;ASTEI07693-PA	>ASTEI07692-PA hypothetical protein|protein_coding|scaffold_00057:740691-746555:-1|gene:ASTEI07692	2	15	8	8	15.3	137.3	1252	0	31.269	2339600000	0	0	0	0	0	0	69735000	0	212080000	256910000	352370000	213920000	168080000	388320000	267130000	274590000	5945800	12922000	10794000	0	0	8979500	0	0	0	0	0	2694600	10038000	0	0	0	13123000	0	0	11859000	8652400	8076700
ASTEI03463-PA	>ASTEI03463-PA hypothetical protein|protein_coding|scaffold_00014:2739218-2759974:1|gene:ASTEI03463	1	15	12	12	8.4	258.97	2348	0	28.877	729400000	82501000	0	21686000	230300000	0	0	0	90769000	80116000	0	60561000	0	0	0	61974000	101490000	0	0	0	0	0	0	0	0	0	0	0	0	0	0	0	0	0	0	0	0	0	0
ASTEI01948-PA	>ASTEI01948-PA hypothetical protein|protein_coding|scaffold_00007:1079983-1081446:-1|gene:ASTEI01948	1	14	14	14	52.7	29.915	281	0	323.31	134670000000	1636200000	5540400000	870880000	3760100000	249610000	157580000	1133300000	1227200000	12981000000	17085000000	15799000000	12262000000	12786000000	14967000000	10428000000	13854000000	299210000	523130000	504410000	320560000	292720000	322400000	361640000	354470000	307650000	410910000	151990000	155070000	290980000	224800000	443780000	560430000	739070000	353160000	199510000	412550000	453030000	272010000
ASTEI04353-PA	>ASTEI04353-PA hypothetical protein|protein_coding|scaffold_00022:1313866-1314754:1|gene:ASTEI04353	1	14	14	14	57.1	22.486	210	0	323.31	66630000000	506690000	217020000	161790000	1971700000	614040	0	758140000	842730000	4926600000	7208900000	9921500000	6068700000	4697600000	8134700000	6582500000	9303000000	84106000	303230000	149850000	154430000	140540000	209360000	307400000	338800000	112050000	177440000	123690000	178370000	177150000	127930000	205050000	374590000	277630000	161970000	136910000	292160000	218810000	302990000
ASTEI07395-PA	>ASTEI07395-PA hypothetical protein|protein_coding|scaffold_00054:165988-167218:1|gene:ASTEI07395	1	14	14	14	56.3	34.483	332	0	323.31	60752000000	1640900000	2564900000	123490000	1601000000	101270000	154790000	87860000	914800000	7369600000	4631900000	5294300000	5755100000	6173700000	7140300000	5149600000	6075500000	132700000	187070000	376270000	242240000	189330000	239170000	198700000	374840000	203550000	229210000	119560000	99005000	202090000	132860000	325120000	321960000	535090000	69666000	80309000	247430000	196220000	173740000
ASTEI05818-PA	>ASTEI05818-PA hypothetical protein|protein_coding|scaffold_00034:44739-45329:-1|gene:ASTEI05818	1	14	14	14	71.4	21.844	196	0	100.51	46339000000	3671600000	1092200000	340650000	2083600000	216530000	306630000	656490000	2066500000	2990800000	4110300000	3415600000	2708300000	3477600000	4866400000	5178500000	4944600000	69148000	212640000	85417000	218940000	73469000	121550000	102170000	153710000	197020000	162420000	61728000	72763000	186470000	108440000	168480000	217360000	299330000	196770000	178120000	146700000	239100000	193020000
ASTEI00735-PA	>ASTEI00735-PA hypothetical protein|protein_coding|scaffold_00003:759067-760390:1|gene:ASTEI00735	1	14	14	14	60.7	23.448	206	0	298	43675000000	392320000	1397500000	31435000	563770000	0	0	119910000	238310000	2377700000	2707900000	2344300000	2948800000	3813000000	6642000000	6118100000	6870900000	303910000	422590000	313330000	190610000	300590000	365290000	235820000	222910000	89092000	256070000	144990000	91611000	260730000	182930000	285370000	307730000	623400000	228230000	40460000	282610000	271460000	196210000
ASTEI06854-PA	>ASTEI06854-PA hypothetical protein|protein_coding|scaffold_00045:339770-340659:1|gene:ASTEI06854	1	14	14	14	55.9	22.362	195	0	323.31	39578000000	204790000	1547600000	0	482300000	56804000	18013000	19265000	132350000	5482700000	4148400000	5291400000	3117100000	3537200000	4932600000	4314900000	4241000000	59949000	162950000	169890000	41765000	83798000	68697000	74662000	23935000	66235000	45811000	39184000	41155000	122640000	10484000	62639000	92446000	231750000	0	11068000	127900000	112750000	37843000
ASTEI09829-PA	>ASTEI09829-PA hypothetical protein|protein_coding|scaffold_00105:10981-12467:-1|gene:ASTEI09829	1	14	14	14	32.6	31.422	276	0	57.142	25388000000	0	224490000	0	330760000	0	0	144380000	73608000	2071800000	1873300000	3079500000	2193500000	2414100000	3351900000	3707800000	3737000000	102660000	0	85817000	90399000	107800000	126200000	68246000	0	54601000	74378000	50373000	34322000	26814000	59899000	94435000	141610000	98718000	0	58531000	181730000	154120000	0
ASTEI09889-PA	>ASTEI09889-PA hypothetical protein|protein_coding|scaffold_00106:91919-93259:-1|gene:ASTEI09889	1	14	5	5	26.9	49.828	446	0	323.31	21938000000	1414700000	1204800000	821570000	655630000	0	0	53271000	1200500000	1680900000	2389900000	3024600000	1746200000	2108000000	2486600000	2208500000	646570000	0	5468600	0	7050200	0	0	0	6407800	0	28555000	0	3523500	0	0	9791200	17949000	94850000	4265900	0	0	4705300	3424500
ASTEI04235-PA	>ASTEI04235-PA hypothetical protein|protein_coding|scaffold_00021:1517685-1519681:1|gene:ASTEI04235	1	14	14	14	34.2	54.822	512	0	323.31	11151000000	347440000	162660000	0	147930000	71529000	0	0	123930000	721060000	957640000	1559600000	544900000	719270000	1311100000	1377700000	2110600000	9820000	36326000	57934000	23787000	42772000	41690000	43487000	37000000	21659000	48180000	28700000	21092000	19420000	27588000	56490000	63275000	63048000	35649000	9767300	35477000	0	42992000
ASTEI10783-PA	>ASTEI10783-PA hypothetical protein|protein_coding|scaffold_00163:55266-58179:1|gene:ASTEI10783	1	14	14	14	63.6	35.836	324	0	198.7	10406000000	30819000	443800000	0	72574000	0	0	277370000	10223000	751730000	829350000	832980000	793830000	1566500000	1258600000	1477200000	1784700000	0	0	11666000	0	10742000	0	26982000	0	10882000	16448000	0	0	0	25738000	0	18192000	99003000	11485000	0	0	0	0
ASTEI09346-PA	>ASTEI09346-PA hypothetical protein|protein_coding|scaffold_00089:271999-275366:-1|gene:ASTEI09346	1	14	14	14	29.8	64.955	590	0	185.05	10353000000	0	48167000	0	44060000	0	0	54100000	5318500	1502500000	633150000	992240000	439110000	1340600000	1563400000	1722600000	1259200000	18692000	32164000	25000000	18878000	26598000	34451000	37477000	41303000	6716700	20222000	9330900	6992100	0	7563900	37036000	63897000	102590000	10092000	0	22308000	30540000	26664000
ASTEI04333-PA	>ASTEI04333-PA hypothetical protein|protein_coding|scaffold_00022:748808-750142:-1|gene:ASTEI04333	1	14	14	14	38.9	41.204	368	0	307.8	8549500000	3070000000	0	420820000	1918300000	102180000	0	15953000	584230000	466890000	43519000	372290000	120240000	349640000	292130000	410890000	365820000	4050900	0	8375700	0	4114000	0	0	0	0	0	0	0	0	0	0	0	0	0	0	0	0	0
ASTEI07641-PA	>ASTEI07641-PA hypothetical protein|protein_coding|scaffold_00056:1128615-1132091:-1|gene:ASTEI07641	1	14	14	14	41.1	53.154	482	0	154.29	6787500000	77705000	0	0	41045000	0	0	7756000	28510000	1121300000	502180000	651670000	262220000	866710000	849530000	1132300000	568610000	60701000	7515700	0	31657000	19064000	49420000	12624000	44571000	14894000	0	24605000	9260200	46665000	0	9154600	49473000	63844000	0	0	43697000	41607000	0
ASTEI04028-PA	>ASTEI04028-PA hypothetical protein|protein_coding|scaffold_00019:2197368-2199028:1|gene:ASTEI04028	1	14	14	14	39.5	52.358	489	0	258.99	6701600000	34119000	0	0	41711000	0	0	108800000	0	710020000	397360000	568270000	388980000	794510000	749450000	1487900000	1199900000	6897800	9864400	8939000	8011300	5815800	8323000	0	7191200	0	7648500	2977900	3609300	8910900	4540800	9691400	0	52369000	8298200	5078700	9215600	12097000	10865000
ASTEI10352-PA	>ASTEI10352-PA hypothetical protein|protein_coding|scaffold_00127:25120-33221:-1|gene:ASTEI10352	1	14	14	14	9.5	209.33	1870	0	83.095	6441000000	0	0	0	183770000	0	0	110800000	0	411330000	497270000	475770000	445280000	719330000	1136100000	1103700000	960410000	20485000	29274000	11636000	0	45634000	11087000	7508100	63944000	4635200	7465000	12896000	4416000	7152000	15683000	0	12868000	41854000	0	0	28519000	15584000	8376300
ASTEI07496-PA	>ASTEI07496-PA hypothetical protein|protein_coding|scaffold_00055:223891-225555:1|gene:ASTEI07496	1	14	14	14	34.8	52.035	451	0	37.942	6169500000	127320000	0	0	183620000	0	0	79218000	90083000	366830000	99919000	281960000	256830000	1084400000	975740000	1044000000	1048200000	16771000	24880000	21270000	0	20188000	26464000	24423000	24017000	14693000	18753000	0	0	23157000	12893000	21628000	36452000	59071000	26956000	0	20883000	0	29963000
ASTEI02627-PA	>ASTEI02627-PA hypothetical protein|protein_coding|scaffold_00010:1360250-1369131:1|gene:ASTEI02627	1	14	14	14	7.4	201.89	1814	0	84.839	4745700000	1684800000	0	316580000	895300000	0	0	17079000	768990000	314020000	0	101760000	72092000	35295000	142090000	145100000	123630000	4892900	14539000	0	0	7483900	16965000	0	0	0	10955000	0	0	10774000	0	0	0	14169000	12810000	0	0	9410200	9534100
ASTEI01349-PA	>ASTEI01349-PA hypothetical protein|protein_coding|scaffold_00005:1427823-1429490:1|gene:ASTEI01349	1	14	14	14	35.1	54.301	487	0	53.32	3603400000	407700000	79263000	47784000	358080000	0	40920000	0	121130000	627120000	52465000	134930000	76723000	459890000	391590000	372410000	405390000	0	0	0	0	28023000	0	0	0	0	0	0	0	0	0	0	0	0	0	0	0	0	0
ASTEI00033-PA	>ASTEI00033-PA hypothetical protein|protein_coding|scaffold_00001:411674-414799:-1|gene:ASTEI00033	1	14	14	14	19.4	112.92	1041	0	103.16	2657500000	0	0	0	38071000	0	0	0	46862000	289060000	109080000	32258000	0	546100000	479100000	492640000	601160000	0	12276000	0	0	0	0	0	0	0	0	0	0	0	0	0	0	0	0	0	0	0	0
ASTEI04137-PA	>ASTEI04137-PA hypothetical protein|protein_coding|scaffold_00020:2052516-2056840:1|gene:ASTEI04137	1	14	14	14	29.2	85.239	766	0	53.84	2599800000	221100000	0	10118000	119920000	0	0	0	0	226670000	165580000	160450000	167540000	410440000	344320000	306950000	422340000	0	0	9007800	0	6158200	8049200	0	0	0	0	0	0	0	0	0	0	11761000	9432500	0	0	0	0
ASTEI09571-PA	>ASTEI09571-PA hypothetical protein|protein_coding|scaffold_00097:271783-275811:-1|gene:ASTEI09571	1	14	14	14	24.5	77.176	718	0	98.988	2122100000	99371000	0	0	34444000	0	0	24111000	0	149910000	52251000	37782000	121170000	431180000	369630000	441430000	355190000	0	0	0	0	0	0	0	0	0	0	0	0	0	0	0	0	5590800	0	0	0	0	0
ASTEI05206-PA	>ASTEI05206-PA hypothetical protein|protein_coding|scaffold_00029:715592-718320:-1|gene:ASTEI05206	1	14	14	14	24.2	82.602	723	0	92.547	2106500000	0	0	0	41527000	0	0	0	14010000	232500000	26573000	369720000	292830000	329280000	172620000	396960000	224660000	0	0	0	0	0	0	0	0	0	0	0	0	0	0	0	0	5816200	0	0	0	0	0
ASTEI02135-PA	>ASTEI02135-PA hypothetical protein|protein_coding|scaffold_00008:1223000-1230920:-1|gene:ASTEI02135	1	14	14	14	13.9	152.74	1392	0	57.265	1778700000	94854000	0	0	99516000	0	0	0	58746000	270340000	60490000	126150000	37583000	305650000	266040000	263530000	171240000	1452200	6252600	0	0	0	8381700	0	0	0	0	0	0	0	0	0	0	8457500	0	0	0	0	0
ASTEI10328-PA	>ASTEI10328-PA hypothetical protein|protein_coding|scaffold_00126:180006-183052:-1|gene:ASTEI10328	1	14	14	14	15.9	101.26	899	0	44.049	1684900000	0	107760000	0	0	0	0	30340000	0	411460000	49184000	52822000	54366000	400930000	150770000	117370000	309920000	0	0	0	0	0	0	0	0	0	0	0	0	0	0	0	0	0	0	0	0	0	0
ASTEI06121-PA;ASTEI10637-PA	>ASTEI06121-PA hypothetical protein|protein_coding|scaffold_00036:1323236-1326297:1|gene:ASTEI06121	2	14	13	11	16.6	98.283	909	0	21.906	1095700000	22299000	0	0	18831000	0	0	0	36069000	75736000	71761000	82112000	56828000	181080000	153120000	134060000	126720000	4551600	0	18745000	0	13477000	0	0	5790200	0	5084200	0	0	0	0	26374000	17626000	27484000	0	0	0	0	0
ASTEI07614-PA	>ASTEI07614-PA hypothetical protein|protein_coding|scaffold_00056:650733-651738:1|gene:ASTEI07614	1	13	13	13	51.7	17.086	147	0	323.31	183260000000	0	1612500000	5918600	5875900000	0	0	176700000	184190000	22101000000	17930000000	25259000000	12179000000	24006000000	24042000000	20850000000	21778000000	494140000	240610000	289490000	169290000	211290000	273130000	198980000	285750000	64655000	200660000	152290000	96602000	643390000	131850000	274130000	376610000	466970000	267470000	125850000	281050000	222050000	341590000
ASTEI05524-PA	>ASTEI05524-PA hypothetical protein|protein_coding|scaffold_00031:1260331-1261714:-1|gene:ASTEI05524	1	13	13	13	64.4	18.246	160	0	323.31	158410000000	2906100000	7707400000	205990000	4821300000	597780000	92303000	325630000	1153500000	7716700000	1077200000	1360000000	946450000	16532000000	18891000000	17867000000	19527000000	1445400000	2177400000	2364300000	1681900000	1398800000	2160100000	1977200000	2060000000	2209700000	2000200000	1335400000	1075000000	2834300000	2123400000	2001100000	2313700000	2699600000	2043900000	1896300000	2789600000	2570500000	1814000000
ASTEI09380-PA	>ASTEI09380-PA hypothetical protein|protein_coding|scaffold_00090:63636-64724:-1|gene:ASTEI09380	1	13	13	13	53.4	21.765	189	0	323.31	124280000000	872990000	4100700000	488450000	662600000	0	0	895930000	643750000	27455000000	6165900000	11492000000	5953800000	15458000000	14702000000	16241000000	15909000000	61986000	173870000	227970000	116500000	136760000	112350000	148890000	161600000	105370000	162560000	85681000	48034000	106020000	70430000	135630000	116860000	281070000	121190000	31046000	98549000	75034000	13260000
ASTEI10995-PA	>ASTEI10995-PA hypothetical protein|protein_coding|scaffold_00224:8764-26382:1|gene:ASTEI10995	1	13	13	13	44.3	24.765	210	0	307.04	109930000000	423790000	1734200000	170600000	1872100000	811680000	0	37867000	326660000	14351000000	15227000000	11348000000	13462000000	13176000000	10625000000	12691000000	9109000000	138090000	203800000	212840000	124500000	204440000	181420000	398060000	462710000	95379000	146020000	107400000	84860000	25756000	10241000	201350000	255720000	89358000	25924000	84090000	149440000	136930000	190080000
ASTEI09679-PA	>ASTEI09679-PA hypothetical protein|protein_coding|scaffold_00100:444117-455099:-1|gene:ASTEI09679	1	13	13	13	12.5	56.002	495	0	323.31	53085000000	179810000	1906300000	0	901220000	0	0	310910000	168010000	8043100000	6254600000	6210400000	3419600000	5889700000	5918500000	5574200000	6672500000	0	126070000	144540000	62796000	89288000	20248000	65654000	8769600	52630000	94650000	59564000	27842000	13631000	53082000	107480000	93656000	216070000	0	9498000	50706000	15989000	15912000
ASTEI06346-PA	>ASTEI06346-PA hypothetical protein|protein_coding|scaffold_00039:823033-823848:1|gene:ASTEI06346	1	13	13	13	39.1	30.915	271	0	101.96	31425000000	242790000	516260000	0	919870000	0	0	260220000	132710000	2442900000	2548500000	3218700000	2178800000	3888300000	6069800000	4888800000	2431600000	45741000	105120000	108560000	45630000	85384000	4819000	38701000	61706000	8738900	48803000	28550000	17241000	40000000	41501000	95167000	122360000	253990000	4893300	12264000	40336000	68961000	49742000
ASTEI04582-PA	>ASTEI04582-PA hypothetical protein|protein_coding|scaffold_00024:891697-892443:1|gene:ASTEI04582	1	13	13	13	68	20.081	175	0	323.31	30464000000	382160000	1372400000	0	1180600000	0	0	420740000	298130000	4243100000	2201900000	2545400000	1615600000	3323200000	3310300000	3461100000	3765300000	63426000	201390000	203680000	78049000	141360000	61451000	15040000	142560000	74243000	97868000	30567000	35478000	19583000	0	0	126470000	160730000	178560000	67650000	0	93308000	11955000
ASTEI11072-PA	>ASTEI11072-PA hypothetical protein|protein_coding|scaffold_00321:7158-7851:1|gene:ASTEI11072	1	13	13	13	74.9	19.251	167	0	323.31	27100000000	208730000	0	461090000	440950000	0	0	11205000	444040000	2685300000	2801000000	2921000000	1854200000	3627400000	3237400000	3794900000	4214100000	10145000	29019000	88755000	0	29472000	9174200	8393200	8636400	0	28436000	16953000	0	0	0	11975000	39807000	19954000	10311000	10226000	0	9379900	10732000
ASTEI11463-PA	>ASTEI11463-PA hypothetical protein|protein_coding|scaffold_02739:1381-1770:-1|gene:ASTEI11463	1	13	13	13	82.4	12.304	108	0	137.78	24294000000	116220000	1385800000	0	293810000	0	0	277030000	46918000	4848700000	2097100000	1763200000	1139800000	2516900000	2514300000	2478500000	3744300000	18865000	111830000	54453000	47199000	20580000	23028000	0	27260000	15948000	87487000	27107000	8947200	43366000	0	67402000	72189000	79787000	23836000	35055000	45791000	28378000	15790000
ASTEI00562-PA	>ASTEI00562-PA hypothetical protein|protein_coding|scaffold_00002:3532492-3533524:-1|gene:ASTEI00562	1	13	13	13	53.2	25.541	231	0	323.31	17642000000	97181000	855130000	0	354740000	0	0	162010000	235210000	3475200000	1409300000	494500000	1317900000	1852000000	2632500000	2597100000	1694600000	15495000	24196000	39480000	13123000	15152000	16397000	25947000	16696000	9792600	0	0	7802000	21742000	12233000	24487000	25235000	49691000	14138000	0	18277000	18130000	13484000
ASTEI06447-PA	>ASTEI06447-PA hypothetical protein|protein_coding|scaffold_00040:1319633-1320323:-1|gene:ASTEI06447	1	13	13	13	50.3	17.643	155	0	54.115	17212000000	297620000	148670000	0	353650000	0	0	570540000	80969000	2484100000	758240000	2584800000	1207200000	2358000000	1158900000	2051900000	1833400000	49210000	15008000	80206000	78027000	55979000	67831000	73874000	109820000	42632000	46568000	30778000	8575600	0	6557000	36437000	79280000	123790000	58117000	20816000	0	60804000	15737000
ASTEI02889-PA	>ASTEI02889-PA hypothetical protein|protein_coding|scaffold_00011:2457426-2461883:1|gene:ASTEI02889	1	13	13	13	34.3	58.816	545	0	203.45	16132000000	638290000	121670000	33730000	552450000	0	0	64661000	0	1699800000	1072400000	1743400000	756370000	1946900000	1865600000	2278400000	2049500000	38744000	50521000	21851000	39379000	135140000	0	34043000	59004000	30183000	41175000	22981000	18966000	0	29979000	50039000	69813000	62714000	45572000	28048000	47797000	108870000	51818000
ASTEI05005-PA	>ASTEI05005-PA hypothetical protein|protein_coding|scaffold_00027:930814-933990:1|gene:ASTEI05005	1	13	13	13	46.7	35.511	332	0	67.747	12936000000	438200000	170510000	20266000	326900000	0	0	97203000	335280000	969770000	1002900000	1397700000	801020000	1256700000	1778400000	1762400000	1407900000	70392000	60423000	34170000	42449000	24343000	0	8656000	39253000	30971000	11860000	14138000	15835000	29402000	11999000	20935000	96378000	135720000	69513000	5887500	68325000	64577000	41434000
ASTEI05819-PA	>ASTEI05819-PA hypothetical protein|protein_coding|scaffold_00034:48177-49333:1|gene:ASTEI05819	1	13	13	13	54.8	36.632	325	0	323.31	12143000000	366000000	230310000	0	151180000	0	0	145670000	49370000	1124200000	765450000	1372000000	735670000	1553800000	1487700000	1321100000	1474300000	42034000	71739000	65265000	43660000	71974000	49094000	49642000	71953000	36212000	0	26191000	21630000	52542000	0	64000000	68479000	93066000	47026000	33196000	59619000	68201000	41587000
ASTEI10403-PA	>ASTEI10403-PA hypothetical protein|protein_coding|scaffold_00129:224169-232320:1|gene:ASTEI10403	1	13	13	13	7.2	147.11	1324	0	55.311	11162000000	0	0	34510000	0	197250000	0	0	57028000	283610000	1941200000	1454200000	324050000	2694400000	1399900000	1169600000	791660000	33211000	37182000	17177000	11547000	72822000	13924000	5909100	17648000	7865500	9442400	43300000	5071400	33788000	6729400	12466000	21791000	70916000	14234000	8770800	44546000	26919000	13667000
ASTEI00949-PA	>ASTEI00949-PA hypothetical protein|protein_coding|scaffold_00003:4492893-4499048:-1|gene:ASTEI00949	1	13	13	13	21.4	81.763	723	0	112.26	9833600000	0	709630000	0	258060000	0	0	0	0	309990000	2390700000	2074500000	1107700000	648030000	706410000	504040000	924010000	7710000	11844000	10740000	6803300	5822700	7646300	0	7845300	6658900	7976700	3924200	0	9549500	5065200	0	9039600	51705000	6696600	0	7275300	9302300	5855400
ASTEI09655-PA	>ASTEI09655-PA hypothetical protein|protein_coding|scaffold_00100:47134-55222:1|gene:ASTEI09655	1	13	13	13	23.5	72.976	664	0	103.97	8587000000	167360000	0	7288700	134800000	0	0	0	22242000	249430000	0	102250000	0	394160000	6974000000	276180000	259290000	0	0	0	0	0	0	0	0	0	0	0	0	0	0	0	0	0	0	0	0	0	0
ASTEI07254-PA	>ASTEI07254-PA hypothetical protein|protein_coding|scaffold_00051:486474-489773:-1|gene:ASTEI07254	1	13	13	13	34.8	47.144	422	0	108.02	6517800000	0	0	0	110510000	0	0	55718000	122500000	682420000	434270000	797250000	315320000	843230000	693430000	1109200000	1332100000	0	0	0	0	0	0	0	0	0	0	0	0	0	0	0	0	21867000	0	0	0	0	0
ASTEI08609-PA	>ASTEI08609-PA hypothetical protein|protein_coding|scaffold_00072:364484-366478:-1|gene:ASTEI08609	1	13	13	13	38.6	46.51	427	0	53.447	6352600000	84086000	69100000	0	178530000	0	0	124470000	89745000	825220000	952470000	314920000	309660000	614420000	504730000	1019500000	734000000	11470000	16780000	19131000	0	15294000	25824000	14547000	16003000	8649000	13294000	25352000	0	11624000	0	45611000	32858000	27982000	18605000	0	42645000	8343200	43028000
ASTEI09899-PA	>ASTEI09899-PA hypothetical protein|protein_coding|scaffold_00106:137508-142156:-1|gene:ASTEI09899	1	13	13	13	20.5	102.87	930	0	103.24	6027700000	0	0	0	0	0	0	59328000	0	710380000	140040000	783650000	378200000	874310000	641510000	646930000	782480000	28990000	37657000	52988000	35263000	6154400	29462000	39179000	58539000	25338000	22481000	12765000	0	67712000	16138000	40467000	62481000	117180000	35423000	17729000	38940000	32384000	45642000
ASTEI03148-PA	>ASTEI03148-PA hypothetical protein|protein_coding|scaffold_00013:1764925-1766742:1|gene:ASTEI03148	1	13	13	13	25.9	60.016	548	0	287.57	5976400000	264540000	0	0	145660000	0	0	14255000	115870000	386900000	215860000	171470000	119690000	528880000	1197700000	835870000	1192400000	16650000	24491000	33982000	23086000	31375000	22317000	11646000	43018000	17299000	29579000	9981900	0	25272000	16747000	36076000	47272000	52496000	23533000	16296000	27122000	33006000	23050000
ASTEI03381-PA	>ASTEI03381-PA hypothetical protein|protein_coding|scaffold_00014:1614794-1616950:-1|gene:ASTEI03381	1	13	13	13	43.8	43.508	390	0	153.76	5078500000	0	0	0	0	0	0	0	0	659120000	1062600000	268600000	462790000	926230000	570750000	508190000	620220000	0	0	0	0	0	0	0	0	0	0	0	0	0	0	0	0	0	0	0	0	0	0
ASTEI07287-PA	>ASTEI07287-PA hypothetical protein|protein_coding|scaffold_00051:1056232-1065761:-1|gene:ASTEI07287	1	13	13	13	34.5	55.424	469	0	168.58	5062900000	2054500000	0	585800000	1025600000	0	53282000	0	1059700000	58142000	0	0	0	61682000	60666000	63209000	40263000	0	0	0	0	0	0	0	0	0	0	0	0	0	0	0	0	0	0	0	0	0	0
ASTEI01517-PA	>ASTEI01517-PA hypothetical protein|protein_coding|scaffold_00005:3304978-3307516:-1|gene:ASTEI01517	1	13	13	13	36.7	53.71	482	0	44.832	4327200000	48267000	78007000	0	110360000	0	0	18806000	53450000	649150000	472610000	445480000	429210000	550930000	428890000	268810000	550850000	0	32919000	15761000	0	0	21832000	13446000	13556000	0	13746000	6603500	0	0	0	14219000	14151000	43291000	0	0	13045000	0	0
ASTEI07228-PA	>ASTEI07228-PA hypothetical protein|protein_coding|scaffold_00051:222811-230487:1|gene:ASTEI07228	1	13	13	13	43.3	42.926	397	0	149.9	4022200000	449170000	0	0	294030000	0	0	19358000	118300000	172310000	72524000	99719000	145750000	644420000	812380000	538980000	597090000	9066300	0	3430500	0	13850000	8838500	0	0	0	0	3344800	0	2066200	0	0	0	5400700	0	0	3115700	0	0
ASTEI01234-PA	>ASTEI01234-PA hypothetical protein|protein_coding|scaffold_00004:4634703-4636175:1|gene:ASTEI01234	1	13	13	13	37.3	55.686	490	0	77.991	3790600000	1072100000	0	375200000	557960000	0	0	0	723520000	268220000	0	115710000	30302000	146290000	179260000	161110000	160880000	0	0	0	0	0	0	0	0	0	0	0	0	0	0	0	0	0	0	0	0	0	0
ASTEI06290-PA	>ASTEI06290-PA hypothetical protein|protein_coding|scaffold_00038:1425189-1436855:-1|gene:ASTEI06290	1	13	13	13	29	76.622	676	0	59.624	3696500000	160120000	0	0	79193000	0	0	111940000	21500000	597940000	114440000	155350000	0	650580000	592320000	661870000	487940000	0	8423400	5043300	0	0	0	0	0	0	0	0	0	0	0	16133000	0	7828700	0	0	0	0	7619600
ASTEI08985-PA	>ASTEI08985-PA hypothetical protein|protein_coding|scaffold_00079:780835-787987:-1|gene:ASTEI08985	1	13	13	13	19.9	81.885	733	0	32.753	3488100000	81262000	208880000	0	59694000	0	0	43361000	27741000	578660000	268610000	556210000	125000000	488500000	178540000	245890000	313980000	10193000	13482000	15365000	10296000	9828200	12529000	11002000	17900000	0	8718000	5395300	4218900	10849000	0	11985000	18783000	18737000	12650000	0	11096000	13749000	11909000
ASTEI04473-PA	>ASTEI04473-PA hypothetical protein|protein_coding|scaffold_00023:1234057-1236886:1|gene:ASTEI04473	1	13	13	13	18.9	91.332	771	0	77.052	3240200000	0	0	0	56394000	0	0	25341000	0	555710000	125320000	134460000	209740000	434220000	517920000	392260000	382120000	21369000	23766000	17491000	17278000	19254000	16702000	18280000	0	6586300	19334000	11819000	0	11337000	12057000	26388000	22296000	37402000	21933000	17519000	13174000	0	17024000
ASTEI03302-PA	>ASTEI03302-PA hypothetical protein|protein_coding|scaffold_00014:986150-989957:-1|gene:ASTEI03302	1	13	13	13	28.9	66.874	588	0	145.44	2986500000	373120000	0	72146000	742590000	15497000	0	0	326510000	592000000	108800000	49290000	51107000	187090000	75105000	140980000	252290000	0	0	0	0	0	0	0	0	0	0	0	0	0	0	0	0	0	0	0	0	0	0
ASTEI11248-PA	>ASTEI11248-PA hypothetical protein|protein_coding|scaffold_00875:545-2840:-1|gene:ASTEI11248	1	13	13	13	22.3	79.857	708	0	137.3	2156100000	0	15543000	0	14249000	0	0	13743000	0	44627000	233220000	76712000	128400000	219040000	404460000	455330000	530930000	0	0	0	0	0	0	0	0	0	0	3901800	0	0	0	0	0	8759500	0	0	0	0	0
ASTEI00544-PA	>ASTEI00544-PA hypothetical protein|protein_coding|scaffold_00002:3167315-3172342:-1|gene:ASTEI00544	1	13	13	13	23.9	81.358	750	0	46.585	1904600000	913110000	0	119460000	125360000	0	0	0	746670000	0	0	0	0	0	0	0	0	0	0	0	0	0	0	0	0	0	0	0	0	0	0	0	0	0	0	0	0	0	0
ASTEI01237-PA	>ASTEI01237-PA hypothetical protein|protein_coding|scaffold_00004:4685161-4700462:1|gene:ASTEI01237	1	13	13	13	12.3	165.9	1523	0	78.702	1680500000	0	0	0	56131000	0	0	7123200	20666000	48773000	24171000	118920000	36980000	371040000	352960000	269180000	309240000	0	0	0	0	3065500	9269100	2089300	0	0	0	1064300	0	0	0	0	0	13659000	15903000	0	1669700	0	0
ASTEI09751-PA	>ASTEI09751-PA hypothetical protein|protein_coding|scaffold_00102:283488-289924:1|gene:ASTEI09751	1	13	13	13	7.8	243.36	2115	0	66.941	1579500000	0	0	0	0	0	0	0	0	22668000	35481000	166460000	0	296270000	291700000	453020000	313860000	0	0	0	0	0	0	0	0	0	0	0	0	0	0	0	0	0	0	0	0	0	0
ASTEI09118-PA;ASTEI02231-PA	>ASTEI09118-PA hypothetical protein|protein_coding|scaffold_00083:593178-608852:1|gene:ASTEI09118	2	13	13	11	5.4	392.38	3566	0	62.674	1526100000	0	0	0	0	0	0	100640000	0	247260000	44682000	196390000	37050000	299330000	116160000	280960000	139180000	0	0	4791300	0	2377900	3466300	0	0	0	0	0	921910	0	0	14523000	0	11175000	2825800	0	2558700	0	0
ASTEI02054-PA	>ASTEI02054-PA hypothetical protein|protein_coding|scaffold_00008:90848-99113:-1|gene:ASTEI02054	1	13	13	13	24.8	90.923	816	0	43.853	1390000000	0	0	0	0	6857400	0	0	8188000	40719000	27571000	112630000	0	326580000	293260000	217730000	321650000	0	0	0	0	0	0	0	0	0	0	0	0	0	0	0	0	34802000	0	0	0	0	0
ASTEI03712-PA	>ASTEI03712-PA hypothetical protein|protein_coding|scaffold_00017:16364-22777:1|gene:ASTEI03712	1	13	13	8	9.6	205.36	1847	0	68.764	1343600000	0	0	0	0	0	0	0	0	109790000	0	0	0	199290000	276500000	283150000	280950000	10502000	0	0	6604200	7480200	6934800	6291800	0	0	0	0	0	14170000	5599500	7792900	10891000	10193000	7098500	0	25010000	15474000	0
ASTEI04364-PA	>ASTEI04364-PA hypothetical protein|protein_coding|scaffold_00022:1361390-1365811:1|gene:ASTEI04364	1	13	4	4	36.8	39.005	356	0	24.416	568240000	0	0	11476000	0	0	0	0	18698000	0	0	0	0	229230000	138560000	37380000	132890000	0	0	0	0	0	0	0	0	0	0	0	0	0	0	0	0	0	0	0	0	0	0
ASTEI07122-PA	>ASTEI07122-PA hypothetical protein|protein_coding|scaffold_00049:953782-956979:-1|gene:ASTEI07122	1	13	2	2	30.4	49.348	441	1	-2	36338000	0	0	0	0	0	0	0	0	0	0	0	0	0	0	36338000	0	0	0	0	0	0	0	0	0	0	0	0	0	0	0	0	0	0	0	0	0	0	0
ASTEI11786-PA;ASTEI10870-PA;ASTEI10809-PA;ASTEI10807-PA;ASTEI04162-PA;ASTEI052400-PA	>ASTEI11786-PA hypothetical protein|protein_coding|scaffold_21818:145-456:-1|gene:ASTEI11786;>ASTEI10870-PA hypothetical protein|protein_coding|scaffold_00178:5620-5931:-1|gene:ASTEI10870;>ASTEI10809-PA hypothetical protein|protein_coding|scaffold_00166	6	12	12	12	58.3	11.381	103	0	132.35	162300000000	3041200000	7715100000	0	1636300000	0	0	2869700000	6046600000	15645000000	13695000000	16050000000	6073000000	17976000000	17214000000	15157000000	17124000000	417000000	1549200000	879770000	423650000	1162100000	1177400000	938150000	1410800000	309030000	1103200000	476590000	493750000	286320000	584370000	741200000	1688600000	1926800000	746100000	302740000	278340000	889790000	414100000
ASTEI03805-PA	>ASTEI03805-PA hypothetical protein|protein_coding|scaffold_00017:1603697-1604023:-1|gene:ASTEI03805	1	12	12	12	85.2	11.784	108	0	250.92	67089000000	294210000	0	124870000	3207400000	0	272190000	1302800000	116840000	8383900000	6926700000	10370000000	3209700000	5033000000	5173500000	6731800000	5126000000	409280000	600270000	372570000	201590000	55490000	566240000	405300000	357980000	316170000	371770000	30466000	261460000	502550000	276420000	489640000	731140000	1109000000	202710000	113840000	504480000	258700000	285320000
ASTEI01256-PA	>ASTEI01256-PA hypothetical protein|protein_coding|scaffold_00004:5066470-5067749:-1|gene:ASTEI01256	1	12	12	12	74.6	36.763	355	0	323.31	45607000000	210270000	4053000000	387470000	1603100000	0	0	0	2730400000	4891100000	2136800000	1375100000	1808900000	5978500000	6994200000	5377800000	5445600000	80364000	71213000	166020000	13960000	94470000	125260000	106650000	120720000	59269000	140430000	64825000	0	46637000	26297000	168340000	154400000	222720000	57324000	37385000	148930000	169740000	54673000
ASTEI01972-PA	>ASTEI01972-PA hypothetical protein|protein_coding|scaffold_00007:1948100-1949308:-1|gene:ASTEI01972	1	12	12	12	38.3	44.656	402	0	323.31	34934000000	576080000	172500000	0	1537700000	195400000	0	158500000	514460000	3516200000	4212000000	5319500000	3044700000	3404400000	2817400000	3191000000	4386300000	37314000	81633000	103750000	51653000	21735000	43850000	70498000	101530000	39185000	71001000	47257000	22021000	72585000	15919000	79261000	123990000	160150000	70628000	23673000	87627000	93042000	0
ASTEI10247-PA	>ASTEI10247-PA hypothetical protein|protein_coding|scaffold_00120:249850-251004:-1|gene:ASTEI10247	1	12	12	12	41.6	34.006	296	0	114.9	31406000000	412850000	294400000	0	645810000	0	0	397850000	290680000	2510500000	2263300000	2930700000	1236900000	3192900000	3456400000	4591200000	4398100000	152150000	264730000	260270000	136950000	191420000	161270000	144550000	142110000	112220000	116540000	101790000	61141000	109490000	79406000	165970000	187890000	508550000	204890000	76305000	170550000	218150000	194830000
ASTEI00899-PA;ASTEI11448-PA	>ASTEI00899-PA hypothetical protein|protein_coding|scaffold_00003:3634668-3635743:1|gene:ASTEI00899	2	12	12	12	38.8	29.734	273	0	158.6	24611000000	249250000	284080000	0	579940000	0	0	210170000	0	917100000	479880000	2404900000	1091600000	2414700000	2973200000	3054600000	4057700000	65706000	67357000	249900000	167000000	267870000	296110000	219750000	241710000	96453000	255920000	150900000	103260000	95857000	122270000	277610000	305560000	627970000	333110000	183020000	167890000	258240000	116140000
ASTEI08956-PA	>ASTEI08956-PA hypothetical protein|protein_coding|scaffold_00079:660496-662344:-1|gene:ASTEI08956	1	12	12	12	40.7	27.986	246	0	323.31	18525000000	415630000	164030000	0	289890000	0	0	28290000	98549000	1360200000	942250000	1483900000	495970000	3309400000	2489300000	2676300000	2293400000	90485000	145290000	53820000	0	141910000	109630000	96825000	128490000	72804000	108860000	84756000	0	60040000	65073000	141400000	142570000	257760000	121680000	13560000	6702500	74724000	100040000
ASTEI08929-PA	>ASTEI08929-PA hypothetical protein|protein_coding|scaffold_00079:197218-207065:1|gene:ASTEI08929	1	12	12	12	44.5	36.278	330	0	52.634	12813000000	1117000000	7919600	40244000	646580000	0	66106000	56436000	272560000	803760000	1784200000	1521900000	907350000	1709100000	1821400000	1188800000	811290000	0	0	16827000	0	0	0	0	0	0	12442000	0	0	0	0	0	0	21871000	0	0	0	0	0
ASTEI10839-PA	>ASTEI10839-PA hypothetical protein|protein_coding|scaffold_00173:29347-30324:1|gene:ASTEI10839	1	12	12	12	39.3	30.289	272	0	135.92	12688000000	507960000	606120000	15714000	664780000	0	0	978980000	98453000	789630000	2302400000	1468900000	621550000	1134300000	832280000	1121700000	645250000	16114000	33918000	37244000	0	0	32390000	28974000	102570000	19831000	94945000	0	12104000	34326000	4261000	104530000	36302000	133410000	8083800	56528000	0	26540000	25692000
ASTEI07965-PA	>ASTEI07965-PA hypothetical protein|protein_coding|scaffold_00060:794874-795632:1|gene:ASTEI07965	1	12	12	12	54.4	26.526	252	0	50.37	10423000000	95209000	0	9909900	511860000	0	0	247110000	38284000	1325700000	576410000	1178600000	414730000	958930000	1682900000	1509900000	1570500000	7965200	13520000	14093000	0	0	20364000	40937000	0	24657000	25592000	0	12297000	0	0	0	40549000	14299000	28934000	0	0	0	27373000
ASTEI03045-PA	>ASTEI03045-PA hypothetical protein|protein_coding|scaffold_00012:2723846-2724870:-1|gene:ASTEI03045	1	12	12	12	39	33.059	295	0	148.59	10371000000	0	28370000	0	276860000	0	0	73407000	0	1171900000	860910000	954850000	858390000	1223300000	1501900000	1429700000	1732500000	0	16331000	33276000	21563000	0	16930000	0	14074000	21069000	13727000	0	0	0	0	0	0	40944000	0	0	0	21698000	0
ASTEI07182-PA	>ASTEI07182-PA hypothetical protein|protein_coding|scaffold_00050:933919-938894:1|gene:ASTEI07182	1	12	12	12	22.3	66.398	596	0	138.89	8668100000	461700000	0	0	253210000	51348000	0	66786000	317070000	958940000	220590000	905250000	623890000	1052100000	1182900000	842170000	992630000	29805000	21000000	0	13688000	33682000	37752000	16317000	19523000	11216000	13564000	11503000	6965300	18117000	11241000	43023000	51260000	65167000	48787000	10006000	18146000	42688000	40513000
ASTEI08867-PA	>ASTEI08867-PA hypothetical protein|protein_coding|scaffold_00077:130334-131981:1|gene:ASTEI08867	1	12	12	12	35	42.044	389	0	113.98	7841700000	819310000	0	0	63169000	0	0	262970000	315890000	1095600000	86799000	64247000	0	1449400000	1484900000	542970000	1292100000	13303000	20132000	20144000	11745000	0	18715000	32590000	0	10099000	15674000	12003000	7225800	0	0	19700000	24347000	38086000	20790000	0	16998000	0	17730000
ASTEI09721-PA	>ASTEI09721-PA hypothetical protein|protein_coding|scaffold_00101:418950-425167:-1|gene:ASTEI09721	1	12	12	12	47.4	31.965	287	0	301.08	7735200000	49412000	0	0	63745000	0	0	0	0	860230000	691960000	372370000	226660000	1366500000	1070700000	1249100000	1253800000	5684900	14090000	45595000	6468200	0	32221000	20121000	11212000	0	30984000	4468800	12454000	32396000	0	13543000	16498000	137740000	18997000	0	8895900	13905000	26761000
ASTEI08229-PA	>ASTEI08229-PA hypothetical protein|protein_coding|scaffold_00063:820302-825852:1|gene:ASTEI08229	1	12	12	12	10.3	172.37	1529	0	284.13	7677100000	0	0	0	177980000	0	0	206790000	0	916250000	89615000	462320000	248880000	1108400000	1167500000	1151100000	1083600000	30636000	36094000	53699000	33062000	54848000	67611000	36998000	69552000	29500000	38851000	18048000	8645500	52443000	15819000	63049000	48130000	77189000	23508000	14487000	34722000	59124000	20742000
ASTEI03580-PA	>ASTEI03580-PA hypothetical protein|protein_coding|scaffold_00015:2184791-2191272:1|gene:ASTEI03580	1	12	12	12	38.1	47.941	428	0	193	7368600000	166400000	111400000	71335000	258950000	0	0	0	15284000	215340000	509290000	329530000	119940000	1593400000	973930000	1358600000	991790000	0	26731000	28439000	14412000	20178000	18976000	25101000	24192000	29096000	38739000	11037000	0	17682000	14394000	27955000	35409000	61777000	20054000	11152000	69360000	21593000	22238000
ASTEI05801-PA	>ASTEI05801-PA hypothetical protein|protein_coding|scaffold_00033:1802365-1803918:1|gene:ASTEI05801	1	12	12	12	35.2	57.775	517	0	66.648	7184500000	601480000	106380000	223660000	392460000	156780000	59128000	49022000	165680000	548760000	466490000	460990000	224900000	597880000	840920000	849110000	1079100000	10626000	20251000	17893000	0	14827000	30353000	17576000	21068000	10672000	12881000	8097800	6558600	13775000	11025000	19167000	26501000	33200000	0	0	14385000	16719000	0
ASTEI09233-PA	>ASTEI09233-PA hypothetical protein|protein_coding|scaffold_00085:701188-702192:-1|gene:ASTEI09233	1	12	12	12	55.2	24.947	221	0	65.393	6394500000	157560000	0	0	433270000	0	0	32331000	304840000	1074200000	683970000	614100000	544960000	392020000	651380000	651980000	555700000	0	33255000	0	19139000	0	9164900	11717000	12117000	15143000	31553000	11582000	0	0	8927500	0	15259000	0	24189000	0	15891000	12197000	8415700
ASTEI00405-PA	>ASTEI00405-PA hypothetical protein|protein_coding|scaffold_00002:538240-540097:1|gene:ASTEI00405	1	12	11	11	27.6	67.851	598	0	122.43	5224200000	193400000	45256000	0	0	0	0	142980000	0	983640000	494030000	301610000	409700000	882150000	452640000	585720000	725240000	0	0	0	0	0	0	0	0	0	0	0	0	0	0	0	0	0	0	0	0	0	0
ASTEI04472-PA	>ASTEI04472-PA hypothetical protein|protein_coding|scaffold_00023:1232248-1233495:1|gene:ASTEI04472	1	12	12	12	30.1	47.97	415	0	282.55	5132500000	25527000	0	0	47070000	0	0	145720000	0	417230000	169490000	510820000	0	787870000	505900000	546670000	435510000	27745000	71366000	82700000	62142000	53609000	57698000	69237000	79549000	22179000	66057000	36934000	22676000	28549000	41775000	111610000	69298000	107260000	102630000	54748000	40531000	36905000	55726000
ASTEI01887-PA	>ASTEI01887-PA hypothetical protein|protein_coding|scaffold_00006:4184852-4186363:1|gene:ASTEI01887	1	12	12	12	31.6	54.266	478	0	145.45	4874200000	14468000	19165000	0	0	0	0	0	0	132410000	424590000	358630000	496820000	732500000	596670000	791710000	868590000	47192000	39086000	7878100	0	9923700	20268000	17407000	15002000	0	0	11281000	0	26178000	7284000	5527000	9418100	85872000	0	0	39304000	13973000	6354500
ASTEI05330-PA	>ASTEI05330-PA hypothetical protein|protein_coding|scaffold_00030:312231-314058:-1|gene:ASTEI05330	1	12	12	12	29.1	59.618	546	0	43.521	4777100000	128980000	87038000	0	171970000	0	0	0	74817000	410650000	405990000	108980000	61802000	819230000	767280000	776980000	716990000	8411300	25495000	23490000	0	24676000	0	0	0	0	0	0	0	0	14749000	0	22415000	60466000	0	0	45235000	0	0
ASTEI00231-PA	>ASTEI00231-PA hypothetical protein|protein_coding|scaffold_00001:3730719-3733145:-1|gene:ASTEI00231	1	12	11	11	33.3	46.288	417	0	67.397	4715200000	68607000	0	0	59067000	0	0	25323000	47748000	609490000	443740000	455560000	168560000	788590000	624210000	562960000	766640000	0	4658500	3595300	2588100	2036800	3760100	3096500	0	2585100	2623000	1638000	1528400	3376900	0	4412500	5003000	23482000	2909400	0	1964000	4015400	3471500
ASTEI04367-PA	>ASTEI04367-PA hypothetical protein|protein_coding|scaffold_00022:1369232-1370455:-1|gene:ASTEI04367	1	12	12	12	39.2	38.751	360	0	38.195	4714500000	0	155880000	0	0	0	0	116420000	0	367580000	551440000	701580000	68332000	537460000	531570000	876390000	376690000	17835000	23440000	16927000	0	21663000	21595000	18308000	22981000	10573000	11668000	10737000	0	0	0	21448000	23477000	28568000	18343000	0	16968000	16885000	22147000
ASTEI03620-PA	>ASTEI03620-PA hypothetical protein|protein_coding|scaffold_00016:437844-440418:-1|gene:ASTEI03620	1	12	12	12	18.9	91.722	800	0	104.99	3950500000	120560000	0	0	286720000	78615000	24738000	16765000	69648000	193040000	199280000	426680000	124300000	563470000	600860000	513240000	657550000	10632000	0	0	0	0	0	0	0	0	0	0	0	0	0	0	0	45273000	0	0	0	0	0
ASTEI03145-PA	>ASTEI03145-PA hypothetical protein|protein_coding|scaffold_00013:1753993-1756115:-1|gene:ASTEI03145	1	12	12	12	26.2	59.499	542	0	137.69	3672800000	47652000	0	0	30626000	0	0	15850000	67477000	634030000	193230000	350420000	78755000	522760000	470650000	465240000	492710000	10409000	11669000	6828200	3624300	12865000	12693000	4608100	25298000	2760700	3159200	7585500	8755800	4492900	3019300	16450000	10001000	41789000	5093700	3826400	6075500	7274800	4609200
ASTEI01924-PA	>ASTEI01924-PA hypothetical protein|protein_coding|scaffold_00007:441521-445861:1|gene:ASTEI01924	1	12	12	12	16.5	110.67	970	0	101.79	3660300000	43229000	44711000	60979000	199430000	0	0	8355900	41399000	401650000	243010000	255150000	230190000	576780000	497680000	320870000	505200000	0	0	16000000	20509000	14511000	18313000	14823000	16498000	0	0	6751500	7016600	19502000	11612000	0	0	0	0	10771000	27926000	0	16467000
ASTEI06076-PA	>ASTEI06076-PA hypothetical protein|protein_coding|scaffold_00036:580135-583708:1|gene:ASTEI06076	1	12	12	12	25.6	60.999	571	0	43.654	3366700000	0	329490000	0	0	0	0	0	71004000	625450000	77921000	422510000	383550000	348810000	366780000	330870000	410330000	0	0	0	0	0	0	0	0	0	0	0	0	0	0	0	0	0	0	0	0	0	0
ASTEI08859-PA	>ASTEI08859-PA hypothetical protein|protein_coding|scaffold_00076:834444-843309:1|gene:ASTEI08859	1	12	12	12	14.7	77.118	660	0	39.275	3278800000	321750000	326290000	0	0	0	0	73525000	49364000	62382000	0	0	0	284540000	358610000	157040000	376300000	31590000	42486000	41721000	53493000	35334000	65538000	64576000	87709000	27127000	62212000	19527000	0	28668000	25845000	0	95190000	61362000	33649000	19845000	0	63242000	70828000
ASTEI03588-PA	>ASTEI03588-PA hypothetical protein|protein_coding|scaffold_00015:2353988-2365488:1|gene:ASTEI03588	1	12	12	12	14.6	108.87	984	0	32.454	2495700000	0	0	0	0	0	0	4221700	21111000	565240000	202040000	84686000	0	385450000	307880000	280010000	417720000	0	0	14126000	9590300	7200600	11936000	0	0	0	12967000	0	4636400	9456400	0	12833000	13380000	34328000	11916000	0	12864000	13900000	0
ASTEI06580-PA	>ASTEI06580-PA hypothetical protein|protein_coding|scaffold_00042:151074-161419:1|gene:ASTEI06580	1	12	12	12	13.9	121.94	1065	0	87.447	2139900000	0	0	0	0	0	0	0	0	136990000	149300000	234990000	105990000	243280000	460890000	489690000	273370000	0	0	0	0	0	0	0	0	0	0	0	0	0	0	0	0	0	0	45448000	0	0	0
ASTEI01083-PA	>ASTEI01083-PA hypothetical protein|protein_coding|scaffold_00004:1559782-1564548:-1|gene:ASTEI01083	1	12	12	12	26.8	60.871	556	0	124.06	2119700000	0	0	0	0	0	0	0	0	592280000	119980000	0	62049000	402770000	119540000	415550000	365660000	0	0	7413400	5606300	3687400	0	0	0	0	0	0	0	0	0	0	8392100	10573000	0	0	0	0	0
ASTEI01897-PA	>ASTEI01897-PA hypothetical protein|protein_coding|scaffold_00007:22232-24302:-1|gene:ASTEI01897	1	12	12	12	22.1	74.514	666	0	84.408	1804900000	99004000	0	88425000	51172000	0	0	0	0	132610000	0	0	44267000	250340000	269210000	446500000	254270000	6960200	12378000	11855000	12283000	7063800	0	0	0	0	8337400	4614800	0	0	6511400	13107000	16985000	12778000	0	0	9568900	0	10599000
ASTEI02087-PA	>ASTEI02087-PA hypothetical protein|protein_coding|scaffold_00008:634889-638874:1|gene:ASTEI02087	1	12	12	12	12	145.92	1303	0	41.076	1695600000	27365000	7479800	0	0	0	0	0	0	104360000	69055000	121140000	86071000	431680000	61325000	145690000	304140000	0	18310000	0	14347000	11820000	0	13028000	14799000	11048000	13779000	0	0	12867000	0	16582000	22328000	23742000	0	9114400	18055000	22034000	13573000
ASTEI08343-PA	>ASTEI08343-PA hypothetical protein|protein_coding|scaffold_00066:605860-609297:-1|gene:ASTEI08343	1	12	12	12	17.4	108.69	966	0	63.922	1545000000	33788000	0	0	0	0	0	0	0	398060000	44537000	54905000	56584000	159460000	106370000	315630000	273090000	0	0	0	9217200	0	0	9582400	0	6981800	0	4679300	4472200	9796300	0	13548000	24279000	0	9990900	0	0	0	0
ASTEI00498-PA	>ASTEI00498-PA hypothetical protein|protein_coding|scaffold_00002:2426908-2433177:-1|gene:ASTEI00498	1	12	12	12	11.2	189.84	1716	0	37.532	1074300000	0	0	0	14735000	0	0	0	0	184420000	0	260470000	0	191110000	168200000	158160000	64079000	4609600	0	0	0	0	0	0	0	0	0	0	2415500	0	2769200	0	0	0	0	0	7755500	0	0
ASTEI02677-PA	>ASTEI02677-PA hypothetical protein|protein_coding|scaffold_00010:3001743-3004607:1|gene:ASTEI02677	1	12	12	12	17.4	109.48	954	0	74.431	1064700000	27470000	0	0	12197000	0	0	17152000	0	53692000	30241000	35923000	0	165240000	226130000	260170000	176810000	0	0	4438200	0	5870000	0	0	0	0	0	0	0	3534800	0	5015500	7429800	7448700	4672100	0	5443100	6309400	0
ASTEI07897-PA	>ASTEI07897-PA hypothetical protein|protein_coding|scaffold_00059:1091658-1095443:-1|gene:ASTEI07897	1	12	12	12	13.7	139.45	1230	0	24.725	893290000	71088000	0	0	10820000	0	0	0	6853400	147630000	37755000	94452000	46309000	147360000	198660000	65465000	66906000	0	0	0	0	0	0	0	0	0	0	0	0	0	0	0	0	0	0	0	0	0	0
ASTEI02598-PA	>ASTEI02598-PA hypothetical protein|protein_coding|scaffold_00010:1243092-1244972:1|gene:ASTEI02598	1	11	11	11	32.3	34.194	316	0	323.31	153090000000	1348100000	3306400000	697750000	4924300000	875490000	332740000	1681000000	1294400000	10387000000	16637000000	20835000000	8683500000	12887000000	20247000000	15518000000	20030000000	352100000	433230000	603940000	445410000	351010000	536010000	401660000	489120000	336410000	446920000	248250000	213330000	549660000	197330000	636790000	558550000	1088400000	409160000	349350000	567810000	653260000	430560000
ASTEI04387-PA	>ASTEI04387-PA hypothetical protein|protein_coding|scaffold_00022:2157783-2161054:-1|gene:ASTEI04387	1	11	11	11	28.5	46.906	417	0	323.31	40019000000	138390000	679160000	12649000	464680000	82646000	60230000	93614000	170270000	3654600000	2023700000	3036600000	2179200000	5334700000	6259900000	6594600000	6361400000	94635000	236930000	230500000	145920000	68141000	142600000	89805000	112720000	60096000	55005000	60601000	14720000	160660000	54017000	108860000	173310000	209150000	65255000	40891000	126240000	196360000	79295000
ASTEI06555-PA	>ASTEI06555-PA hypothetical protein|protein_coding|scaffold_00041:1391126-1391777:1|gene:ASTEI06555	1	11	11	11	65.1	17.527	146	0	204.07	24976000000	242640000	1644900000	0	288020000	0	0	274180000	313980000	2825200000	2633700000	3229600000	1450300000	2689000000	2673100000	2909800000	2414600000	8598100	85266000	88049000	0	47343000	52149000	10675000	81250000	41358000	84756000	7464100	46869000	40810000	36074000	112570000	89471000	133230000	11967000	39314000	10896000	8619600	71777000
ASTEI07956-PA	>ASTEI07956-PA hypothetical protein|protein_coding|scaffold_00060:593514-595161:-1|gene:ASTEI07956	1	11	11	11	45.4	33.695	304	0	153.48	23550000000	365350000	0	0	517470000	78780000	0	177260000	29638000	1621400000	2010000000	2176700000	734790000	2675000000	3341300000	3671900000	3334100000	97115000	140530000	139750000	68947000	93461000	189780000	59802000	108540000	119950000	121530000	51836000	47491000	51033000	44094000	176810000	131200000	198490000	113320000	91149000	109980000	41330000	50900000
ASTEI04204-PA	>ASTEI04204-PA hypothetical protein|protein_coding|scaffold_00021:1184963-1186165:-1|gene:ASTEI04204	1	11	11	11	43.8	24.59	217	0	103.49	22312000000	149190000	0	111760000	256170000	0	0	316020000	73975000	2950900000	1183100000	1014900000	955930000	3170800000	2835000000	3259500000	2718300000	135220000	152700000	183590000	68391000	140450000	192910000	63637000	170990000	39530000	103450000	85833000	65177000	50409000	97666000	172610000	179850000	247540000	170600000	84235000	101070000	60588000	133250000
ASTEI09012-PA	>ASTEI09012-PA hypothetical protein|protein_coding|scaffold_00080:370032-370615:1|gene:ASTEI09012	1	11	11	11	50.6	17.639	158	0	94.96	16599000000	306290000	227670000	0	863810000	0	0	461910000	53587000	1421300000	1494800000	1680400000	604240000	2297700000	2332700000	2344500000	1181800000	37935000	31234000	43161000	22866000	59832000	35722000	37121000	33369000	24147000	39988000	25020000	11175000	32599000	44815000	75646000	96999000	165260000	43062000	33663000	26468000	51977000	47603000
ASTEI04697-PA	>ASTEI04697-PA hypothetical protein|protein_coding|scaffold_00025:325864-326488:1|gene:ASTEI04697	1	11	11	11	55.3	17.707	150	0	171.38	11497000000	0	510020000	0	0	0	0	424490000	30055000	803370000	482910000	763930000	761490000	1153200000	2068900000	1415900000	1803000000	0	79202000	128670000	78197000	128290000	63854000	117630000	67313000	30982000	129880000	81074000	0	5634700	4398500	62969000	0	8882800	68859000	0	4878700	0	116730000
ASTEI04340-PA	>ASTEI04340-PA hypothetical protein|protein_coding|scaffold_00022:829673-832049:1|gene:ASTEI04340	1	11	11	3	16.1	59.988	554	0	138.61	11428000000	51815000	0	0	208070000	0	0	0	41531000	1949000000	2261600000	2023600000	1347300000	634850000	1065100000	784200000	1048600000	0	5847500	0	0	0	0	0	0	0	0	0	2602700	0	4216600	0	0	0	0	0	0	0	0
ASTEI02184-PA	>ASTEI02184-PA hypothetical protein|protein_coding|scaffold_00008:1892537-1894820:1|gene:ASTEI02184	1	11	11	11	52.4	34.052	328	0	245.94	11342000000	502490000	724370000	189380000	1026400000	0	0	0	596770000	1316400000	1529000000	373290000	319980000	643370000	1756400000	739330000	747410000	42972000	58108000	61343000	0	41168000	57965000	45804000	0	39424000	45921000	24943000	22170000	61928000	40585000	0	0	104850000	0	0	0	0	0
ASTEI11406-PA	>ASTEI11406-PA hypothetical protein|protein_coding|scaffold_01927:301-1696:1|gene:ASTEI11406	1	11	11	11	26.5	41.039	370	0	91.622	11141000000	382240000	245980000	0	268600000	0	0	235350000	619380000	786920000	1198500000	942160000	669910000	1339100000	796420000	1339000000	1568500000	49089000	18604000	75866000	0	28492000	25754000	0	41450000	33746000	26440000	9079800	20534000	45128000	12653000	0	63053000	89752000	53650000	12736000	0	0	0
ASTEI06317-PA	>ASTEI06317-PA hypothetical protein|protein_coding|scaffold_00039:291608-314309:1|gene:ASTEI06317	1	11	11	11	13.9	98.026	898	0	206.94	8978600000	95243000	2347100000	112360000	220790000	0	0	0	2922600000	469240000	103450000	116910000	0	421460000	719830000	624460000	819340000	0	0	0	0	0	0	0	0	0	0	0	0	0	0	0	0	5754500	0	0	0	0	0
ASTEI02990-PA	>ASTEI02990-PA hypothetical protein|protein_coding|scaffold_00012:1260996-1269489:-1|gene:ASTEI02990	1	11	11	11	20.1	103.84	969	0	323.31	8332900000	0	859230000	0	167660000	0	0	0	14201000	1897400000	666450000	412640000	58267000	1040100000	1105900000	833460000	1216900000	0	0	3795400	0	5108700	6106700	0	0	0	0	3392100	0	5727400	0	0	0	10538000	6308500	0	5477600	5860900	0
ASTEI07479-PA	>ASTEI07479-PA hypothetical protein|protein_coding|scaffold_00055:65836-71392:-1|gene:ASTEI07479	1	11	11	11	13.7	103.07	946	0	120.95	7137400000	45165000	36828000	7391600	130080000	0	0	37428000	73004000	887110000	479420000	1043000000	556030000	790920000	776230000	1111000000	865770000	10683000	24216000	17923000	12795000	27569000	0	0	14359000	13906000	18745000	9872900	8359400	0	0	54142000	18197000	21550000	0	0	0	0	0
ASTEI10020-PA	>ASTEI10020-PA hypothetical protein|protein_coding|scaffold_00109:383826-385044:1|gene:ASTEI10020	1	11	11	11	44.8	36.408	337	0	55.603	6487500000	0	0	0	163940000	0	0	63171000	0	875520000	843540000	833530000	446920000	837670000	300430000	1071600000	839060000	7478200	35547000	35022000	0	13754000	11961000	16994000	0	0	0	0	5424600	12309000	8122300	0	22546000	21560000	0	0	0	0	0
ASTEI09943-PA	>ASTEI09943-PA hypothetical protein|protein_coding|scaffold_00107:289879-291201:1|gene:ASTEI09943	1	11	11	11	38.6	45.501	414	0	207.84	5817900000	0	304050000	0	121090000	0	0	0	0	534620000	248320000	650190000	0	668130000	1048000000	1432900000	773040000	0	0	0	0	0	0	0	7428300	0	0	0	0	0	0	0	0	16144000	0	0	7170900	0	0
ASTEI05124-PA	>ASTEI05124-PA hypothetical protein|protein_coding|scaffold_00028:1553771-1559422:-1|gene:ASTEI05124	1	11	11	11	24.1	64.963	568	0	40.275	5449700000	117250000	141940000	13216000	0	0	0	17543000	266170000	286170000	463320000	813550000	383120000	812830000	938620000	673310000	452280000	0	0	13304000	0	9343400	0	0	13090000	0	0	0	0	0	0	0	17162000	17423000	0	0	0	0	0
ASTEI04191-PA	>ASTEI04191-PA hypothetical protein|protein_coding|scaffold_00021:1074471-1075118:1|gene:ASTEI04191	1	11	11	11	67.5	17.682	160	0	136.87	5000800000	0	319940000	174310000	182190000	0	0	0	269900000	1241500000	114250000	111290000	0	561780000	739620000	783410000	502650000	0	0	0	0	0	0	0	0	0	0	0	0	0	0	0	0	0	0	0	0	0	0
ASTEI10574-PA	>ASTEI10574-PA hypothetical protein|protein_coding|scaffold_00141:143100-144251:-1|gene:ASTEI10574	1	11	11	11	25.6	44.28	383	0	55.87	4508600000	0	187820000	0	0	0	0	67512000	0	494040000	604170000	312010000	316960000	468680000	611450000	992050000	369420000	0	17276000	0	0	0	0	0	0	0	0	0	0	0	11087000	22801000	0	0	21650000	0	0	0	0
ASTEI06081-PA	>ASTEI06081-PA hypothetical protein|protein_coding|scaffold_00036:617059-620068:-1|gene:ASTEI06081	1	11	11	11	34.7	33.392	308	0	41.868	4479500000	51898000	0	0	65334000	0	0	21450000	48870000	707900000	454180000	110470000	52298000	557910000	691090000	531180000	689850000	0	45212000	30513000	0	0	14595000	22541000	39010000	3433200	4124000	3743300	2297300	4503100	3204100	37454000	54701000	66768000	6385600	39332000	42001000	4309700	4088900
ASTEI10760-PA	>ASTEI10760-PA hypothetical protein|protein_coding|scaffold_00161:34838-46962:-1|gene:ASTEI10760	1	11	11	11	12.3	113.15	993	0	246.5	3451000000	1490000000	0	483150000	699410000	279960000	0	0	498390000	0	0	0	0	0	0	0	0	0	0	0	0	0	0	0	0	0	0	0	0	0	0	0	0	0	0	0	0	0	0
ASTEI04471-PA	>ASTEI04471-PA hypothetical protein|protein_coding|scaffold_00023:1230718-1231932:1|gene:ASTEI04471	1	11	11	11	28	46.661	404	0	89.185	3001400000	0	0	0	0	0	0	82210000	0	526330000	66981000	419410000	54341000	472680000	138010000	518540000	499240000	0	0	24894000	37692000	0	29495000	41207000	0	0	0	0	0	0	15096000	0	0	0	0	28323000	0	0	20311000
ASTEI04736-PA	>ASTEI04736-PA hypothetical protein|protein_coding|scaffold_00025:804156-806404:1|gene:ASTEI04736	1	11	11	11	28.8	49.138	437	0	55.281	2646000000	0	29744000	0	88470000	0	0	166360000	0	687400000	162460000	249730000	170880000	214710000	193660000	315580000	313650000	0	0	12655000	0	0	0	0	0	0	0	1719600	0	0	0	0	0	20890000	0	0	5364800	0	0
ASTEI01233-PA	>ASTEI01233-PA hypothetical protein|protein_coding|scaffold_00004:4603213-4605420:-1|gene:ASTEI01233	1	11	11	11	30.1	42.998	385	0	114.88	2399100000	1509500000	0	8942600	418930000	66287000	89658000	0	305780000	0	0	0	0	0	0	0	0	0	0	0	0	0	0	0	0	0	0	0	0	0	0	0	0	0	0	0	0	0	0
ASTEI00969-PA	>ASTEI00969-PA hypothetical protein|protein_coding|scaffold_00003:5173921-5175136:1|gene:ASTEI00969	1	11	11	11	39.1	28.586	258	0	46.657	2219400000	444210000	47056000	0	376790000	0	0	0	272590000	252760000	102090000	215160000	117520000	145470000	53558000	37736000	154440000	0	0	0	0	0	0	0	0	0	0	0	0	0	0	0	0	0	0	0	0	0	0
ASTEI03673-PA	>ASTEI03673-PA hypothetical protein|protein_coding|scaffold_00016:1451061-1452659:1|gene:ASTEI03673	1	11	11	11	23.3	57.01	532	0	20.341	2215400000	120580000	116570000	0	25987000	0	0	4490600	0	395330000	230930000	65095000	45323000	334810000	232930000	402030000	230250000	0	0	0	0	0	0	0	0	0	0	0	0	0	0	0	0	0	11076000	0	0	0	0
ASTEI10791-PA	>ASTEI10791-PA hypothetical protein|protein_coding|scaffold_00164:116197-119385:-1|gene:ASTEI10791	1	11	11	11	17.8	112.11	1026	0	92.696	2196100000	0	0	0	39461000	0	0	0	0	0	171590000	187150000	162200000	140550000	470700000	421090000	588440000	0	6687100	8229100	0	0	0	0	0	0	0	0	0	0	0	0	0	0	0	0	0	0	0
ASTEI01575-PA	>ASTEI01575-PA hypothetical protein|protein_coding|scaffold_00005:3775634-3777472:1|gene:ASTEI01575	1	11	11	11	34.7	52.963	464	0	146.39	2142900000	0	0	0	81381000	0	0	0	50172000	592060000	75447000	129630000	41222000	209150000	241580000	281800000	349550000	0	0	0	0	0	6820500	0	5553400	0	4495100	0	0	0	0	0	28566000	26077000	0	0	15839000	0	0
ASTEI01621-PA	>ASTEI01621-PA hypothetical protein|protein_coding|scaffold_00005:4195199-4197247:1|gene:ASTEI01621	1	11	11	11	28.1	60.856	556	0	51.642	2120800000	0	0	0	76949000	0	0	19053000	0	265130000	0	0	49797000	559020000	243370000	436940000	350570000	7065800	0	6258800	0	0	7363000	0	0	0	5421100	4127500	0	7318100	0	7844100	9036500	32388000	0	0	0	7983200	0
ASTEI07775-PA	>ASTEI07775-PA hypothetical protein|protein_coding|scaffold_00058:525290-530009:1|gene:ASTEI07775	1	11	11	10	27.7	64.485	566	0	31.106	2096900000	0	0	0	0	0	0	12526000	0	127060000	48351000	0	0	246740000	633480000	453060000	404020000	3970600	4991200	15064000	3981300	25051000	5634400	9634700	3712700	0	8907400	0	0	3279400	0	12545000	5513700	19513000	3788000	0	5210300	7707300	3787100
ASTEI04740-PA	>ASTEI04740-PA hypothetical protein|protein_coding|scaffold_00025:822504-824237:-1|gene:ASTEI04740	1	11	11	11	41.5	46.348	422	0	104.52	2068800000	0	0	0	0	0	0	22988000	0	378150000	112110000	140930000	0	472330000	99622000	421150000	363960000	19074000	0	0	0	0	0	0	0	0	18105000	0	0	0	0	0	0	0	0	0	0	0	0
ASTEI03146-PA	>ASTEI03146-PA hypothetical protein|protein_coding|scaffold_00013:1756900-1758747:1|gene:ASTEI03146	1	11	11	11	28.4	63.632	589	0	60.926	2041700000	0	0	0	100170000	0	0	0	31097000	264610000	113360000	215660000	0	315060000	208400000	274500000	483510000	0	5834200	6246500	0	0	5146300	0	0	0	0	0	0	0	0	0	0	8687500	0	0	0	4319700	0
ASTEI01538-PA	>ASTEI01538-PA hypothetical protein|protein_coding|scaffold_00005:3483723-3492231:-1|gene:ASTEI01538	1	11	11	11	22.1	67.075	612	0	50.619	2013300000	55816000	1349900	11615000	89025000	77720000	0	14544000	32296000	125310000	72584000	121160000	116510000	247710000	355470000	358780000	333430000	0	0	0	0	0	0	0	0	0	0	0	0	0	0	0	0	0	0	0	0	0	0
ASTEI07733-PA	>ASTEI07733-PA hypothetical protein|protein_coding|scaffold_00057:1118598-1120169:-1|gene:ASTEI07733	1	11	11	11	33.7	48.59	439	0	47.408	1670400000	0	0	0	123590000	0	0	22117000	0	361310000	0	69548000	0	517920000	253900000	31073000	246520000	0	2854300	3099100	1463400	1810600	2240000	1466400	2348900	0	1661700	948220	0	0	0	2626500	3727700	3905200	0	1224600	2412400	2103800	2217200
ASTEI04157-PA	>ASTEI04157-PA hypothetical protein|protein_coding|scaffold_00021:47313-48626:1|gene:ASTEI04157	1	11	11	11	39.9	40.444	366	0	95.276	1638100000	10148000	51824000	0	95393000	0	0	8566700	19044000	677060000	123400000	81394000	39526000	79981000	57808000	22026000	366120000	0	0	5810000	0	0	0	0	0	0	0	0	0	0	0	0	0	0	0	0	0	0	0
ASTEI00885-PA	>ASTEI00885-PA hypothetical protein|protein_coding|scaffold_00003:3452498-3463705:-1|gene:ASTEI00885	1	11	11	11	35.8	48.164	436	0	162.43	1603300000	312220000	0	18824000	181370000	0	0	0	165550000	31786000	64043000	161610000	225950000	45417000	187110000	128970000	58965000	0	0	0	0	0	0	0	0	0	0	0	0	0	0	0	0	21476000	0	0	0	0	0
ASTEI01123-PA	>ASTEI01123-PA hypothetical protein|protein_coding|scaffold_00004:2348003-2356826:-1|gene:ASTEI01123	1	11	11	11	16.9	92.916	847	0	71.013	1449500000	0	0	0	161380000	0	0	0	26310000	234300000	0	132030000	0	182830000	192100000	156020000	364520000	0	0	0	0	0	0	0	0	0	0	0	0	0	0	0	0	0	0	0	0	0	0
ASTEI06803-PA	>ASTEI06803-PA hypothetical protein|protein_coding|scaffold_00044:796256-798990:-1|gene:ASTEI06803	1	11	11	10	16.2	99.444	888	0	30.737	1248200000	0	0	0	0	0	0	0	0	0	128670000	152440000	103390000	265440000	169950000	213510000	202490000	0	0	0	0	0	0	0	0	0	0	0	0	0	0	0	0	0	0	0	0	0	0
ASTEI05067-PA	>ASTEI05067-PA hypothetical protein|protein_coding|scaffold_00028:136461-147320:1|gene:ASTEI05067	1	11	11	11	9.1	217.66	1966	0	50.27	1185500000	0	0	0	22566000	0	0	0	0	0	35323000	92859000	15865000	202520000	278480000	303440000	188790000	0	0	0	0	7083600	0	0	0	0	0	0	0	0	0	7178400	0	10038000	0	0	0	0	0
ASTEI08666-PA	>ASTEI08666-PA hypothetical protein|protein_coding|scaffold_00073:161138-183259:1|gene:ASTEI08666	1	11	11	11	9.4	182.14	1689	0	76.707	1121000000	0	0	0	30261000	0	0	0	0	23620000	43182000	0	0	260970000	39060000	223700000	382610000	0	47166000	0	0	37074000	0	0	0	0	0	0	0	0	0	0	0	0	0	33369000	0	0	0
ASTEI05564-PA	>ASTEI05564-PA hypothetical protein|protein_coding|scaffold_00031:1939720-1942881:1|gene:ASTEI05564	1	11	11	11	11.1	118.27	1053	0	15.277	1053100000	0	0	0	0	0	0	0	0	103730000	35657000	56906000	22464000	178310000	157170000	206990000	255040000	4543200	0	0	0	0	0	0	0	0	0	4238600	0	0	0	7871600	0	11835000	0	0	0	0	0
ASTEI04359-PA	>ASTEI04359-PA hypothetical protein|protein_coding|scaffold_00022:1338323-1347819:1|gene:ASTEI04359	1	10	10	10	13.5	96.83	864	0	151.64	37121000000	582410000	394000000	13642000	872620000	49880000	338290000	234180000	233470000	2147600000	2511100000	3014200000	1777600000	3869700000	4998300000	4447900000	4457000000	59807000	126320000	344860000	224320000	288040000	328860000	253130000	337260000	235380000	91017000	167920000	148900000	314890000	222240000	121540000	347640000	671540000	317360000	207430000	290450000	121550000	283460000
ASTEI02215-PA	>ASTEI02215-PA hypothetical protein|protein_coding|scaffold_00008:2398408-2399004:-1|gene:ASTEI02215	1	10	10	10	82.1	13.767	123	0	266.32	34775000000	334460000	2189400000	0	1085400000	20593000	0	376150000	17366000	3156800000	4956200000	3521000000	1665500000	2330800000	5116400000	4926400000	3095800000	62674000	82570000	74859000	42159000	67390000	63156000	63376000	79790000	84942000	58834000	41684000	0	42118000	33503000	65277000	143660000	199490000	73601000	65757000	104320000	54222000	98713000
ASTEI10699-PA	>ASTEI10699-PA hypothetical protein|protein_coding|scaffold_00153:39303-39926:-1|gene:ASTEI10699	1	10	10	10	35.7	23.194	207	0	208.97	32097000000	496600000	537060000	0	940850000	83865000	0	303430000	230600000	3204200000	2134700000	2558800000	2006400000	3258800000	3723900000	4945300000	4890300000	75349000	197760000	182730000	109440000	101790000	172860000	75508000	66560000	95868000	90171000	80573000	18394000	72881000	88860000	132830000	79892000	127890000	70492000	68841000	135490000	48542000	74338000
ASTEI09193-PA	>ASTEI09193-PA hypothetical protein|protein_coding|scaffold_00085:33219-34355:1|gene:ASTEI09193	1	10	10	10	38.2	32.295	293	0	320.08	30479000000	571240000	840710000	0	1072400000	0	0	373630000	309620000	5202400000	1974000000	1879200000	1260500000	3338000000	3821000000	3988700000	3723000000	79572000	120940000	83821000	71339000	55279000	27424000	20255000	64867000	51244000	139540000	101210000	31764000	66231000	52135000	29406000	33825000	302990000	17218000	10748000	121130000	205360000	18265000
ASTEI06563-PA	>ASTEI06563-PA hypothetical protein|protein_coding|scaffold_00041:1437061-1459987:-1|gene:ASTEI06563	1	10	10	10	14.2	92.122	894	0	323.31	27686000000	0	261070000	0	1059900000	0	0	0	0	2938500000	3241100000	4418300000	1966200000	2241000000	2132900000	1714500000	2757400000	138280000	190520000	233340000	218890000	149710000	41347000	153390000	215500000	166880000	239370000	79519000	76800000	177820000	175280000	241160000	316810000	222050000	151290000	150970000	260780000	277730000	156040000
ASTEI08713-PA	>ASTEI08713-PA hypothetical protein|protein_coding|scaffold_00074:132516-133316:-1|gene:ASTEI08713	1	10	10	10	26.3	30.577	266	0	106.73	18478000000	229070000	117900000	20833000	509460000	0	0	315370000	225430000	1301500000	1112400000	548790000	1546700000	2629900000	2866400000	2941100000	2580100000	44981000	113690000	37549000	41513000	43632000	101660000	39244000	53462000	23866000	37377000	22442000	16072000	46591000	30793000	48033000	58915000	93209000	54587000	27251000	72349000	65562000	100240000
ASTEI06079-PA	>ASTEI06079-PA hypothetical protein|protein_coding|scaffold_00036:605009-607407:1|gene:ASTEI06079	1	10	10	10	24.9	67.272	619	0	323.31	17449000000	259520000	600330000	0	106300000	0	0	230330000	359230000	1702900000	1087900000	1391000000	1017200000	2138800000	2784400000	2834300000	2172200000	24803000	25593000	53272000	24242000	41133000	10781000	29523000	46920000	29289000	39755000	20036000	16591000	0	40458000	43459000	36426000	15512000	19520000	0	0	0	24082000
ASTEI04842-PA	>ASTEI04842-PA hypothetical protein|protein_coding|scaffold_00026:587682-589309:-1|gene:ASTEI04842	1	10	10	10	38.8	35.899	322	0	308.15	15356000000	60909000	80416000	0	695780000	0	0	234750000	85737000	1891100000	1255300000	611390000	626000000	1938300000	2173800000	2243900000	2371700000	30600000	47407000	64429000	24502000	58440000	64614000	64568000	43110000	21893000	8936300	35163000	20738000	0	31403000	30161000	64496000	137860000	25174000	0	24052000	0	68540000
ASTEI02774-PA;REV__ASTEI08133-PA	>ASTEI02774-PA hypothetical protein|protein_coding|scaffold_00011:823547-830413:1|gene:ASTEI02774	2	10	10	10	12.1	96.659	903	0	132.99	14535000000	172560000	93834000	0	163870000	0	0	661790000	0	976200000	1133500000	550510000	685880000	2327800000	2256600000	2055300000	2898200000	29442000	58975000	39611000	19903000	23611000	23017000	50435000	17966000	5931000	15687000	11269000	4401300	7310000	12563000	17705000	28280000	34348000	13347000	0	17371000	0	24677000
ASTEI10790-PA	>ASTEI10790-PA hypothetical protein|protein_coding|scaffold_00164:96958-101388:-1|gene:ASTEI10790	1	10	10	10	59.2	21.213	184	0	323.31	12570000000	199350000	81211000	26198000	343090000	0	0	0	391570000	2488400000	1149700000	1485700000	1076400000	1103900000	1392100000	1418200000	1104800000	4947100	7012200	18650000	10998000	7038100	14831000	12395000	16575000	7842000	13492000	8821000	4629200	4887400	8054700	10196000	19199000	27076000	12118000	0	13587000	11973000	12817000
ASTEI10682-PA	>ASTEI10682-PA hypothetical protein|protein_coding|scaffold_00151:150137-152380:-1|gene:ASTEI10682	1	10	10	10	30.4	46.81	427	0	148.39	11939000000	0	0	0	82830000	0	0	106110000	0	2219500000	351220000	804590000	435610000	1416100000	1614900000	1881300000	2690400000	0	28134000	30523000	7428000	9252400	42016000	7784100	9281900	0	16064000	6048000	4509000	0	28895000	22302000	0	39650000	12795000	0	0	0	10659000
ASTEI05570-PA	>ASTEI05570-PA hypothetical protein|protein_coding|scaffold_00032:103715-104813:1|gene:ASTEI05570	1	10	10	10	42.1	36.631	323	0	158.1	9776100000	0	260180000	0	203430000	0	0	0	0	965150000	1022200000	911320000	374690000	1389400000	1614200000	1711900000	1181900000	0	0	0	0	0	0	0	0	0	0	0	0	0	19889000	0	0	24656000	0	0	34759000	24690000	0
ASTEI07007-PA	>ASTEI07007-PA hypothetical protein|protein_coding|scaffold_00047:184658-185247:1|gene:ASTEI07007	1	10	10	10	63.5	18.338	159	0	65.159	7713700000	0	210930000	0	74964000	0	0	0	36225000	1400900000	928390000	1124100000	793600000	830580000	524130000	1149800000	351920000	0	0	10839000	0	0	0	0	0	0	0	0	0	0	0	69434000	0	91356000	0	0	0	0	0
ASTEI04291-PA;ASTEI09985-PA	>ASTEI04291-PA hypothetical protein|protein_coding|scaffold_00022:369310-372879:1|gene:ASTEI04291	2	10	10	10	18.1	62.637	558	0	25.147	6826400000	2452000000	0	0	206230000	0	0	0	38950000	222930000	93788000	2366600000	58841000	203730000	183150000	303130000	188010000	106910000	0	12413000	7980900	179340000	0	0	0	0	0	0	0	7156100	0	0	0	195280000	0	0	0	0	0
ASTEI01564-PA	>ASTEI01564-PA hypothetical protein|protein_coding|scaffold_00005:3666794-3667515:1|gene:ASTEI01564	1	10	10	10	50.5	24.457	214	0	35.119	6359000000	178210000	0	0	83419000	0	0	57062000	120430000	826430000	724560000	859420000	601890000	343170000	284370000	817490000	395340000	24953000	39404000	83152000	31963000	21708000	57781000	40517000	47653000	54863000	37288000	26542000	37276000	27672000	30664000	28305000	41375000	39076000	54522000	27961000	40582000	32901000	0
ASTEI00379-PA	>ASTEI00379-PA hypothetical protein|protein_coding|scaffold_00002:134897-137066:1|gene:ASTEI00379	1	10	10	10	39.7	28.886	262	0	54.192	6211400000	0	123040000	0	383750000	0	0	16608000	94619000	1660600000	225210000	533790000	175230000	699890000	631010000	693840000	919530000	0	13994000	7020900	0	0	0	10684000	0	0	4437400	0	0	0	0	0	0	8658000	0	0	4869300	0	0
ASTEI03698-PA	>ASTEI03698-PA hypothetical protein|protein_coding|scaffold_00016:2318160-2320994:1|gene:ASTEI03698	1	10	10	10	28.6	46.257	406	0	195.69	6006400000	27619000	379940000	0	31130000	0	0	0	288390000	1219900000	676720000	724240000	521850000	647930000	575640000	351130000	561850000	0	0	0	0	0	0	0	0	0	0	0	0	0	0	0	0	0	0	0	0	0	0
ASTEI06775-PA	>ASTEI06775-PA hypothetical protein|protein_coding|scaffold_00044:239974-241488:1|gene:ASTEI06775	1	10	10	10	39.1	34.5	335	0	35.019	5801400000	0	0	0	19862000	0	0	0	0	507060000	554320000	820960000	486250000	991580000	828940000	686810000	757530000	5394700	0	0	5181000	7833100	23594000	5291000	7366800	0	6659500	3309200	0	6709700	0	8145000	11125000	15256000	0	0	6740300	6946700	7671800
ASTEI05229-PA	>ASTEI05229-PA hypothetical protein|protein_coding|scaffold_00029:1221800-1227916:1|gene:ASTEI05229	1	10	10	10	5.7	180.23	1783	0	35.027	5031800000	0	0	0	60692000	0	0	117990000	36177000	158910000	221390000	56331000	182980000	606150000	832730000	674700000	690040000	36031000	96113000	78369000	38489000	50895000	72013000	66713000	50358000	23292000	44593000	18524000	15421000	46031000	21093000	38579000	71873000	73637000	74771000	0	61673000	12673000	54066000
ASTEI02238-PA	>ASTEI02238-PA hypothetical protein|protein_coding|scaffold_00008:2660743-2664020:-1|gene:ASTEI02238	1	10	10	10	36	50.564	470	0	107.13	4995300000	0	96193000	0	268780000	0	0	70603000	49209000	946120000	572100000	757580000	480050000	444760000	225480000	758830000	325550000	0	0	0	0	0	0	0	0	0	0	0	0	0	0	0	0	0	0	0	0	0	0
ASTEI02454-PA	>ASTEI02454-PA hypothetical protein|protein_coding|scaffold_00009:2482677-2485359:1|gene:ASTEI02454	1	10	10	10	13.4	92.365	844	0	54.082	4849700000	51595000	0	0	99996000	0	0	0	15819000	99549000	0	0	35378000	1313800000	1712500000	1345200000	175890000	0	0	0	0	0	0	0	0	0	0	0	0	0	0	0	0	0	0	0	0	0	0
ASTEI03928-PA	>ASTEI03928-PA hypothetical protein|protein_coding|scaffold_00019:152744-161681:1|gene:ASTEI03928	1	10	10	10	15.3	102.27	914	0	94.674	4439800000	213930000	72327000	0	266120000	0	0	42322000	0	720410000	400820000	946800000	322100000	277380000	276580000	495850000	329170000	0	6106200	16009000	0	3463700	6475500	0	0	3025500	4675500	0	0	6207400	0	4679000	0	10846000	3030700	0	0	0	0
ASTEI10721-PA	>ASTEI10721-PA hypothetical protein|protein_coding|scaffold_00155:85259-89240:1|gene:ASTEI10721	1	10	10	10	24.6	72.735	651	0	83.944	3295400000	0	0	0	51293000	0	0	0	0	679530000	199220000	193400000	0	514810000	564470000	525970000	527420000	0	0	0	0	0	1836400	0	0	0	1491100	0	0	1893700	0	0	3447500	12457000	0	0	2838600	0	13726000
ASTEI06478-PA	>ASTEI06478-PA hypothetical protein|protein_coding|scaffold_00041:75755-77008:-1|gene:ASTEI06478	1	10	10	10	30	45.48	417	0	18.199	2875400000	575940000	120640000	0	383940000	0	0	0	0	585430000	189150000	238050000	337120000	261560000	0	0	28599000	17066000	0	0	0	13812000	17244000	0	0	14033000	0	0	0	18324000	0	0	21688000	0	0	0	0	0	0
ASTEI01333-PA	>ASTEI01333-PA hypothetical protein|protein_coding|scaffold_00005:1334012-1335544:1|gene:ASTEI01333	1	10	10	10	39.2	34.685	311	0	78.877	2734100000	22959000	0	0	0	0	0	0	26910000	354760000	56645000	280340000	211520000	770590000	169080000	388980000	352890000	0	19294000	0	0	0	0	0	0	0	0	9721600	0	5111100	0	0	0	0	0	0	35919000	18845000	0
ASTEI08683-PA	>ASTEI08683-PA hypothetical protein|protein_coding|scaffold_00073:334931-336432:-1|gene:ASTEI08683	1	10	10	10	27.6	45.705	420	0	52.642	2649500000	49279000	0	0	84562000	0	0	0	54170000	623040000	42886000	205430000	117320000	269810000	132890000	510210000	325010000	0	0	4258800	0	9775800	18337000	0	17571000	8598900	16641000	0	0	13298000	0	4574500	18880000	28836000	0	0	11505000	0	7967500
ASTEI01642-PA	>ASTEI01642-PA hypothetical protein|protein_coding|scaffold_00006:150731-152311:1|gene:ASTEI01642	1	10	10	10	23.4	56.032	526	0	198.61	2372500000	56280000	58242000	0	114520000	0	0	128810000	30040000	354800000	187290000	260730000	135620000	224570000	71192000	200800000	273470000	5099200	14009000	11926000	8020600	17441000	8389600	19756000	4036000	11185000	8361600	3690300	1961100	0	4481300	20409000	11325000	35775000	24904000	4542600	11241000	0	0
ASTEI08922-PA	>ASTEI08922-PA hypothetical protein|protein_coding|scaffold_00079:39736-51590:1|gene:ASTEI08922	1	10	10	10	14.5	125.24	1137	0	136.39	2287300000	91818000	0	0	95067000	0	0	15013000	17025000	266600000	98345000	316090000	44361000	284120000	234020000	422750000	390160000	0	0	0	0	0	0	0	0	0	0	0	0	0	0	0	0	11975000	0	0	0	0	0
ASTEI06043-PA	>ASTEI06043-PA hypothetical protein|protein_coding|scaffold_00036:227134-230286:-1|gene:ASTEI06043	1	10	10	10	18.6	79.516	683	0	47.22	2179900000	0	11432000	0	68996000	0	0	0	0	275740000	84306000	107860000	0	416420000	415080000	352920000	422180000	0	0	0	0	0	11297000	0	0	0	0	0	0	0	0	0	0	0	13694000	0	0	0	0
ASTEI00563-PA	>ASTEI00563-PA hypothetical protein|protein_coding|scaffold_00002:3533313-3536372:1|gene:ASTEI00563	1	10	10	10	22.9	61.493	558	0	37.322	2104300000	0	0	0	0	0	0	0	0	229760000	270430000	439270000	149130000	234960000	179160000	240470000	361160000	0	0	0	0	0	0	0	0	0	0	0	0	0	0	0	0	0	0	0	0	0	0
ASTEI03804-PA	>ASTEI03804-PA hypothetical protein|protein_coding|scaffold_00017:1597239-1600885:-1|gene:ASTEI03804	1	10	10	10	11.2	104.42	934	0	24.633	1984400000	490600000	0	82545000	198350000	0	0	0	207010000	160060000	0	76767000	43523000	93338000	241910000	181130000	209210000	0	0	0	0	0	0	0	0	0	0	0	0	0	0	0	0	0	0	0	0	0	0
ASTEI10083-PA	>ASTEI10083-PA hypothetical protein|protein_coding|scaffold_00111:444885-448622:1|gene:ASTEI10083	1	10	10	10	56.3	23.607	213	0	52.371	1958800000	433080000	0	0	24157000	0	0	23570000	61474000	247480000	112580000	122990000	78936000	208130000	288710000	204630000	117220000	0	0	0	0	0	0	0	0	0	0	0	0	0	0	8389200	0	0	0	0	0	0	13232000
ASTEI00672-PA	>ASTEI00672-PA hypothetical protein|protein_coding|scaffold_00003:13285-24669:-1|gene:ASTEI00672	1	10	10	10	7.1	196.94	1741	0	31.73	1879300000	326450000	0	0	222920000	0	0	0	0	69240000	88724000	170870000	0	316670000	220330000	301350000	143450000	0	0	0	0	0	0	0	0	0	0	0	0	0	0	0	0	0	0	0	0	0	0
ASTEI02941-PA	>ASTEI02941-PA hypothetical protein|protein_coding|scaffold_00012:394697-396491:-1|gene:ASTEI02941	1	10	10	10	26.3	55.552	499	0	30.002	1711200000	0	0	0	0	0	0	0	0	68079000	92193000	204730000	74417000	415730000	259530000	349910000	234740000	0	0	0	0	0	0	0	0	0	0	0	0	0	0	11931000	0	0	0	0	0	0	0
ASTEI08091-PA	>ASTEI08091-PA hypothetical protein|protein_coding|scaffold_00062:195459-197233:-1|gene:ASTEI08091	1	10	9	9	31.3	45.514	418	0	151.5	1624900000	100990000	0	0	230000000	0	0	0	0	251520000	0	0	0	336260000	269270000	198600000	238290000	0	0	0	0	0	0	0	0	0	0	0	0	0	0	0	0	0	0	0	0	0	0
ASTEI11049-PA	>ASTEI11049-PA hypothetical protein|protein_coding|scaffold_00290:4769-5807:-1|gene:ASTEI11049	1	10	10	10	54.9	30.53	284	0	54.302	1611900000	0	0	0	256570000	0	0	0	0	0	416630000	0	0	160030000	330370000	210850000	223690000	0	0	0	0	0	0	0	0	0	0	0	0	0	0	0	0	0	0	0	13720000	0	0
ASTEI07459-PA	>ASTEI07459-PA hypothetical protein|protein_coding|scaffold_00054:1143155-1151190:1|gene:ASTEI07459	1	10	10	10	8	213.23	1874	0	102.34	1533100000	0	0	0	0	0	0	92556000	0	76640000	0	107150000	23509000	131900000	126310000	320520000	127970000	29213000	0	15863000	29513000	24653000	0	31581000	0	17333000	22190000	15209000	0	31170000	0	30704000	35924000	53752000	0	0	47661000	59087000	33364000
ASTEI10716-PA	>ASTEI10716-PA hypothetical protein|protein_coding|scaffold_00154:56597-59068:-1|gene:ASTEI10716	1	10	10	10	16.5	83.589	746	0	24.384	1377800000	121250000	0	0	40224000	0	0	13075000	32477000	69909000	94256000	0	0	256920000	262210000	78718000	271820000	6431400	0	0	0	0	8993300	0	0	90342000	0	4774200	0	0	0	11997000	0	9568400	0	0	0	0	0
ASTEI07745-PA	>ASTEI07745-PA hypothetical protein|protein_coding|scaffold_00058:115732-116273:1|gene:ASTEI07745	1	10	2	2	50	16.313	152	0	26.499	1210300000	0	42204000	0	0	0	0	0	0	149520000	357190000	0	213470000	99586000	98726000	151190000	98393000	0	0	0	0	0	0	0	0	0	0	0	0	0	0	0	0	0	0	0	0	0	0
ASTEI07510-PA	>ASTEI07510-PA hypothetical protein|protein_coding|scaffold_00055:407898-412368:1|gene:ASTEI07510	1	10	10	10	14.3	80.592	733	0	67.188	1163300000	345380000	0	150390000	122720000	0	0	0	285570000	50005000	0	0	0	32141000	51910000	42756000	74010000	0	0	8466100	0	0	0	0	0	0	0	0	0	0	0	0	0	0	0	0	0	0	0
ASTEI08316-PA	>ASTEI08316-PA hypothetical protein|protein_coding|scaffold_00065:917685-921307:1|gene:ASTEI08316	1	10	10	10	18.4	76.645	684	0	40.645	1144600000	63139000	31496000	0	0	0	0	0	0	171600000	110100000	182060000	94567000	196270000	83476000	47845000	164090000	0	0	0	0	0	0	0	0	0	0	0	0	0	0	0	0	0	0	0	0	0	0
ASTEI068253-PA	>ASTEI068253-PA hypothetical protein|protein_coding|scaffold_00045:116762-120547:-1|gene:ASTEI068253	1	10	10	10	10.1	131.42	1207	0	34.675	490670000	38801000	0	11112000	143070000	0	0	23033000	26902000	54692000	0	0	42148000	19394000	21974000	18863000	81392000	0	0	0	0	4213600	0	0	0	0	0	0	0	0	0	0	0	5069500	0	0	0	0	0
ASTEI00046-PA	>ASTEI00046-PA hypothetical protein|protein_coding|scaffold_00001:630571-633930:1|gene:ASTEI00046	1	10	10	10	18.3	87.21	774	0	10.87	337430000	65219000	0	0	6285900	0	0	0	15262000	34080000	0	0	0	0	98031000	35888000	82660000	0	0	0	0	0	0	0	0	0	0	0	0	0	0	0	0	0	0	0	0	0	0
ASTEI03534-PA	>ASTEI03534-PA hypothetical protein|protein_coding|scaffold_00015:1323147-1327590:-1|gene:ASTEI03534	1	9	9	9	70.3	18.399	155	0	323.31	46094000000	676560000	1096700000	69641000	2676400000	182710000	0	14112000	1690600000	3947100000	4860900000	4139700000	3782000000	3785300000	4907500000	4925500000	4831400000	113840000	235930000	210580000	188870000	161470000	189480000	157050000	124680000	162020000	98073000	55753000	46649000	239740000	130280000	205160000	242070000	331160000	109950000	79550000	217310000	144590000	173060000
ASTEI00128-PA	>ASTEI00128-PA hypothetical protein|protein_coding|scaffold_00001:1809817-1810933:-1|gene:ASTEI00128	1	9	9	9	33.6	25.255	217	0	48.863	35981000000	273030000	116900000	0	594460000	0	0	70573000	348590000	1376500000	1650900000	3023500000	2062700000	4601700000	6358600000	5410000000	5528400000	73731000	282990000	156850000	137210000	151050000	178290000	127420000	192580000	44976000	115210000	109380000	33786000	210780000	106840000	153840000	208530000	361470000	171380000	66250000	282800000	258410000	155400000
ASTEI00060-PA	>ASTEI00060-PA hypothetical protein|protein_coding|scaffold_00001:821560-826451:1|gene:ASTEI00060	1	9	9	9	7.9	120.81	1072	0	217.6	29360000000	312360000	150120000	261940000	559110000	0	0	106530000	217140000	2302900000	1144800000	1667000000	1121700000	3006400000	4449300000	4103200000	3719400000	243080000	266010000	213780000	214670000	208600000	298430000	205890000	235380000	147100000	169020000	112810000	90084000	240450000	153720000	216560000	327830000	320210000	232570000	126910000	294750000	291050000	227810000
ASTEI09035-PA	>ASTEI09035-PA hypothetical protein|protein_coding|scaffold_00081:178104-178970:1|gene:ASTEI09035	1	9	9	9	37.7	24.25	204	0	78.962	27005000000	152430000	289760000	0	502450000	0	0	329720000	210630000	1018400000	1276200000	2330300000	832060000	3774500000	4020100000	5755300000	5341700000	81832000	57736000	83058000	0	86189000	35960000	0	0	16418000	28804000	19706000	0	36342000	37812000	32577000	48644000	110800000	0	0	101810000	80405000	28735000
ASTEI00372-PA	>ASTEI00372-PA hypothetical protein|protein_coding|scaffold_00001:5973325-5974178:-1|gene:ASTEI00372	1	9	9	9	36.4	22.763	195	0	310.84	26507000000	86117000	1118100000	0	111170000	0	0	93455000	28837000	3456300000	3154400000	3102700000	2240400000	2258400000	2182000000	3282300000	3961900000	43215000	92724000	90418000	36655000	37390000	62974000	38932000	41952000	26570000	61194000	8276100	21989000	36155000	8646700	65278000	80214000	139230000	65551000	22572000	57542000	47490000	55416000
ASTEI07113-PA	>ASTEI07113-PA hypothetical protein|protein_coding|scaffold_00049:690172-691214:1|gene:ASTEI07113	1	9	9	9	48.9	24.487	219	0	286.73	24958000000	17792000	1234500000	0	620100000	0	48049000	84787000	318420000	5200600000	2255400000	1283300000	902450000	1741000000	2798700000	3510500000	4224100000	16665000	73712000	18577000	12905000	15664000	16883000	12873000	19568000	7511300	16667000	33598000	6949000	66399000	9540300	20726000	16298000	116330000	20134000	0	48041000	17353000	61390000
ASTEI06894-PA	>ASTEI06894-PA hypothetical protein|protein_coding|scaffold_00045:1151999-1152693:1|gene:ASTEI06894	1	9	9	9	38.8	18.858	170	0	155.28	23767000000	184950000	1146300000	0	496340000	0	0	310320000	139950000	4605200000	517830000	956140000	2115400000	2911800000	3432000000	4711300000	2148800000	0	0	0	16833000	14240000	0	0	0	0	0	0	0	0	0	0	0	59771000	0	0	0	0	0
ASTEI06323-PA	>ASTEI06323-PA hypothetical protein|protein_coding|scaffold_00039:354872-356479:-1|gene:ASTEI06323	1	9	9	9	38.3	21.148	183	0	48.397	23396000000	0	1098800000	60494000	94421000	0	0	149190000	201390000	1209700000	1346500000	1468800000	1525900000	2693400000	3665100000	3647300000	4379500000	75879000	112920000	115170000	0	191820000	7531500	79530000	10464000	0	5254000	103530000	30391000	62360000	50315000	96412000	108420000	133400000	128320000	47577000	104360000	96843000	0
ASTEI02995-PA	>ASTEI02995-PA hypothetical protein|protein_coding|scaffold_00012:1331981-1332615:1|gene:ASTEI02995	1	9	9	9	46.4	18.614	166	0	104.48	21817000000	20886000	0	0	110440000	0	0	42496000	0	2336700000	1329400000	3430200000	925330000	2356300000	3260800000	4328000000	3676700000	0	0	0	0	0	0	0	0	0	0	0	0	0	0	0	0	0	0	0	0	0	0
ASTEI01688-PA;ASTEI03901-PA	>ASTEI01688-PA hypothetical protein|protein_coding|scaffold_00006:938687-938997:-1|gene:ASTEI01688	2	9	9	9	62.8	8.7592	78	0	40.98	20270000000	114390000	0	5585000	1402400000	0	0	171360000	203830000	1204900000	941730000	1413200000	3486800000	1720700000	3813800000	2587100000	2388500000	34557000	0	49570000	41085000	0	36298000	40603000	46644000	34470000	40690000	24031000	18827000	56297000	34680000	0	50363000	77139000	0	27943000	0	0	0
ASTEI11442-PA;ASTEI01676-PA	>ASTEI11442-PA hypothetical protein|protein_coding|scaffold_02392:390-744:-1|gene:ASTEI11442;>ASTEI01676-PA hypothetical protein|protein_coding|scaffold_00006:703995-704385:1|gene:ASTEI01676	2	9	9	9	72	10.862	93	0	221.25	16250000000	34840000	1017100000	0	207450000	3962400	0	315570000	196210000	3150200000	1855000000	969020000	437950000	1629800000	1424400000	2158800000	2778100000	0	0	0	20784000	0	32672000	0	0	0	0	0	0	0	0	0	0	0	0	0	0	0	0
ASTEI04933-PA	>ASTEI04933-PA hypothetical protein|protein_coding|scaffold_00026:1943612-1944821:1|gene:ASTEI04933	1	9	9	9	29.4	24.22	204	0	272.02	11040000000	55217000	0	0	45411000	0	0	0	0	1079000000	0	799500000	248570000	1061700000	2370800000	2477500000	2204000000	0	46414000	45374000	34315000	0	0	36411000	0	18953000	0	0	14409000	47336000	0	0	58524000	79442000	0	0	53895000	54473000	0
ASTEI10497-PA	>ASTEI10497-PA hypothetical protein|protein_coding|scaffold_00136:128051-135461:1|gene:ASTEI10497	1	9	9	9	59	22.438	200	0	323.31	10884000000	0	596620000	89083000	784410000	0	91544000	0	602200000	173870000	1685800000	1287500000	1590300000	882660000	1310300000	830350000	558370000	6016700	23664000	29448000	0	0	17681000	6572100	17090000	8050700	0	0	0	0	18168000	25935000	9938500	78262000	19851000	0	7039300	7274000	20980000
ASTEI02997-PA	>ASTEI02997-PA hypothetical protein|protein_coding|scaffold_00012:1348502-1349104:-1|gene:ASTEI02997	1	9	9	9	73.9	18.42	161	0	323.31	10553000000	59881000	489190000	0	105470000	0	0	225650000	0	2341000000	765950000	1674300000	413680000	1268400000	971320000	1200900000	733430000	0	24816000	13628000	0	0	0	32658000	0	18879000	12582000	0	0	9501500	22422000	0	0	54814000	29893000	6829700	9732200	0	0
ASTEI01899-PA;ASTEI05549-PA	>ASTEI01899-PA hypothetical protein|protein_coding|scaffold_00007:27020-27556:-1|gene:ASTEI01899	2	9	9	9	59	19.628	178	0	201.18	9557300000	196280000	276010000	0	105410000	7965400	0	212850000	62423000	1345100000	858960000	510810000	506030000	814420000	1363600000	1526100000	1682900000	0	0	0	9641700	0	31399000	0	0	12725000	20071000	0	0	0	0	0	14660000	0	0	0	0	0	0
ASTEI08379-PA	>ASTEI08379-PA hypothetical protein|protein_coding|scaffold_00066:895213-896990:-1|gene:ASTEI08379	1	9	9	9	29.2	45.063	407	0	165.6	9203300000	0	473110000	0	219560000	0	0	20364000	0	565930000	1038600000	948400000	505650000	1533100000	1207800000	941050000	1165800000	28211000	42941000	44614000	0	39209000	32270000	10875000	51227000	32471000	9722400	20137000	15250000	0	13774000	51341000	16617000	11997000	23185000	12156000	0	18483000	26810000
ASTEI00950-PA	>ASTEI00950-PA hypothetical protein|protein_coding|scaffold_00003:4501471-4502964:-1|gene:ASTEI00950	1	9	9	9	25.6	36.326	316	0	179.17	8426800000	0	0	0	37259000	0	0	55870000	0	1094700000	470680000	685590000	444120000	1279400000	1268900000	1372400000	1430300000	11373000	24251000	16057000	0	61815000	12551000	0	17234000	0	12709000	0	0	0	31721000	11154000	17030000	14677000	17846000	0	11991000	0	0
ASTEI03475-PA	>ASTEI03475-PA hypothetical protein|protein_coding|scaffold_00015:147317-148949:-1|gene:ASTEI03475	1	9	9	9	30.9	46.088	404	0	53.566	7712300000	706770000	187130000	0	346160000	103190000	0	0	33382000	381210000	319810000	345580000	113060000	1237400000	1279800000	1269000000	1002000000	14930000	0	16908000	0	21691000	59812000	12140000	18122000	12523000	8459900	10698000	6155600	29457000	8385800	0	15808000	0	15434000	0	19527000	20540000	11780000
ASTEI01664-PA	>ASTEI01664-PA hypothetical protein|protein_coding|scaffold_00006:563415-578266:1|gene:ASTEI01664	1	9	9	9	28.2	41.209	354	0	154.03	7557800000	739470000	0	746170000	682350000	393480000	0	120810000	300970000	985940000	377150000	547210000	148380000	481880000	913100000	483790000	573860000	0	5265800	5253100	0	0	0	0	5817100	0	7466100	0	0	5357700	0	5183400	9789900	6844200	7939200	0	0	4279900	0
ASTEI10180-PA	>ASTEI10180-PA hypothetical protein|protein_coding|scaffold_00117:147251-148465:1|gene:ASTEI10180	1	9	9	9	37.6	46.62	404	0	182.86	7282300000	101590000	137070000	0	227790000	0	0	0	0	897190000	743630000	778790000	308540000	901650000	935180000	1051500000	878250000	17749000	0	14571000	0	12257000	25012000	0	0	22818000	19708000	6752400	5806500	0	0	0	0	66929000	31066000	0	0	0	9846000
ASTEI02404-PA	>ASTEI02404-PA hypothetical protein|protein_coding|scaffold_00009:1854280-1855002:-1|gene:ASTEI02404	1	9	9	9	62	20.243	184	0	157.55	4851600000	222500000	106720000	0	261420000	52236000	34337000	0	57219000	358410000	287640000	499950000	260100000	562550000	806550000	563500000	745240000	0	0	0	6402400	0	5127000	0	0	3711400	5247000	0	0	0	0	0	8128700	0	0	0	0	0	0
ASTEI08290-PA	>ASTEI08290-PA hypothetical protein|protein_coding|scaffold_00065:477886-487406:1|gene:ASTEI08290	1	9	9	9	12.4	104.28	966	0	33.997	4724000000	332420000	0	392760000	515840000	0	0	0	138710000	338190000	316750000	230780000	283120000	807360000	402730000	310170000	549920000	0	0	0	0	0	0	0	0	0	0	0	0	15814000	0	19928000	0	13891000	0	0	31714000	23905000	0
ASTEI10564-PA	>ASTEI10564-PA hypothetical protein|protein_coding|scaffold_00140:236278-238177:-1|gene:ASTEI10564	1	9	9	9	25.8	55.462	493	0	182.29	3902500000	0	107790000	0	81319000	0	0	0	0	626080000	284870000	388250000	0	478060000	691880000	464410000	497800000	11922000	17711000	12942000	11650000	13440000	0	0	20134000	7439800	0	0	0	14813000	6408600	13500000	15566000	23288000	15953000	6286100	11076000	13709000	18378000
ASTEI11217-PA	>ASTEI11217-PA hypothetical protein|protein_coding|scaffold_00731:2122-3885:-1|gene:ASTEI11217	1	9	9	9	30.4	43.086	392	0	40.706	3879700000	95926000	0	16018000	85487000	0	0	16571000	21918000	570700000	214850000	168410000	95530000	539010000	418500000	826750000	744690000	0	0	0	0	0	0	6285100	0	0	6206100	0	0	0	0	0	0	29537000	0	0	0	0	0
ASTEI07206-PA	>ASTEI07206-PA hypothetical protein|protein_coding|scaffold_00050:1156703-1158640:1|gene:ASTEI07206	1	9	9	9	16.6	71.342	645	0	95.339	3423900000	0	93103000	0	191880000	0	0	0	0	439410000	243010000	305770000	235430000	366210000	667760000	367840000	461760000	0	0	9744900	0	0	0	0	0	0	0	0	0	0	0	0	0	37853000	0	0	0	0	0
ASTEI01179-PA	>ASTEI01179-PA hypothetical protein|protein_coding|scaffold_00004:3280985-3282213:1|gene:ASTEI01179	1	9	9	9	34.5	37.886	336	0	194.35	3414500000	61236000	76489000	0	112810000	0	0	30530000	19602000	263770000	217910000	230850000	139170000	538640000	433410000	562130000	507540000	2724200	3032400	12967000	10488000	6544400	2994200	9739100	18124000	6984000	8419800	0	3543800	0	0	11583000	21333000	17262000	16845000	7157500	3902700	12675000	12134000
ASTEI05482-PA	>ASTEI05482-PA hypothetical protein|protein_coding|scaffold_00031:624089-625813:-1|gene:ASTEI05482	1	9	9	9	47.3	29.051	260	0	45.959	3180900000	0	0	0	26528000	0	0	172750000	0	409710000	101530000	220230000	0	336830000	627380000	748750000	515600000	0	0	0	0	0	0	0	0	0	0	0	0	0	21579000	0	0	0	0	0	0	0	0
ASTEI07916-PA	>ASTEI07916-PA hypothetical protein|protein_coding|scaffold_00060:283292-284710:-1|gene:ASTEI07916	1	9	9	9	43.8	32.01	272	0	42.379	2975600000	137870000	0	0	16363000	0	0	0	0	570970000	96488000	0	134420000	560040000	437160000	395610000	598850000	0	0	0	0	0	27798000	0	0	0	0	0	0	0	0	0	0	0	0	0	0	0	0
ASTEI07239-PA	>ASTEI07239-PA hypothetical protein|protein_coding|scaffold_00051:431027-435960:1|gene:ASTEI07239	1	9	9	9	18.2	56.556	506	0	21.513	2805200000	187020000	0	7663300	34188000	0	0	30455000	46773000	244130000	74866000	85659000	149020000	376850000	352510000	393470000	297830000	14796000	24259000	30928000	11665000	15153000	17487000	13794000	13918000	8566000	13809000	8005600	7269300	12984000	8193900	22807000	38359000	37405000	24861000	8283300	25283000	27424000	30635000
ASTEI03616-PA	>ASTEI03616-PA hypothetical protein|protein_coding|scaffold_00016:391145-402726:1|gene:ASTEI03616	1	9	9	9	22.7	57.116	510	0	15.642	2768900000	202900000	220370000	15148000	258160000	16856000	9296700	0	81424000	395780000	194810000	273570000	207100000	154430000	278670000	224700000	108790000	1439800	16173000	3434900	1485700	10912000	11553000	10112000	2043400	0	2032900	1715000	1018700	0	0	1971100	2708200	4305500	2684300	0	13389000	16732000	1650500
ASTEI00464-PA	>ASTEI00464-PA hypothetical protein|protein_coding|scaffold_00002:1591213-1601687:-1|gene:ASTEI00464	1	9	9	9	8.5	204.59	1840	0	93.753	2765900000	27047000	0	56460000	74753000	0	0	0	83657000	572220000	112540000	182660000	80417000	330570000	408000000	378290000	446050000	0	0	0	0	0	0	0	0	0	0	0	0	0	0	0	0	13271000	0	0	0	0	0
ASTEI01540-PA	>ASTEI01540-PA hypothetical protein|protein_coding|scaffold_00005:3522968-3524385:-1|gene:ASTEI01540	1	9	9	9	46.9	26.277	241	0	66.413	2600100000	0	0	0	94599000	0	0	0	36126000	322610000	162110000	146910000	0	737850000	465270000	130590000	151490000	6000800	11597000	29088000	15678000	8799300	15079000	21453000	35930000	12459000	12307000	4424800	4379800	8435700	0	11526000	14309000	51681000	0	11083000	10311000	13967000	0
ASTEI02436-PA	>ASTEI02436-PA hypothetical protein|protein_coding|scaffold_00009:2259142-2260477:1|gene:ASTEI02436	1	9	9	9	35.8	40.703	372	0	65.411	2476700000	0	111990000	0	0	0	0	0	22904000	55587000	107320000	191750000	190700000	487530000	477460000	514050000	287800000	0	0	0	0	5635000	0	0	0	0	0	0	0	0	0	0	0	12886000	0	0	0	0	0
ASTEI03664-PA	>ASTEI03664-PA hypothetical protein|protein_coding|scaffold_00016:1250350-1262112:-1|gene:ASTEI03664	1	9	9	9	11.4	94.307	852	0	21.132	2321500000	0	0	65725000	137020000	0	0	0	114460000	338240000	0	0	37261000	514610000	130690000	540440000	443080000	0	0	0	0	0	0	0	0	0	0	0	0	0	0	0	0	0	0	0	0	0	0
ASTEI04355-PA	>ASTEI04355-PA hypothetical protein|protein_coding|scaffold_00022:1317170-1322600:1|gene:ASTEI04355	1	9	9	9	10.1	140.29	1276	0	112.27	2315200000	51668000	0	0	84580000	0	0	0	0	267360000	173000000	88667000	100530000	252920000	499020000	419790000	324310000	0	0	0	0	9995000	0	0	0	0	0	0	0	0	0	0	14793000	28570000	0	0	0	0	0
ASTEI08147-PA	>ASTEI08147-PA hypothetical protein|protein_coding|scaffold_00062:806652-809603:-1|gene:ASTEI08147	1	9	9	9	12.9	111.51	955	0	19.428	2127900000	0	0	0	80547000	0	0	0	20598000	330250000	133360000	207750000	58678000	314920000	165400000	337390000	284910000	0	0	12574000	0	0	16215000	0	23866000	0	10976000	0	5365100	0	0	14479000	17811000	33394000	0	0	14667000	0	0
ASTEI00518-PA	>ASTEI00518-PA hypothetical protein|protein_coding|scaffold_00002:2640907-2643077:-1|gene:ASTEI00518	1	9	9	9	21	63.372	553	0	14.412	1654200000	103010000	0	0	230550000	0	0	0	80945000	69939000	147010000	62109000	63196000	222380000	292710000	206330000	176020000	0	0	0	0	0	0	0	0	0	0	0	0	0	0	0	0	0	0	0	0	0	0
ASTEI01127-PA	>ASTEI01127-PA hypothetical protein|protein_coding|scaffold_00004:2418912-2422591:-1|gene:ASTEI01127	1	9	9	9	19.9	51.045	462	0	132.59	1642600000	0	221260000	0	46995000	0	0	0	0	164470000	195530000	236940000	65898000	152380000	107260000	218510000	227040000	0	0	0	0	0	0	0	2338600	0	0	0	0	0	0	2183900	0	0	0	0	0	0	0
ASTEI06114-PA	>ASTEI06114-PA hypothetical protein|protein_coding|scaffold_00036:1227885-1231728:1|gene:ASTEI06114	1	9	9	9	18.4	68.396	594	0	20.371	1510600000	0	0	0	49470000	0	0	0	0	309060000	0	0	0	508670000	220780000	196670000	214400000	0	0	0	0	0	0	0	0	0	0	0	0	0	0	0	0	0	0	0	0	0	0
ASTEI08657-PA	>ASTEI08657-PA hypothetical protein|protein_coding|scaffold_00073:31177-38518:-1|gene:ASTEI08657	1	9	9	6	21.1	69.702	620	0	99.21	1420300000	31530000	0	0	19964000	0	0	12973000	97705000	256650000	104410000	0	0	243070000	251580000	131590000	268590000	0	0	0	0	0	0	0	0	0	0	0	0	0	0	0	0	2202000	0	0	0	0	0
ASTEI04448-PA	>ASTEI04448-PA hypothetical protein|protein_coding|scaffold_00023:780293-789288:-1|gene:ASTEI04448	1	9	9	9	8.4	139.22	1244	0	99.476	1394200000	0	0	0	0	0	0	0	0	0	116930000	60019000	104730000	188420000	330690000	388430000	204960000	0	0	0	0	0	0	0	0	0	0	0	0	0	0	0	0	0	0	0	0	0	0
ASTEI03077-PA	>ASTEI03077-PA hypothetical protein|protein_coding|scaffold_00013:583861-621092:-1|gene:ASTEI03077	1	9	9	9	6.6	223.03	2024	0	34.568	1356500000	26432000	0	0	20969000	0	0	0	0	0	83768000	189930000	103580000	174010000	167670000	174710000	379610000	0	0	2988200	0	2008500	0	2556700	2901400	0	0	0	0	0	0	3583200	4052800	4457800	0	0	2572300	0	3607000
ASTEI09762-PA	>ASTEI09762-PA hypothetical protein|protein_coding|scaffold_00102:356423-359164:1|gene:ASTEI09762	1	9	9	9	15.8	70.41	626	0	26.488	1338200000	0	0	0	7154800	0	0	97640000	0	44424000	52238000	125620000	29134000	195560000	152770000	216340000	406490000	0	0	0	0	0	0	0	0	0	0	0	0	0	0	0	0	10833000	0	0	0	0	0
ASTEI04757-PA	>ASTEI04757-PA hypothetical protein|protein_coding|scaffold_00025:1246053-1251141:1|gene:ASTEI04757	1	9	9	9	9.1	150.35	1323	0	47.071	1151000000	21034000	0	0	69652000	0	0	0	21628000	0	397010000	0	0	139290000	134490000	179730000	188210000	0	0	0	0	0	0	0	0	0	0	0	0	0	0	0	0	0	0	0	0	0	0
ASTEI02024-PA;ASTEI02025-PA	>ASTEI02024-PA hypothetical protein|protein_coding|scaffold_00007:3564889-3579405:1|gene:ASTEI02024	2	9	9	9	4.4	301.41	2661	0	53.563	1140800000	79861000	0	0	22210000	0	0	0	0	0	41593000	54644000	43299000	197330000	172750000	165510000	131070000	0	0	0	10433000	0	16793000	0	17992000	7204600	9423200	0	5609400	0	7904400	20401000	19250000	26745000	14445000	0	9601500	0	14274000
ASTEI05935-PA	>ASTEI05935-PA hypothetical protein|protein_coding|scaffold_00035:445472-448535:1|gene:ASTEI05935	1	9	9	9	13.4	103.29	918	0	22.135	1071200000	0	0	0	23945000	0	0	0	0	75106000	34333000	49071000	0	238440000	73588000	301580000	230340000	0	0	0	0	0	24060000	0	0	0	0	0	0	0	0	0	0	0	0	0	0	20701000	0
ASTEI00850-PA	>ASTEI00850-PA hypothetical protein|protein_coding|scaffold_00003:3008054-3015832:1|gene:ASTEI00850	1	9	9	9	9.5	113.71	988	0	39.116	950620000	113690000	0	0	44810000	0	0	0	0	153380000	0	0	0	181460000	192510000	128530000	136230000	0	0	0	0	0	0	0	0	0	0	0	0	0	0	0	0	0	0	0	0	0	0
ASTEI03677-PA	>ASTEI03677-PA hypothetical protein|protein_coding|scaffold_00016:1463983-1466136:1|gene:ASTEI03677	1	9	9	9	27	50.233	463	0	21.62	912160000	150860000	0	13323000	41818000	17339000	0	0	72926000	23561000	95308000	47564000	42179000	71297000	95319000	45704000	194960000	0	0	0	0	0	0	0	0	0	0	0	0	0	0	0	0	0	0	0	0	0	0
ASTEI07018-PA	>ASTEI07018-PA hypothetical protein|protein_coding|scaffold_00047:356066-357304:-1|gene:ASTEI07018	1	9	9	9	26.2	47.104	412	0	15.811	652900000	0	0	0	0	0	0	0	0	132190000	40636000	0	65263000	108880000	132200000	134760000	38963000	0	0	0	0	0	0	0	0	0	0	0	0	0	0	0	0	0	0	0	0	0	0
ASTEI04708-PA	>ASTEI04708-PA hypothetical protein|protein_coding|scaffold_00025:482194-485910:-1|gene:ASTEI04708	1	9	9	9	12.7	117.4	1078	0	52.39	582840000	0	0	0	0	0	0	0	9537900	0	31320000	23022000	19306000	112070000	138250000	95084000	154250000	0	0	0	0	0	0	0	0	0	0	0	0	0	0	0	0	0	0	0	0	0	0
ASTEI03711-PA	>ASTEI03711-PA hypothetical protein|protein_coding|scaffold_00017:8967-15722:1|gene:ASTEI03711	1	9	5	5	9	138.06	1247	0	19.59	529810000	0	0	0	0	0	0	0	0	79577000	0	0	0	78885000	97501000	158780000	97736000	0	0	0	0	4028600	4379500	0	0	0	0	0	0	0	0	0	0	0	4468100	0	0	0	0
ASTEI08616-PA	>ASTEI08616-PA hypothetical protein|protein_coding|scaffold_00072:410912-416400:1|gene:ASTEI08616	1	9	9	9	10.1	115.93	1051	0	44.617	330850000	175330000	0	0	57931000	0	0	0	86891000	0	0	0	0	10694000	0	0	0	0	0	0	0	0	0	0	0	0	0	0	0	0	0	0	0	0	0	0	0	0	0
ASTEI02499-PA;ASTEI10803-PA;ASTEI10808-PA;ASTEI10804-PA;ASTEI10871-PA;ASTEI10806-PA;ASTEI05245-PA;ASTEI02500-PA;ASTEI05246-PA;ASTEI11566-PA;ASTEI11627-PA	>ASTEI02499-PA hypothetical protein|protein_coding|scaffold_00009:3055982-3058689:1|gene:ASTEI02499;>ASTEI10803-PA hypothetical protein|protein_coding|scaffold_00166:2-298:-1|gene:ASTEI10803;>ASTEI10808-PA hypothetical protein|protein_coding|scaffold_00	11	8	8	6	22.4	28.092	255	0	280.58	78792000000	4165700000	816850000	1058100000	4214100000	321690000	0	1948500000	1922400000	6266400000	7758100000	10123000000	7396600000	4365200000	6145300000	7278100000	5908000000	282610000	436980000	603330000	375690000	377670000	339570000	353800000	111220000	386290000	315840000	213380000	231610000	263810000	343890000	478970000	524320000	756720000	430050000	0	334520000	57979000	0
ASTEI09101-PA	>ASTEI09101-PA hypothetical protein|protein_coding|scaffold_00083:323972-324454:-1|gene:ASTEI09101	1	8	8	8	73.8	16.887	160	0	323.31	62420000000	0	4207500000	0	353910000	0	0	47356000	678510000	9815200000	3959100000	3912600000	2330400000	5953700000	8279700000	6722800000	8122400000	12792000	482120000	471710000	403050000	266980000	560990000	409820000	18819000	14060000	404450000	215400000	9484600	483200000	62684000	151010000	493950000	758140000	28695000	471680000	116960000	502090000	17633000
ASTEI024940-PA;ASTEI11772-PA;ASTEI10805-PA	>ASTEI024940-PA hypothetical protein|protein_coding|scaffold_00009:3055252-3055626:-1|gene:ASTEI024940	3	8	8	8	50.8	13.759	124	0	31.718	59538000000	0	2300100000	400420000	2788800000	943680000	319400000	1785700000	865770000	2371400000	9413800000	8266200000	4709600000	2115200000	2456100000	569140000	5026500000	55229000	1040600000	857730000	686540000	301180000	861940000	749150000	972160000	414650000	762950000	111260000	79193000	36449000	97901000	245210000	1094200000	1205500000	847050000	107460000	356220000	653030000	787850000
ASTEI01010-PA	>ASTEI01010-PA hypothetical protein|protein_coding|scaffold_00004:144055-147507:1|gene:ASTEI01010	1	8	8	8	55.8	23.674	217	0	323.31	53613000000	1147300000	1818500000	1587600000	1291000000	210010000	0	412240000	564940000	5132700000	5102300000	2977400000	2399900000	6401200000	6088200000	7006700000	7259000000	70184000	169580000	237250000	352600000	148960000	102890000	256840000	332060000	131310000	198160000	132600000	106510000	133180000	112260000	47113000	66256000	189390000	248770000	158760000	0	0	170720000
ASTEI10265-PA	>ASTEI10265-PA hypothetical protein|protein_coding|scaffold_00121:217651-237400:1|gene:ASTEI10265	1	8	8	8	8.2	136.18	1231	0	253.18	40083000000	0	329670000	0	729660000	0	0	314080000	0	5012000000	3307300000	4879500000	2575800000	5012800000	4611100000	5829600000	5209700000	6226800	194670000	134480000	34042000	118100000	82039000	66134000	132560000	26422000	122280000	21343000	50265000	53958000	34608000	137650000	160950000	125600000	156750000	44346000	43193000	51955000	50746000
ASTEI07219-PA	>ASTEI07219-PA hypothetical protein|protein_coding|scaffold_00051:26936-29179:-1|gene:ASTEI07219	1	8	8	8	10.9	58.961	522	0	120.91	29373000000	53375000	1382400000	27590000	1276400000	0	0	38553000	448990000	4174100000	3050900000	1300300000	936670000	2539000000	3906100000	3326200000	3800700000	86880000	137040000	94956000	62109000	121170000	128050000	113410000	153540000	99816000	115480000	52376000	56438000	137380000	94041000	146650000	177940000	234290000	111460000	43259000	80348000	84092000	104010000
ASTEI06736-PA	>ASTEI06736-PA hypothetical protein|protein_coding|scaffold_00043:1238468-1239155:1|gene:ASTEI06736	1	8	8	8	33.8	17.812	154	0	22.06	23494000000	635100000	237500000	0	568460000	0	0	215150000	0	1791600000	1689100000	1180800000	0	3578700000	3365000000	3299500000	2286600000	117280000	278850000	218890000	171930000	306760000	224640000	98305000	245540000	107110000	112350000	129440000	76031000	60115000	92168000	216880000	263010000	305850000	190880000	112570000	112800000	127860000	174850000
ASTEI03746-PA	>ASTEI03746-PA hypothetical protein|protein_coding|scaffold_00017:421000-421716:-1|gene:ASTEI03746	1	8	8	8	50.3	18.872	163	0	299.95	20652000000	172080000	505210000	0	1163300000	0	0	303420000	217340000	3967300000	1136000000	2996100000	1315100000	1205800000	2129300000	1522700000	1748400000	51736000	116490000	61536000	93373000	89852000	85176000	111610000	141840000	75664000	109300000	57102000	62885000	86061000	78555000	104030000	53728000	169830000	88679000	53068000	76440000	20559000	101760000
ASTEI08573-PA	>ASTEI08573-PA hypothetical protein|protein_coding|scaffold_00071:336434-336926:-1|gene:ASTEI08573	1	8	8	8	48.5	15.903	136	0	223.76	18672000000	106200000	0	63848000	341310000	0	0	268880000	0	1363000000	512120000	1307400000	430170000	3126600000	3195100000	3752700000	2466100000	20963000	60268000	63983000	39821000	38415000	22358000	19278000	168680000	28784000	96909000	12973000	6799700	33441000	103610000	79159000	214760000	127530000	27476000	12242000	16066000	21638000	74338000
ASTEI11298-PA	>ASTEI11298-PA hypothetical protein|protein_coding|scaffold_01168:2749-3199:-1|gene:ASTEI11298	1	8	8	8	61.5	14.889	130	0	178.73	18108000000	20226000	811390000	0	15682000	0	0	300260000	0	3007000000	2140700000	1847400000	2412900000	2344500000	864970000	1495700000	2389000000	0	39155000	36077000	23269000	0	25517000	11348000	11712000	0	23591000	6943300	13389000	30793000	0	33694000	19023000	36792000	12576000	9203000	23276000	27973000	0
ASTEI03834-PA	>ASTEI03834-PA hypothetical protein|protein_coding|scaffold_00017:2168157-2168838:-1|gene:ASTEI03834	1	8	8	8	56.3	21.488	190	0	128.04	16155000000	0	223840000	0	216620000	0	0	57043000	79107000	674220000	834650000	1531600000	287060000	1792700000	3372700000	3463900000	2529600000	12825000	44257000	83859000	10360000	104300000	99779000	34306000	33768000	0	25873000	28258000	4020400	0	0	16637000	88192000	157280000	75781000	0	0	0	43353000
ASTEI03980-PA	>ASTEI03980-PA hypothetical protein|protein_coding|scaffold_00019:840737-843755:-1|gene:ASTEI03980	1	8	8	8	43.4	17.645	152	0	71.683	15885000000	0	0	0	213140000	0	0	105410000	7794100	322120000	1160700000	1539800000	578710000	2361200000	2579000000	2794000000	2092300000	97071000	108400000	66111000	20198000	94566000	99836000	92078000	63028000	43517000	80156000	44579000	13739000	75774000	47744000	62224000	153330000	110290000	66819000	0	111360000	83721000	70308000
ASTEI00475-PA	>ASTEI00475-PA hypothetical protein|protein_coding|scaffold_00002:1926393-1926911:-1|gene:ASTEI00475	1	8	8	8	57.9	12.811	114	0	111.6	14700000000	36309000	309120000	0	290000000	0	0	396360000	89226000	2233500000	2192500000	1672900000	1525900000	851770000	1102500000	1224700000	1489100000	30660000	81182000	38258000	27264000	52892000	39444000	47560000	44415000	40920000	38850000	37662000	23100000	41339000	34185000	57220000	47547000	71542000	39098000	35343000	55161000	73984000	38357000
ASTEI03245-PA	>ASTEI03245-PA hypothetical protein|protein_coding|scaffold_00014:336210-336706:-1|gene:ASTEI03245	1	8	8	8	53.7	15.812	134	0	38.423	14404000000	0	751450000	34417000	363620000	0	0	176000000	93262000	1347300000	574740000	747580000	0	2221800000	1446600000	943610000	2488000000	137920000	178230000	143180000	85940000	140680000	57790000	85092000	126010000	74039000	113290000	61067000	43440000	106840000	69282000	125290000	221040000	209440000	112920000	73802000	171080000	134250000	106330000
ASTEI01665-PA	>ASTEI01665-PA hypothetical protein|protein_coding|scaffold_00006:586521-592986:1|gene:ASTEI01665	1	8	8	8	24.1	36.212	320	0	226.06	12436000000	17595000	234490000	0	260630000	0	0	321370000	0	1321800000	1825200000	1902400000	1047000000	1050500000	1383200000	1129100000	1525100000	18004000	25799000	29618000	17752000	22996000	23056000	18971000	6609700	0	7940200	0	1962400	16991000	0	0	0	57561000	0	0	33959000	0	29002000
ASTEI10751-PA	>ASTEI10751-PA hypothetical protein|protein_coding|scaffold_00160:69777-71991:1|gene:ASTEI10751	1	8	8	7	16.4	32.666	287	0	24.798	11304000000	0	3953200000	0	93240000	0	0	595210000	74820000	1270500000	1537000000	373910000	573640000	1110400000	811970000	176140000	626350000	0	8140100	5516300	0	12186000	0	0	0	7075200	7120900	3587100	0	0	0	0	0	24805000	0	0	5024300	12232000	0
ASTEI02734-PA	>ASTEI02734-PA hypothetical protein|protein_coding|scaffold_00011:518495-519225:1|gene:ASTEI02734	1	8	8	8	51.6	21.666	192	0	214.96	11037000000	297950000	338670000	482690000	530770000	0	0	19656000	73087000	352280000	1209800000	742760000	728940000	1072000000	1133700000	1336800000	1911700000	20826000	58407000	43414000	29090000	18525000	38737000	34142000	36355000	37042000	27082000	5371600	0	21879000	29852000	53696000	40926000	59525000	0	20244000	35168000	0	32135000
ASTEI07898-PA	>ASTEI07898-PA hypothetical protein|protein_coding|scaffold_00059:1095973-1096793:1|gene:ASTEI07898	1	8	8	8	47.1	14.874	140	0	113.89	10639000000	273590000	0	0	69889000	0	0	123300000	0	1590400000	711530000	617700000	624710000	1569700000	970790000	1684100000	1388200000	12741000	62919000	17822000	36466000	0	173440000	34066000	22244000	11454000	16215000	17013000	6585000	19359000	10745000	42023000	56939000	49995000	17926000	10108000	20229000	17968000	18344000
ASTEI06110-PA	>ASTEI06110-PA hypothetical protein|protein_coding|scaffold_00036:1025994-1031164:1|gene:ASTEI06110	1	8	8	8	54.7	17.375	150	0	42.113	10315000000	711330000	896530000	57410000	78006000	0	0	224310000	1100900000	556450000	301060000	1041000000	110180000	1108900000	817000000	1581300000	1484900000	16580000	25166000	29885000	0	20804000	0	0	18101000	0	0	0	7413100	14511000	0	24535000	0	0	0	0	0	0	17958000
ASTEI07810-PA	>ASTEI07810-PA hypothetical protein|protein_coding|scaffold_00058:794445-795312:-1|gene:ASTEI07810	1	8	8	8	41.3	25.722	230	0	38.469	9145200000	482020000	506490000	0	393470000	0	0	69191000	185380000	554300000	899830000	902750000	491200000	821800000	1318300000	475180000	1171800000	32639000	0	0	43996000	36311000	60950000	48404000	55783000	38088000	50970000	24098000	24178000	60537000	0	59692000	68833000	76188000	72592000	0	0	0	59498000
ASTEI03110-PA	>ASTEI03110-PA hypothetical protein|protein_coding|scaffold_00013:1362417-1363198:1|gene:ASTEI03110	1	8	8	8	50	26.415	234	0	264.18	8851200000	115590000	551400000	0	38758000	0	0	24171000	85476000	1298400000	303030000	501200000	307720000	1262800000	1456800000	1559100000	951550000	8758800	26337000	11433000	0	6015600	23385000	17909000	26680000	0	27045000	9083600	9143300	12148000	7548600	10654000	27935000	41699000	49593000	16062000	22473000	0	0
ASTEI06711-PA	>ASTEI06711-PA hypothetical protein|protein_coding|scaffold_00043:825337-827154:1|gene:ASTEI06711	1	8	8	8	38.4	30.522	294	0	323.31	8405300000	0	967230000	0	60621000	0	0	0	764270000	4884200000	288490000	412080000	108860000	259650000	150250000	348300000	137250000	13226000	0	0	0	0	0	0	0	0	0	0	0	0	0	0	0	0	0	0	0	0	0
ASTEI02421-PA	>ASTEI02421-PA hypothetical protein|protein_coding|scaffold_00009:2034877-2035818:-1|gene:ASTEI02421	1	8	8	8	38.4	22.777	190	0	179.1	8405200000	0	0	0	110290000	0	0	11643000	0	465190000	0	132610000	73165000	1668600000	2703800000	1364600000	1246100000	13559000	19087000	16858000	23875000	5729000	49743000	11690000	45668000	14839000	11293000	0	7966000	58895000	13362000	45583000	19474000	20692000	43968000	15022000	26225000	60944000	0
ASTEI06358-PA	>ASTEI06358-PA hypothetical protein|protein_coding|scaffold_00039:893707-894267:-1|gene:ASTEI06358	1	8	8	8	38.4	17.172	151	0	29.186	7413200000	109960000	0	0	100390000	0	0	388820000	50388000	246750000	457170000	818980000	196520000	1321800000	957690000	615520000	730380000	62264000	50589000	48671000	46915000	101220000	55049000	33781000	92235000	40582000	33375000	21927000	30910000	4790300	25739000	46370000	92104000	199530000	42292000	28266000	5347400	43914000	73025000
ASTEI00886-PA	>ASTEI00886-PA hypothetical protein|protein_coding|scaffold_00003:3468311-3492251:1|gene:ASTEI00886	1	8	8	8	9.8	110.82	1002	0	66.019	6227500000	29467000	486560000	0	81148000	0	0	208100000	0	378590000	522410000	859280000	258880000	572010000	800970000	764440000	792680000	0	18295000	0	23158000	61882000	5059100	0	0	11718000	24879000	0	0	0	0	0	30460000	100570000	30829000	0	22883000	23601000	0
ASTEI10276-PA	>ASTEI10276-PA hypothetical protein|protein_coding|scaffold_00121:322805-324042:1|gene:ASTEI10276	1	8	8	8	35.7	42.577	389	0	138.07	6193000000	0	0	0	167040000	0	0	0	0	1102200000	0	211010000	107990000	942110000	1002400000	1253800000	974560000	0	13566000	28492000	0	33366000	0	19680000	21123000	18803000	0	0	0	0	19895000	0	0	76808000	15793000	0	34199000	36659000	0
ASTEI07253-PA	>ASTEI07253-PA hypothetical protein|protein_coding|scaffold_00051:485027-485586:1|gene:ASTEI07253	1	8	8	8	52	13.715	125	0	22.952	5965900000	50520000	0	6127600	274910000	0	0	63242000	0	274730000	857960000	848850000	408460000	837060000	625430000	881100000	837490000	0	0	0	0	0	0	0	0	0	0	0	0	0	0	0	0	0	0	0	0	0	0
ASTEI00766-PA	>ASTEI00766-PA hypothetical protein|protein_coding|scaffold_00003:1251728-1268251:-1|gene:ASTEI00766	1	8	8	8	25.4	46.127	445	0	161.35	4813500000	1667800000	77702000	116430000	528100000	0	17965000	0	678380000	179780000	147550000	161530000	241930000	247830000	250920000	243800000	244940000	0	0	0	0	0	0	0	0	0	8827700	0	0	0	0	0	0	0	0	0	0	0	0
ASTEI11239-PA	>ASTEI11239-PA hypothetical protein|protein_coding|scaffold_00844:475-1648:1|gene:ASTEI11239	1	8	8	8	28.9	36.489	336	0	101.06	4762800000	0	280650000	0	153500000	0	0	75989000	0	1169900000	610140000	739260000	541310000	458790000	239770000	158820000	177910000	13538000	19622000	0	0	0	13687000	0	0	0	0	5858900	0	19703000	0	13487000	0	24064000	14468000	0	0	22317000	0
ASTEI03397-PA	>ASTEI03397-PA hypothetical protein|protein_coding|scaffold_00014:1882549-1885191:-1|gene:ASTEI03397	1	8	8	8	29.7	36.869	330	0	53.502	3926400000	0	0	0	0	0	0	0	32112000	515860000	310110000	386610000	213020000	650610000	470640000	373450000	934970000	0	0	0	0	0	0	0	0	0	0	0	0	0	0	0	0	24015000	0	0	0	15002000	0
ASTEI03010-PA	>ASTEI03010-PA hypothetical protein|protein_coding|scaffold_00012:1834502-1836094:1|gene:ASTEI03010	1	8	8	8	24.9	56.91	503	0	243.23	3641400000	53655000	64609000	0	44572000	0	0	0	39965000	314280000	248960000	261120000	347440000	384600000	435040000	576450000	443580000	9805700	17389000	16075000	16864000	16609000	23143000	11982000	19576000	17620000	16854000	10552000	9273400	22510000	11208000	17833000	24372000	26166000	0	11675000	20790000	19305000	0
ASTEI06330-PA;ASTEI08847-PA	>ASTEI06330-PA hypothetical protein|protein_coding|scaffold_00039:465060-466259:1|gene:ASTEI06330	2	8	8	8	25.8	44.283	399	0	40.78	3115400000	208630000	69763000	4625100	195260000	0	0	0	0	95211000	180400000	90341000	123940000	491610000	548440000	545400000	543230000	0	0	0	0	0	0	0	0	0	0	0	0	0	0	0	0	18510000	0	0	0	0	0
ASTEI04289-PA	>ASTEI04289-PA hypothetical protein|protein_coding|scaffold_00022:347239-348324:1|gene:ASTEI04289	1	8	8	8	30.5	39.624	361	0	38.373	3063200000	35857000	38604000	0	40445000	0	0	0	84484000	411850000	434450000	391240000	226630000	263980000	289490000	317620000	337690000	6200400	10115000	11429000	0	7130700	7730300	0	0	0	8278500	5644600	3607300	9172500	6923500	11400000	14185000	16778000	14473000	0	9934500	0	0
ASTEI04409-PA	>ASTEI04409-PA hypothetical protein|protein_coding|scaffold_00023:311902-318525:1|gene:ASTEI04409	1	8	8	8	11.7	97.631	855	0	134.55	3050700000	0	42038000	0	102340000	0	0	38605000	19930000	154430000	208310000	321530000	160520000	748230000	451320000	444440000	288530000	5570900	0	10858000	0	0	0	0	0	0	0	0	0	0	0	10793000	10691000	17152000	6414200	0	0	0	0
ASTEI09052-PA	>ASTEI09052-PA hypothetical protein|protein_coding|scaffold_00081:410891-416668:1|gene:ASTEI09052	1	8	8	8	31.7	34.944	306	0	74.496	2894200000	552050000	0	33344000	222960000	0	0	0	0	133120000	216780000	253300000	158550000	327760000	198290000	215520000	558140000	0	4216600	3202900	0	0	0	0	0	0	0	0	0	0	9140900	0	0	0	0	0	0	0	3408200
ASTEI05512-PA	>ASTEI05512-PA hypothetical protein|protein_coding|scaffold_00031:1108691-1111657:1|gene:ASTEI05512	1	8	8	8	11.4	94.772	830	0	44.367	2868300000	19251000	0	0	71276000	0	0	15188000	31334000	107500000	73118000	82637000	149320000	601070000	459740000	669820000	395900000	0	21547000	14005000	0	13186000	11385000	12675000	13332000	6830800	11133000	0	8603400	0	0	10806000	7932200	14237000	0	0	0	0	9616100
ASTEI07149-PA	>ASTEI07149-PA hypothetical protein|protein_coding|scaffold_00050:1542-3362:-1|gene:ASTEI07149	1	8	8	8	24.5	50.311	440	0	97.012	2760800000	25974000	79634000	0	40567000	0	0	0	0	266820000	301000000	318330000	91729000	485510000	391220000	297890000	391480000	8151000	0	10056000	13925000	0	13705000	0	0	0	9813500	0	0	0	0	0	0	0	0	0	0	0	15026000
ASTEI04348-PA	>ASTEI04348-PA hypothetical protein|protein_coding|scaffold_00022:1031219-1033243:1|gene:ASTEI04348	1	8	8	8	20.8	65.286	582	0	34.073	2759900000	7705700	0	0	48723000	0	0	0	0	320940000	0	235870000	0	454100000	502220000	512000000	588280000	8374800	0	0	0	9803200	0	7098400	7971200	0	0	0	0	0	0	0	0	28058000	0	0	10447000	0	0
ASTEI07190-PA	>ASTEI07190-PA hypothetical protein|protein_coding|scaffold_00050:1016654-1018366:1|gene:ASTEI07190	1	8	8	8	26.5	49.41	445	0	108.37	2617700000	47743000	0	0	94524000	0	0	0	21314000	393050000	144610000	514430000	134430000	226710000	331590000	280950000	428320000	0	0	0	0	0	0	0	0	0	0	0	0	0	0	0	0	0	0	0	0	0	0
ASTEI11230-PA	>ASTEI11230-PA hypothetical protein|protein_coding|scaffold_00800:520-2855:-1|gene:ASTEI11230	1	8	8	8	22.2	50.323	442	0	26.995	2509600000	202850000	0	0	68741000	72817000	0	0	0	0	265200000	371490000	37000000	446040000	287440000	346170000	411870000	0	0	0	0	0	0	0	0	0	0	0	0	0	0	0	0	0	0	0	0	0	0
ASTEI10753-PA	>ASTEI10753-PA hypothetical protein|protein_coding|scaffold_00160:109354-115159:1|gene:ASTEI10753	1	8	8	8	19.6	74.868	683	0	140.43	2505000000	0	0	20527000	152760000	0	0	0	38292000	35868000	167110000	214140000	125440000	463500000	541310000	455950000	234390000	0	0	7618400	0	0	0	0	8150800	0	0	0	0	0	0	0	0	24140000	0	0	0	0	0
ASTEI10589-PA	>ASTEI10589-PA hypothetical protein|protein_coding|scaffold_00142:12020-15482:-1|gene:ASTEI10589	1	8	8	8	57.2	20.948	187	0	145.05	2376300000	0	0	5977400	278050000	0	0	0	300430000	555800000	0	0	56872000	555900000	138800000	234680000	211130000	0	0	0	0	0	0	0	0	0	0	0	0	0	0	0	0	35245000	0	0	0	0	0
ASTEI03185-PA	>ASTEI03185-PA hypothetical protein|protein_coding|scaffold_00013:2240678-2243817:1|gene:ASTEI03185	1	8	8	8	33.1	45.565	393	0	39.513	2372100000	0	50608000	0	0	0	0	0	0	368950000	60807000	60718000	51820000	406300000	433320000	462510000	462410000	0	8310500	0	0	0	0	0	0	0	0	0	0	0	0	0	0	0	0	0	0	0	0
ASTEI06099-PA	>ASTEI06099-PA hypothetical protein|protein_coding|scaffold_00036:823306-824879:1|gene:ASTEI06099	1	8	8	8	52	20.432	177	0	91.408	2247300000	0	0	0	0	0	0	0	0	919780000	166570000	0	113700000	341900000	338800000	134900000	229340000	0	0	0	0	0	0	0	0	0	2316800	0	0	0	0	0	0	0	0	0	0	0	0
ASTEI09120-PA	>ASTEI09120-PA hypothetical protein|protein_coding|scaffold_00083:612993-616238:1|gene:ASTEI09120	1	8	8	8	14.5	81.095	724	0	86.747	2199400000	31823000	0	0	0	0	0	62182000	0	102420000	0	110700000	0	235840000	503240000	408420000	524530000	6724300	7581100	20836000	5528400	7057700	8381000	6211200	18499000	3098000	4580300	7087300	2026700	4884100	4141600	7208400	8676500	22043000	16294000	3478600	13090000	6507000	8190700
ASTEI04143-PA	>ASTEI04143-PA hypothetical protein|protein_coding|scaffold_00020:2071896-2072914:1|gene:ASTEI04143	1	8	8	8	28.5	34.852	316	0	69.204	2176600000	0	0	0	0	0	0	44643000	40997000	0	214760000	194450000	75116000	465100000	422670000	387130000	331720000	0	0	0	0	0	0	0	0	0	0	0	0	0	0	0	0	0	0	0	0	0	0
ASTEI06994-PA	>ASTEI06994-PA hypothetical protein|protein_coding|scaffold_00046:1311743-1324784:1|gene:ASTEI06994	1	8	8	8	7.3	140.37	1249	0	40.371	2161400000	138680000	0	0	191880000	0	0	9425700	85920000	92056000	89210000	96076000	0	391870000	329570000	281040000	425070000	0	0	0	0	0	0	0	0	0	0	0	0	0	0	0	0	8154200	6600100	0	0	0	0
ASTEI05672-PA	>ASTEI05672-PA hypothetical protein|protein_coding|scaffold_00032:1891325-1892804:-1|gene:ASTEI05672	1	8	8	8	22.3	42.899	391	0	17.7	2124500000	0	0	0	73244000	0	0	0	34271000	120370000	113840000	0	101530000	384210000	402300000	443870000	450900000	0	0	0	0	0	0	0	0	0	0	0	0	0	0	0	0	0	0	0	0	0	0
ASTEI07790-PA	>ASTEI07790-PA hypothetical protein|protein_coding|scaffold_00058:654876-661810:-1|gene:ASTEI07790	1	8	8	8	12.6	96.014	867	0	102.77	2050600000	0	0	0	0	0	0	0	4655400	484730000	42177000	88870000	0	332400000	308970000	283670000	505100000	0	0	0	0	0	0	0	0	0	0	0	0	0	0	0	0	0	0	0	0	0	0
ASTEI02465-PA	>ASTEI02465-PA hypothetical protein|protein_coding|scaffold_00009:2596639-2598091:1|gene:ASTEI02465	1	8	8	8	32.9	37.958	346	0	70.24	2035300000	0	0	0	35276000	0	0	15558000	0	158100000	166300000	338740000	83436000	431120000	253570000	347880000	98104000	0	0	0	0	0	12081000	0	0	0	6747600	0	0	0	0	8483100	0	16919000	18032000	0	0	10072000	12257000
ASTEI08103-PA	>ASTEI08103-PA hypothetical protein|protein_coding|scaffold_00062:339839-354446:1|gene:ASTEI08103	1	8	8	8	10.7	121.34	1085	0	67.072	2031400000	0	0	0	7545500	0	0	0	0	142950000	0	0	0	375390000	489790000	452060000	327940000	0	0	0	0	0	0	17198000	0	0	0	218560000	0	0	0	0	0	0	0	0	0	0	0
ASTEI09240-PA	>ASTEI09240-PA hypothetical protein|protein_coding|scaffold_00085:733946-735019:1|gene:ASTEI09240	1	8	8	8	34.9	36.747	338	0	41.989	1926900000	127770000	0	0	111590000	0	0	27977000	89020000	125830000	126820000	129860000	76747000	215730000	250650000	158270000	324960000	0	6440100	5693300	0	0	13118000	0	0	10678000	20529000	0	0	0	0	4528900	0	78209000	0	8609300	0	0	0
ASTEI04806-PA	>ASTEI04806-PA hypothetical protein|protein_coding|scaffold_00026:346519-348391:-1|gene:ASTEI04806	1	8	8	8	47.4	24.347	215	0	16.398	1815600000	63403000	124940000	0	42929000	0	0	0	347860000	263180000	121350000	75036000	0	218530000	243330000	123200000	191880000	0	0	0	0	0	0	0	0	0	0	0	0	0	0	0	0	0	0	0	0	0	0
ASTEI00920-PA	>ASTEI00920-PA hypothetical protein|protein_coding|scaffold_00003:3923859-3932008:1|gene:ASTEI00920	1	8	8	8	19.1	75.648	733	0	141.61	1805700000	286460000	0	102130000	460940000	36522000	76043000	0	403030000	19461000	0	0	0	19359000	30670000	17406000	0	0	0	0	0	0	0	0	115020000	0	0	0	0	0	0	100010000	0	0	0	0	0	138640000	0
ASTEI08538-PA	>ASTEI08538-PA hypothetical protein|protein_coding|scaffold_00070:674096-675646:-1|gene:ASTEI08538	1	8	8	8	22.5	56.252	516	0	251.75	1742100000	0	0	0	0	0	0	12098000	0	313290000	59023000	0	0	388360000	297310000	463370000	180720000	0	0	4612600	6736300	0	7994600	0	0	0	0	0	0	0	0	0	0	0	0	4044500	4568600	0	0
ASTEI00843-PA	>ASTEI00843-PA hypothetical protein|protein_coding|scaffold_00003:2851102-2852169:-1|gene:ASTEI00843	1	8	8	8	25.5	35.637	330	0	13.737	1659800000	60393000	0	0	0	0	0	20281000	38580000	426950000	0	0	112780000	151430000	403020000	202040000	226460000	10552000	0	0	0	0	7353300	0	0	0	0	0	0	0	0	0	0	0	0	0	0	0	0
ASTEI01099-PA	>ASTEI01099-PA hypothetical protein|protein_coding|scaffold_00004:1942493-1943964:1|gene:ASTEI01099	1	8	8	8	76.3	14.634	131	0	41.549	1532300000	0	55117000	0	102480000	0	0	0	1044600000	37863000	0	0	0	72513000	26135000	87741000	105860000	0	0	0	0	0	0	0	0	0	0	0	0	0	0	0	0	0	0	0	0	0	0
ASTEI04024-PA	>ASTEI04024-PA hypothetical protein|protein_coding|scaffold_00019:2034851-2037487:-1|gene:ASTEI04024	1	8	8	8	18.6	61.302	564	0	24.774	1513600000	23269000	0	0	32017000	0	0	0	0	154460000	165400000	182390000	139690000	333340000	91703000	219450000	171900000	0	0	0	0	0	0	0	0	0	0	0	0	0	0	0	0	0	0	0	0	0	0
ASTEI00224-PA	>ASTEI00224-PA hypothetical protein|protein_coding|scaffold_00001:3611454-3619763:-1|gene:ASTEI00224	1	8	8	8	25.7	41.615	370	0	117.42	1498800000	0	368850000	0	0	0	0	0	611900000	111100000	36320000	0	34164000	83057000	0	37898000	215530000	0	0	0	0	0	0	0	0	0	0	0	0	0	0	0	0	0	0	0	0	0	0
ASTEI02424-PA	>ASTEI02424-PA hypothetical protein|protein_coding|scaffold_00009:2048475-2049910:-1|gene:ASTEI02424	1	8	8	8	23.6	44.257	385	0	30.99	1393000000	30952000	0	0	0	0	0	14554000	0	302280000	238780000	0	0	168480000	258760000	90474000	258620000	6393600	0	0	0	6577900	0	0	0	0	0	0	0	0	0	0	0	10466000	0	0	0	0	0
ASTEI10820-PA	>ASTEI10820-PA hypothetical protein|protein_coding|scaffold_00167:81855-85193:-1|gene:ASTEI10820	1	8	8	8	10.3	110.25	948	0	21.359	1389400000	985360000	0	52318000	269220000	0	0	0	72093000	10452000	0	0	0	0	0	0	0	0	0	0	0	0	0	0	0	0	0	0	0	0	0	0	0	0	0	0	0	0	0
ASTEI07873-PA	>ASTEI07873-PA hypothetical protein|protein_coding|scaffold_00059:759021-761351:1|gene:ASTEI07873	1	8	8	8	15.2	76.218	699	0	59.087	1339400000	0	31178000	0	17462000	0	0	0	0	300280000	88405000	66588000	0	331300000	131180000	110850000	251220000	0	0	0	0	0	0	0	0	0	0	0	0	0	0	0	0	10961000	0	0	0	0	0
ASTEI05674-PA	>ASTEI05674-PA hypothetical protein|protein_coding|scaffold_00032:1898325-1899952:-1|gene:ASTEI05674	1	8	8	8	25.1	48.618	434	0	36.177	1260100000	0	0	0	60687000	0	0	0	0	198750000	101500000	84813000	62124000	235920000	109150000	215320000	180940000	0	0	0	0	0	0	0	6544500	0	0	4350300	0	0	0	0	0	0	0	0	0	0	0
ASTEI05667-PA	>ASTEI05667-PA hypothetical protein|protein_coding|scaffold_00032:1866169-1873100:1|gene:ASTEI05667	1	8	8	5	15.1	51.776	449	0	95.39	1257700000	75850000	0	0	0	0	0	0	78487000	343450000	0	123740000	48798000	129770000	175370000	115190000	123750000	0	3690200	4575900	0	0	3589200	0	4526300	0	0	0	0	0	0	3196700	5401100	4296000	0	0	0	3110700	0
ASTEI07534-PA	>ASTEI07534-PA hypothetical protein|protein_coding|scaffold_00055:1013122-1014705:-1|gene:ASTEI07534	1	8	8	8	31.5	55.311	527	0	91.63	1250600000	0	59290000	0	27629000	45466000	29672000	0	6827700	76326000	162990000	126900000	53852000	94240000	232240000	136740000	198420000	0	0	0	0	0	0	0	0	0	0	0	0	0	0	0	0	0	0	0	0	0	0
ASTEI07922-PA	>ASTEI07922-PA hypothetical protein|protein_coding|scaffold_00060:308386-309893:1|gene:ASTEI07922	1	8	8	8	33.4	33.167	293	0	70.854	1199900000	262830000	0	18285000	227730000	0	0	0	270360000	143620000	54467000	184700000	0	0	0	0	37871000	0	0	0	0	0	0	0	0	0	0	0	0	0	0	0	0	0	0	0	0	0	0
ASTEI07687-PA	>ASTEI07687-PA hypothetical protein|protein_coding|scaffold_00057:718587-721835:1|gene:ASTEI07687	1	8	8	8	24.1	59.42	544	0	40.911	1161600000	147130000	0	0	28768000	0	0	0	0	348100000	185640000	155600000	52682000	65062000	77002000	101590000	0	0	0	0	0	0	0	0	0	0	0	0	0	0	0	0	0	0	0	0	0	0	0
ASTEI07026-PA	>ASTEI07026-PA hypothetical protein|protein_coding|scaffold_00047:454499-455191:-1|gene:ASTEI07026	1	8	8	8	46.1	26.029	230	0	34.428	1051800000	370860000	0	132140000	174790000	0	0	0	259760000	0	0	37091000	0	0	0	25046000	52156000	0	0	0	0	0	0	0	0	0	0	0	0	0	0	0	0	0	0	0	0	0	0
ASTEI02760-PA	>ASTEI02760-PA hypothetical protein|protein_coding|scaffold_00011:678879-680614:1|gene:ASTEI02760	1	8	8	8	18.2	63.608	539	0	21.275	1020900000	0	0	0	0	0	0	0	0	204800000	0	58482000	0	248480000	191540000	111350000	190040000	0	0	0	0	0	0	0	0	0	0	0	0	0	0	0	0	16219000	0	0	0	0	0
ASTEI07715-PA	>ASTEI07715-PA hypothetical protein|protein_coding|scaffold_00057:985408-988611:-1|gene:ASTEI07715	1	8	8	8	12.7	110.35	995	0	23.892	959070000	0	0	37286000	25386000	0	0	0	297000000	40044000	53880000	48935000	0	101830000	175880000	108070000	52579000	0	0	0	0	0	0	0	0	0	0	0	0	0	3017400	0	0	0	0	0	0	0	0
ASTEI04241-PA	>ASTEI04241-PA hypothetical protein|protein_coding|scaffold_00021:1714260-1714721:-1|gene:ASTEI04241	1	8	8	8	56.2	15.703	153	0	300.06	882690000	75670000	0	0	0	0	0	0	0	0	108840000	8005400	0	234210000	0	177890000	215230000	33502000	0	0	0	0	0	0	0	0	0	0	0	0	0	29345000	0	0	0	0	0	0	0
ASTEI08514-PA	>ASTEI08514-PA hypothetical protein|protein_coding|scaffold_00069:919104-925858:1|gene:ASTEI08514	1	8	8	8	13.6	75.951	669	0	18.164	826010000	209880000	0	0	166240000	0	0	0	38925000	121910000	23224000	56345000	54111000	142180000	0	0	0	0	0	0	0	0	13200000	0	0	0	0	0	0	0	0	0	0	0	0	0	0	0	0
ASTEI02180-PA	>ASTEI02180-PA hypothetical protein|protein_coding|scaffold_00008:1875669-1877572:1|gene:ASTEI02180	1	8	8	8	22.7	60.296	543	0	57.512	624310000	48514000	0	0	0	0	0	0	7631000	82859000	68675000	116430000	138280000	58072000	0	103860000	0	0	0	0	0	0	0	0	0	0	0	0	0	0	0	0	0	0	0	0	0	0	0
ASTEI10232-PA	>ASTEI10232-PA hypothetical protein|protein_coding|scaffold_00119:260898-263964:1|gene:ASTEI10232	1	8	8	8	17.7	58.422	553	0	15.052	620800000	7126200	0	0	5822900	0	0	0	0	137650000	109310000	94925000	45794000	60575000	17740000	92281000	49570000	0	0	0	0	0	0	0	0	0	0	0	0	0	0	0	0	0	0	0	0	0	0
ASTEI08122-PA	>ASTEI08122-PA hypothetical protein|protein_coding|scaffold_00062:619170-623112:-1|gene:ASTEI08122	1	8	8	8	9.3	112.16	1003	0	9.0284	590080000	24641000	0	0	0	0	0	0	0	17477000	125490000	45632000	0	72327000	20341000	127890000	0	0	6756600	6121800	5130300	12811000	7415000	5379000	6446300	3035800	5113400	0	2728000	0	4253000	7681900	7531200	20875000	7037000	3527100	8641600	5582600	5237000
ASTEI05497-PA	>ASTEI05497-PA hypothetical protein|protein_coding|scaffold_00031:905723-910204:-1|gene:ASTEI05497	1	8	8	8	8.6	143.34	1336	0	15.799	576740000	0	0	0	0	0	0	9505000	0	0	0	0	0	92030000	167690000	206660000	94028000	0	0	0	0	6824700	0	0	0	0	0	0	0	0	0	0	0	0	0	0	0	0	0
ASTEI05222-PA	>ASTEI05222-PA hypothetical protein|protein_coding|scaffold_00029:1152887-1165916:1|gene:ASTEI05222	1	8	8	8	7.6	125.54	1176	0	48.826	569390000	169150000	0	98904000	73547000	0	0	0	227800000	0	0	0	0	0	0	0	0	0	0	0	0	0	0	0	0	0	0	0	0	0	0	0	0	0	0	0	0	0	0
ASTEI11163-PA	>ASTEI11163-PA hypothetical protein|protein_coding|scaffold_00534:220-2602:1|gene:ASTEI11163	1	8	8	8	11.5	87.367	771	0	21.346	481870000	26657000	0	0	0	0	0	0	0	38608000	0	149800000	31869000	22538000	42330000	75944000	78315000	0	0	0	0	0	0	0	0	0	0	0	0	8755800	0	0	0	0	0	0	0	0	0
ASTEI04525-PA	>ASTEI04525-PA hypothetical protein|protein_coding|scaffold_00023:1975653-1992513:1|gene:ASTEI04525	1	8	8	8	9.9	103.9	942	0	15.692	479680000	384680000	0	0	46989000	48013000	0	0	0	0	0	0	0	0	0	0	0	0	0	0	0	0	0	0	0	0	0	0	0	0	0	0	0	0	0	0	0	0	0
ASTEI00365-PA	>ASTEI00365-PA hypothetical protein|protein_coding|scaffold_00001:5898621-5913003:1|gene:ASTEI00365	1	8	8	8	3.6	386.13	3371	0	18.256	432650000	0	0	0	0	0	0	0	0	40773000	0	62285000	0	78804000	91496000	56550000	102740000	0	0	0	0	0	0	0	0	0	0	0	0	0	0	0	0	0	0	0	0	0	0
ASTEI08302-PA	>ASTEI08302-PA hypothetical protein|protein_coding|scaffold_00065:638418-653971:1|gene:ASTEI08302	1	8	8	8	10.9	118.72	1028	0	10.075	315670000	0	0	0	0	0	0	0	0	0	0	0	0	86066000	53963000	115610000	43291000	0	0	9419900	0	0	0	0	3880000	0	0	0	0	0	0	0	0	0	3440000	0	0	0	0
ASTEI04953-PA	>ASTEI04953-PA hypothetical protein|protein_coding|scaffold_00027:67721-71386:1|gene:ASTEI04953	1	8	8	8	12.6	82.877	741	0	24.715	302550000	43161000	0	27590000	16690000	0	0	0	0	30839000	0	36553000	0	49835000	20574000	26212000	51100000	0	0	0	0	0	0	0	0	0	0	0	0	0	0	0	0	0	0	0	0	0	0
ASTEI01272-PA	>ASTEI01272-PA hypothetical protein|protein_coding|scaffold_00005:250502-251214:-1|gene:ASTEI01272	1	7	7	7	34.4	21.798	189	0	93.118	27486000000	230840000	945940000	0	615100000	0	0	557850000	251370000	5746500000	2753800000	2787500000	3647700000	1195200000	2790200000	1981800000	2628400000	43198000	100710000	47670000	0	47510000	71520000	72709000	16661000	29612000	49855000	38540000	40247000	9902700	0	95878000	94256000	97996000	55668000	12635000	14420000	20442000	0
ASTEI10002-PA	>ASTEI10002-PA hypothetical protein|protein_coding|scaffold_00108:367589-377556:1|gene:ASTEI10002	1	7	7	7	11.1	82.08	754	0	303.15	22519000000	341000000	0	0	122680000	0	0	270580000	263770000	2072300000	965460000	2646900000	756380000	3098100000	3517800000	3639200000	3573500000	89026000	80189000	0	48811000	59016000	67834000	147490000	0	119910000	63461000	0	0	47656000	0	0	94830000	129740000	0	33448000	0	0	0
ASTEI07954-PA	>ASTEI07954-PA hypothetical protein|protein_coding|scaffold_00060:582735-583625:-1|gene:ASTEI07954	1	7	7	7	60.7	22.256	201	0	323.31	18847000000	445520000	788490000	9487700	199710000	0	0	12831000	130230000	1053800000	2033000000	1496100000	1216700000	1821100000	2391100000	2770200000	3009100000	30012000	0	88952000	64068000	26323000	41981000	66625000	42903000	48275000	70731000	10694000	33104000	28121000	56253000	0	111140000	163260000	31715000	36326000	70631000	42894000	70509000
ASTEI01336-PA	>ASTEI01336-PA hypothetical protein|protein_coding|scaffold_00005:1343053-1343520:-1|gene:ASTEI01336	1	7	7	7	33.5	17.137	155	0	184.76	17670000000	0	531900000	16204000	395340000	81771000	58897000	77248000	114470000	2161300000	1906400000	3027800000	1553600000	697840000	2264500000	2461800000	2075600000	5736400	0	40729000	0	0	0	0	0	28670000	36667000	0	3029400	0	0	60405000	0	13875000	0	0	0	0	0
ASTEI10496-PA	>ASTEI10496-PA hypothetical protein|protein_coding|scaffold_00136:107129-115838:1|gene:ASTEI10496	1	7	7	7	36.2	23.026	210	0	43.947	17037000000	146290000	232370000	0	524890000	150030000	65369000	44312000	163150000	887000000	2781100000	2188600000	1895200000	1511500000	1783800000	1215400000	1763500000	35701000	71153000	86321000	53318000	37631000	65678000	59392000	68832000	54597000	55420000	35607000	24650000	73289000	47627000	85591000	88082000	120180000	64394000	44711000	62791000	65297000	56154000
ASTEI11274-PA	>ASTEI11274-PA hypothetical protein|protein_coding|scaffold_01030:949-1263:1|gene:ASTEI11274	1	7	7	7	72.1	11.663	104	0	170.13	13210000000	615630000	0	89963000	638600000	0	0	426070000	525490000	1283600000	680310000	509900000	777940000	1449800000	1597000000	2176000000	1886800000	39376000	27920000	45384000	0	36110000	19339000	10597000	0	12328000	19392000	21397000	12944000	20742000	0	24754000	0	68555000	0	0	22103000	22930000	0
ASTEI09268-PA	>ASTEI09268-PA hypothetical protein|protein_coding|scaffold_00086:688449-689295:1|gene:ASTEI09268	1	7	7	7	61.5	15.549	148	0	323.31	13166000000	15923000	0	0	127480000	0	0	75122000	0	867950000	1306500000	2314300000	473000000	1672800000	1791400000	2146700000	2061700000	8403500	24293000	0	0	0	8633500	7772400	13562000	5543800	10686000	0	0	0	7024800	13597000	16009000	34217000	8130900	7161800	9359100	0	7666500
ASTEI02958-PA	>ASTEI02958-PA hypothetical protein|protein_coding|scaffold_00012:726812-728130:1|gene:ASTEI02958	1	7	7	7	20.2	26.059	233	0	74.953	12577000000	208890000	0	0	202210000	0	0	283700000	85788000	231500000	256580000	105730000	69715000	1850800000	2297600000	2103400000	1758600000	89266000	134800000	146920000	158100000	125630000	228660000	21789000	164500000	93875000	101790000	62193000	47126000	83300000	0	150040000	203070000	216130000	126070000	108340000	81421000	30913000	138450000
ASTEI05228-PA	>ASTEI05228-PA hypothetical protein|protein_coding|scaffold_00029:1186279-1195753:-1|gene:ASTEI05228	1	7	7	7	5.4	200.58	1994	0	289.49	12228000000	0	211640000	0	111110000	0	0	339000000	30533000	979030000	342610000	705470000	246460000	1311000000	2365500000	1948000000	2440700000	64082000	90159000	49355000	0	41663000	49209000	62131000	49097000	35309000	36682000	0	0	48071000	33304000	41230000	53976000	79358000	37014000	0	55675000	59752000	73099000
ASTEI09827-PA;ASTEI03775-PA	>ASTEI09827-PA hypothetical protein|protein_coding|scaffold_00104:510273-512542:-1|gene:ASTEI09827;>ASTEI03775-PA hypothetical protein|protein_coding|scaffold_00017:918428-918820:-1|gene:ASTEI03775	2	7	7	7	59.2	14.795	130	0	150.67	11856000000	151250000	342490000	0	195300000	0	0	193580000	192950000	1383500000	1282600000	661900000	431400000	1288400000	1494000000	1565500000	1549100000	32602000	57271000	44665000	30588000	52239000	36004000	40613000	57404000	23824000	32518000	31102000	17153000	44815000	24232000	48723000	57034000	93160000	35725000	18361000	14394000	36371000	40038000
ASTEI01139-PA	>ASTEI01139-PA hypothetical protein|protein_coding|scaffold_00004:2575928-2576849:-1|gene:ASTEI01139	1	7	7	2	37.4	26.443	227	0	41.973	8886200000	152830000	0	89904000	76923000	0	0	11573000	70805000	913990000	1220000000	1105800000	300510000	584900000	1012700000	1070800000	985520000	116190000	13124000	4242600	0	121160000	0	77339000	126830000	0	83836000	0	0	3058600	0	4267900	4993300	209920000	3817000	1198200	9621700	146320000	109820000
ASTEI04240-PA	>ASTEI04240-PA hypothetical protein|protein_coding|scaffold_00021:1673267-1674808:-1|gene:ASTEI04240	1	7	7	7	34.2	32.31	281	0	118.95	6800800000	408630000	121450000	0	137450000	0	0	0	52316000	669330000	647650000	576800000	407600000	952300000	748610000	1213500000	825120000	0	0	0	0	14513000	0	0	0	0	10091000	6222800	0	0	0	0	0	0	9184700	0	0	0	0
ASTEI02996-PA;ASTEI11424-PA	>ASTEI02996-PA hypothetical protein|protein_coding|scaffold_00012:1333321-1335278:1|gene:ASTEI02996;>ASTEI11424-PA hypothetical protein|protein_coding|scaffold_02107:1688-2150:-1|gene:ASTEI11424	2	7	7	7	23.1	35.147	320	0	53.078	6214600000	49218000	469590000	0	0	0	0	656940000	0	536200000	570560000	136060000	0	609770000	818410000	1072600000	770840000	0	22485000	26461000	27967000	0	48210000	22896000	24084000	0	23091000	13643000	11423000	70662000	17917000	25254000	0	35034000	0	18767000	21925000	20558000	0
ASTEI07133-PA	>ASTEI07133-PA hypothetical protein|protein_coding|scaffold_00049:1164955-1166180:-1|gene:ASTEI07133	1	7	7	7	19.4	40.05	377	0	28.245	5656400000	190770000	190890000	0	0	0	0	335820000	0	631090000	494910000	563120000	137150000	580770000	642380000	511120000	853560000	0	12006000	54311000	0	13822000	18402000	21101000	39872000	10987000	12458000	8058200	13394000	14331000	0	30984000	44571000	102110000	0	0	0	0	37017000
ASTEI10608-PA	>ASTEI10608-PA hypothetical protein|protein_coding|scaffold_00142:222452-224414:-1|gene:ASTEI10608	1	7	7	7	20.4	47.118	427	0	142.57	5058900000	53404000	0	0	195160000	0	0	36776000	0	812060000	423150000	354990000	120400000	449400000	171960000	463440000	859840000	81477000	53306000	30119000	26173000	51962000	29066000	25568000	26582000	17284000	17829000	40066000	17681000	47648000	16887000	34263000	61171000	122100000	28660000	19975000	65125000	62995000	29896000
ASTEI00702-PA	>ASTEI00702-PA hypothetical protein|protein_coding|scaffold_00003:218563-219021:-1|gene:ASTEI00702	1	7	7	7	42.1	17.535	152	0	19.5	4900900000	0	0	0	123700000	0	0	9099800	0	362700000	202450000	738290000	81112000	1408200000	938970000	305030000	631510000	0	0	0	0	0	20646000	0	0	0	0	0	0	13795000	0	35642000	0	0	29747000	0	0	0	0
ASTEI09873-PA	>ASTEI09873-PA hypothetical protein|protein_coding|scaffold_00105:464002-465048:-1|gene:ASTEI09873	1	7	7	7	23.6	27.821	246	0	15.124	4493900000	115810000	194440000	0	271300000	0	0	29981000	206540000	450880000	417550000	271900000	430620000	461510000	552690000	195650000	440570000	0	0	33194000	25914000	40912000	28913000	0	32940000	21526000	29099000	0	0	13771000	16355000	0	32075000	0	22920000	13398000	20251000	0	24626000
ASTEI05335-PA	>ASTEI05335-PA hypothetical protein|protein_coding|scaffold_00030:323365-324239:1|gene:ASTEI05335	1	7	7	7	26.6	22.206	192	0	6.3056	3865700000	87932000	0	0	0	0	0	87481000	23143000	665460000	297620000	231040000	152760000	529860000	454920000	618580000	302750000	0	47280000	0	44089000	48855000	47925000	45429000	0	31425000	31995000	0	0	0	0	0	0	0	60583000	0	0	0	56618000
ASTEI07040-PA	>ASTEI07040-PA hypothetical protein|protein_coding|scaffold_00047:739661-745235:1|gene:ASTEI07040	1	7	7	7	14.4	77.893	687	0	154.27	3600700000	0	68788000	0	274750000	0	0	248570000	0	292410000	341610000	494120000	0	260170000	354240000	564630000	465070000	0	0	19353000	0	28078000	0	0	0	42390000	0	8789200	0	0	0	0	0	0	0	0	0	17791000	19870000
ASTEI079290-PA	>ASTEI079290-PA hypothetical protein|protein_coding|scaffold_00060:407356-410324:-1|gene:ASTEI079290	1	7	7	7	11.3	99.351	900	0	126.65	3020100000	88547000	0	0	77128000	0	0	50878000	0	74337000	11842000	225060000	69902000	448310000	535050000	551470000	527990000	23090000	21289000	0	17839000	19895000	24355000	0	28940000	0	15410000	6731700	2622100	20317000	0	18132000	0	74838000	15853000	0	15676000	0	5345000
ASTEI07618-PA	>ASTEI07618-PA hypothetical protein|protein_coding|scaffold_00056:681053-687564:1|gene:ASTEI07618	1	7	7	6	15.6	62.666	556	0	19.822	2742400000	528930000	0	25226000	296240000	0	43100000	21432000	70773000	215750000	190440000	194460000	127790000	236570000	192280000	357580000	232170000	0	0	0	0	0	0	0	0	0	0	0	0	0	0	9649400	0	0	0	0	0	0	0
ASTEI00845-PA	>ASTEI00845-PA hypothetical protein|protein_coding|scaffold_00003:2981436-2983507:-1|gene:ASTEI00845	1	7	7	7	23.6	35.657	322	0	91.94	2568500000	65678000	0	19519000	119150000	0	0	0	25240000	574140000	233180000	163820000	99430000	246510000	245250000	324500000	261740000	0	11962000	10058000	8179700	6275000	9943300	10022000	0	7495400	10656000	5081600	3845700	7075200	4964300	0	13040000	14113000	13336000	7081300	9815500	0	11252000
ASTEI04913-PA	>ASTEI04913-PA hypothetical protein|protein_coding|scaffold_00026:1761037-1777602:1|gene:ASTEI04913	1	7	7	7	10.8	91.311	846	0	58.843	2412600000	452020000	0	150960000	393820000	0	0	11460000	266980000	279850000	124410000	255570000	76395000	231540000	83122000	86520000	0	0	0	0	0	0	0	0	0	0	0	0	0	0	0	0	0	0	0	0	0	0	0
ASTEI03042-PA	>ASTEI03042-PA hypothetical protein|protein_coding|scaffold_00012:2711092-2712117:1|gene:ASTEI03042	1	7	7	7	40.1	23.299	202	0	72.136	2381000000	0	0	0	24848000	0	0	0	41292000	730150000	138900000	109880000	42193000	287450000	331570000	350330000	314770000	0	0	0	0	0	0	0	0	0	0	0	0	0	0	0	0	5850000	0	0	0	0	0
ASTEI06816-PA	>ASTEI06816-PA hypothetical protein|protein_coding|scaffold_00044:1153471-1154664:1|gene:ASTEI06816	1	7	7	7	26.4	38.647	341	0	36.871	2215200000	0	130650000	0	166970000	0	0	0	0	175500000	0	191890000	182970000	462380000	371920000	193490000	330080000	0	0	0	0	0	0	0	0	0	0	0	0	0	0	0	0	9333900	0	0	0	0	0
ASTEI11087-PA	>ASTEI11087-PA hypothetical protein|protein_coding|scaffold_00339:10469-12262:-1|gene:ASTEI11087	1	7	7	7	12.8	58.429	531	0	30.758	2193000000	65790000	0	0	0	0	0	0	83169000	247750000	267450000	199040000	113930000	169610000	252480000	259940000	533860000	0	0	0	0	0	0	0	0	0	0	0	0	0	0	0	0	0	0	0	0	0	0
ASTEI07458-PA	>ASTEI07458-PA hypothetical protein|protein_coding|scaffold_00054:1136424-1139612:-1|gene:ASTEI07458	1	7	7	5	10.2	106.34	934	0	172.95	2163400000	0	0	0	0	0	0	41917000	0	76372000	63246000	97298000	64433000	288470000	328910000	423160000	597610000	0	0	0	0	15634000	22699000	0	21181000	0	0	9408300	0	0	0	0	28220000	38772000	0	0	0	0	0
ASTEI08263-PA	>ASTEI08263-PA hypothetical protein|protein_coding|scaffold_00064:844985-855613:1|gene:ASTEI08263	1	7	7	7	39.6	21.606	192	0	39	2123600000	132150000	0	0	87359000	0	0	0	42983000	470380000	0	114530000	96706000	178200000	317970000	220700000	280170000	9990500	0	0	4768200	0	0	10114000	20742000	5838500	0	0	3718500	11516000	0	31417000	17332000	0	0	0	0	0	15509000
ASTEI06101-PA	>ASTEI06101-PA hypothetical protein|protein_coding|scaffold_00036:850082-868614:1|gene:ASTEI06101	1	7	7	7	5.8	164.15	1451	0	52.093	2115200000	44872000	0	8481100	178660000	0	0	0	118070000	102320000	0	112680000	40274000	361760000	349620000	253020000	445210000	0	0	13675000	0	0	0	10258000	0	0	0	0	7094200	0	0	11164000	0	35110000	0	0	0	0	0
ASTEI06236-PA	>ASTEI06236-PA hypothetical protein|protein_coding|scaffold_00038:756434-765704:-1|gene:ASTEI06236	1	7	7	7	6.4	165.48	1442	0	66.255	2058300000	1215700000	0	0	391380000	0	0	0	451250000	0	0	0	0	0	0	0	0	0	0	0	0	0	0	0	0	0	0	0	0	0	0	0	0	0	0	0	0	0	0
ASTEI03023-PA	>ASTEI03023-PA hypothetical protein|protein_coding|scaffold_00012:2010327-2012226:-1|gene:ASTEI03023	1	7	7	7	15.6	59.179	540	0	155.44	1975000000	0	0	0	79549000	0	0	0	44915000	382350000	183320000	223750000	86322000	226730000	215820000	283550000	233540000	0	0	0	0	0	0	0	0	0	0	0	0	0	0	0	0	15176000	0	0	0	0	0
ASTEI06241-PA	>ASTEI06241-PA hypothetical protein|protein_coding|scaffold_00038:837680-838757:1|gene:ASTEI06241	1	7	7	7	37	32.701	297	0	70.201	1936600000	76058000	0	0	16507000	0	0	52395000	0	116080000	369170000	107780000	0	286170000	248590000	353170000	295460000	0	0	0	0	0	0	0	0	0	9955300	5295700	0	0	0	0	0	0	0	0	0	0	0
ASTEI00707-PA	>ASTEI00707-PA hypothetical protein|protein_coding|scaffold_00003:230430-231216:1|gene:ASTEI00707	1	7	7	7	39.7	26.118	232	0	12.553	1873600000	114370000	0	0	148160000	0	0	56387000	92597000	133520000	0	0	0	310050000	287050000	402710000	306300000	0	0	0	0	9330200	0	0	7814800	0	0	0	0	0	0	5334000	0	0	0	0	0	0	0
ASTEI08658-PA	>ASTEI08658-PA hypothetical protein|protein_coding|scaffold_00073:39553-42078:1|gene:ASTEI08658	1	7	4	4	23.1	35.706	321	0	49.03	1431500000	0	168220000	0	12733000	0	0	20987000	99369000	68150000	0	91119000	0	276580000	298650000	262090000	133550000	0	0	0	0	0	0	0	0	0	0	0	0	0	0	0	0	0	0	0	0	0	0
ASTEI10920-PA	>ASTEI10920-PA hypothetical protein|protein_coding|scaffold_00187:62680-69813:1|gene:ASTEI10920	1	7	7	7	8.7	124.4	1109	0	25.992	1416000000	19656000	0	0	0	0	0	0	0	100900000	0	31474000	0	193710000	409510000	426160000	215840000	0	0	0	0	0	0	0	0	0	0	0	0	0	0	0	18786000	0	0	0	0	0	0
ASTEI08966-PA	>ASTEI08966-PA hypothetical protein|protein_coding|scaffold_00079:712908-713810:1|gene:ASTEI08966	1	7	2	2	38.8	25.476	219	0	7.4059	1371700000	0	0	0	187770000	0	0	0	0	0	0	0	0	99344000	0	9725100	165820000	0	97655000	68502000	56829000	0	41721000	0	64038000	23493000	35617000	0	0	25281000	30457000	0	72999000	0	43146000	36935000	92218000	53723000	0
ASTEI01613-PA	>ASTEI01613-PA hypothetical protein|protein_coding|scaffold_00005:4063501-4065307:1|gene:ASTEI01613	1	7	7	7	15.8	54.074	501	0	27.918	1370600000	0	0	0	5972100	0	0	5906600	0	0	27715000	0	0	372160000	437280000	164420000	342280000	0	0	0	0	0	0	0	0	0	0	0	0	0	0	0	0	0	6565000	0	0	0	0
ASTEI05511-PA	>ASTEI05511-PA hypothetical protein|protein_coding|scaffold_00031:1102659-1105932:1|gene:ASTEI05511	1	7	7	7	12.4	92.792	807	0	100.13	1345100000	0	0	0	0	0	0	10900000	0	0	0	0	0	307620000	493300000	275480000	251180000	0	0	0	0	0	0	0	0	0	0	0	0	0	0	0	0	6606900	0	0	0	0	0
ASTEI07379-PA	>ASTEI07379-PA hypothetical protein|protein_coding|scaffold_00053:945940-952415:1|gene:ASTEI07379	1	7	7	7	17.2	49.52	448	0	49.732	1328300000	0	0	0	11576000	0	0	0	0	137740000	0	0	66614000	67363000	176550000	472020000	396460000	0	0	0	0	0	0	0	0	0	0	0	0	0	0	0	0	0	0	0	0	0	0
ASTEI05866-PA	>ASTEI05866-PA hypothetical protein|protein_coding|scaffold_00034:1242208-1247817:1|gene:ASTEI05866	1	7	7	7	9.6	101.5	883	0	21.315	1326200000	0	99293000	0	0	0	0	26730000	0	142210000	53757000	171080000	106000000	156510000	151990000	217350000	201290000	0	0	0	0	0	0	0	0	0	0	0	0	0	0	0	0	0	0	0	0	0	0
ASTEI10391-PA	>ASTEI10391-PA hypothetical protein|protein_coding|scaffold_00128:248177-258737:-1|gene:ASTEI10391	1	7	7	7	3.8	236.13	2074	0	31.629	1129000000	152580000	0	0	76160000	0	0	0	0	102900000	77476000	129560000	0	102630000	219770000	154620000	94901000	0	6228200	6215300	0	0	5961700	0	0	0	0	0	0	0	0	0	0	0	0	0	0	0	0
ASTEI11478-PA;ASTEI11767-PA	>ASTEI11478-PA hypothetical protein|protein_coding|scaffold_02893:13-1836:1|gene:ASTEI11478	2	7	7	7	13.9	65.778	583	0	18.591	1105300000	22789000	0	6816400	27996000	0	0	109220000	0	158800000	0	0	0	147880000	324720000	137330000	169730000	0	0	0	0	0	0	0	0	0	0	0	0	0	0	0	0	0	0	0	0	0	0
ASTEI08291-PA	>ASTEI08291-PA hypothetical protein|protein_coding|scaffold_00065:491830-493565:1|gene:ASTEI08291	1	7	7	7	27	35.548	311	0	39.838	1076000000	130320000	0	0	0	0	0	0	0	0	0	80169000	0	307290000	194370000	86831000	267080000	0	0	0	0	3190700	0	0	0	0	0	0	0	0	0	0	0	6784300	0	0	0	0	0
ASTEI11251-PA	>ASTEI11251-PA hypothetical protein|protein_coding|scaffold_00880:243-3541:1|gene:ASTEI11251	1	7	5	5	12.1	84.234	733	0	24.485	1075200000	0	0	0	0	0	0	0	0	195960000	40405000	93267000	61015000	114130000	223360000	225260000	121850000	0	0	0	0	0	0	0	0	0	0	0	0	0	0	0	0	0	0	0	0	0	0
ASTEI01231-PA	>ASTEI01231-PA hypothetical protein|protein_coding|scaffold_00004:4592621-4595870:-1|gene:ASTEI01231	1	7	7	7	14.3	71.404	643	0	11.286	1054200000	113530000	0	0	55730000	0	0	0	0	48333000	107240000	0	0	125020000	193620000	117760000	269030000	0	0	0	0	0	14232000	0	0	0	0	0	0	0	0	0	0	9688700	0	0	0	0	0
ASTEI07803-PA	>ASTEI07803-PA hypothetical protein|protein_coding|scaffold_00058:762987-763475:1|gene:ASTEI07803	1	7	7	7	44.6	15.613	139	0	51.954	1025400000	0	85118000	0	10348000	0	0	0	287920000	235430000	0	119900000	63081000	90043000	52803000	43829000	36905000	0	0	0	0	0	0	0	0	0	0	0	0	0	0	0	0	0	0	0	0	0	0
ASTEI071952-PA	>ASTEI071952-PA hypothetical protein|protein_coding|scaffold_00050:1144808-1146304:-1|gene:ASTEI071952	1	7	7	7	16.9	56.657	498	0	20.672	953500000	21532000	0	0	21062000	0	0	0	33365000	97862000	46781000	59063000	46752000	103050000	303880000	105710000	91081000	0	0	0	0	0	3765800	2664100	3698500	0	0	0	0	0	0	4072700	3965200	5195600	0	0	0	0	0
ASTEI08901-PA	>ASTEI08901-PA hypothetical protein|protein_coding|scaffold_00078:373719-374740:-1|gene:ASTEI08901	1	7	7	7	28.8	35.701	313	0	21.572	906630000	30748000	0	0	28985000	0	0	11614000	0	135080000	0	51066000	68165000	0	281880000	134470000	164630000	0	0	0	0	0	0	0	0	0	0	0	0	0	0	0	0	0	0	0	0	0	0
ASTEI08515-PA	>ASTEI08515-PA hypothetical protein|protein_coding|scaffold_00069:929120-930159:1|gene:ASTEI08515	1	7	7	7	23.7	29.976	274	0	32.684	905750000	96362000	69828000	0	80192000	0	0	0	170480000	163120000	75790000	84332000	0	42775000	0	56170000	66702000	0	0	0	0	0	0	0	0	0	0	0	0	0	0	0	0	0	0	0	0	0	0
ASTEI04872-PA	>ASTEI04872-PA hypothetical protein|protein_coding|scaffold_00026:1057728-1067293:-1|gene:ASTEI04872	1	7	7	7	8.6	133.76	1238	0	121.35	897730000	0	0	0	12286000	0	0	0	0	26156000	81107000	100390000	0	142160000	243890000	291750000	0	0	0	0	0	0	0	0	0	0	0	0	0	0	0	0	0	0	0	0	0	0	0
ASTEI09438-PA	>ASTEI09438-PA hypothetical protein|protein_coding|scaffold_00092:525540-526907:-1|gene:ASTEI09438	1	7	7	7	18.5	49.991	455	0	12.265	798720000	36787000	47175000	0	104940000	0	0	20169000	0	108260000	0	131810000	100390000	80636000	0	52337000	94326000	0	0	0	0	3743600	0	0	0	0	0	0	0	0	0	0	7525000	0	0	0	0	4791500	0
ASTEI04316-PA	>ASTEI04316-PA hypothetical protein|protein_coding|scaffold_00022:573802-575820:1|gene:ASTEI04316	1	7	7	7	26	38.603	361	0	13.341	771820000	0	0	3361300	90818000	0	0	0	0	102000000	0	47538000	0	77873000	203720000	116290000	130220000	0	0	0	0	0	0	0	0	0	0	0	0	0	0	0	0	0	0	0	0	0	0
ASTEI05487-PA	>ASTEI05487-PA hypothetical protein|protein_coding|scaffold_00031:771821-772663:1|gene:ASTEI05487	1	7	7	7	47.3	23.408	207	0	29.682	718350000	90524000	0	0	14248000	0	0	0	141220000	40359000	0	63217000	0	124740000	63605000	180430000	0	0	0	0	0	0	0	0	0	0	0	0	0	0	0	0	0	0	0	0	0	0	0
ASTEI01605-PA	>ASTEI01605-PA hypothetical protein|protein_coding|scaffold_00005:3989184-3990031:-1|gene:ASTEI01605	1	7	7	7	34.4	24.203	215	0	22.711	679150000	418440000	0	91951000	30245000	0	0	0	138510000	0	0	0	0	0	0	0	0	0	0	0	0	0	0	0	0	0	0	0	0	0	0	0	0	0	0	0	0	0	0
ASTEI08779-PA	>ASTEI08779-PA hypothetical protein|protein_coding|scaffold_00075:625568-640332:1|gene:ASTEI08779	1	7	7	7	9.6	98.816	887	0	11.372	578700000	110700000	0	2022600	0	0	0	0	215650000	0	0	0	0	63619000	75732000	64606000	46382000	0	0	0	0	0	0	0	0	0	0	0	0	0	0	0	0	0	0	0	0	0	0
ASTEI03633-PA	>ASTEI03633-PA hypothetical protein|protein_coding|scaffold_00016:704978-709370:1|gene:ASTEI03633	1	7	7	7	10.5	84.46	744	0	41.59	568560000	0	0	0	29421000	0	0	10982000	0	76356000	0	56588000	0	108060000	99763000	127100000	41261000	0	5775800	4305900	0	0	0	0	0	3777600	0	0	0	0	0	0	0	5169400	0	0	0	0	0
ASTEI08882-PA	>ASTEI08882-PA hypothetical protein|protein_coding|scaffold_00077:543499-553156:-1|gene:ASTEI08882	1	7	7	7	7.3	135.05	1222	0	13.478	525190000	0	0	0	54503000	0	0	0	23673000	47204000	0	0	0	46569000	127850000	43618000	103930000	0	7918000	0	0	14686000	8352400	0	0	3368300	0	3061900	0	0	0	0	0	12103000	0	0	0	0	0
ASTEI02597-PA	>ASTEI02597-PA hypothetical protein|protein_coding|scaffold_00010:1234525-1240046:-1|gene:ASTEI02597	1	7	7	7	16.1	79.181	733	0	36.408	447620000	0	0	0	18654000	2641200	0	0	0	0	44757000	189820000	41920000	115910000	0	0	0	0	0	0	0	7103600	0	0	0	0	0	2719500	0	0	0	0	9511000	14591000	0	0	0	0	0
ASTEI07428-PA;ASTEI08682-PA	>ASTEI07428-PA hypothetical protein|protein_coding|scaffold_00054:577842-584936:1|gene:ASTEI07428	2	7	6	6	8.7	125.27	1104	0	10.949	442490000	55678000	0	0	0	0	0	12821000	0	118310000	0	0	0	181150000	49700000	19364000	5466400	0	0	0	0	0	0	0	0	0	0	0	0	0	0	0	0	0	0	0	0	0	0
ASTEI03258-PA	>ASTEI03258-PA hypothetical protein|protein_coding|scaffold_00014:395598-405142:1|gene:ASTEI03258	1	7	7	7	3.7	310.39	2911	0	12.485	374160000	2572800	0	0	11538000	0	0	0	0	30418000	0	0	4701600	130710000	56037000	54992000	80025000	0	0	0	0	0	0	0	0	0	0	0	0	0	0	0	3164000	0	0	0	0	0	0
ASTEI07834-PA	>ASTEI07834-PA hypothetical protein|protein_coding|scaffold_00058:1117051-1132095:-1|gene:ASTEI07834	1	7	7	7	3.8	250.6	2266	0	21.696	293970000	0	0	0	0	0	0	0	0	54316000	0	0	40852000	35955000	45797000	50507000	53982000	0	6156700	0	0	0	0	0	0	0	0	0	0	0	0	0	3628400	0	0	0	0	0	0
ASTEI10197-PA	>ASTEI10197-PA hypothetical protein|protein_coding|scaffold_00118:158007-167903:-1|gene:ASTEI10197	1	7	7	7	7.4	205.61	1943	0	18.377	259600000	0	0	0	0	0	0	0	0	0	84872000	11869000	12245000	55503000	59785000	0	29935000	0	0	0	0	0	0	0	0	0	0	0	0	0	0	0	0	0	0	0	0	0	0
ASTEI02814-PA	>ASTEI02814-PA hypothetical protein|protein_coding|scaffold_00011:1357060-1357565:1|gene:ASTEI02814	1	6	6	6	52.8	15.559	144	0	323.31	133650000000	130000000	5275300000	754060000	3999300000	453870000	397230000	0	632300000	17318000000	14495000000	16848000000	6171100000	9145200000	10710000000	14114000000	14053000000	374970000	814540000	916450000	551970000	613050000	812880000	701010000	612900000	570060000	733380000	304500000	351090000	941780000	584260000	946590000	1071700000	1245600000	528730000	544110000	835090000	677130000	648510000
ASTEI01211-PA	>ASTEI01211-PA hypothetical protein|protein_coding|scaffold_00004:4228995-4229470:1|gene:ASTEI01211	1	6	6	6	42.7	12.427	110	0	172.41	107540000000	587310000	1534300000	122060000	2578500000	0	0	185880000	701710000	13292000000	9769500000	15109000000	4784800000	13014000000	12952000000	14578000000	13273000000	132130000	309610000	247390000	171310000	144030000	114520000	172140000	203730000	136530000	214880000	116000000	77395000	228390000	122090000	251670000	209510000	448760000	122960000	50001000	249870000	217210000	134380000
ASTEI03817-PA	>ASTEI03817-PA hypothetical protein|protein_coding|scaffold_00017:1873460-1873684:1|gene:ASTEI03817	1	6	6	6	67.6	8.0687	74	0	50.253	34751000000	0	137440000	0	1375800000	379840000	0	0	18047000	6122800000	373280000	1242700000	138190000	1945700000	7037300000	6332900000	6825400000	0	276320000	215290000	0	0	215220000	0	226100000	156690000	0	123380000	87122000	0	0	236600000	283840000	0	181010000	116160000	258410000	0	0
ASTEI09383-PA	>ASTEI09383-PA hypothetical protein|protein_coding|scaffold_00090:145264-148524:1|gene:ASTEI09383	1	6	6	6	15	50.975	459	0	97.529	33956000000	284710000	31638000	0	503320000	285140000	96364000	376960000	97563000	6964600000	0	1084800000	785250000	3538900000	4690200000	4629700000	4516300000	165870000	269290000	275870000	184230000	221300000	254210000	227120000	257730000	169570000	223960000	130260000	111000000	227900000	149910000	274120000	306110000	438010000	225840000	141550000	238690000	178470000	202820000
ASTEI00788-PA	>ASTEI00788-PA hypothetical protein|protein_coding|scaffold_00003:1705921-1706516:1|gene:ASTEI00788	1	6	6	6	30.8	18.526	169	0	160.37	31726000000	865120000	284040000	117570000	1323100000	415210000	0	118980000	269820000	2636700000	2672700000	3784700000	2217800000	3004100000	4853900000	4565500000	3658600000	0	51395000	87824000	51544000	0	0	0	10834000	33247000	11285000	0	0	59169000	46511000	12804000	83332000	26106000	0	35748000	73575000	65967000	61477000
ASTEI02055-PA	>ASTEI02055-PA hypothetical protein|protein_coding|scaffold_00008:129234-130654:1|gene:ASTEI02055	1	6	6	6	34.1	17.961	164	0	303.3	23005000000	448450000	3141600000	110510000	292880000	52286000	161780000	33997000	307780000	1662200000	739410000	2461800000	2217800000	1891700000	2121600000	2102400000	2519000000	83763000	110180000	108070000	80146000	110380000	16437000	73391000	91567000	46979000	57917000	44809000	30659000	53804000	120940000	185030000	134580000	179990000	118950000	55241000	50549000	113790000	78383000
ASTEI11111-PA	>ASTEI11111-PA hypothetical protein|protein_coding|scaffold_00396:3448-4354:-1|gene:ASTEI11111	1	6	6	6	49.3	17.066	146	0	44.907	16433000000	213350000	232460000	18564000	193460000	0	0	144260000	417420000	1910600000	1996200000	1920600000	1481600000	1165100000	2276900000	1755500000	1773500000	22679000	38196000	52497000	22325000	50093000	0	55673000	14962000	34789000	0	44176000	13421000	0	0	63131000	0	46821000	58687000	46353000	24665000	49491000	92627000
ASTEI04889-PA	>ASTEI04889-PA hypothetical protein|protein_coding|scaffold_00026:1159648-1160320:-1|gene:ASTEI04889	1	6	6	6	34.5	13.353	119	0	107.32	15067000000	261030000	370060000	137370000	407310000	0	0	192900000	242980000	1267800000	170040000	2078900000	831640000	1690300000	1904300000	1811700000	962600000	93273000	131130000	155490000	121780000	129710000	40833000	127920000	108780000	74404000	118350000	63010000	54913000	25394000	69224000	127490000	63483000	220310000	118750000	47424000	33386000	45874000	133300000
ASTEI00859-PA	>ASTEI00859-PA hypothetical protein|protein_coding|scaffold_00003:3090684-3091522:1|gene:ASTEI00859	1	6	6	6	64.7	13.026	119	0	176.16	12551000000	120180000	158240000	0	0	0	0	182340000	151860000	1264100000	563700000	1228700000	524840000	2032200000	2517900000	1825200000	1324500000	16225000	72309000	20888000	17984000	29714000	19066000	23118000	33624000	0	20506000	14432000	0	13004000	14394000	59780000	34179000	38852000	22141000	8872400	36787000	35967000	0
ASTEI00120-PA	>ASTEI00120-PA hypothetical protein|protein_coding|scaffold_00001:1742481-1746320:1|gene:ASTEI00120	1	6	6	6	10.5	59.966	560	0	323.31	11718000000	0	965590000	9332600	89145000	0	0	499040000	0	3373400000	148710000	3169400000	0	953410000	872790000	476470000	1160700000	0	0	0	0	0	0	0	0	0	0	0	0	0	0	0	0	0	0	0	0	0	0
ASTEI07490-PA	>ASTEI07490-PA hypothetical protein|protein_coding|scaffold_00055:156083-158669:1|gene:ASTEI07490	1	6	6	6	12.1	57.562	511	0	58.949	11297000000	163410000	0	0	0	0	0	175690000	0	628080000	751190000	778340000	296430000	1429100000	1523900000	2038100000	1827000000	64460000	83042000	51776000	66054000	67131000	83658000	63930000	89612000	35676000	71199000	32625000	24815000	36220000	33116000	69962000	90437000	114470000	78731000	39153000	69719000	38536000	66000000
ASTEI10419-PA	>ASTEI10419-PA hypothetical protein|protein_coding|scaffold_00130:43936-44747:-1|gene:ASTEI10419	1	6	6	6	41.4	20.078	186	0	323.31	11138000000	112910000	239540000	8764000	326560000	0	0	327520000	0	1722200000	969450000	1286800000	820540000	993910000	889490000	1364800000	1622800000	30391000	36918000	0	3206400	22302000	0	0	0	10770000	24706000	12911000	0	2802300	20018000	30673000	49077000	47616000	0	0	3414200	2361100	0
ASTEI00838-PA	>ASTEI00838-PA hypothetical protein|protein_coding|scaffold_00003:2732337-2732833:1|gene:ASTEI00838	1	6	6	6	40.3	14.983	124	0	42.423	11013000000	0	690040000	0	519960000	0	0	158580000	169370000	1563800000	1650100000	1289200000	1300500000	803100000	1417600000	565560000	584500000	0	20499000	15468000	0	13428000	14798000	12691000	20077000	0	17266000	8668300	0	14107000	0	16653000	20110000	20514000	12608000	9064000	18009000	19635000	0
ASTEI02737-PA	>ASTEI02737-PA hypothetical protein|protein_coding|scaffold_00011:536914-537168:1|gene:ASTEI02737	1	6	6	6	44	9.4201	84	0	34.815	9149200000	79150000	210120000	0	57572000	0	0	0	100420000	1541600000	1025700000	743220000	481820000	1123100000	1444900000	1267300000	832380000	7827200	15749000	11781000	0	42246000	0	11514000	41466000	5342300	6769500	8365400	0	0	4172900	9383400	0	16501000	0	0	0	12693000	8092900
ASTEI08588-PA	>ASTEI08588-PA hypothetical protein|protein_coding|scaffold_00071:659154-660328:-1|gene:ASTEI08588	1	6	6	6	38.9	16.97	149	0	18.833	8236900000	0	0	0	0	0	0	81719000	0	365940000	372710000	687360000	354540000	1342900000	1516400000	616960000	1587300000	0	72302000	63348000	46342000	53740000	106720000	33762000	40220000	38615000	45805000	5535100	16012000	64585000	28876000	0	78945000	107390000	43021000	24312000	70951000	66828000	41336000
ASTEI02736-PA	>ASTEI02736-PA hypothetical protein|protein_coding|scaffold_00011:525384-535749:1|gene:ASTEI02736	1	6	6	6	22.4	37.25	322	0	117.18	7633800000	0	84197000	0	0	0	0	97041000	0	1065700000	668540000	868500000	651100000	1123300000	1118100000	755580000	1195800000	0	0	0	0	0	0	0	0	0	0	0	5974800	0	0	0	0	0	0	0	0	0	0
ASTEI01476-PA	>ASTEI01476-PA hypothetical protein|protein_coding|scaffold_00005:2786075-2786806:1|gene:ASTEI01476	1	6	6	6	55.2	14.9	125	0	286.26	7589800000	125010000	0	0	532580000	0	0	328710000	0	956750000	135230000	225870000	62507000	963930000	1494200000	523330000	1290400000	23036000	0	80101000	59981000	19620000	0	0	58242000	0	4005400	0	15472000	0	31883000	84101000	113830000	61075000	43646000	36593000	0	50283000	0
ASTEI10361-PA	>ASTEI10361-PA hypothetical protein|protein_coding|scaffold_00127:101538-108961:-1|gene:ASTEI10361	1	6	6	6	26.5	20.87	181	0	49.83	7133600000	469060000	0	126720000	855600000	0	0	10662000	476500000	1893500000	303680000	336750000	794690000	710550000	329630000	48151000	66155000	0	45970000	109180000	0	36845000	20569000	30814000	56750000	0	35862000	22205000	23886000	30796000	36290000	2685700	0	100940000	0	0	45418000	0	0
ASTEI03304-PA	>ASTEI03304-PA hypothetical protein|protein_coding|scaffold_00014:993033-993484:-1|gene:ASTEI03304	1	6	6	6	53.1	11.353	113	0	48.961	5052300000	20796000	669760000	24665000	65334000	0	0	32221000	250700000	1088700000	0	143930000	0	436450000	555560000	551570000	558540000	15987000	19463000	36301000	15896000	30552000	35844000	0	16119000	15893000	13467000	0	0	35474000	10407000	33606000	22374000	55570000	39360000	9816200	43227000	44934000	12097000
ASTEI02975-PA	>ASTEI02975-PA hypothetical protein|protein_coding|scaffold_00012:1023522-1026407:-1|gene:ASTEI02975	1	6	6	6	38.8	11.304	103	0	22.728	4836300000	0	70012000	0	56849000	0	0	26167000	0	546290000	605440000	1011500000	529080000	213210000	564910000	507310000	618820000	0	21695000	0	0	0	0	0	0	9267600	0	0	0	18672000	0	22289000	0	0	0	0	0	0	0
ASTEI06813-PA	>ASTEI06813-PA hypothetical protein|protein_coding|scaffold_00044:1116362-1117108:1|gene:ASTEI06813	1	6	6	6	24.6	24.831	248	0	74.086	4744900000	0	0	0	573480000	0	0	0	85240000	861840000	193830000	359490000	0	761610000	676220000	603370000	567720000	0	0	0	0	15082000	0	0	0	0	0	0	0	0	3373400	0	0	38586000	0	0	0	0	0
ASTEI11423-PA	>ASTEI11423-PA hypothetical protein|protein_coding|scaffold_02107:127-748:-1|gene:ASTEI11423	1	6	6	6	40.3	20.686	181	0	76.629	3972300000	0	349960000	0	144480000	0	0	0	0	854830000	755360000	602610000	126600000	516060000	0	255150000	333050000	0	0	0	0	0	13805000	0	0	0	0	0	0	0	0	0	0	0	0	0	0	0	0
ASTEI04742-PA	>ASTEI04742-PA hypothetical protein|protein_coding|scaffold_00025:827159-828524:-1|gene:ASTEI04742	1	6	6	6	27.6	18.665	174	0	261.79	3520300000	172410000	0	0	415760000	0	0	6675700	21530000	715360000	449050000	362290000	0	342210000	293460000	364060000	348740000	2777400	0	3943400	0	0	0	2828900	0	0	0	0	0	2807300	0	4405200	0	5330300	0	0	3129500	0	0
ASTEI08238-PA	>ASTEI08238-PA hypothetical protein|protein_coding|scaffold_00063:898307-899454:-1|gene:ASTEI08238	1	6	6	6	28.5	29.564	270	0	49.568	3424400000	99580000	13774000	0	0	0	0	28716000	0	0	0	0	0	590360000	1051700000	582370000	799490000	11320000	17334000	23012000	0	0	0	21048000	19064000	20554000	20535000	10570000	0	0	0	23588000	0	32084000	0	0	20873000	0	21493000
ASTEI09165-PA	>ASTEI09165-PA hypothetical protein|protein_coding|scaffold_00084:242265-245785:1|gene:ASTEI09165	1	6	6	6	8.5	120.26	1102	0	115.49	3157700000	0	0	0	17543000	0	0	22622000	0	614890000	184020000	372060000	198750000	487640000	343070000	500740000	409920000	0	0	0	0	0	0	0	0	0	0	0	0	0	0	0	6414500	0	0	0	0	0	0
ASTEI04829-PA	>ASTEI04829-PA hypothetical protein|protein_coding|scaffold_00026:493485-494504:-1|gene:ASTEI04829	1	6	6	6	15.6	37.425	339	0	14.19	3014400000	76477000	0	15067000	80842000	0	0	50267000	0	91508000	173810000	48884000	227660000	531140000	395760000	443810000	584770000	21930000	25171000	0	0	17903000	23321000	0	22146000	0	0	0	0	19954000	0	26722000	0	30239000	0	0	23219000	0	0
ASTEI04450-PA	>ASTEI04450-PA hypothetical protein|protein_coding|scaffold_00023:810531-811218:1|gene:ASTEI04450	1	6	6	6	56.2	21.591	208	0	96.912	2860600000	0	0	0	0	0	0	0	0	396780000	223900000	220230000	73406000	440710000	523790000	417520000	564240000	0	0	0	0	0	0	0	0	0	0	0	0	0	0	0	0	0	0	0	0	0	0
ASTEI07527-PA	>ASTEI07527-PA hypothetical protein|protein_coding|scaffold_00055:936718-937899:1|gene:ASTEI07527	1	6	6	6	22.6	43.723	393	0	37.27	2696800000	0	50794000	0	0	0	0	0	0	590920000	620460000	751590000	162820000	116190000	63210000	224920000	115860000	0	0	0	0	0	0	0	0	0	0	0	0	0	0	0	0	0	0	0	0	0	0
ASTEI05807-PA	>ASTEI05807-PA hypothetical protein|protein_coding|scaffold_00033:1836167-1839033:-1|gene:ASTEI05807	1	6	6	6	19.5	57.376	518	0	144.74	2667600000	61530000	0	32296000	113920000	0	0	0	51473000	209320000	143580000	330000000	133240000	429930000	447420000	312220000	375920000	0	0	0	0	5118600	12669000	0	0	0	0	1412100	0	0	0	0	0	7509200	0	0	0	0	0
ASTEI02036-PA	>ASTEI02036-PA hypothetical protein|protein_coding|scaffold_00007:3857231-3859517:1|gene:ASTEI02036	1	6	6	6	11	67.818	607	0	72.405	2574200000	644940000	0	0	302780000	0	0	40912000	309530000	451490000	0	0	70994000	186370000	343390000	91652000	132200000	0	0	0	0	0	0	0	0	0	0	0	0	0	0	0	0	0	0	0	0	0	0
ASTEI07707-PA	>ASTEI07707-PA hypothetical protein|protein_coding|scaffold_00057:930125-931589:-1|gene:ASTEI07707	1	6	6	6	38.9	23.596	216	0	89.725	2514800000	153820000	0	18793000	165140000	0	0	0	76176000	150480000	261650000	176910000	84607000	412330000	338470000	306560000	369880000	0	0	0	0	0	0	0	0	0	0	0	0	0	0	0	0	0	0	0	0	0	0
ASTEI05218-PA	>ASTEI05218-PA hypothetical protein|protein_coding|scaffold_00029:820608-822484:-1|gene:ASTEI05218	1	6	6	6	13.2	52.081	476	0	14.443	2420200000	160940000	81760000	0	81038000	0	0	0	42949000	377250000	17468000	246880000	0	368760000	62684000	422730000	437860000	0	0	0	0	20726000	0	0	28336000	0	17018000	0	0	0	0	21347000	0	32493000	0	0	0	0	0
ASTEI02792-PA;ASTEI02791-PA	>ASTEI02792-PA hypothetical protein|protein_coding|scaffold_00011:999046-1000068:1|gene:ASTEI02792;>ASTEI02791-PA hypothetical protein|protein_coding|scaffold_00011:985642-986664:1|gene:ASTEI02791	2	6	6	4	19.4	37.276	340	0	127.59	2208600000	455500000	0	15636000	251910000	0	0	0	462730000	186040000	97084000	0	249900000	195470000	134580000	0	159750000	0	0	0	0	0	0	0	0	0	0	0	0	0	0	0	0	0	0	0	0	0	0
ASTEI00143-PA	>ASTEI00143-PA hypothetical protein|protein_coding|scaffold_00001:2071733-2072367:-1|gene:ASTEI00143	1	6	6	6	37.9	13.328	116	0	117.65	2200700000	0	0	0	0	0	0	0	0	230110000	615330000	363000000	432280000	37795000	158010000	187530000	176690000	0	0	0	0	0	0	0	0	0	0	0	0	0	0	0	0	0	0	0	0	0	0
ASTEI07372-PA	>ASTEI07372-PA hypothetical protein|protein_coding|scaffold_00053:897856-899201:1|gene:ASTEI07372	1	6	6	6	18.6	42.797	392	0	102.01	2069200000	33740000	62411000	0	62859000	0	0	0	49865000	123600000	279820000	95246000	74704000	217870000	355850000	264150000	449040000	0	0	0	0	0	0	0	0	0	0	0	0	0	0	0	0	0	0	0	0	0	0
ASTEI04835-PA	>ASTEI04835-PA hypothetical protein|protein_coding|scaffold_00026:544608-545464:1|gene:ASTEI04835	1	6	6	6	27.3	27.435	238	0	13.64	1979400000	61959000	46506000	0	80268000	0	0	0	42941000	314130000	93415000	375750000	54966000	67761000	0	317120000	498330000	0	0	0	0	0	0	0	0	0	0	0	0	0	0	18224000	0	0	0	0	0	0	0
ASTEI00271-PA	>ASTEI00271-PA hypothetical protein|protein_coding|scaffold_00001:4310964-4317140:-1|gene:ASTEI00271	1	6	6	6	4.5	148.49	1300	0	54.621	1867300000	0	102060000	0	0	0	0	96079000	5282000	328050000	184330000	292860000	83372000	207510000	162850000	99143000	305740000	0	0	0	0	0	0	0	0	0	0	0	0	0	0	0	0	0	0	0	0	0	0
ASTEI07899-PA	>ASTEI07899-PA hypothetical protein|protein_coding|scaffold_00059:1100666-1101624:-1|gene:ASTEI07899	1	6	6	6	33.7	30.714	276	0	122.75	1857200000	32438000	0	0	54289000	0	0	25894000	46226000	259060000	77570000	151200000	177340000	168810000	288630000	339800000	235920000	0	0	0	0	0	0	0	0	0	0	0	0	0	0	0	0	0	0	0	0	0	0
ASTEI04936-PA	>ASTEI04936-PA hypothetical protein|protein_coding|scaffold_00026:1959894-1964057:1|gene:ASTEI04936	1	6	6	6	11.6	86.081	776	0	26.065	1835100000	32317000	0	0	0	0	0	0	0	386590000	253360000	98522000	91970000	253080000	210390000	265310000	243570000	0	0	0	0	0	0	0	0	0	0	0	0	0	0	0	0	0	0	0	0	0	0
ASTEI05763-PA	>ASTEI05763-PA hypothetical protein|protein_coding|scaffold_00033:1054999-1059527:-1|gene:ASTEI05763	1	6	6	6	6.5	127.13	1134	0	90.732	1792200000	46999000	0	0	109180000	0	0	0	20079000	243930000	0	93803000	0	409330000	339720000	207420000	318790000	0	0	0	0	0	0	0	0	0	0	0	0	0	0	0	0	2917100	0	0	0	0	0
ASTEI02066-PA	>ASTEI02066-PA hypothetical protein|protein_coding|scaffold_00008:238010-238588:-1|gene:ASTEI02066	1	6	6	5	35.9	21.361	192	0	7.5344	1768800000	192640000	0	0	124370000	0	0	21715000	149230000	693770000	124840000	77832000	113180000	106620000	0	147240000	0	0	0	0	0	0	0	0	0	0	0	0	0	0	0	0	0	17377000	0	0	0	0	0
ASTEI01393-PA	>ASTEI01393-PA hypothetical protein|protein_coding|scaffold_00005:1810808-1812211:-1|gene:ASTEI01393	1	6	6	6	18.9	39.946	365	0	10.319	1698900000	0	0	0	0	0	0	0	4673600	902830000	0	81923000	0	231620000	173460000	117250000	183360000	0	0	0	0	0	0	0	0	0	0	0	0	0	0	0	0	3728600	0	0	0	0	0
ASTEI08251-PA	>ASTEI08251-PA hypothetical protein|protein_coding|scaffold_00064:349608-352248:1|gene:ASTEI08251	1	6	6	6	13.5	68.512	631	0	74.599	1587900000	26547000	0	0	9907600	0	0	13263000	0	192720000	117660000	181670000	91761000	240310000	229860000	219240000	245840000	0	0	0	0	0	0	0	0	0	0	0	0	0	0	0	0	11633000	0	0	7458700	0	0
ASTEI06056-PA	>ASTEI06056-PA hypothetical protein|protein_coding|scaffold_00036:315636-322221:1|gene:ASTEI06056	1	6	6	6	14.2	59.538	527	0	10.498	1586800000	242960000	0	37655000	139950000	0	0	0	0	499460000	0	0	0	219750000	105450000	249910000	73250000	0	0	0	0	0	0	0	0	0	0	0	0	0	0	0	6159700	12259000	0	0	0	0	0
ASTEI00591-PA	>ASTEI00591-PA hypothetical protein|protein_coding|scaffold_00002:4141611-4142634:-1|gene:ASTEI00591	1	6	6	6	31.2	32.858	288	0	38.195	1400800000	0	0	0	0	0	0	0	0	139490000	199570000	184410000	165960000	143000000	100580000	314430000	153410000	0	0	0	0	0	0	0	0	0	0	0	0	0	0	0	0	0	0	0	0	0	0
ASTEI00995-PA	>ASTEI00995-PA hypothetical protein|protein_coding|scaffold_00004:29758-31660:1|gene:ASTEI00995	1	6	6	6	37.4	18.506	163	0	39.843	1373500000	0	0	0	26319000	0	0	0	0	110130000	0	40197000	0	297140000	341280000	331010000	227450000	0	0	0	0	0	0	0	0	0	0	0	0	0	0	0	0	0	0	0	0	0	0
ASTEI00948-PA	>ASTEI00948-PA hypothetical protein|protein_coding|scaffold_00003:4491934-4492744:1|gene:ASTEI00948	1	6	6	6	24.8	27.58	246	0	10.448	1303300000	0	0	0	0	0	0	49944000	69889000	141250000	112490000	139230000	136540000	181160000	124060000	56331000	292370000	0	0	0	0	0	0	0	0	0	0	0	0	0	0	0	0	0	0	0	0	0	0
ASTEI04897-PA	>ASTEI04897-PA hypothetical protein|protein_coding|scaffold_00026:1191609-1193057:1|gene:ASTEI04897	1	6	6	6	19.5	44.744	401	0	18.076	1240100000	0	120920000	0	84656000	0	0	22099000	0	0	0	0	0	165240000	284330000	338250000	224570000	0	0	0	0	0	0	0	0	0	0	0	0	0	0	0	0	0	0	0	0	0	0
ASTEI08858-PA	>ASTEI08858-PA hypothetical protein|protein_coding|scaffold_00076:799635-807044:1|gene:ASTEI08858	1	6	6	6	9.5	105.07	926	0	44.438	1188700000	0	0	0	17002000	0	0	0	0	60160000	147190000	266970000	76791000	85804000	91643000	245350000	197740000	0	0	0	0	0	0	0	0	0	0	0	0	0	0	0	0	0	0	0	0	0	0
ASTEI07227-PA	>ASTEI07227-PA hypothetical protein|protein_coding|scaffold_00051:190579-190914:1|gene:ASTEI07227	1	6	6	6	79.3	11.553	111	0	48.78	1168400000	293140000	0	6793000	45439000	0	28020000	0	34091000	87844000	140910000	0	93535000	74094000	118550000	85742000	74568000	0	0	0	16396000	0	0	0	0	0	13350000	0	0	15238000	11803000	0	0	5122200	0	12576000	0	0	0
ASTEI08680-PA	>ASTEI08680-PA hypothetical protein|protein_coding|scaffold_00073:323493-325200:-1|gene:ASTEI08680	1	6	6	6	37.9	20.225	190	0	323.31	1166000000	0	0	0	0	0	0	0	89331000	275200000	0	0	0	175870000	208010000	149400000	268200000	0	0	0	0	0	0	0	0	0	0	0	0	0	0	0	0	0	0	0	0	0	0
ASTEI00611-PA	>ASTEI00611-PA hypothetical protein|protein_coding|scaffold_00002:4555543-4556710:1|gene:ASTEI00611	1	6	6	6	23.3	33.444	309	0	13.664	1157600000	0	0	0	0	0	0	0	0	289080000	106900000	332620000	78391000	93418000	164550000	92611000	0	0	0	0	0	0	0	0	0	0	0	0	0	0	0	0	0	0	0	0	0	0	0
ASTEI07988-PA	>ASTEI07988-PA hypothetical protein|protein_coding|scaffold_00060:932871-934275:1|gene:ASTEI07988	1	6	6	6	21.2	40.672	363	0	31.282	1093100000	0	0	0	0	0	0	0	0	0	0	0	24487000	211230000	236160000	310280000	241390000	0	0	69586000	0	0	0	0	0	0	0	0	0	0	0	0	0	0	0	0	0	0	0
ASTEI10577-PA	>ASTEI10577-PA hypothetical protein|protein_coding|scaffold_00141:157879-164781:1|gene:ASTEI10577	1	6	6	6	15.2	52.949	479	0	11.28	1057500000	0	0	0	0	0	0	0	0	126600000	166940000	50957000	0	350430000	121080000	115510000	125960000	0	0	0	0	0	0	0	0	0	0	0	0	0	0	0	0	0	0	0	0	0	0
ASTEI03857-PA	>ASTEI03857-PA hypothetical protein|protein_coding|scaffold_00018:238709-240365:1|gene:ASTEI03857	1	6	6	6	15.7	54.366	483	0	27.078	1039100000	0	0	0	0	0	0	0	0	239810000	37989000	21471000	142460000	59341000	127500000	320960000	89532000	0	0	0	0	0	0	0	0	0	0	0	0	0	0	0	0	0	0	0	0	0	0
ASTEI09845-PA	>ASTEI09845-PA hypothetical protein|protein_coding|scaffold_00105:163498-165760:-1|gene:ASTEI09845	1	6	6	6	15.7	53.294	466	0	35.333	1023700000	0	0	0	0	0	0	35232000	0	0	0	64907000	0	235940000	164750000	43838000	229280000	9387300	14406000	16567000	0	15233000	0	15190000	18283000	11560000	0	7643100	6942500	13751000	9620600	0	0	27472000	0	6626700	20773000	0	0
ASTEI10794-PA	>ASTEI10794-PA hypothetical protein|protein_coding|scaffold_00165:58069-59378:-1|gene:ASTEI10794	1	6	6	6	18.7	44.44	391	0	10.269	1010900000	0	0	4569200	0	0	0	26326000	19636000	84078000	0	0	0	190010000	218910000	312170000	146200000	0	0	0	0	0	0	0	0	0	0	0	0	0	8995000	0	0	0	0	0	0	0	0
ASTEI03021-PA	>ASTEI03021-PA hypothetical protein|protein_coding|scaffold_00012:1981480-1983927:1|gene:ASTEI03021	1	6	6	6	12.2	85.591	752	0	14.131	1001300000	0	0	0	0	0	0	0	0	88098000	34752000	40529000	0	134880000	251310000	139630000	291080000	0	0	0	0	0	0	0	0	0	0	0	0	0	0	0	12669000	0	8392200	0	0	0	0
ASTEI02407-PA;ASTEI00214-PA	>ASTEI02407-PA hypothetical protein|protein_coding|scaffold_00009:1890684-1892820:1|gene:ASTEI02407	2	6	6	6	10.4	71.611	655	0	10.839	995660000	0	0	0	0	0	0	0	0	254190000	0	0	0	83518000	213870000	199050000	242170000	0	0	0	0	0	0	0	0	0	0	0	0	0	0	0	0	2866400	0	0	0	0	0
ASTEI07753-PA	>ASTEI07753-PA hypothetical protein|protein_coding|scaffold_00058:272805-280370:-1|gene:ASTEI07753	1	6	6	6	8	114.49	1028	0	40.043	995500000	63954000	398580000	0	0	0	0	131190000	239740000	88964000	0	0	0	0	73073000	0	0	0	0	0	0	0	0	0	0	0	0	0	0	0	0	0	0	0	0	0	0	0	0
ASTEI05315-PA	>ASTEI05315-PA hypothetical protein|protein_coding|scaffold_00030:191971-193348:-1|gene:ASTEI05315	1	6	6	6	15.7	38.397	344	0	34.532	940870000	101550000	0	10583000	117360000	0	90307000	8667300	84338000	36987000	79901000	73182000	50249000	84328000	46686000	96731000	60008000	0	0	0	0	0	0	0	0	0	0	0	0	0	0	0	0	0	0	0	0	0	0
ASTEI03377-PA	>ASTEI03377-PA hypothetical protein|protein_coding|scaffold_00014:1507398-1515413:-1|gene:ASTEI03377	1	6	6	6	18.5	51.099	466	0	13.857	910910000	0	29285000	0	0	0	0	0	0	171860000	80578000	109060000	0	255830000	107790000	84291000	67576000	0	0	0	0	0	0	0	0	0	0	0	0	0	0	0	0	4638500	0	0	0	0	0
ASTEI09345-PA	>ASTEI09345-PA hypothetical protein|protein_coding|scaffold_00089:269205-271148:1|gene:ASTEI09345	1	6	6	6	10.9	67.462	603	0	11.245	903670000	20009000	0	0	0	0	0	10331000	0	17376000	19788000	25390000	31278000	186500000	197790000	134670000	257490000	0	0	0	0	3050400	0	0	0	0	0	0	0	0	0	0	0	0	0	0	0	0	0
ASTEI08767-PA	>ASTEI08767-PA hypothetical protein|protein_coding|scaffold_00074:856647-858944:-1|gene:ASTEI08767	1	6	6	6	11.8	83.392	765	0	17.907	901380000	205560000	0	64984000	511550000	0	0	0	119290000	0	0	0	0	0	0	0	0	0	0	0	0	0	0	0	0	0	0	0	0	0	0	0	0	0	0	0	0	0	0
ASTEI055272-PA	>ASTEI055272-PA hypothetical protein|protein_coding|scaffold_00031:1384903-1386566:-1|gene:ASTEI055272	1	6	6	6	16.1	58.12	529	0	19.32	894680000	0	0	0	0	0	0	0	0	25118000	125990000	99631000	171060000	206810000	0	174220000	67302000	0	0	0	0	13007000	0	0	0	0	0	0	0	0	0	0	0	11546000	0	0	0	0	0
ASTEI10178-PA	>ASTEI10178-PA hypothetical protein|protein_coding|scaffold_00117:137186-138421:-1|gene:ASTEI10178	1	6	6	6	22.4	43.749	411	0	40.792	882700000	7528300	0	0	41739000	0	0	0	0	18446000	5314600	113170000	33802000	155610000	233440000	93781000	144800000	0	0	0	0	0	0	0	0	0	0	0	0	0	0	0	0	0	0	0	0	0	0
ASTEI03550-PA	>ASTEI03550-PA hypothetical protein|protein_coding|scaffold_00015:1525978-1528004:1|gene:ASTEI03550	1	6	6	6	12.4	68.813	628	0	25.624	878950000	35813000	0	0	0	0	0	25311000	0	0	0	0	0	188530000	160160000	151360000	231620000	0	23459000	0	0	0	0	0	0	0	0	0	0	0	0	11224000	0	15976000	0	0	9412900	0	0
ASTEI05470-PA	>ASTEI05470-PA hypothetical protein|protein_coding|scaffold_00031:558283-560758:-1|gene:ASTEI05470	1	6	6	6	13.5	74.289	658	0	14.739	838400000	0	0	0	0	0	0	0	0	45278000	0	0	0	216690000	191700000	95169000	289550000	0	0	0	0	0	0	0	0	0	0	0	0	0	0	0	0	0	0	0	0	0	0
ASTEI07629-PA	>ASTEI07629-PA hypothetical protein|protein_coding|scaffold_00056:872644-874328:-1|gene:ASTEI07629	1	6	6	6	14.6	54.537	499	0	17.027	825310000	17629000	0	0	0	0	0	0	0	0	0	0	0	159400000	262160000	100200000	257480000	0	0	7793700	0	2262900	1928700	0	0	0	0	0	0	0	0	0	6023800	3575200	0	0	2987700	0	0
ASTEI03333-PA	>ASTEI03333-PA hypothetical protein|protein_coding|scaffold_00014:1226164-1227309:-1|gene:ASTEI03333	1	6	6	6	21.1	36.775	331	0	56.335	808150000	55434000	39841000	0	54916000	0	0	0	50430000	39440000	36875000	0	0	210630000	108070000	91410000	121120000	0	0	0	0	0	0	0	0	0	0	0	0	0	0	0	0	0	0	0	0	0	0
ASTEI04429-PA	>ASTEI04429-PA hypothetical protein|protein_coding|scaffold_00023:462401-465993:-1|gene:ASTEI04429	1	6	6	6	13.4	102.67	910	0	25.758	776930000	0	0	0	0	0	0	0	0	189050000	0	87871000	0	116000000	120360000	133100000	130550000	0	0	0	0	0	0	0	0	0	0	0	0	0	0	0	0	0	0	0	0	0	0
ASTEI09182-PA	>ASTEI09182-PA hypothetical protein|protein_coding|scaffold_00084:479725-480666:-1|gene:ASTEI09182	1	6	6	6	20.4	34.749	313	0	30.128	771340000	0	0	0	0	0	0	26539000	0	0	0	97405000	0	141570000	155540000	185470000	148290000	0	0	0	0	0	7735000	0	0	0	0	0	0	0	0	0	0	8791200	0	0	0	0	0
ASTEI03837-PA	>ASTEI03837-PA hypothetical protein|protein_coding|scaffold_00017:2173224-2175408:1|gene:ASTEI03837	1	6	6	6	15.8	57.365	533	0	13.833	763440000	0	0	0	28355000	0	0	0	0	88878000	0	0	0	135730000	224240000	204980000	61536000	0	0	0	0	0	0	0	0	0	0	0	0	0	0	0	0	19714000	0	0	0	0	0
ASTEI04420-PA	>ASTEI04420-PA hypothetical protein|protein_coding|scaffold_00023:399142-400721:1|gene:ASTEI04420	1	6	6	6	36.7	26.632	248	0	16.915	752290000	0	0	0	0	0	0	0	0	253580000	63543000	13267000	0	145630000	77508000	96402000	102360000	0	0	0	0	0	0	0	0	0	0	0	0	0	0	0	0	0	0	0	0	0	0
ASTEI04908-PA	>ASTEI04908-PA hypothetical protein|protein_coding|scaffold_00026:1530903-1532129:-1|gene:ASTEI04908	1	6	6	6	26.5	40.451	351	0	20.737	717490000	0	0	0	0	0	0	0	0	78698000	72473000	128570000	26111000	51023000	78673000	270590000	0	0	0	0	0	0	0	0	0	0	0	0	0	0	0	0	0	11350000	0	0	0	0	0
ASTEI07639-PA	>ASTEI07639-PA hypothetical protein|protein_coding|scaffold_00056:1125505-1126759:1|gene:ASTEI07639	1	6	6	6	24.4	40.482	373	0	119.48	686530000	0	0	0	23354000	0	0	0	0	61067000	0	77062000	0	69203000	40590000	186690000	201650000	0	0	6569800	0	0	0	0	7487800	0	0	0	0	0	0	0	0	12856000	0	0	0	0	0
ASTEI05544-PA	>ASTEI05544-PA hypothetical protein|protein_coding|scaffold_00031:1427311-1441531:1|gene:ASTEI05544	1	6	6	6	10.3	80.807	709	0	21.223	677210000	0	0	0	42166000	0	0	0	0	0	0	73103000	0	151360000	97621000	100530000	128240000	0	0	11131000	0	0	0	0	0	0	9267400	0	0	11017000	0	0	0	0	0	6095300	14439000	0	0
ASTEI10824-PA	>ASTEI10824-PA hypothetical protein|protein_coding|scaffold_00168:5770-9350:1|gene:ASTEI10824	1	6	6	6	16.5	59.354	540	0	72.54	642580000	39686000	0	0	22356000	0	0	0	13355000	103070000	0	50948000	0	71017000	70291000	0	268110000	0	0	0	0	0	0	0	0	0	0	0	0	0	0	0	0	0	0	0	0	0	0
ASTEI06592-PA	>ASTEI06592-PA hypothetical protein|protein_coding|scaffold_00042:629806-632031:-1|gene:ASTEI06592	1	6	6	6	18.8	52.092	474	0	11.954	629460000	29275000	0	0	0	0	0	0	0	203060000	0	216410000	0	63171000	80194000	37355000	0	0	0	0	0	0	0	0	0	0	0	0	0	0	0	0	0	0	0	0	0	0	0
ASTEI01679-PA	>ASTEI01679-PA hypothetical protein|protein_coding|scaffold_00006:717151-720300:1|gene:ASTEI01679	1	6	6	6	14	62.192	558	0	13.18	613930000	0	0	0	16713000	0	0	0	0	169480000	0	0	55185000	115660000	134120000	23428000	99337000	0	0	0	0	0	0	0	0	0	0	0	0	0	0	0	0	0	0	0	0	0	0
ASTEI10601-PA	>ASTEI10601-PA hypothetical protein|protein_coding|scaffold_00142:172786-174787:-1|gene:ASTEI10601	1	6	6	6	21.7	41.378	368	0	26.659	592990000	0	0	0	267590000	0	0	0	156370000	119730000	0	0	0	49298000	0	0	0	0	0	0	0	0	0	0	0	0	0	0	0	0	0	0	0	0	0	0	0	0	0
ASTEI01468-PA	>ASTEI01468-PA hypothetical protein|protein_coding|scaffold_00005:2726369-2728893:1|gene:ASTEI01468	1	6	6	6	18.8	56.75	516	0	26.995	590890000	0	0	0	0	0	0	0	0	90083000	47128000	80605000	0	151200000	79641000	73201000	69032000	0	0	0	0	0	0	0	0	0	0	0	0	0	0	0	0	0	0	0	0	0	0
ASTEI02521-PA	>ASTEI02521-PA hypothetical protein|protein_coding|scaffold_00009:3441347-3446449:-1|gene:ASTEI02521	1	6	6	6	14.4	50.083	458	0	13.111	582370000	61280000	0	0	57814000	0	0	0	49135000	185960000	0	40904000	0	50208000	61383000	0	75691000	0	0	0	0	0	0	0	0	0	0	0	0	0	0	0	0	0	0	0	0	0	0
ASTEI00234-PA	>ASTEI00234-PA hypothetical protein|protein_coding|scaffold_00001:3777968-3779446:1|gene:ASTEI00234	1	6	6	6	17.9	49.268	441	0	10.482	564410000	0	0	0	0	0	0	0	0	201430000	33721000	101920000	32802000	0	0	0	52798000	15331000	0	0	0	0	31178000	0	0	0	0	0	0	0	0	10413000	0	0	0	0	0	0	0
ASTEI01441-PA	>ASTEI01441-PA hypothetical protein|protein_coding|scaffold_00005:2284769-2286827:-1|gene:ASTEI01441	1	6	6	6	26.3	28.046	259	0	17.065	561370000	0	0	0	43289000	0	0	0	259990000	0	44047000	80994000	0	0	66796000	51179000	0	0	0	0	0	0	0	15068000	0	0	0	0	0	0	0	0	0	0	0	0	0	0	0
ASTEI08299-PA	>ASTEI08299-PA hypothetical protein|protein_coding|scaffold_00065:576117-580952:-1|gene:ASTEI08299	1	6	6	6	8.1	92.621	810	0	9.9374	543920000	0	0	0	0	0	0	0	0	0	44262000	0	0	124520000	135540000	152570000	81660000	0	0	0	0	5375000	0	0	0	0	0	0	0	0	0	0	0	0	0	0	0	0	0
ASTEI02813-PA	>ASTEI02813-PA hypothetical protein|protein_coding|scaffold_00011:1341010-1346880:-1|gene:ASTEI02813	1	6	6	6	13.3	61.622	573	0	12.684	540370000	0	0	0	47387000	0	0	0	96535000	52942000	17995000	0	30226000	188920000	0	106370000	0	0	0	0	0	0	0	0	0	0	0	0	0	0	0	0	0	0	0	0	0	0	0
ASTEI06386-PA	>ASTEI06386-PA hypothetical protein|protein_coding|scaffold_00039:1253443-1254864:-1|gene:ASTEI06386	1	6	6	6	20.1	49.262	428	0	33.853	516330000	0	0	0	0	0	0	0	0	63764000	0	0	0	0	94409000	87399000	260390000	0	0	0	0	0	0	0	0	0	0	0	0	0	0	0	0	0	10367000	0	0	0	0
ASTEI10149-PA	>ASTEI10149-PA hypothetical protein|protein_coding|scaffold_00114:385542-392452:1|gene:ASTEI10149	1	6	6	6	26	35.466	319	0	15.014	475270000	139640000	0	7735300	92407000	0	0	4403000	0	0	0	76258000	29588000	0	0	71442000	39021000	0	3560100	0	0	2626100	3122000	0	0	0	0	0	838510	1728600	0	0	0	0	0	0	0	0	0
ASTEI04916-PA	>ASTEI04916-PA hypothetical protein|protein_coding|scaffold_00026:1798268-1818206:-1|gene:ASTEI04916	1	6	6	6	2.3	397.41	3438	0	11.739	445970000	0	0	0	0	0	0	0	0	35038000	0	0	6422900	58975000	25924000	53968000	0	0	0	0	0	0	0	265640000	0	0	0	0	0	0	0	0	0	0	0	0	0	0	0
ASTEI07761-PA	>ASTEI07761-PA hypothetical protein|protein_coding|scaffold_00058:322066-323355:-1|gene:ASTEI07761	1	6	6	6	20.2	41.015	366	0	9.5264	436850000	256360000	0	0	66617000	0	0	0	113880000	0	0	0	0	0	0	0	0	0	0	0	0	0	0	0	0	0	0	0	0	0	0	0	0	0	0	0	0	0	0
ASTEI07392-PA	>ASTEI07392-PA hypothetical protein|protein_coding|scaffold_00054:34076-41170:-1|gene:ASTEI07392	1	6	6	6	10.1	78.619	742	0	86.106	410840000	95535000	0	10691000	84925000	49911000	8798200	0	129350000	0	0	0	0	0	0	0	31620000	0	0	0	0	0	0	0	0	0	0	0	0	0	0	0	0	0	0	0	0	0	0
ASTEI10106-PA	>ASTEI10106-PA hypothetical protein|protein_coding|scaffold_00112:256255-257171:1|gene:ASTEI10106	1	6	6	6	24.8	30.28	278	0	11.288	407790000	35598000	45153000	0	0	0	0	22573000	0	23254000	62498000	0	0	46697000	48652000	51200000	63643000	0	0	0	0	0	0	6178300	0	0	0	2347500	0	0	0	0	0	0	0	0	0	0	0
ASTEI09852-PA	>ASTEI09852-PA hypothetical protein|protein_coding|scaffold_00105:221977-241567:1|gene:ASTEI09852	1	6	6	6	5.5	201.81	1727	0	60.436	389960000	124860000	0	25627000	66337000	27798000	0	0	145340000	0	0	0	0	0	0	0	0	0	0	0	0	0	0	0	0	0	0	0	0	0	0	0	0	0	0	0	0	0	0
ASTEI01408-PA	>ASTEI01408-PA hypothetical protein|protein_coding|scaffold_00005:1963477-1968327:1|gene:ASTEI01408	1	6	6	6	16.2	45.601	408	0	11.705	379290000	35051000	0	22889000	52112000	0	0	0	140330000	0	0	0	38005000	31081000	0	0	59818000	0	0	0	0	0	0	0	0	0	0	0	0	0	0	0	0	0	0	0	0	0	0
ASTEI07875-PA	>ASTEI07875-PA hypothetical protein|protein_coding|scaffold_00059:768073-774498:-1|gene:ASTEI07875	1	6	6	6	16.3	61.511	546	0	31.752	346950000	56741000	0	0	13581000	0	0	0	0	5831700	0	0	0	44267000	62687000	104470000	57071000	0	0	0	0	0	0	0	0	0	0	0	0	0	0	0	0	0	0	0	0	0	0
ASTEI00753-PA	>ASTEI00753-PA hypothetical protein|protein_coding|scaffold_00003:1157265-1165522:1|gene:ASTEI00753	1	6	6	6	15.8	56.77	512	0	10.303	317890000	58164000	0	0	13930000	0	0	0	25809000	0	32251000	0	22752000	56825000	80853000	27303000	0	0	0	0	0	0	0	0	0	0	0	0	0	0	0	0	0	0	0	0	0	0	0
ASTEI04284-PA	>ASTEI04284-PA hypothetical protein|protein_coding|scaffold_00022:338412-339462:-1|gene:ASTEI04284	1	6	6	6	27.9	26.927	244	0	10.851	310030000	310030000	0	0	0	0	0	0	0	0	0	0	0	0	0	0	0	0	0	0	0	0	0	0	0	0	0	0	0	0	0	0	0	0	0	0	0	0	0
ASTEI03594-PA	>ASTEI03594-PA hypothetical protein|protein_coding|scaffold_00015:2597555-2603925:1|gene:ASTEI03594	1	6	6	6	6	147.28	1287	0	8.3963	273080000	0	0	0	97403000	0	0	0	51876000	0	16500000	14182000	0	39286000	0	12063000	41774000	0	0	0	0	0	0	0	0	0	0	0	0	0	0	0	0	0	0	0	0	0	0
ASTEI07545-PA	>ASTEI07545-PA hypothetical protein|protein_coding|scaffold_00055:1125236-1129898:-1|gene:ASTEI07545	1	6	6	6	8.6	123.65	1103	0	14.789	244660000	0	0	0	18838000	0	0	0	0	27577000	0	0	0	0	33259000	72096000	92888000	0	0	0	0	0	0	0	0	0	0	0	0	0	0	0	0	0	0	0	0	0	0
ASTEI05688-PA	>ASTEI05688-PA hypothetical protein|protein_coding|scaffold_00033:150267-151944:1|gene:ASTEI05688	1	6	6	6	18.1	40.343	353	0	14.871	227950000	0	0	0	38490000	0	0	0	0	23067000	0	0	0	84547000	50351000	31497000	0	0	0	0	0	0	0	0	0	0	0	0	0	0	0	0	0	0	0	0	0	0	0
ASTEI04721-PA	>ASTEI04721-PA hypothetical protein|protein_coding|scaffold_00025:663838-666505:1|gene:ASTEI04721	1	6	6	6	12	70.605	633	0	18.705	220220000	0	0	0	0	0	0	0	0	147640000	32864000	0	0	39713000	0	0	0	0	0	0	0	0	0	0	0	0	0	0	0	0	0	0	0	0	0	0	0	0	0
ASTEI06126-PA	>ASTEI06126-PA hypothetical protein|protein_coding|scaffold_00036:1344978-1350395:1|gene:ASTEI06126	1	6	6	6	22.4	30.761	281	0	6.7471	219500000	0	0	0	0	0	0	0	0	0	0	0	0	72481000	31346000	90236000	25437000	0	0	0	0	0	0	0	0	0	0	0	0	0	0	0	0	0	0	0	0	0	0
ASTEI00238-PA	>ASTEI00238-PA hypothetical protein|protein_coding|scaffold_00001:3800830-3802248:-1|gene:ASTEI00238	1	6	6	6	14	50.01	443	0	19	182000000	0	0	0	0	0	0	0	0	0	34096000	33533000	0	66472000	18267000	0	24459000	0	0	0	0	0	0	0	0	0	0	0	0	0	0	0	0	0	0	0	0	0	0
ASTEI09117-PA	>ASTEI09117-PA hypothetical protein|protein_coding|scaffold_00083:577719-593173:1|gene:ASTEI09117	1	6	4	4	3.8	297.37	2709	0	17.191	177650000	0	0	0	0	0	0	0	0	0	0	0	0	64699000	0	0	112950000	0	0	0	0	0	0	0	0	0	0	0	0	0	0	0	0	0	0	0	0	0	0
ASTEI01453-PA	>ASTEI01453-PA hypothetical protein|protein_coding|scaffold_00005:2455943-2470252:1|gene:ASTEI01453	1	6	6	6	4.3	183.12	1612	0	10.82	167660000	94638000	0	0	0	0	0	0	0	0	0	0	25264000	0	0	47760000	0	0	0	0	0	0	0	0	0	0	0	0	0	0	0	0	0	0	0	0	0	0	0
ASTEI03849-PA	>ASTEI03849-PA hypothetical protein|protein_coding|scaffold_00017:2427232-2427846:-1|gene:ASTEI03849	1	5	5	5	29	14.446	131	0	100.87	43500000000	519400000	415980000	447170000	1529800000	296710000	66181000	885930000	661990000	6819900000	4518200000	4628300000	3393500000	3402100000	3564900000	4654600000	4329900000	76643000	175540000	151650000	94635000	119350000	161620000	135670000	151370000	78805000	121790000	83613000	51101000	104390000	73391000	146020000	170530000	198980000	132720000	72187000	124630000	126440000	137160000
ASTEI04993-PA	>ASTEI04993-PA hypothetical protein|protein_coding|scaffold_00027:571172-572030:1|gene:ASTEI04993	1	5	5	5	26.4	28.043	261	0	182.98	24614000000	0	263030000	0	158200000	0	0	259060000	0	2082000000	1265800000	2223000000	1277000000	3324500000	3634800000	4295000000	3438900000	40929000	48137000	148150000	49770000	22486000	134700000	114070000	186570000	38597000	87529000	71293000	30103000	55827000	42074000	88474000	129630000	289420000	99293000	24611000	35675000	85760000	51904000
ASTEI01482-PA	>ASTEI01482-PA hypothetical protein|protein_coding|scaffold_00005:2799883-2803564:-1|gene:ASTEI01482	1	5	5	5	7.9	79.872	711	0	298.54	21584000000	145190000	191380000	0	656200000	0	0	311590000	0	362540000	2041600000	491930000	876150000	1873300000	3541900000	4411600000	3230600000	192510000	248070000	64695000	202590000	200770000	165440000	190700000	45523000	123520000	10223000	110680000	93704000	8800800	131040000	45806000	82258000	427660000	46961000	127970000	99462000	67359000	189410000
ASTEI08489-PA	>ASTEI08489-PA hypothetical protein|protein_coding|scaffold_00069:384790-385647:1|gene:ASTEI08489	1	5	5	5	16.1	28.741	261	0	126.16	21362000000	145850000	0	0	293600000	0	0	123190000	0	2152000000	1629000000	3130700000	1845200000	2030100000	2415600000	2990700000	3035200000	57279000	72547000	68017000	55202000	65058000	61643000	0	46998000	23013000	54387000	30030000	14642000	66728000	24082000	16453000	100970000	161050000	51720000	22678000	101930000	93409000	35754000
ASTEI09695-PA	>ASTEI09695-PA hypothetical protein|protein_coding|scaffold_00101:126859-127849:-1|gene:ASTEI09695	1	5	5	5	26.3	18.535	171	0	100.63	19826000000	131080000	959060000	0	487630000	0	0	377900000	220120000	2542700000	2502300000	3046400000	2174300000	1548200000	1662500000	1724700000	1599900000	16452000	33484000	49731000	0	38386000	26195000	33702000	42941000	14815000	40345000	21623000	19845000	71667000	12877000	45008000	75279000	79927000	26704000	0	17373000	24103000	19924000
ASTEI03402-PA	>ASTEI03402-PA hypothetical protein|protein_coding|scaffold_00014:1916560-1917123:-1|gene:ASTEI03402	1	5	5	5	39.8	12.387	108	0	31.782	18209000000	80090000	1209800000	6127100	223540000	0	0	0	343660000	1687900000	2073900000	2178300000	1860300000	1490800000	1942100000	1734600000	1797900000	57134000	95215000	84475000	50448000	69996000	77807000	66913000	84356000	53462000	76516000	51044000	31746000	51700000	38204000	27182000	103560000	142080000	79482000	34357000	0	0	22216000
ASTEI10778-PA	>ASTEI10778-PA hypothetical protein|protein_coding|scaffold_00162:120976-123167:1|gene:ASTEI10778	1	5	5	5	24.1	34.242	307	0	285.65	17496000000	151800000	804260000	0	545230000	0	0	44310000	382250000	2327600000	1143400000	986790000	732030000	1703500000	1936600000	2096800000	1406700000	103360000	209460000	118970000	124060000	162080000	86639000	118310000	150150000	48836000	117190000	70806000	22739000	156180000	101130000	134060000	78650000	205060000	138040000	32063000	180240000	89175000	52837000
ASTEI00830-PA	>ASTEI00830-PA hypothetical protein|protein_coding|scaffold_00003:2657512-2658059:1|gene:ASTEI00830	1	5	5	5	44	11.116	100	0	19.841	17107000000	50673000	1342300000	32060000	314560000	0	0	0	288740000	1069600000	3037500000	3656000000	3042400000	390480000	936690000	1280500000	1131400000	2865600	41039000	5136200	31614000	3233000	41540000	0	43526000	26529000	0	19725000	0	4877100	30492000	39975000	5550200	79944000	3831300	0	41359000	4823100	0
ASTEI02336-PA	>ASTEI02336-PA hypothetical protein|protein_coding|scaffold_00009:629705-632567:1|gene:ASTEI02336	1	5	5	5	6	72.133	652	0	72.04	13271000000	311210000	0	0	987830000	0	0	333660000	0	281280000	1583500000	1877000000	1237500000	1454500000	1414900000	1543500000	1326500000	74648000	118010000	137460000	0	0	112900000	98552000	0	91273000	103450000	0	0	0	0	0	0	183500000	0	0	0	0	0
ASTEI10371-PA	>ASTEI10371-PA hypothetical protein|protein_coding|scaffold_00127:301612-302556:1|gene:ASTEI10371	1	5	5	5	42.7	15.348	131	0	214.19	13144000000	232130000	1025300000	0	145980000	0	0	387730000	286930000	1598000000	1041600000	1538700000	749860000	1172600000	987760000	1088000000	1125300000	48146000	75950000	73454000	73065000	86243000	68982000	54940000	90931000	55671000	38066000	35407000	31453000	59158000	40188000	79295000	102140000	116470000	68942000	42668000	52456000	64735000	48168000
ASTEI09681-PA	>ASTEI09681-PA hypothetical protein|protein_coding|scaffold_00100:507700-508153:1|gene:ASTEI09681	1	5	5	5	65.7	11.636	108	0	218.51	9423300000	172230000	797850000	189150000	443730000	0	0	0	508090000	1315100000	280170000	329990000	225360000	1175600000	1089800000	1190500000	757690000	34505000	51912000	58031000	54607000	23102000	51027000	29344000	32985000	0	23849000	27942000	13214000	22150000	13852000	56714000	76256000	75337000	18821000	0	26666000	27606000	26005000
ASTEI03054-PA	>ASTEI03054-PA hypothetical protein|protein_coding|scaffold_00012:2919812-2920436:1|gene:ASTEI03054	1	5	5	5	25.4	16.087	142	0	33.064	9015800000	0	1245000000	0	596420000	0	0	101320000	0	1246200000	570090000	755300000	1477400000	58208000	1030900000	1140000000	81709000	36787000	40129000	46352000	56996000	30210000	33307000	0	0	22210000	36010000	21504000	0	0	27256000	50368000	47586000	47458000	31251000	27438000	0	41570000	36498000
ASTEI05673-PA	>ASTEI05673-PA hypothetical protein|protein_coding|scaffold_00032:1896032-1897518:1|gene:ASTEI05673	1	5	5	5	25.8	21.742	190	0	44.579	7969300000	150540000	206280000	41117000	309810000	0	0	224230000	242290000	1106300000	232020000	945300000	865970000	679190000	456300000	550970000	464060000	45637000	73784000	72777000	49962000	67780000	66794000	65067000	82362000	41364000	53535000	50314000	0	41842000	41421000	60503000	95023000	99223000	68148000	38142000	49587000	50961000	0
ASTEI09919-PA	>ASTEI09919-PA hypothetical protein|protein_coding|scaffold_00106:366178-367138:1|gene:ASTEI09919	1	5	5	5	41.2	15.47	131	0	172.97	7722200000	65386000	525770000	0	90608000	0	0	43929000	84553000	2610300000	402620000	475500000	0	800950000	789810000	951660000	446280000	14513000	20558000	19422000	13783000	14904000	23022000	15707000	18460000	11254000	17755000	12266000	7357900	16468000	11264000	22517000	18798000	0	20431000	12494000	15431000	17086000	15462000
ASTEI02679-PA	>ASTEI02679-PA hypothetical protein|protein_coding|scaffold_00010:3009729-3010226:1|gene:ASTEI02679	1	5	5	5	46.7	17.723	165	0	261.85	4991700000	0	0	0	128040000	44680000	0	0	302470000	459750000	798790000	656580000	277490000	454150000	624300000	537600000	601640000	0	0	0	0	0	0	0	0	8873500	0	0	0	16442000	0	12902000	0	20890000	0	0	13472000	0	0
ASTEI09688-PA	>ASTEI09688-PA hypothetical protein|protein_coding|scaffold_00101:81680-82256:1|gene:ASTEI09688	1	5	5	5	31.2	15.567	138	0	20.869	4502500000	0	535000000	0	246720000	0	0	105270000	245030000	629610000	272870000	244790000	150030000	372790000	529040000	546400000	489040000	0	10419000	8824300	9531000	7329500	6920800	7894100	9918200	9412100	0	5075700	4351400	8510500	0	0	10739000	12484000	0	0	9297900	0	0
ASTEI09365-PA	>ASTEI09365-PA hypothetical protein|protein_coding|scaffold_00089:595213-605776:-1|gene:ASTEI09365	1	5	5	5	5.3	100.94	938	0	76.554	4421100000	0	0	23389000	144270000	0	0	132600000	0	762010000	185970000	125970000	295850000	545260000	435930000	395890000	373640000	0	58027000	55798000	33639000	53626000	56938000	48576000	60782000	29747000	37966000	12068000	24788000	35662000	26227000	59155000	0	82778000	56543000	28560000	52940000	41427000	15309000
ASTEI05439-PA	>ASTEI05439-PA hypothetical protein|protein_coding|scaffold_00031:215577-218294:1|gene:ASTEI05439	1	5	5	5	20.2	24.62	218	0	10.02	4223400000	86426000	0	0	73334000	0	0	39298000	0	313760000	195170000	185580000	183340000	188660000	740200000	713540000	760320000	42558000	72833000	0	39369000	0	0	0	73043000	2689400	41970000	27507000	19354000	0	27434000	61585000	98024000	79313000	0	0	0	0	52928000
ASTEI05374-PA	>ASTEI05374-PA hypothetical protein|protein_coding|scaffold_00030:1231665-1236170:-1|gene:ASTEI05374	1	5	5	5	32	18.792	178	0	113.71	3695600000	118660000	1365900000	0	0	0	0	0	892450000	362630000	0	242620000	116690000	196810000	81262000	66300000	243610000	0	0	0	0	0	0	0	0	0	0	0	0	0	0	0	0	0	0	0	0	0	0
ASTEI071955-PA	>ASTEI071955-PA hypothetical protein|protein_coding|scaffold_00050:1159697-1163504:-1|gene:ASTEI071955	1	5	5	5	13.7	48.777	423	0	17.695	3237600000	202290000	0	0	150240000	0	0	40843000	17703000	54950000	0	190770000	422040000	363790000	456320000	483340000	362800000	9807800	17938000	30587000	0	29144000	4598500	13634000	82626000	2915200	17886000	14793000	0	3245800	7998500	0	7162300	52367000	5441300	2075800	30477000	0	0
ASTEI04741-PA	>ASTEI04741-PA hypothetical protein|protein_coding|scaffold_00025:825279-826154:1|gene:ASTEI04741	1	5	5	5	26.4	25.954	242	0	120.95	3177100000	21603000	0	0	0	0	0	0	19011000	369260000	266030000	375900000	220310000	248050000	376740000	398430000	509400000	14514000	20019000	12678000	8595300	17079000	16895000	10150000	7166100	15413000	4782900	5732900	3062700	6817800	12725000	9624700	31352000	34430000	8710600	0	12845000	32528000	0
ASTEI02220-PA	>ASTEI02220-PA hypothetical protein|protein_coding|scaffold_00008:2433396-2434666:1|gene:ASTEI02220	1	5	5	5	21.7	28.783	277	0	24.788	3121400000	212230000	57552000	6545500	119580000	0	0	0	48592000	74022000	387490000	540340000	311620000	338990000	430970000	188130000	382940000	0	0	9045800	0	0	0	0	0	0	0	0	0	0	0	0	0	13392000	0	0	0	0	0
ASTEI07288-PA	>ASTEI07288-PA hypothetical protein|protein_coding|scaffold_00051:1084365-1093614:-1|gene:ASTEI07288	1	5	5	5	12.6	57.592	533	0	243.03	3119500000	30567000	0	0	40620000	0	0	0	170400000	259480000	150460000	282450000	0	313650000	666290000	531360000	657890000	0	0	0	0	0	0	0	0	0	0	0	0	0	0	0	0	11340000	0	0	0	0	0
ASTEI08271-PA	>ASTEI08271-PA hypothetical protein|protein_coding|scaffold_00065:8261-12038:-1|gene:ASTEI08271	1	5	5	5	21.5	27.151	237	0	52.312	2731900000	397940000	0	0	228620000	308080000	0	0	362400000	352400000	0	0	0	184510000	237540000	238420000	257000000	10363000	0	17692000	0	12441000	0	16849000	14710000	11330000	0	8751200	5067400	0	0	15978000	0	24632000	0	0	0	0	0
ASTEI02535-PA	>ASTEI02535-PA hypothetical protein|protein_coding|scaffold_00010:127672-132920:-1|gene:ASTEI02535	1	5	5	4	36.4	17.266	154	0	36.236	2729200000	438680000	0	169650000	485540000	143960000	95357000	0	744090000	210280000	0	0	130300000	81400000	98828000	37477000	93648000	0	0	0	0	0	0	0	0	0	0	0	0	0	0	0	0	0	0	0	0	0	0
ASTEI05576-PA	>ASTEI05576-PA hypothetical protein|protein_coding|scaffold_00032:157269-157919:1|gene:ASTEI05576	1	5	5	5	42.3	15.037	137	0	30.48	2713400000	0	144820000	0	0	0	0	0	211550000	848870000	94479000	0	48040000	165250000	428610000	456350000	315440000	0	0	0	0	0	0	0	0	0	0	0	0	0	0	0	0	0	0	0	0	0	0
ASTEI04435-PA	>ASTEI04435-PA hypothetical protein|protein_coding|scaffold_00023:507127-508666:-1|gene:ASTEI04435	1	5	5	5	17.8	39.732	348	0	21.055	2680200000	100340000	109450000	0	0	0	0	25981000	0	485470000	89346000	0	0	621350000	192720000	435360000	446690000	20534000	3898900	41312000	20264000	0	0	0	0	0	27898000	0	0	0	0	2880400	0	5615700	3516500	22011000	0	3597900	0
ASTEI00989-PA	>ASTEI00989-PA hypothetical protein|protein_coding|scaffold_00004:2905-4704:1|gene:ASTEI00989	1	5	5	5	32	19.077	169	0	21.052	2670500000	0	0	0	145270000	0	0	0	0	698060000	0	96692000	19409000	460140000	322130000	241020000	687760000	0	0	0	0	0	0	0	0	0	0	0	0	0	0	0	0	0	0	0	0	0	0
ASTEI07737-PA	>ASTEI07737-PA hypothetical protein|protein_coding|scaffold_00057:1150723-1151959:-1|gene:ASTEI07737	1	5	5	5	24.8	30.35	270	0	52.719	2635600000	0	0	0	112580000	0	0	20416000	0	246980000	147440000	130620000	142310000	431450000	492750000	352440000	552690000	0	0	0	0	0	0	0	0	0	0	0	0	0	0	0	0	0	0	0	0	0	0
ASTEI03371-PA	>ASTEI03371-PA hypothetical protein|protein_coding|scaffold_00014:1481858-1482345:1|gene:ASTEI03371	1	5	5	5	37.9	13.331	116	0	153.4	2572000000	77032000	344530000	0	237750000	0	0	0	94647000	316380000	30056000	184110000	195120000	171610000	362750000	95836000	195600000	0	17049000	0	55005000	49946000	0	35910000	0	8923900	0	22774000	5370800	0	0	0	0	42056000	0	0	0	0	0
ASTEI10689-PA	>ASTEI10689-PA hypothetical protein|protein_coding|scaffold_00152:98804-100542:-1|gene:ASTEI10689	1	5	5	5	36.3	19.674	179	0	108.36	2549600000	37168000	0	0	155810000	0	0	0	182790000	672280000	315730000	86296000	285810000	56062000	233650000	184960000	108530000	5526300	10092000	9988800	7332900	7213800	8451200	8956000	10775000	4560100	6819000	4413000	0	8173300	4382800	0	13205000	52851000	8039500	4183400	8398500	4630200	6100200
ASTEI09067-PA	>ASTEI09067-PA hypothetical protein|protein_coding|scaffold_00082:249834-250410:-1|gene:ASTEI09067	1	5	5	5	33.1	18.437	166	0	21.255	2526900000	0	0	0	0	0	0	0	0	507940000	3076100	396440000	253900000	384950000	437020000	29997000	372690000	0	0	0	0	17932000	0	0	24765000	0	19653000	0	0	0	0	0	0	25822000	0	0	0	0	21991000
ASTEI02316-PA	>ASTEI02316-PA hypothetical protein|protein_coding|scaffold_00009:162466-163657:1|gene:ASTEI02316	1	5	5	5	26.3	26.55	236	0	30.7	2425600000	24953000	0	0	19754000	0	0	0	0	87701000	152930000	90599000	154760000	266300000	507990000	435580000	685050000	0	0	0	0	0	0	0	0	0	0	0	0	0	0	0	0	0	0	0	0	0	0
ASTEI08656-PA	>ASTEI08656-PA hypothetical protein|protein_coding|scaffold_00073:29755-30907:-1|gene:ASTEI08656	1	5	5	5	18.6	39.78	350	0	77.879	2375500000	0	0	0	93233000	0	0	0	0	188420000	112700000	308790000	95288000	318190000	300620000	371150000	398450000	10409000	0	14392000	0	0	13344000	0	0	0	10941000	0	0	0	7560600	0	0	52115000	0	0	9794700	0	0
ASTEI04027-PA	>ASTEI04027-PA hypothetical protein|protein_coding|scaffold_00019:2194024-2195208:-1|gene:ASTEI04027	1	5	5	5	24.6	37.185	338	0	53.913	2254200000	0	0	0	75132000	0	0	0	0	46207000	317200000	67752000	74890000	357010000	503850000	412730000	399390000	0	0	0	0	0	0	0	0	0	0	0	0	0	0	0	0	0	0	0	0	0	0
ASTEI08481-PA	>ASTEI08481-PA hypothetical protein|protein_coding|scaffold_00069:2875-17415:-1|gene:ASTEI08481	1	5	5	5	25.8	33.039	302	0	56.286	2231400000	24211000	0	138480000	231870000	0	0	0	10735000	68959000	384230000	594760000	407890000	49884000	73446000	115250000	62075000	0	0	20618000	0	0	0	0	0	6865000	6272400	0	0	0	0	11435000	7278900	10322000	0	0	0	0	0
ASTEI075885-PA	>ASTEI075885-PA hypothetical protein|protein_coding|scaffold_00056:456211-458599:-1|gene:ASTEI075885	1	5	5	4	28.4	22.383	201	0	15.607	2064800000	373410000	58280000	0	86026000	124680000	118850000	12216000	0	207550000	66035000	345950000	219190000	151730000	77062000	94697000	80959000	0	4999000	0	0	0	4720700	0	5109200	0	0	0	0	0	0	0	0	30234000	0	0	0	0	0
ASTEI02599-PA	>ASTEI02599-PA hypothetical protein|protein_coding|scaffold_00010:1248194-1249112:-1|gene:ASTEI02599	1	5	5	5	40.6	16.311	143	0	14.497	2026900000	211450000	0	0	115620000	0	0	0	73618000	272870000	50794000	369470000	0	250620000	313340000	198100000	171060000	0	0	0	0	0	0	0	0	0	0	0	0	0	0	0	0	0	0	0	0	0	0
ASTEI01829-PA	>ASTEI01829-PA hypothetical protein|protein_coding|scaffold_00006:3182935-3186817:-1|gene:ASTEI01829	1	5	5	5	13.6	41.007	382	0	140.37	1939600000	0	111170000	0	9107200	0	0	0	0	846880000	206460000	239340000	161460000	69777000	100490000	119980000	74915000	0	0	0	0	0	0	0	0	0	0	0	0	0	0	0	0	0	0	0	0	0	0
ASTEI10274-PA	>ASTEI10274-PA hypothetical protein|protein_coding|scaffold_00121:316387-325897:-1|gene:ASTEI10274	1	5	5	5	7.5	99.218	917	0	31.52	1787300000	0	0	0	0	0	0	0	0	354340000	31774000	175190000	26985000	237790000	284030000	303650000	343680000	0	0	0	0	17757000	0	0	0	0	0	0	0	0	0	0	0	12134000	0	0	0	0	0
ASTEI04134-PA	>ASTEI04134-PA hypothetical protein|protein_coding|scaffold_00020:2030808-2032234:1|gene:ASTEI04134	1	5	5	5	14.9	48.383	430	0	13.435	1783900000	0	0	0	156430000	0	0	0	0	190820000	0	0	0	360580000	359000000	395520000	306950000	0	14548000	0	0	0	0	0	0	0	0	0	0	0	0	0	0	0	0	0	0	0	0
ASTEI06069-PA	>ASTEI06069-PA hypothetical protein|protein_coding|scaffold_00036:480188-481016:1|gene:ASTEI06069	1	5	5	5	21.5	25.721	228	0	9.7999	1727600000	192630000	0	295720000	214510000	112800000	59613000	0	501050000	90741000	33014000	0	43501000	85561000	47369000	0	51099000	0	0	0	0	0	0	0	0	0	0	0	0	0	0	0	0	0	0	0	0	0	0
ASTEI01067-PA	>ASTEI01067-PA hypothetical protein|protein_coding|scaffold_00004:715538-716505:-1|gene:ASTEI01067	1	5	5	5	24.9	34.158	301	0	53.649	1711500000	31035000	0	0	0	0	0	88047000	0	299560000	259450000	139780000	0	187350000	263000000	262740000	180520000	0	0	0	0	0	0	0	0	0	0	0	0	0	0	0	0	0	0	0	0	0	0
ASTEI05132-PA	>ASTEI05132-PA hypothetical protein|protein_coding|scaffold_00028:1662508-1664569:1|gene:ASTEI05132	1	5	5	5	18.2	42.182	374	0	35.633	1679400000	123100000	0	84092000	0	139950000	0	0	36028000	181210000	48921000	62057000	0	206220000	297020000	233580000	241560000	7190000	0	0	0	0	0	0	0	5700000	0	0	0	0	0	0	0	12819000	0	0	0	0	0
ASTEI03369-PA	>ASTEI03369-PA hypothetical protein|protein_coding|scaffold_00014:1479191-1479958:1|gene:ASTEI03369	1	5	5	5	25.9	26.982	255	0	41.519	1637900000	0	0	0	0	0	0	18481000	0	364790000	0	0	0	336870000	155210000	229140000	530470000	0	0	0	0	0	0	0	0	0	0	2888300	0	0	0	0	0	0	0	0	0	0	0
ASTEI06153-PA	>ASTEI06153-PA hypothetical protein|protein_coding|scaffold_00036:1724772-1725915:-1|gene:ASTEI06153	1	5	5	2	28	20.688	182	0	78.079	1622400000	0	0	0	0	0	0	19864000	18258000	55546000	51706000	54224000	0	256700000	295170000	442850000	428080000	0	0	0	0	0	0	0	0	0	0	0	0	0	0	0	0	0	0	0	0	0	0
ASTEI00729-PA	>ASTEI00729-PA hypothetical protein|protein_coding|scaffold_00003:685799-686251:1|gene:ASTEI00729	1	5	5	5	70.6	12.854	126	0	12.411	1503700000	0	0	0	566310000	0	0	0	362110000	0	99418000	0	85123000	57075000	64709000	75677000	193330000	0	0	0	0	0	0	0	0	0	0	0	0	0	0	0	0	0	0	0	0	0	0
ASTEI07874-PA	>ASTEI07874-PA hypothetical protein|protein_coding|scaffold_00059:762694-765161:1|gene:ASTEI07874	1	5	5	5	22.3	43.652	386	0	58.837	1479900000	14197000	0	0	61509000	0	0	27372000	0	294640000	55215000	178090000	0	241150000	187940000	272040000	147730000	0	0	0	0	0	0	0	0	0	0	0	0	0	0	0	0	0	0	0	0	0	0
ASTEI04758-PA	>ASTEI04758-PA hypothetical protein|protein_coding|scaffold_00025:1275082-1296917:1|gene:ASTEI04758	1	5	5	5	15.8	61.255	551	0	141.66	1335000000	0	0	0	55589000	0	0	0	21067000	320810000	0	0	0	271900000	232430000	217740000	215500000	0	0	0	0	0	0	0	0	0	0	0	0	0	0	0	0	0	0	0	0	0	0
ASTEI01004-PA	>ASTEI01004-PA hypothetical protein|protein_coding|scaffold_00004:69055-72426:1|gene:ASTEI01004	1	5	5	5	35.2	27.206	253	0	69.016	1320800000	0	15561000	0	0	0	0	17929000	0	93773000	109840000	176660000	123210000	116870000	16558000	160940000	102100000	13725000	20002000	22457000	15727000	0	15711000	16183000	0	15527000	12191000	7171200	6939300	18771000	11482000	20438000	21426000	21143000	15007000	0	20193000	19628000	18112000
ASTEI08739-PA	>ASTEI08739-PA hypothetical protein|protein_coding|scaffold_00074:293862-304413:-1|gene:ASTEI08739	1	5	5	5	3.2	320.25	2855	0	54.867	1223100000	0	0	0	0	0	0	83670000	0	90085000	0	194960000	80786000	69504000	203180000	0	199710000	0	0	29862000	20469000	0	0	0	0	0	0	0	0	34121000	0	0	0	56085000	0	0	80909000	39934000	0
ASTEI10390-PA	>ASTEI10390-PA hypothetical protein|protein_coding|scaffold_00128:245475-246795:-1|gene:ASTEI10390	1	5	5	5	23	29.672	256	0	50.634	1189900000	225070000	0	0	102410000	0	0	77920000	0	16217000	59214000	159180000	80840000	182180000	103680000	91201000	92022000	0	0	0	0	0	0	0	0	0	0	0	0	0	0	0	0	0	0	0	0	0	0
ASTEI00316-PA	>ASTEI00316-PA hypothetical protein|protein_coding|scaffold_00001:5046603-5047774:1|gene:ASTEI00316	1	5	5	5	19.8	27.644	253	0	10.236	1159700000	66124000	0	12723000	60620000	0	0	43956000	208480000	96016000	0	134270000	83303000	95708000	113530000	125940000	119030000	0	0	0	0	0	0	0	0	0	0	0	0	0	0	0	0	0	0	0	0	0	0
ASTEI10006-PA	>ASTEI10006-PA hypothetical protein|protein_coding|scaffold_00108:450051-455518:-1|gene:ASTEI10006	1	5	5	5	11.1	64.973	603	0	12.387	1139000000	0	34708000	0	0	0	0	0	0	55745000	41228000	46021000	40197000	226470000	264840000	167030000	262780000	0	0	0	0	0	0	0	0	0	0	0	0	0	0	0	0	0	0	0	0	0	0
ASTEI00067-PA	>ASTEI00067-PA hypothetical protein|protein_coding|scaffold_00001:1130825-1138319:-1|gene:ASTEI00067	1	5	5	5	26.9	21.643	201	0	34.104	1114800000	0	0	0	0	0	0	0	0	30014000	38717000	126270000	0	269160000	148910000	309440000	175660000	0	0	0	0	0	9390900	0	0	0	0	0	0	0	0	0	0	0	0	0	0	0	0
ASTEI05660-PA	>ASTEI05660-PA hypothetical protein|protein_coding|scaffold_00032:1791015-1792518:1|gene:ASTEI05660	1	5	5	5	12	50.907	451	0	7.6402	1097200000	0	0	0	52204000	0	0	72067000	0	119960000	99221000	0	0	148410000	124940000	204530000	275930000	0	0	0	0	0	0	0	0	0	0	0	0	0	0	0	0	0	0	0	0	0	0
ASTEI01395-PA	>ASTEI01395-PA hypothetical protein|protein_coding|scaffold_00005:1884661-1885603:1|gene:ASTEI01395	1	5	5	5	21.4	27.886	266	0	38.448	1069000000	0	0	0	59401000	0	0	0	0	345110000	227540000	22514000	20163000	106250000	42948000	245080000	0	0	0	0	0	0	0	0	0	0	0	0	0	0	0	0	0	0	0	0	0	0	0
ASTEI05092-PA	>ASTEI05092-PA hypothetical protein|protein_coding|scaffold_00028:745856-747287:1|gene:ASTEI05092	1	5	5	5	14.2	45.535	409	0	12.071	1023500000	0	0	0	76151000	0	0	0	0	75354000	0	0	0	330860000	164000000	377100000	0	0	0	0	0	0	0	0	0	0	0	0	0	0	0	0	0	0	0	0	0	0	0
ASTEI01184-PA	>ASTEI01184-PA hypothetical protein|protein_coding|scaffold_00004:3325663-3332494:1|gene:ASTEI01184	1	5	5	5	6.4	94.933	869	0	89.656	1013300000	231840000	0	229310000	226560000	0	0	0	236260000	0	0	0	0	0	89333000	0	0	0	0	0	0	0	0	0	0	0	0	0	0	0	0	0	0	0	0	0	0	0	0
ASTEI00292-PA	>ASTEI00292-PA hypothetical protein|protein_coding|scaffold_00001:4544900-4547795:1|gene:ASTEI00292	1	5	5	5	7.7	62.457	570	0	7.6109	1011700000	19654000	0	0	28817000	0	0	11902000	0	20050000	101980000	157660000	0	141710000	201780000	155970000	91105000	0	4397600	5283700	0	6001900	10217000	5813300	6146700	3252900	0	2389600	0	0	0	5700200	6189800	8904200	6187700	0	0	0	7008000
ASTEI07666-PA	>ASTEI07666-PA hypothetical protein|protein_coding|scaffold_00057:365165-373806:-1|gene:ASTEI07666	1	5	5	5	12.6	52.594	468	0	21.938	1000100000	438270000	0	0	355570000	0	0	0	81466000	0	31612000	21146000	0	37580000	34480000	0	0	0	0	0	0	0	0	0	0	0	0	0	0	0	0	0	0	0	0	0	0	0	0
ASTEI01274-PA	>ASTEI01274-PA hypothetical protein|protein_coding|scaffold_00005:273707-278545:-1|gene:ASTEI01274	1	5	5	5	6.6	119.13	1039	0	14.723	997950000	0	0	0	0	0	0	0	0	103670000	0	0	0	146040000	259520000	215880000	263010000	9830100	0	0	0	0	0	0	0	0	0	0	0	0	0	0	0	0	0	0	0	0	0
ASTEI063681-PA	>ASTEI063681-PA hypothetical protein|protein_coding|scaffold_00039:1070446-1071555:-1|gene:ASTEI063681	1	5	5	4	20.1	36.598	369	0	49.314	985800000	61675000	0	0	17195000	0	0	0	0	48893000	58508000	54796000	64567000	100970000	177940000	234040000	167210000	0	0	0	0	0	0	0	0	0	0	0	0	0	0	0	0	0	0	0	0	0	0
ASTEI06663-PA	>ASTEI06663-PA hypothetical protein|protein_coding|scaffold_00043:163621-166886:1|gene:ASTEI06663	1	5	5	5	14.8	49.197	438	0	23.553	960160000	24530000	0	0	15746000	0	0	0	0	67207000	0	0	48003000	200980000	143060000	179050000	254830000	0	0	0	0	0	0	0	0	0	0	0	0	0	0	0	21616000	0	0	0	0	0	0
ASTEI058011-PA	>ASTEI058011-PA hypothetical protein|protein_coding|scaffold_00033:1830973-1831422:-1|gene:ASTEI058011	1	5	5	5	34.2	17.148	149	0	14.627	940170000	0	0	0	0	0	0	0	0	93938000	0	0	0	536620000	141910000	63079000	104620000	0	0	0	0	0	0	0	0	0	0	0	0	0	0	0	0	0	0	0	0	0	0
ASTEI05639-PA	>ASTEI05639-PA hypothetical protein|protein_coding|scaffold_00032:1428209-1430303:1|gene:ASTEI05639	1	5	5	5	11.9	56.016	512	0	26.184	910540000	84885000	0	0	112480000	0	0	0	57616000	131820000	44370000	0	0	97546000	158440000	165980000	57404000	0	0	0	0	0	0	0	0	0	0	0	0	0	0	0	0	0	0	0	0	0	0
ASTEI00451-PA	>ASTEI00451-PA hypothetical protein|protein_coding|scaffold_00002:1434952-1436685:1|gene:ASTEI00451	1	5	5	5	11.1	64.683	577	0	17.822	910410000	0	0	0	25144000	0	0	0	10457000	44845000	0	305400000	88587000	84077000	63243000	82782000	201540000	0	0	2298400	0	0	0	0	0	0	0	0	0	0	0	2030900	0	0	0	0	0	0	0
ASTEI04830-PA	>ASTEI04830-PA hypothetical protein|protein_coding|scaffold_00026:496181-501400:-1|gene:ASTEI04830	1	5	5	5	21.1	36.092	331	0	11.675	897200000	0	0	0	71388000	0	0	13771000	18725000	39790000	261760000	96091000	0	71581000	111900000	37546000	132540000	0	0	0	0	0	5981000	0	0	0	4862700	0	0	0	0	0	8694800	5699300	0	0	5152600	0	0
ASTEI11520-PA	>ASTEI11520-PA hypothetical protein|protein_coding|scaffold_03801:386-1458:-1|gene:ASTEI11520	1	5	5	5	24.8	32.938	282	0	40.994	889580000	0	0	8903800	54758000	0	0	0	45223000	194180000	76872000	231680000	0	109520000	0	131800000	0	0	0	0	5498100	4855600	3986500	0	0	0	4063300	2347600	0	0	0	4637000	0	0	0	0	6174000	0	0
ASTEI07346-PA	>ASTEI07346-PA hypothetical protein|protein_coding|scaffold_00052:1271859-1279906:-1|gene:ASTEI07346	1	5	5	5	4	194.53	1730	0	65.388	880990000	193580000	0	14246000	168080000	0	0	0	0	53357000	0	70886000	57643000	83012000	97535000	0	96112000	0	0	0	0	0	0	0	0	0	0	0	0	14954000	0	0	0	0	0	0	0	0	0
ASTEI00047-PA	>ASTEI00047-PA hypothetical protein|protein_coding|scaffold_00001:634700-635901:-1|gene:ASTEI00047	1	5	5	5	32.6	22.537	193	0	13.248	880040000	0	0	0	0	0	0	0	0	118720000	51368000	61801000	0	144160000	258710000	170720000	74561000	0	0	0	0	0	0	0	0	0	0	0	0	0	0	0	0	0	0	0	0	0	0
ASTEI04763-PA	>ASTEI04763-PA hypothetical protein|protein_coding|scaffold_00025:1423213-1424301:1|gene:ASTEI04763	1	5	5	5	19.1	39.589	362	0	54.654	850630000	0	50386000	0	0	0	0	0	0	32250000	162780000	106640000	27643000	84617000	123350000	70768000	192200000	0	0	0	0	0	0	0	0	0	0	0	0	0	0	0	0	0	0	0	0	0	0
ASTEI11533-PA	>ASTEI11533-PA hypothetical protein|protein_coding|scaffold_04307:3-1094:-1|gene:ASTEI11533	1	5	5	5	14.8	40.677	364	0	17.598	848700000	0	0	0	0	0	0	0	0	0	0	0	0	145650000	236390000	258780000	207880000	0	0	0	0	0	0	0	0	0	0	0	0	0	0	0	0	0	0	0	0	0	0
ASTEI11186-PA	>ASTEI11186-PA hypothetical protein|protein_coding|scaffold_00606:290-5323:1|gene:ASTEI11186	1	5	5	5	16.3	48.645	443	0	15.557	809360000	0	0	0	36040000	0	0	0	0	52702000	87162000	87232000	41975000	195240000	78400000	22749000	153180000	0	5047400	0	0	0	0	5821800	4872400	0	4141700	1936400	1986400	3800700	3820000	0	6876500	0	3608200	2939200	5292200	0	0
ASTEI04102-PA	>ASTEI04102-PA hypothetical protein|protein_coding|scaffold_00020:1300439-1301290:-1|gene:ASTEI04102	1	5	5	5	23.3	31.573	283	0	28.023	802250000	0	0	0	38052000	0	0	0	16167000	79535000	0	134740000	68829000	61377000	95615000	226150000	81781000	0	0	0	0	0	0	0	0	0	0	0	0	0	0	0	0	0	0	0	0	0	0
ASTEI02882-PA	>ASTEI02882-PA hypothetical protein|protein_coding|scaffold_00011:2398248-2399153:-1|gene:ASTEI02882	1	5	5	5	21.6	32.279	301	0	36.858	731450000	111600000	0	0	0	0	0	0	25341000	67957000	70189000	84372000	62736000	0	73587000	228460000	0	0	0	0	0	0	0	0	0	0	0	0	0	0	0	0	0	0	0	0	0	0	0
ASTEI10019-PA	>ASTEI10019-PA hypothetical protein|protein_coding|scaffold_00109:381576-382966:-1|gene:ASTEI10019	1	5	5	5	17.1	46.098	414	0	17.13	715390000	19523000	0	0	0	0	0	20580000	0	29808000	0	0	80207000	121370000	130010000	109550000	204340000	0	0	0	0	0	0	0	0	0	0	0	0	0	0	0	0	0	0	0	0	0	0
ASTEI05539-PA	>ASTEI05539-PA hypothetical protein|protein_coding|scaffold_00031:1388688-1389857:-1|gene:ASTEI05539	1	5	5	5	18.8	45.377	389	0	19.82	711120000	0	0	0	27994000	0	0	0	34390000	62846000	94305000	0	22298000	134290000	151770000	89499000	93728000	0	0	0	0	0	0	0	0	0	0	0	0	0	0	0	0	0	0	0	0	0	0
ASTEI04005-PA	>ASTEI04005-PA hypothetical protein|protein_coding|scaffold_00019:1307791-1312109:-1|gene:ASTEI04005	1	5	5	5	5.4	137.21	1222	0	8.6127	699930000	57829000	0	0	27586000	0	0	0	0	61912000	0	0	0	77690000	200660000	88872000	149280000	0	0	0	0	0	0	0	0	0	0	0	0	0	0	5273100	6759900	7373600	0	0	6812700	0	0
ASTEI01936-PA	>ASTEI01936-PA hypothetical protein|protein_coding|scaffold_00007:684809-693674:1|gene:ASTEI01936	1	5	5	5	8.7	80.181	699	0	15.695	693120000	418720000	0	6964600	106990000	0	0	0	0	0	0	0	0	46401000	64524000	49522000	0	0	0	0	0	0	0	0	0	0	0	0	0	0	0	0	0	0	0	0	0	0	0
ASTEI08582-PA	>ASTEI08582-PA hypothetical protein|protein_coding|scaffold_00071:561762-567941:1|gene:ASTEI08582	1	5	5	5	11.6	56.521	500	0	14.825	633900000	0	28265000	0	28080000	0	0	0	0	94659000	0	0	0	119590000	147450000	37019000	167380000	0	0	4938300	0	6513400	0	0	0	0	0	0	0	0	0	0	0	0	0	0	0	0	0
ASTEI10108-PA	>ASTEI10108-PA hypothetical protein|protein_coding|scaffold_00112:261142-263547:1|gene:ASTEI10108	1	5	5	5	10	88.903	801	0	22.029	583860000	26605000	0	0	49917000	0	0	0	0	49263000	0	0	0	100930000	118740000	149820000	88579000	0	0	0	0	0	0	0	0	0	0	0	0	0	0	0	0	0	0	0	0	0	0
ASTEI07553-PA	>ASTEI07553-PA hypothetical protein|protein_coding|scaffold_00055:1146927-1148292:-1|gene:ASTEI07553	1	5	5	5	15.1	44.337	392	0	10.26	567120000	23147000	0	0	0	0	0	0	16256000	119660000	71062000	142540000	0	0	54275000	86602000	53575000	0	0	0	0	0	0	0	0	0	0	0	0	0	0	0	0	0	0	0	0	0	0
ASTEI03729-PA	>ASTEI03729-PA hypothetical protein|protein_coding|scaffold_00017:279658-281851:1|gene:ASTEI03729	1	5	5	5	11.3	72.471	636	0	15.366	565210000	0	109880000	0	26132000	0	0	19600000	0	0	18951000	86696000	0	36535000	49093000	119650000	98682000	0	0	0	0	0	0	0	0	0	0	0	0	0	0	0	0	0	0	0	0	0	0
ASTEI05766-PA	>ASTEI05766-PA hypothetical protein|protein_coding|scaffold_00033:1067208-1068809:1|gene:ASTEI05766	1	5	5	5	12.6	60.109	533	0	37.001	556490000	0	0	0	0	0	0	0	0	70954000	24177000	27953000	0	33630000	132750000	128220000	138800000	0	0	0	0	0	0	0	0	0	0	0	0	0	0	0	0	0	0	0	0	0	0
ASTEI06404-PA;ASTEI04268-PA	>ASTEI06404-PA hypothetical protein|protein_coding|scaffold_00040:76039-77973:1|gene:ASTEI06404	2	5	5	5	10.5	61.13	555	0	18.353	521590000	0	0	0	0	0	0	0	12881000	57328000	0	0	0	112650000	93606000	112680000	132440000	0	0	0	0	0	0	0	0	0	0	0	0	0	0	0	0	0	0	0	0	0	0
ASTEI05255-PA	>ASTEI05255-PA hypothetical protein|protein_coding|scaffold_00029:1615124-1616139:1|gene:ASTEI05255	1	5	5	5	24.3	34.671	317	0	49.746	512410000	0	0	0	0	0	0	0	0	24153000	0	0	0	171310000	117680000	73671000	125600000	0	0	0	0	0	0	0	0	0	0	0	0	0	0	0	0	0	0	0	0	0	0
ASTEI04735-PA	>ASTEI04735-PA hypothetical protein|protein_coding|scaffold_00025:800290-801436:-1|gene:ASTEI04735	1	5	5	5	15.1	35.153	325	0	7.8188	510770000	0	0	0	0	0	0	0	0	85333000	0	0	0	59330000	145000000	66348000	154750000	0	0	0	0	0	0	0	0	0	0	0	0	0	0	0	0	0	0	0	0	0	0
ASTEI07794-PA	>ASTEI07794-PA hypothetical protein|protein_coding|scaffold_00058:686485-690674:1|gene:ASTEI07794	1	5	5	5	10.7	73.677	666	0	10.322	502320000	0	0	0	0	0	0	5400000	0	0	0	57959000	0	96789000	73184000	86778000	182210000	0	0	0	0	0	0	0	0	0	0	0	0	0	0	0	0	0	0	0	0	0	0
ASTEI08277-PA	>ASTEI08277-PA hypothetical protein|protein_coding|scaffold_00065:59760-60822:-1|gene:ASTEI08277	1	5	5	5	20.6	37.109	325	0	25.53	497520000	0	40473000	0	34977000	0	0	0	0	0	0	30493000	0	142150000	89704000	55865000	103850000	0	0	0	0	0	0	0	0	0	0	0	0	0	0	0	0	0	0	0	0	0	0
ASTEI11222-PA	>ASTEI11222-PA hypothetical protein|protein_coding|scaffold_00757:835-1727:1|gene:ASTEI11222	1	5	5	5	21.4	28.161	248	0	9.0742	493670000	0	0	0	25266000	0	0	0	0	89123000	0	0	0	88381000	44507000	105690000	140710000	0	0	0	0	0	0	0	0	0	0	0	0	0	0	0	0	0	0	0	0	0	0
ASTEI01072-PA	>ASTEI01072-PA hypothetical protein|protein_coding|scaffold_00004:801885-805069:1|gene:ASTEI01072	1	5	5	5	11	61.624	537	0	8.8475	477630000	0	0	0	0	0	0	0	0	62732000	32102000	30256000	17578000	72750000	118780000	67575000	75849000	0	0	0	0	0	0	0	0	0	0	0	0	0	0	0	0	0	0	0	0	0	0
ASTEI11316-PA	>ASTEI11316-PA hypothetical protein|protein_coding|scaffold_01283:622-2132:-1|gene:ASTEI11316	1	5	5	5	12.4	54.066	483	0	10.09	476360000	0	0	0	0	0	0	17756000	0	0	0	85577000	78060000	97944000	0	0	140070000	8619800	8328200	0	0	8667700	0	0	0	0	0	0	3406100	0	0	0	0	0	0	0	7643400	0	8767400
ASTEI03573-PA	>ASTEI03573-PA hypothetical protein|protein_coding|scaffold_00015:1987239-1987583:1|gene:ASTEI03573	1	5	5	5	39.5	12.936	114	0	28.997	447070000	0	31408000	0	0	0	0	0	0	415660000	0	0	0	0	0	0	0	0	0	0	0	0	0	0	0	0	0	0	0	0	0	0	0	0	0	0	0	0	0
ASTEI03188-PA	>ASTEI03188-PA hypothetical protein|protein_coding|scaffold_00013:2294821-2298057:1|gene:ASTEI03188	1	5	5	5	13.2	64.6	591	0	31.843	424720000	24622000	0	0	0	0	0	0	0	145810000	53018000	44408000	0	156860000	0	0	0	0	0	0	0	0	0	0	0	0	0	0	0	0	0	0	0	0	0	0	0	0	0
ASTEI01016-PA	>ASTEI01016-PA hypothetical protein|protein_coding|scaffold_00004:216350-217315:1|gene:ASTEI01016	1	5	5	5	25.6	24.855	227	0	9.1337	423220000	0	0	0	33212000	0	0	0	0	136110000	0	28844000	39984000	88115000	96963000	0	0	0	0	0	0	0	0	0	0	0	0	0	0	0	0	0	0	0	0	0	0	0	0
ASTEI01593-PA	>ASTEI01593-PA hypothetical protein|protein_coding|scaffold_00005:3906591-3907384:1|gene:ASTEI01593	1	5	5	5	26.5	24.069	215	0	12.877	422250000	0	0	0	78836000	0	0	0	252530000	60787000	30098000	0	0	0	0	0	0	0	0	0	0	0	0	0	0	0	0	0	0	0	0	0	0	0	0	0	0	0	0
ASTEI01662-PA	>ASTEI01662-PA hypothetical protein|protein_coding|scaffold_00006:415978-417134:1|gene:ASTEI01662	1	5	5	5	24.5	34.343	310	0	36.901	419660000	0	0	0	0	0	0	17450000	0	173970000	0	34566000	0	44737000	36463000	51518000	60952000	0	0	0	0	0	0	0	0	0	0	0	0	0	0	0	0	0	0	0	0	0	0
ASTEI02790-PA	>ASTEI02790-PA hypothetical protein|protein_coding|scaffold_00011:980078-981100:1|gene:ASTEI02790	1	5	3	3	18.8	37.285	340	0	16.307	414050000	21324000	0	0	0	0	0	0	0	62114000	40783000	0	0	28191000	49503000	158050000	54086000	0	0	0	0	0	0	0	0	0	0	0	0	0	0	0	0	0	0	0	0	0	0
ASTEI08899-PA	>ASTEI08899-PA hypothetical protein|protein_coding|scaffold_00078:161691-169493:1|gene:ASTEI08899	1	5	5	5	3.9	212.99	1933	0	10.168	406740000	0	0	0	0	0	0	0	0	77485000	9481700	10767000	0	115090000	72136000	48510000	73267000	0	0	0	0	0	0	0	0	0	0	0	0	0	0	0	0	0	0	0	0	0	0
ASTEI05355-PA	>ASTEI05355-PA hypothetical protein|protein_coding|scaffold_00030:1012140-1012962:-1|gene:ASTEI05355	1	5	5	5	25.2	26.57	242	0	4.3159	378820000	105630000	0	0	0	0	0	0	0	0	70615000	38993000	79988000	74067000	0	0	0	0	0	0	0	0	0	0	0	0	0	0	0	0	0	0	0	0	9529800	0	0	0	0
ASTEI08110-PA	>ASTEI08110-PA hypothetical protein|protein_coding|scaffold_00062:532700-540115:-1|gene:ASTEI08110	1	5	5	5	8.8	57.456	525	0	8.7769	364320000	196180000	0	0	46398000	0	0	0	91953000	0	0	0	0	0	0	0	29790000	0	0	0	0	0	0	0	0	0	0	0	0	0	0	0	0	0	0	0	0	0	0
ASTEI07011-PA;ASTEI00171-PA	>ASTEI07011-PA hypothetical protein|protein_coding|scaffold_00047:200715-203350:1|gene:ASTEI07011	2	5	5	5	14	55.716	500	0	14.521	358940000	0	0	0	11239000	0	0	6174900	0	94400000	0	0	0	93991000	59297000	41192000	44168000	0	0	4178400	0	0	0	0	0	0	0	0	0	0	0	0	0	0	0	0	0	0	0
ASTEI07407-PA	>ASTEI07407-PA hypothetical protein|protein_coding|scaffold_00054:257229-265394:-1|gene:ASTEI07407	1	5	5	5	3.2	222.16	1984	0	9.1336	335630000	13536000	0	0	0	0	0	0	0	18198000	0	0	0	64546000	116520000	20654000	102180000	0	0	0	0	0	0	0	0	0	0	0	0	0	0	0	0	0	0	0	0	0	0
ASTEI09422-PA	>ASTEI09422-PA hypothetical protein|protein_coding|scaffold_00092:35023-39125:1|gene:ASTEI09422	1	5	5	5	14.1	51.18	488	0	11.413	334060000	0	0	0	43912000	0	0	0	94692000	0	0	0	0	36295000	0	40886000	112310000	0	0	0	0	0	0	5964800	0	0	0	0	0	0	0	0	0	0	0	0	0	0	0
ASTEI05371-PA	>ASTEI05371-PA hypothetical protein|protein_coding|scaffold_00030:1137286-1141720:-1|gene:ASTEI05371	1	5	5	5	4.3	144.42	1300	0	19.598	333770000	123210000	0	23810000	50639000	0	0	0	136110000	0	0	0	0	0	0	0	0	0	0	0	0	0	0	0	0	0	0	0	0	0	0	0	0	0	0	0	0	0	0
ASTEI10383-PA	>ASTEI10383-PA hypothetical protein|protein_coding|scaffold_00128:118635-132917:1|gene:ASTEI10383	1	5	5	5	1.7	381.59	3409	0	9.1009	322310000	0	0	0	15112000	0	0	0	0	5702900	61390000	64352000	23118000	18429000	48828000	19980000	65399000	0	0	0	0	0	0	0	0	0	0	0	0	0	0	0	0	0	0	0	0	0	0
ASTEI00892-PA	>ASTEI00892-PA hypothetical protein|protein_coding|scaffold_00003:3609931-3610895:-1|gene:ASTEI00892	1	5	5	5	19.5	29.195	251	0	5.1057	322130000	0	0	0	0	0	0	0	0	0	123660000	0	0	50461000	1078600	31717000	115220000	0	0	0	0	0	0	0	0	0	0	0	0	0	0	0	0	0	0	0	0	0	0
ASTEI00162-PA	>ASTEI00162-PA hypothetical protein|protein_coding|scaffold_00001:2454181-2457705:1|gene:ASTEI00162	1	5	5	5	6.8	105.11	912	0	9.0092	297090000	0	0	0	0	0	0	5490000	0	60938000	0	0	0	32536000	79713000	34672000	57840000	0	0	0	0	0	0	0	0	0	0	0	0	3135800	0	0	7302700	9317900	0	0	0	6139700	0
ASTEI11023-PA	>ASTEI11023-PA hypothetical protein|protein_coding|scaffold_00252:947-10380:1|gene:ASTEI11023	1	5	5	5	6.3	128.75	1169	0	15.511	284620000	141090000	0	12398000	57022000	0	0	0	74114000	0	0	0	0	0	0	0	0	0	0	0	0	0	0	0	0	0	0	0	0	0	0	0	0	0	0	0	0	0	0
ASTEI03288-PA	>ASTEI03288-PA hypothetical protein|protein_coding|scaffold_00014:815347-816883:1|gene:ASTEI03288	1	5	5	5	12.5	49.27	432	0	9.2724	275870000	0	0	0	3209300	0	0	0	6350300	0	30869000	90584000	29409000	37239000	24754000	27608000	25851000	0	0	0	0	0	0	0	0	0	0	0	0	0	0	0	0	0	0	0	0	0	0
ASTEI02415-PA	>ASTEI02415-PA hypothetical protein|protein_coding|scaffold_00009:1991317-2000637:-1|gene:ASTEI02415	1	5	5	4	3.4	244.44	2116	0	5.9417	270020000	0	0	0	0	0	0	0	0	26608000	0	0	104620000	26080000	79753000	32962000	0	0	0	0	0	0	0	0	0	0	0	0	0	0	0	0	0	0	0	0	0	0	0
ASTEI00546-PA	>ASTEI00546-PA hypothetical protein|protein_coding|scaffold_00002:3204587-3210312:1|gene:ASTEI00546	1	5	5	5	4.9	150.93	1424	0	30.365	264560000	0	0	0	0	0	0	0	0	0	0	10591000	0	55939000	71357000	55039000	71631000	0	0	0	0	0	0	0	0	0	0	0	0	0	0	0	0	0	0	0	0	0	0
ASTEI08518-PA	>ASTEI08518-PA hypothetical protein|protein_coding|scaffold_00070:61907-63319:1|gene:ASTEI08518	1	5	5	5	13.2	52.168	470	0	5.09	249290000	41413000	0	0	0	0	0	0	0	112090000	0	0	0	95784000	0	0	0	0	0	0	0	0	0	0	0	0	0	0	0	0	0	0	0	0	0	0	0	0	0
ASTEI07013-PA	>ASTEI07013-PA hypothetical protein|protein_coding|scaffold_00047:208206-209447:-1|gene:ASTEI07013	1	5	5	5	18.2	42.571	391	0	37.026	245450000	0	0	0	0	0	0	0	0	56651000	0	6587000	0	42651000	53923000	27139000	58498000	0	0	0	0	0	0	0	0	0	0	0	0	0	0	0	0	0	0	0	0	0	0
ASTEI08942-PA	>ASTEI08942-PA hypothetical protein|protein_coding|scaffold_00079:566303-579872:1|gene:ASTEI08942	1	5	5	5	5.3	163.65	1448	0	8.2939	228700000	145430000	0	0	64945000	0	0	0	0	0	0	4484200	0	6448100	0	7391400	0	0	0	0	0	0	0	0	0	0	0	0	0	0	0	0	0	0	0	0	0	0	0
ASTEI04868-PA	>ASTEI04868-PA hypothetical protein|protein_coding|scaffold_00026:1030489-1033245:1|gene:ASTEI04868	1	5	5	5	14.2	48.761	430	0	3.9819	198710000	23258000	0	0	0	0	0	0	18630000	19851000	0	0	0	88514000	0	0	48458000	0	0	0	0	0	0	0	0	0	0	0	0	0	0	0	0	0	0	0	0	0	0
ASTEI00289-PA	>ASTEI00289-PA hypothetical protein|protein_coding|scaffold_00001:4467633-4475847:1|gene:ASTEI00289	1	5	5	5	5.6	142.27	1269	0	12.72	192210000	0	0	0	0	0	0	31432000	0	32426000	0	0	0	40089000	0	42582000	45680000	0	0	0	0	0	0	0	0	0	0	0	0	0	0	0	0	0	0	0	0	0	0
ASTEI08132-PA	>ASTEI08132-PA hypothetical protein|protein_coding|scaffold_00062:659593-661056:-1|gene:ASTEI08132	1	5	5	5	16.6	48.032	458	0	41.384	173610000	0	0	0	25767000	0	0	0	14266000	67500000	0	40131000	0	8566700	10033000	7345100	0	0	0	0	0	0	0	0	0	0	0	0	0	0	0	0	0	0	0	0	0	0	0
ASTEI01898-PA	>ASTEI01898-PA hypothetical protein|protein_coding|scaffold_00007:25335-26550:1|gene:ASTEI01898	1	5	5	5	19.8	41.648	374	0	9.6355	173490000	12346000	0	0	0	0	0	0	0	86598000	0	0	0	25692000	0	0	48859000	0	0	0	0	0	0	0	0	0	0	0	0	0	0	0	0	0	0	0	0	0	0
ASTEI02225-PA	>ASTEI02225-PA hypothetical protein|protein_coding|scaffold_00008:2480999-2482562:1|gene:ASTEI02225	1	5	5	5	20.9	37.785	344	0	11.22	127890000	0	0	0	76601000	0	0	0	18366000	0	0	0	0	0	0	32918000	0	0	0	0	0	0	0	0	0	0	0	0	0	0	0	0	0	0	0	0	0	0	0
ASTEI02989-PA	>ASTEI02989-PA hypothetical protein|protein_coding|scaffold_00012:1256847-1260574:-1|gene:ASTEI02989	1	5	5	5	4.5	135.61	1188	0	6.6663	113920000	0	0	0	0	0	0	0	0	0	0	9596800	0	55078000	0	0	30433000	4220400	0	0	0	0	0	0	0	0	0	0	0	0	0	5260400	0	0	0	0	0	0	0
ASTEI03496-PA	>ASTEI03496-PA hypothetical protein|protein_coding|scaffold_00015:372798-394870:1|gene:ASTEI03496	1	5	5	5	2.2	416.18	3828	0	15.265	83483000	0	0	0	0	0	0	0	0	6138500	3269400	3696400	0	23286000	16354000	4041200	26697000	0	0	0	0	0	0	0	0	0	0	0	0	0	0	0	0	0	0	0	0	0	0
ASTEI10453-PA	>ASTEI10453-PA hypothetical protein|protein_coding|scaffold_00132:157584-158138:1|gene:ASTEI10453	1	4	4	4	21.5	17.065	149	0	196.41	126010000000	2600000000	1230700000	403240000	5214500000	0	0	4334000000	519900000	4858600000	12113000000	11589000000	3611400000	14533000000	14837000000	13103000000	12807000000	660030000	1324500000	1746200000	1131200000	1310100000	1310300000	482510000	629650000	483930000	1027300000	715850000	310340000	711810000	457020000	837830000	1642500000	1050100000	188060000	720140000	356470000	832210000	1213300000
ASTEI04621-PA	>ASTEI04621-PA hypothetical protein|protein_coding|scaffold_00024:1528951-1529509:-1|gene:ASTEI04621	1	4	4	4	45.7	10.488	94	0	8.1764	23001000000	0	0	323030000	2163300000	0	0	29457000	23102000	0	5855400000	3267900000	3120300000	1527700000	2417100000	1938000000	2270100000	0	0	0	0	0	0	0	0	6707300	0	0	2015700	0	7977400	0	0	14828000	0	0	0	0	0
ASTEI05334-PA	>ASTEI05334-PA hypothetical protein|protein_coding|scaffold_00030:321433-322368:-1|gene:ASTEI05334	1	4	4	4	38.4	14.02	125	0	47.23	18972000000	23160000	1752300000	0	607360000	0	0	117850000	330010000	1720400000	1656300000	2005300000	1342900000	1982100000	2177700000	2320700000	2167400000	19122000	30903000	52562000	38485000	41690000	11019000	20293000	48254000	13207000	35250000	10467000	12026000	18465000	0	46627000	54657000	91128000	17005000	13203000	38816000	20625000	0
ASTEI07789-PA	>ASTEI07789-PA hypothetical protein|protein_coding|scaffold_00058:640042-640529:-1|gene:ASTEI07789	1	4	4	4	33.7	11.254	95	0	97.188	12121000000	70351000	60547000	17764000	14942000	300260000	208770000	210870000	23365000	1959300000	1816400000	1584200000	1084800000	753760000	1501700000	1022500000	1370800000	4471400	31604000	0	0	4084400	0	0	0	18378000	0	0	0	0	5401800	8714600	0	48034000	0	0	0	0	0
ASTEI07953-PA	>ASTEI07953-PA hypothetical protein|protein_coding|scaffold_00060:580697-581045:-1|gene:ASTEI07953	1	4	4	4	44.3	10.617	97	0	20.587	9172100000	182700000	130820000	0	163820000	0	0	30682000	0	922650000	1244100000	1375200000	575280000	951920000	909930000	773160000	1300800000	18881000	26897000	34977000	0	23624000	31086000	32195000	28309000	14706000	30937000	15516000	13387000	20392000	11996000	24681000	34338000	38400000	21267000	11960000	16241000	0	25066000
ASTEI11776-PA;ASTEI11757-PA	>ASTEI11776-PA hypothetical protein|protein_coding|scaffold_20576:52-309:1|gene:ASTEI11776;>ASTEI11757-PA hypothetical protein|protein_coding|scaffold_18466:52-324:1|gene:ASTEI11757	2	4	4	4	36.5	9.6601	85	0	13.857	7954100000	0	0	0	0	0	0	0	0	2006300000	1104500000	1920700000	806380000	355100000	424250000	410150000	371930000	0	40791000	29179000	29676000	38510000	0	0	0	27850000	34992000	12756000	0	30267000	26468000	0	47746000	52912000	0	21800000	38127000	34181000	0
ASTEI08959-PA	>ASTEI08959-PA hypothetical protein|protein_coding|scaffold_00079:666949-667395:-1|gene:ASTEI08959	1	4	4	4	35.1	16.006	148	0	27.277	7088400000	0	361920000	0	417410000	0	0	336650000	0	1278700000	1300400000	881860000	677700000	173380000	219030000	533110000	215920000	19608000	38099000	55611000	25702000	8959000	39234000	0	0	28369000	0	0	11171000	26499000	5526100	45767000	72619000	37634000	31527000	18955000	13170000	30755000	35794000
ASTEI08356-PA	>ASTEI08356-PA hypothetical protein|protein_coding|scaffold_00066:677346-678075:-1|gene:ASTEI08356	1	4	4	4	23.7	24.11	236	0	21.682	5510900000	227100000	0	0	495820000	0	0	105020000	62670000	599020000	702940000	442810000	173380000	1117600000	548190000	498450000	127300000	12544000	30810000	28016000	0	18239000	20857000	0	0	12825000	23716000	10353000	9976600	0	0	24605000	37649000	40539000	25086000	13332000	19757000	0	20547000
ASTEI01713-PA	>ASTEI01713-PA hypothetical protein|protein_coding|scaffold_00006:1267631-1268419:-1|gene:ASTEI01713	1	4	4	4	35.9	13.078	128	0	60.23	5005000000	0	865930000	0	0	0	0	43951000	100630000	766420000	215130000	318270000	65228000	708780000	552890000	584560000	754230000	0	0	0	0	0	0	0	0	0	0	0	0	0	0	0	0	0	0	28983000	0	0	0
ASTEI09997-PA	>ASTEI09997-PA hypothetical protein|protein_coding|scaffold_00108:352999-353468:1|gene:ASTEI09997	1	4	4	4	31.4	13.157	118	0	16.803	4533000000	0	0	0	67545000	0	0	234100000	162370000	89667000	251320000	0	0	543250000	392620000	437040000	1488500000	40393000	44561000	45068000	0	0	29820000	33470000	45169000	0	35608000	22048000	16461000	32573000	24176000	33142000	53976000	0	40235000	0	46207000	41240000	40498000
ASTEI02079-PA	>ASTEI02079-PA hypothetical protein|protein_coding|scaffold_00008:491092-491721:1|gene:ASTEI02079	1	4	4	4	52.8	15.581	144	0	322.4	4432500000	0	1594500000	0	0	114060000	16692000	0	1028200000	277490000	47878000	306920000	41194000	56204000	393250000	482680000	73499000	0	0	0	0	0	0	0	0	0	0	0	0	0	0	0	0	0	0	0	0	0	0
ASTEI05068-PA	>ASTEI05068-PA hypothetical protein|protein_coding|scaffold_00028:147861-148420:1|gene:ASTEI05068	1	4	4	4	67.8	9.2835	87	0	323.31	3875500000	0	517050000	0	209260000	0	0	0	145950000	488150000	146810000	226320000	134420000	213470000	420360000	480210000	445320000	0	0	33410000	23115000	18743000	33168000	24023000	0	19723000	25471000	10703000	0	0	0	30373000	31492000	38266000	24160000	0	0	30161000	24242000
ASTEI08079-PA	>ASTEI08079-PA hypothetical protein|protein_coding|scaffold_00062:9768-22074:-1|gene:ASTEI08079	1	4	4	4	4.2	160.66	1427	0	135.01	3875100000	0	0	0	53841000	0	0	128710000	0	464170000	394130000	254370000	70906000	554930000	645680000	631700000	659520000	0	0	0	0	0	0	0	0	0	0	0	0	0	0	0	0	17145000	0	0	0	0	0
ASTEI04415-PA	>ASTEI04415-PA hypothetical protein|protein_coding|scaffold_00023:366804-367307:-1|gene:ASTEI04415	1	4	4	4	24	17.915	167	0	34.671	3794200000	0	0	0	150330000	0	0	58385000	0	452740000	852080000	716330000	719670000	186350000	204050000	248940000	195190000	0	2917600	4398600	0	0	0	0	0	0	0	0	0	0	0	0	0	0	0	0	2849400	0	0
ASTEI07858-PA	>ASTEI07858-PA hypothetical protein|protein_coding|scaffold_00059:382045-382849:1|gene:ASTEI07858	1	4	4	4	24.7	17.47	154	0	7.5877	2845600000	0	0	0	0	0	0	0	0	423190000	0	0	99895000	625580000	1122900000	138600000	0	16123000	0	19106000	12243000	15424000	14961000	0	17405000	13890000	0	5272400	15144000	10758000	0	0	21120000	83105000	45253000	0	60803000	0	0
ASTEI09088-PA	>ASTEI09088-PA hypothetical protein|protein_coding|scaffold_00082:668989-671796:1|gene:ASTEI09088	1	4	4	4	8.6	81.19	781	0	5.2811	2677600000	0	0	0	0	0	0	0	872230000	0	1798600000	0	0	3386900	0	0	3372100	0	0	0	0	0	0	0	0	0	0	0	0	0	0	0	0	0	0	0	0	0	0
ASTEI01862-PA	>ASTEI01862-PA hypothetical protein|protein_coding|scaffold_00006:3905670-3908008:1|gene:ASTEI01862	1	4	4	4	20.7	16.061	145	0	183.43	2481200000	431700000	0	143850000	756910000	110400000	0	0	500710000	0	170140000	0	0	115600000	0	126410000	102320000	8577400	0	0	0	0	0	0	14573000	0	0	0	0	0	0	0	0	0	0	0	0	0	0
ASTEI06286-PA	>ASTEI06286-PA hypothetical protein|protein_coding|scaffold_00038:1403038-1404069:1|gene:ASTEI06286	1	4	4	4	23.9	22.683	205	0	29.472	2361300000	0	183550000	9089200	73660000	0	47514000	0	36224000	167870000	510250000	484370000	205180000	20804000	316470000	131060000	175230000	0	0	0	0	0	0	0	0	0	0	0	0	0	0	0	0	0	0	0	0	0	0
ASTEI02750-PA	>ASTEI02750-PA hypothetical protein|protein_coding|scaffold_00011:624898-630944:1|gene:ASTEI02750	1	4	4	4	19	32.86	289	0	310.36	2224800000	66076000	39010000	0	116700000	0	0	28276000	81889000	512940000	47388000	43366000	173250000	207370000	309200000	291980000	296470000	0	5023000	0	0	0	0	0	0	0	0	0	0	0	0	0	0	0	0	0	5818300	0	0
ASTEI09597-PA	>ASTEI09597-PA hypothetical protein|protein_coding|scaffold_00098:20322-20867:1|gene:ASTEI09597	1	4	4	4	41.7	14.051	127	0	44.995	2200800000	0	184710000	0	0	0	0	0	0	136030000	366280000	386050000	133370000	0	206800000	540540000	246990000	0	0	0	0	0	0	0	0	0	0	0	0	0	0	0	0	0	0	0	0	0	0
ASTEI11098-PA	>ASTEI11098-PA hypothetical protein|protein_coding|scaffold_00375:8041-8633:-1|gene:ASTEI11098	1	4	4	4	46.9	14.685	143	0	50.097	2042000000	0	0	336090000	451850000	0	0	0	307380000	34798000	279440000	223480000	151930000	5670800	85534000	117880000	47917000	0	0	0	0	0	0	0	0	0	0	0	0	0	0	0	0	0	0	0	0	0	0
ASTEI07066-PA	>ASTEI07066-PA hypothetical protein|protein_coding|scaffold_00048:212099-214083:-1|gene:ASTEI07066	1	4	4	4	9.1	65.108	596	0	11.167	1881000000	18756000	0	0	54882000	0	0	0	0	68208000	123750000	195330000	0	360610000	406310000	306150000	346980000	0	0	0	0	0	0	0	0	0	0	0	0	0	0	0	0	0	0	0	0	0	0
ASTEI02832-PA	>ASTEI02832-PA hypothetical protein|protein_coding|scaffold_00011:1812173-1820634:1|gene:ASTEI02832	1	4	4	4	12.4	56.929	502	0	41.023	1877100000	828070000	0	192760000	60605000	0	0	0	257560000	317360000	0	0	0	63361000	0	81172000	76234000	0	0	0	0	0	0	0	0	0	0	0	0	0	0	0	0	0	0	0	0	0	0
ASTEI01321-PA	>ASTEI01321-PA hypothetical protein|protein_coding|scaffold_00005:1226278-1236556:1|gene:ASTEI01321	1	4	4	4	6.3	124.84	1087	0	99.097	1734900000	0	0	0	0	0	0	0	0	213390000	169710000	59886000	37182000	272050000	343660000	238360000	314810000	0	5069800	4789400	5476300	0	7075100	0	6757400	0	0	0	0	0	0	5378600	7412100	9138900	6862100	2889500	0	5486200	0
ASTEI06664-PA	>ASTEI06664-PA hypothetical protein|protein_coding|scaffold_00043:171653-172573:1|gene:ASTEI06664	1	4	4	4	25.9	26.693	251	0	70.958	1692300000	0	0	0	62415000	0	0	0	0	269510000	218220000	217070000	248400000	230060000	104670000	217720000	124230000	0	0	0	0	0	0	0	0	0	0	0	0	0	0	0	0	0	0	0	0	0	0
ASTEI03846-PA	>ASTEI03846-PA hypothetical protein|protein_coding|scaffold_00017:2412142-2424391:1|gene:ASTEI03846	1	4	4	4	3.1	129.5	1160	0	23.57	1600800000	439350000	0	0	227840000	102210000	0	0	0	0	94236000	133640000	92095000	104250000	156890000	119950000	130320000	0	0	0	0	0	0	0	0	0	0	0	0	0	0	0	0	0	0	0	0	0	0
ASTEI00794-PA	>ASTEI00794-PA hypothetical protein|protein_coding|scaffold_00003:1741482-1741712:-1|gene:ASTEI00794	1	4	4	4	28.9	8.4556	76	0	16.399	1549500000	0	0	0	43524000	0	0	0	0	691300000	227530000	137370000	192660000	0	85535000	86162000	77001000	0	0	0	0	0	0	0	0	0	0	0	0	0	0	0	0	0	0	0	0	0	0
ASTEI09711-PA	>ASTEI09711-PA hypothetical protein|protein_coding|scaffold_00101:278863-279631:-1|gene:ASTEI09711	1	4	4	4	37.8	15.499	143	0	33.502	1543800000	0	0	0	75079000	0	0	0	0	112110000	0	315810000	0	180430000	311340000	251820000	286290000	0	0	0	0	0	0	0	0	0	0	0	0	0	0	0	0	10892000	0	0	0	0	0
ASTEI05226-PA	>ASTEI05226-PA hypothetical protein|protein_coding|scaffold_00029:1177134-1177862:-1|gene:ASTEI05226	1	4	4	4	18.4	25.07	223	0	8.0225	1511800000	38912000	0	0	91729000	0	0	63759000	0	18064000	320020000	167970000	71841000	0	82344000	98526000	92878000	29080000	38670000	35505000	28854000	34649000	0	30233000	0	19309000	0	0	13863000	28311000	0	0	46293000	68483000	0	0	0	0	0
ASTEI10642-PA	>ASTEI10642-PA hypothetical protein|protein_coding|scaffold_00146:37042-37604:-1|gene:ASTEI10642	1	4	4	4	40.7	13.027	118	0	10.846	1489200000	0	0	0	0	0	0	0	0	0	103220000	209910000	73718000	153320000	344750000	258620000	345690000	0	0	0	0	0	0	0	0	0	0	0	0	0	0	0	0	0	0	0	0	0	0
ASTEI05607-PA	>ASTEI05607-PA hypothetical protein|protein_coding|scaffold_00032:820222-820891:-1|gene:ASTEI05607	1	4	4	4	26.9	16.273	145	0	8.7512	1417600000	0	0	0	107610000	0	0	0	69053000	421080000	0	96960000	0	103220000	241570000	221550000	136200000	0	0	0	0	0	0	0	0	0	0	0	0	0	0	0	0	20390000	0	0	0	0	0
ASTEI06725-PA	>ASTEI06725-PA hypothetical protein|protein_coding|scaffold_00043:1168906-1169768:1|gene:ASTEI06725	1	4	4	4	21	28.461	262	0	164.01	1385400000	0	0	0	0	0	0	15967000	0	182640000	270010000	105970000	115590000	172450000	208190000	86351000	213110000	0	0	0	0	3615400	0	0	0	0	4341800	0	0	0	0	0	0	7171900	0	0	0	0	0
ASTEI03152-PA	>ASTEI03152-PA hypothetical protein|protein_coding|scaffold_00013:1839112-1839785:-1|gene:ASTEI03152	1	4	4	4	15.6	20.662	186	0	7.0691	1347500000	0	0	0	0	0	0	0	0	13884000	0	124920000	76004000	178170000	46588000	489220000	370200000	8295000	0	0	0	8018800	0	0	0	0	0	0	0	0	6613900	0	0	15277000	0	0	0	0	0
ASTEI09451-PA	>ASTEI09451-PA hypothetical protein|protein_coding|scaffold_00092:581174-582583:1|gene:ASTEI09451	1	4	4	4	28.3	31.244	290	0	45.404	1315900000	0	2448400	0	0	0	0	0	0	66640000	181940000	203790000	83715000	266020000	189690000	174260000	147420000	0	0	0	0	0	0	0	0	0	0	0	0	0	0	0	0	0	0	0	0	0	0
ASTEI04371-PA	>ASTEI04371-PA hypothetical protein|protein_coding|scaffold_00022:1526910-1528530:1|gene:ASTEI04371	1	4	4	4	11.4	52.705	491	0	16.53	1315700000	0	0	0	13009000	0	0	0	0	70803000	115640000	115800000	0	206100000	232810000	316780000	206810000	0	0	0	0	0	0	0	0	0	0	0	0	0	0	14001000	0	19920000	0	0	0	0	0
ASTEI10273-PA	>ASTEI10273-PA hypothetical protein|protein_coding|scaffold_00121:299991-309714:1|gene:ASTEI10273	1	4	4	4	20.2	24.904	218	0	22.517	1313200000	0	0	0	88518000	0	0	0	0	199230000	276340000	314090000	193880000	29540000	36188000	57450000	58691000	0	0	0	13877000	0	0	0	0	5275700	0	2708000	0	0	0	8250500	0	20996000	0	0	0	0	0
ASTEI02686-PA	>ASTEI02686-PA hypothetical protein|protein_coding|scaffold_00010:3054241-3055516:1|gene:ASTEI02686	1	4	4	4	15.3	36.21	327	0	131.19	1303500000	0	81701000	0	82063000	0	0	0	0	103080000	192060000	85429000	56246000	161600000	176070000	178710000	170310000	0	0	5908200	0	0	0	0	0	0	0	0	0	0	0	0	0	10329000	0	0	0	0	0
ASTEI03112-PA	>ASTEI03112-PA hypothetical protein|protein_coding|scaffold_00013:1367708-1378288:1|gene:ASTEI03112	1	4	4	4	12.4	46.115	403	0	15.959	1243900000	0	0	0	0	0	0	0	0	301170000	0	0	0	288430000	125480000	109530000	419270000	0	0	0	0	0	0	0	0	0	0	0	0	0	0	0	0	0	0	0	0	0	0
ASTEI10592-PA	>ASTEI10592-PA hypothetical protein|protein_coding|scaffold_00142:42883-43667:-1|gene:ASTEI10592	1	4	4	4	19.1	26.716	235	0	18.734	1232900000	39571000	0	0	27563000	0	0	18648000	0	121620000	224660000	207080000	121150000	155850000	46105000	94095000	114630000	0	0	10108000	0	3361100	12109000	0	0	0	0	0	0	0	0	9931700	0	0	0	0	7421800	0	0
ASTEI06610-PA	>ASTEI06610-PA hypothetical protein|protein_coding|scaffold_00042:1190606-1211572:1|gene:ASTEI06610	1	4	4	4	9.8	70.095	633	0	31.307	1224100000	91574000	0	35987000	31981000	0	0	25400000	97601000	102280000	82131000	83945000	104580000	115580000	173930000	115730000	154580000	0	0	0	0	0	0	0	0	0	0	0	0	0	0	0	0	8753200	0	0	0	0	0
ASTEI11142-PA	>ASTEI11142-PA hypothetical protein|protein_coding|scaffold_00478:6886-8016:-1|gene:ASTEI11142	1	4	4	4	23.1	20.856	182	0	4.7913	1162100000	0	0	0	0	0	0	0	0	0	0	0	0	239340000	542990000	219790000	159940000	0	0	0	0	0	0	0	0	0	0	0	0	0	0	0	0	0	0	0	0	0	0
ASTEI04738-PA	>ASTEI04738-PA hypothetical protein|protein_coding|scaffold_00025:819039-820051:1|gene:ASTEI04738	1	4	4	4	19.7	33.948	300	0	33.35	1123600000	0	0	0	34937000	0	0	0	29665000	280910000	0	48625000	0	214310000	230900000	149580000	128810000	0	0	0	0	0	0	0	0	0	0	0	0	0	0	0	0	5856300	0	0	0	0	0
ASTEI03409-PA	>ASTEI03409-PA hypothetical protein|protein_coding|scaffold_00014:2010356-2010941:1|gene:ASTEI03409	1	4	4	4	35.3	18.184	170	0	7.5974	1118600000	0	0	0	0	0	0	18894000	0	372900000	0	119670000	121660000	163940000	0	148910000	172600000	0	0	0	0	0	0	0	0	0	0	0	0	0	0	0	0	0	0	0	0	0	0
ASTEI05016-PA	>ASTEI05016-PA hypothetical protein|protein_coding|scaffold_00027:1044776-1045494:-1|gene:ASTEI05016	1	4	4	4	13.7	23.261	205	0	7.5669	1043600000	87501000	0	0	97948000	0	0	86470000	0	228590000	0	0	0	140480000	127060000	130840000	126880000	0	0	0	0	0	0	0	0	0	0	0	0	10980000	0	0	0	0	0	0	0	0	0
ASTEI06289-PA	>ASTEI06289-PA hypothetical protein|protein_coding|scaffold_00038:1414349-1420396:1|gene:ASTEI06289	1	4	4	4	12.6	53.533	486	0	53.427	1023000000	0	0	0	0	0	0	0	0	120210000	76233000	0	26213000	151480000	346730000	213290000	88866000	0	0	0	0	0	0	0	0	0	0	0	0	0	0	0	0	0	0	0	0	0	0
ASTEI11656-PA	>ASTEI11656-PA hypothetical protein|protein_coding|scaffold_09408:3-571:-1|gene:ASTEI11656	1	4	2	2	33.3	15.188	138	0.0069525	1.9992	1005900000	0	0	0	65751000	0	0	0	0	0	0	0	0	940160000	0	0	0	0	0	0	0	0	0	0	0	0	0	0	0	0	0	0	0	0	0	0	0	0	0
ASTEI11136-PA	>ASTEI11136-PA hypothetical protein|protein_coding|scaffold_00470:689-2140:-1|gene:ASTEI11136	1	4	4	4	9.7	55.116	483	0	10.528	984090000	0	0	0	0	0	0	0	0	45597000	100300000	90224000	193130000	206740000	150500000	186740000	0	0	0	0	0	0	0	0	0	0	0	0	0	0	0	10870000	0	0	0	0	0	0	0
ASTEI06006-PA	>ASTEI06006-PA hypothetical protein|protein_coding|scaffold_00035:1550713-1553736:1|gene:ASTEI06006	1	4	4	4	28.8	21.592	208	0	22.769	946090000	0	0	0	45707000	0	0	0	33174000	266450000	131830000	67526000	0	153380000	189660000	58370000	0	0	0	0	0	0	0	0	0	0	0	0	0	0	0	0	0	0	0	0	0	0	0
ASTEI09657-PA	>ASTEI09657-PA hypothetical protein|protein_coding|scaffold_00100:161375-162310:1|gene:ASTEI09657	1	4	4	4	16.9	27.234	249	0	17.561	898540000	34648000	0	0	62317000	0	0	0	0	226940000	82124000	0	0	78702000	86264000	186100000	114150000	0	6015400	0	6841800	0	4867700	3336600	0	0	0	1573000	0	3511000	0	0	0	0	0	0	0	1148700	0
ASTEI06261-PA	>ASTEI06261-PA hypothetical protein|protein_coding|scaffold_00038:1160822-1167721:-1|gene:ASTEI06261	1	4	3	3	13.2	34.492	318	0	42.67	893390000	0	0	0	0	0	0	0	0	208300000	80132000	75285000	58557000	178760000	101690000	71110000	119560000	0	0	0	0	0	0	0	0	0	0	0	0	0	0	0	0	0	0	0	0	0	0
ASTEI08308-PA	>ASTEI08308-PA hypothetical protein|protein_coding|scaffold_00065:782839-784275:1|gene:ASTEI08308	1	4	4	4	10.1	50.454	434	0	9.9427	883110000	0	0	0	58903000	0	0	0	0	49429000	57431000	79664000	0	82491000	118060000	201760000	223670000	0	11705000	0	0	0	0	0	0	0	0	0	0	0	0	0	0	0	0	0	0	0	0
ASTEI11768-PA;ASTEI11759-PA	>ASTEI11768-PA hypothetical protein|protein_coding|scaffold_19782:31-294:1|gene:ASTEI11768;>ASTEI11759-PA hypothetical protein|protein_coding|scaffold_18610:31-294:1|gene:ASTEI11759	2	4	4	4	44.3	10.682	88	0	11.792	863640000	48956000	0	0	0	0	0	30169000	0	0	0	0	0	168520000	180170000	101610000	313020000	0	0	0	0	7812000	0	0	0	0	0	3948400	0	0	0	0	0	9437700	0	0	0	0	0
ASTEI04258-PA	>ASTEI04258-PA hypothetical protein|protein_coding|scaffold_00021:1967292-1968245:-1|gene:ASTEI04258	1	4	4	4	15.8	33.817	317	0	73.748	861210000	0	0	0	24937000	0	0	0	0	198280000	110990000	115720000	75670000	112680000	111910000	0	111030000	0	0	0	0	0	0	0	0	0	0	0	0	0	0	0	0	0	0	0	0	0	0
ASTEI02878-PA	>ASTEI02878-PA hypothetical protein|protein_coding|scaffold_00011:2337647-2338840:-1|gene:ASTEI02878	1	4	4	4	12.1	42.936	397	0	26.255	847230000	34137000	87531000	0	0	0	0	0	29385000	60927000	72756000	130420000	55958000	83186000	107190000	118230000	67510000	0	0	0	0	0	0	0	0	0	0	0	0	0	0	0	0	0	0	0	0	0	0
ASTEI06141-PA	>ASTEI06141-PA hypothetical protein|protein_coding|scaffold_00036:1484548-1485853:-1|gene:ASTEI06141	1	4	4	4	36.1	16.895	158	0	64.15	825950000	54467000	0	0	49077000	0	0	25890000	81367000	227960000	91075000	105780000	0	63723000	75851000	0	50755000	0	0	0	0	0	0	0	0	0	0	0	0	0	0	0	0	0	0	0	0	0	0
ASTEI08703-PA	>ASTEI08703-PA hypothetical protein|protein_coding|scaffold_00073:862256-868876:-1|gene:ASTEI08703	1	4	4	4	5.3	78.798	685	0	10.154	804790000	13479000	0	0	74179000	0	0	44504000	23398000	0	106440000	264210000	49937000	87761000	65765000	75113000	0	0	0	0	0	0	0	0	0	0	0	0	0	0	0	0	0	0	0	0	0	0	0
ASTEI10795-PA	>ASTEI10795-PA hypothetical protein|protein_coding|scaffold_00165:60103-60893:1|gene:ASTEI10795	1	4	4	4	27.7	25.667	231	0	10.287	793370000	57921000	58670000	0	31269000	0	0	35491000	0	0	0	50576000	0	87281000	65189000	127640000	279330000	0	0	0	0	0	0	0	0	0	0	0	0	0	0	0	0	0	0	0	0	0	0
ASTEI07484-PA	>ASTEI07484-PA hypothetical protein|protein_coding|scaffold_00055:109236-113666:1|gene:ASTEI07484	1	4	4	4	19.5	31.91	277	0	121.65	782860000	174040000	0	0	63777000	0	0	0	74805000	232010000	0	0	0	96058000	110790000	0	31376000	0	0	0	0	0	0	0	0	0	0	0	0	0	0	0	0	0	0	0	0	0	0
ASTEI05624-PA	>ASTEI05624-PA hypothetical protein|protein_coding|scaffold_00032:1060673-1061639:-1|gene:ASTEI05624	1	4	4	4	15.5	33.943	291	0	52.023	764370000	194050000	0	0	173130000	0	0	0	72208000	174090000	113440000	0	0	0	19999000	0	17452000	0	0	0	0	0	0	0	0	0	0	0	0	0	0	0	0	0	0	0	0	0	0
ASTEI04206-PA	>ASTEI04206-PA hypothetical protein|protein_coding|scaffold_00021:1194171-1196159:1|gene:ASTEI04206	1	4	4	4	18.2	35.053	313	0	5.6959	764210000	54443000	0	0	0	0	0	0	0	71370000	0	0	0	156270000	130840000	174110000	177170000	0	0	0	0	0	0	0	0	0	0	0	0	0	0	0	0	0	0	0	0	0	0
ASTEI10910-PA	>ASTEI10910-PA hypothetical protein|protein_coding|scaffold_00187:7151-7605:1|gene:ASTEI10910	1	4	4	4	40.2	13.934	127	0	64.968	756590000	0	0	0	0	0	0	43586000	0	588090000	0	0	0	0	29077000	51013000	36217000	0	0	0	0	8616100	0	0	0	0	0	0	0	0	0	0	0	0	0	0	0	0	0
ASTEI06817-PA	>ASTEI06817-PA hypothetical protein|protein_coding|scaffold_00044:1155197-1157583:-1|gene:ASTEI06817	1	4	4	4	10.4	52.758	472	0	14.709	754470000	0	0	0	0	0	0	0	0	71862000	70645000	85203000	62540000	90574000	161000000	118990000	93654000	0	0	0	0	0	0	0	0	0	0	0	0	0	0	0	0	0	0	0	0	0	0
ASTEI08451-PA	>ASTEI08451-PA hypothetical protein|protein_coding|scaffold_00068:578170-601784:-1|gene:ASTEI08451	1	4	4	4	3.1	157.05	1459	0	30.27	729960000	88699000	0	0	47703000	0	0	0	23758000	42596000	47571000	45909000	38986000	145780000	146580000	47062000	51425000	0	0	0	0	0	0	0	0	0	0	0	0	1668800	0	0	1523100	698630	0	0	0	0	0
ASTEI09468-PA	>ASTEI09468-PA hypothetical protein|protein_coding|scaffold_00093:294328-297878:1|gene:ASTEI09468	1	4	4	4	5.7	118.52	1045	0	18.902	717020000	10260000	73461000	0	23600000	0	0	0	30904000	37850000	80272000	96765000	53908000	62663000	125980000	101890000	17326000	0	0	0	0	0	0	0	0	0	0	0	0	0	0	0	0	0	0	0	0	0	0
ASTEI01565-PA	>ASTEI01565-PA hypothetical protein|protein_coding|scaffold_00005:3682043-3689487:1|gene:ASTEI01565	1	4	4	4	14.9	35.148	303	0	54.874	714760000	116370000	0	14606000	136790000	0	0	0	0	0	82313000	64490000	0	78987000	59187000	111100000	50916000	0	0	0	0	0	0	0	0	0	0	0	0	0	0	0	0	0	0	0	0	0	0
ASTEI04313-PA	>ASTEI04313-PA hypothetical protein|protein_coding|scaffold_00022:562910-569736:1|gene:ASTEI04313	1	4	4	4	5.1	110.11	1008	0	18.283	705660000	0	0	0	74623000	0	0	0	0	26681000	0	0	461570000	54054000	44189000	0	44540000	0	0	0	0	0	0	0	0	0	0	0	0	0	0	0	0	0	0	0	0	0	0
ASTEI07417-PA	>ASTEI07417-PA hypothetical protein|protein_coding|scaffold_00054:438529-442161:1|gene:ASTEI07417	1	4	4	4	9.4	58.556	520	0	20.32	697900000	0	0	0	0	0	0	9346100	0	52669000	0	0	0	164670000	308750000	74851000	76779000	0	0	0	0	0	0	0	0	0	0	0	0	0	0	0	0	10842000	0	0	0	0	0
ASTEI017980-PA	>ASTEI017980-PA hypothetical protein|protein_coding|scaffold_00006:2972698-2973078:-1|gene:ASTEI017980	1	4	4	3	34.1	14.571	126	0	6.0956	697170000	34586000	54757000	0	0	0	0	0	409510000	170280000	0	0	0	0	28031000	0	0	0	0	0	0	0	0	0	0	0	0	0	0	0	0	0	0	0	0	0	0	0	0
ASTEI06045-PA	>ASTEI06045-PA hypothetical protein|protein_coding|scaffold_00036:234127-234682:-1|gene:ASTEI06045	1	4	4	4	22.2	18.816	162	0	7.3503	690010000	0	0	0	0	0	0	0	0	38425000	0	80461000	0	246210000	0	33399000	291510000	0	0	0	0	0	0	0	0	0	0	0	0	0	0	0	0	0	0	0	0	0	0
ASTEI01945-PA	>ASTEI01945-PA hypothetical protein|protein_coding|scaffold_00007:1073326-1074619:1|gene:ASTEI01945	1	4	4	4	18.5	46.274	405	0	81.389	668390000	0	0	0	0	0	0	0	0	0	76226000	96757000	0	173720000	116660000	92970000	112050000	0	0	0	0	0	0	0	0	0	0	0	0	0	0	0	0	0	0	0	0	0	0
ASTEI07123-PA	>ASTEI07123-PA hypothetical protein|protein_coding|scaffold_00049:996554-998889:1|gene:ASTEI07123	1	4	4	4	8	60.41	552	0	10.64	643610000	0	0	0	18954000	0	0	15955000	23616000	167820000	0	0	45773000	262220000	63788000	0	45490000	0	0	0	0	0	0	0	0	0	0	0	0	0	0	0	0	0	0	0	0	0	0
ASTEI01438-PA	>ASTEI01438-PA hypothetical protein|protein_coding|scaffold_00005:2260888-2262062:1|gene:ASTEI01438	1	4	4	4	13.4	39.928	365	0	6.2956	622360000	60063000	0	0	7716000	0	0	0	0	0	0	0	0	87879000	87053000	204820000	168050000	6778400	0	0	0	0	0	0	0	0	0	0	0	0	0	0	0	0	0	0	0	0	0
ASTEI03122-PA	>ASTEI03122-PA hypothetical protein|protein_coding|scaffold_00013:1434459-1436242:-1|gene:ASTEI03122	1	4	4	4	12.4	60.201	542	0	23.568	617610000	0	0	0	0	0	0	0	0	0	0	0	0	233620000	98219000	115140000	170630000	0	0	0	0	0	0	0	0	0	0	0	0	0	0	0	0	0	0	0	0	0	0
ASTEI06586-PA	>ASTEI06586-PA hypothetical protein|protein_coding|scaffold_00042:305704-306574:-1|gene:ASTEI06586	1	4	4	4	17.5	24.707	228	0	8.0873	595150000	31324000	98783000	0	36525000	0	0	19562000	17464000	107710000	0	59157000	0	57344000	46903000	48308000	65127000	0	0	0	0	0	0	0	0	0	0	0	0	0	0	0	0	6950200	0	0	0	0	0
ASTEI08996-PA	>ASTEI08996-PA hypothetical protein|protein_coding|scaffold_00080:149447-151670:-1|gene:ASTEI08996	1	4	4	4	24.6	35.705	333	0	64.78	589850000	11789000	0	0	8841300	0	0	0	370800000	0	0	0	0	45759000	64408000	33660000	54590000	0	0	0	0	0	0	0	0	0	0	0	0	0	0	0	0	0	0	0	0	0	0
ASTEI01596-PA	>ASTEI01596-PA hypothetical protein|protein_coding|scaffold_00005:3912675-3914012:1|gene:ASTEI01596	1	4	4	4	12.3	38.576	349	0	30.531	586090000	0	67598000	0	0	0	0	0	125470000	100100000	0	0	22959000	28567000	99319000	38134000	103940000	0	0	0	0	0	0	0	0	0	0	0	0	0	0	0	0	0	0	0	0	0	0
ASTEI05655-PA	>ASTEI05655-PA hypothetical protein|protein_coding|scaffold_00032:1676631-1677456:-1|gene:ASTEI05655	1	4	4	4	26.4	24.113	212	0	9.2547	585710000	0	21856000	0	0	0	0	0	0	12333000	0	0	0	170800000	172650000	126290000	81772000	0	0	0	0	0	0	0	0	0	0	0	0	0	0	0	0	0	0	0	0	0	0
ASTEI02745-PA	>ASTEI02745-PA hypothetical protein|protein_coding|scaffold_00011:575835-584154:1|gene:ASTEI02745	1	4	4	4	10.9	61.514	571	0	21.511	569990000	0	0	0	0	0	0	0	0	0	33595000	160910000	0	85287000	57692000	132040000	100460000	0	0	0	0	0	0	0	0	0	0	0	0	0	0	0	0	0	0	0	0	0	0
ASTEI00881-PA	>ASTEI00881-PA hypothetical protein|protein_coding|scaffold_00003:3403114-3411871:1|gene:ASTEI00881	1	4	4	4	7.8	69.887	616	0	10.366	569160000	0	0	0	0	0	0	0	42058000	0	51199000	0	0	162880000	107050000	103050000	102920000	0	0	0	0	0	0	0	0	0	0	0	0	0	0	0	0	0	0	0	0	0	0
ASTEI02606-PA	>ASTEI02606-PA hypothetical protein|protein_coding|scaffold_00010:1275784-1277397:1|gene:ASTEI02606	1	4	4	4	11.3	50.474	433	0	6.5282	566040000	0	0	0	0	0	0	0	0	13206000	76140000	82773000	0	119140000	57422000	139070000	78280000	0	0	0	0	0	0	0	0	0	0	0	0	0	0	0	0	0	0	0	0	0	0
ASTEI03579-PA	>ASTEI03579-PA hypothetical protein|protein_coding|scaffold_00015:2161831-2164222:-1|gene:ASTEI03579	1	4	4	4	32.4	19.904	182	0	93.008	564940000	138610000	0	79018000	251980000	0	0	0	95335000	0	0	0	0	0	0	0	0	0	0	0	0	0	0	0	0	0	0	0	0	0	0	0	0	0	0	0	0	0	0
ASTEI08848-PA	>ASTEI08848-PA hypothetical protein|protein_coding|scaffold_00076:669573-674038:1|gene:ASTEI08848	1	4	4	4	4.2	150.12	1321	0	8.5967	537750000	33333000	0	0	23617000	0	0	0	0	30523000	0	0	0	97758000	126190000	78123000	138450000	0	0	3758600	0	0	0	0	0	0	0	0	0	0	0	0	0	0	0	0	5994000	0	0
ASTEI06557-PA	>ASTEI06557-PA hypothetical protein|protein_coding|scaffold_00041:1393451-1395319:-1|gene:ASTEI06557	1	4	4	4	12	52.665	465	0	19.255	534380000	0	0	0	0	0	0	0	0	163030000	0	90185000	0	59811000	0	137310000	84045000	0	0	0	0	0	0	0	0	0	0	0	0	0	0	0	0	0	0	0	0	0	0
ASTEI06332-PA	>ASTEI06332-PA hypothetical protein|protein_coding|scaffold_00039:469916-470492:-1|gene:ASTEI06332	1	4	4	4	40.1	16.338	142	0	33.108	527840000	0	0	0	80245000	0	0	0	0	102820000	83662000	36266000	0	47247000	0	134040000	43562000	0	0	0	0	0	0	0	0	0	0	0	0	0	0	0	0	0	0	0	0	0	0
ASTEI07098-PA	>ASTEI07098-PA hypothetical protein|protein_coding|scaffold_00049:229592-231265:-1|gene:ASTEI07098	1	4	4	4	8.9	58.27	530	0	7.2874	527620000	37028000	0	0	26209000	0	0	0	0	118130000	34806000	31652000	28239000	41040000	31108000	48660000	53518000	0	0	6504000	0	0	0	0	5500900	0	4994700	0	0	6600300	0	5135200	6122800	6615900	0	3524800	6562800	6305000	5354200
ASTEI05913-PA	>ASTEI05913-PA hypothetical protein|protein_coding|scaffold_00035:67330-70367:-1|gene:ASTEI05913	1	4	4	4	15.1	35.44	332	0	25.648	526790000	99675000	0	6273000	0	0	0	0	102210000	26589000	0	57281000	32017000	0	0	0	202750000	0	0	0	0	0	0	0	0	0	0	0	0	0	0	0	0	0	0	0	0	0	0
ASTEI08358-PA	>ASTEI08358-PA hypothetical protein|protein_coding|scaffold_00066:697841-698770:1|gene:ASTEI08358	1	4	4	4	20.2	30.798	282	0	27.667	520190000	0	0	0	0	0	0	0	0	170470000	47966000	0	0	128860000	59893000	78047000	34947000	0	0	0	0	0	0	0	0	0	0	0	0	0	0	0	0	0	0	0	0	0	0
ASTEI10546-PA	>ASTEI10546-PA hypothetical protein|protein_coding|scaffold_00140:2006-7727:-1|gene:ASTEI10546	1	4	4	4	5.5	101.51	929	0	7.8769	508240000	43223000	0	0	18976000	0	0	0	112730000	0	41628000	0	11731000	51746000	109240000	5826600	113130000	0	0	0	0	0	0	0	0	0	0	0	0	0	0	0	0	0	0	0	0	0	0
ASTEI07793-PA;ASTEI08665-PA	>ASTEI07793-PA hypothetical protein|protein_coding|scaffold_00058:676868-680378:-1|gene:ASTEI07793	2	4	4	4	13.1	39.225	336	0	7.1886	503340000	19548000	0	0	0	0	0	9661100	0	90954000	44546000	68657000	29688000	110490000	62308000	67489000	0	0	0	0	0	0	0	0	0	0	0	0	0	0	0	0	0	0	0	0	0	0	0
ASTEI10335-PA	>ASTEI10335-PA hypothetical protein|protein_coding|scaffold_00126:228890-235640:1|gene:ASTEI10335	1	4	4	4	7.4	69.462	610	0	5.5095	502660000	38867000	0	0	0	0	0	11896000	0	0	47400000	0	0	173440000	193090000	37971000	0	0	0	0	0	0	0	0	0	0	0	0	0	0	0	0	0	0	0	0	0	0	0
ASTEI09359-PA	>ASTEI09359-PA hypothetical protein|protein_coding|scaffold_00089:529962-532756:1|gene:ASTEI09359	1	4	4	4	6.3	94.927	855	0	15.108	496380000	25264000	0	0	7309800	0	87909000	0	375890000	0	0	0	0	0	0	0	0	0	0	0	0	0	0	0	0	0	0	0	0	0	0	0	0	0	0	0	0	0	0
ASTEI01546-PA	>ASTEI01546-PA hypothetical protein|protein_coding|scaffold_00005:3570404-3582861:1|gene:ASTEI01546	1	4	4	4	2.4	241.05	2132	0	7.7274	494450000	0	0	0	0	0	0	0	0	43013000	143820000	0	87177000	32505000	109030000	0	78914000	0	0	0	0	0	0	0	0	0	0	0	0	0	0	0	0	0	0	0	0	0	0
ASTEI02625-PA	>ASTEI02625-PA hypothetical protein|protein_coding|scaffold_00010:1356499-1357875:-1|gene:ASTEI02625	1	4	4	4	13	38.427	339	0	5.7507	474930000	0	0	0	10527000	0	0	0	0	32487000	0	0	0	97713000	174870000	77420000	79979000	0	0	0	0	0	0	0	0	0	0	0	0	0	0	1932800	0	0	0	0	0	0	0
ASTEI08157-PA	>ASTEI08157-PA hypothetical protein|protein_coding|scaffold_00062:867094-870386:-1|gene:ASTEI08157	1	4	4	4	6.9	100.14	888	0	12.672	472830000	0	0	0	16814000	0	0	0	0	64617000	0	0	0	32605000	156120000	120160000	82511000	0	0	0	0	0	0	0	0	0	0	0	0	0	0	0	0	0	0	0	0	0	0
ASTEI07805-PA	>ASTEI07805-PA hypothetical protein|protein_coding|scaffold_00058:778048-781506:1|gene:ASTEI07805	1	4	4	4	9.5	69.193	623	0	8.3691	460660000	0	0	0	0	0	0	21493000	0	55783000	0	122150000	89238000	111900000	0	0	60101000	0	0	0	0	0	0	0	0	0	0	0	0	0	0	0	0	0	0	0	0	0	0
ASTEI06086-PA	>ASTEI06086-PA hypothetical protein|protein_coding|scaffold_00036:655326-662311:-1|gene:ASTEI06086	1	4	4	4	8.3	76.123	686	0	3.5484	440390000	0	0	0	0	0	0	0	0	0	0	0	0	91978000	75129000	63329000	205120000	0	0	0	0	0	0	0	0	0	0	0	0	0	0	0	0	4840900	0	0	0	0	0
ASTEI02161-PA	>ASTEI02161-PA hypothetical protein|protein_coding|scaffold_00008:1561289-1571280:-1|gene:ASTEI02161	1	4	4	4	11	61.412	535	0	53.568	434910000	0	0	0	21015000	0	0	0	0	0	0	0	0	97209000	96248000	114770000	105670000	0	0	0	0	0	0	0	0	0	0	0	0	0	0	0	0	0	0	0	0	0	0
ASTEI02735-PA	>ASTEI02735-PA hypothetical protein|protein_coding|scaffold_00011:519993-520864:-1|gene:ASTEI02735	1	4	4	4	22.4	24.441	214	0	7.3277	427800000	0	0	0	0	0	0	0	0	145150000	0	110530000	0	41232000	59674000	0	71210000	0	0	0	0	0	0	0	0	0	0	0	0	0	0	0	0	0	0	0	0	0	0
ASTEI11332-PA	>ASTEI11332-PA hypothetical protein|protein_coding|scaffold_01401:1394-1964:1|gene:ASTEI11332	1	4	4	4	22.6	12.035	106	0	11.683	427740000	0	104210000	0	0	0	0	23523000	0	55067000	0	43438000	0	0	25522000	49152000	126840000	0	0	0	0	0	0	0	0	0	0	0	0	0	0	0	0	0	0	0	0	0	0
ASTEI01523-PA	>ASTEI01523-PA hypothetical protein|protein_coding|scaffold_00005:3345448-3346174:-1|gene:ASTEI01523	1	4	4	4	27.7	22.057	191	0	7.2493	415200000	0	0	0	94249000	0	0	0	0	0	0	69067000	0	49708000	131720000	0	70456000	0	0	0	0	0	0	0	0	0	0	0	0	0	0	0	0	0	0	0	0	0	0
ASTEI07714-PA	>ASTEI07714-PA hypothetical protein|protein_coding|scaffold_00057:983001-984455:-1|gene:ASTEI07714	1	4	4	4	11	53.706	484	0	23.468	401520000	0	0	0	17982000	0	0	0	0	31587000	96032000	62152000	0	44589000	23417000	35229000	83098000	0	0	2830800	0	0	0	0	0	0	0	0	0	0	0	0	0	0	0	0	2858300	0	0
ASTEI07252-PA	>ASTEI07252-PA hypothetical protein|protein_coding|scaffold_00051:482556-484196:-1|gene:ASTEI07252	1	4	4	4	9.3	47.069	418	0	9.1926	396110000	66171000	0	0	0	0	0	0	63439000	52378000	44584000	112350000	57182000	0	0	0	0	0	0	0	0	0	0	0	0	0	0	0	0	0	0	0	0	0	0	0	0	0	0
ASTEI06575-PA	>ASTEI06575-PA hypothetical protein|protein_coding|scaffold_00042:64047-71025:-1|gene:ASTEI06575	1	4	4	4	5.9	93.946	847	0	7.1163	386330000	94573000	0	38713000	147090000	0	0	0	36541000	0	0	69413000	0	0	0	0	0	0	0	0	0	0	0	0	0	0	0	0	0	0	0	0	0	0	0	0	0	0	0
ASTEI00706-PA	>ASTEI00706-PA hypothetical protein|protein_coding|scaffold_00003:228059-229382:-1|gene:ASTEI00706	1	4	4	4	24.2	24.682	215	0	18.557	380230000	0	0	0	0	0	0	0	0	51902000	0	0	0	0	0	184870000	143460000	0	0	0	0	0	0	0	0	0	0	0	0	0	0	0	0	0	0	0	0	0	0
ASTEI11521-PA;ASTEI09582-PA	>ASTEI11521-PA hypothetical protein|protein_coding|scaffold_03838:3-1343:-1|gene:ASTEI11521	2	4	4	4	12.5	48.101	423	0	10.268	378200000	0	0	0	0	0	0	0	0	24912000	0	103690000	37537000	105780000	41313000	64965000	0	0	0	0	0	0	0	0	0	0	0	0	0	0	0	0	0	0	0	0	0	0	0
ASTEI02980-PA	>ASTEI02980-PA hypothetical protein|protein_coding|scaffold_00012:1077616-1082406:1|gene:ASTEI02980	1	4	4	4	7.5	68.861	611	0	8.9581	374910000	0	0	6873600	96392000	0	0	23467000	20152000	0	41693000	36795000	0	0	0	65687000	66513000	6772400	0	0	0	0	0	0	0	0	0	0	0	0	0	0	0	0	0	0	0	0	0
ASTEI01318-PA	>ASTEI01318-PA hypothetical protein|protein_coding|scaffold_00005:1202143-1205719:1|gene:ASTEI01318	1	4	4	4	5.9	88.452	790	0	7.1829	372060000	0	0	0	52731000	0	0	0	0	95851000	15495000	30703000	0	82743000	52047000	0	42494000	0	0	0	0	0	0	0	0	0	0	0	0	0	0	0	0	0	0	0	0	0	0
ASTEI04161-PA	>ASTEI04161-PA hypothetical protein|protein_coding|scaffold_00021:400996-402529:1|gene:ASTEI04161	1	4	4	4	11.1	50.443	443	0	8.031	350660000	22331000	0	0	0	0	0	0	0	79800000	0	0	0	103440000	30564000	73216000	41308000	0	0	0	0	0	0	0	0	0	0	0	0	0	0	0	0	0	0	0	0	0	0
ASTEI10428-PA	>ASTEI10428-PA hypothetical protein|protein_coding|scaffold_00130:281266-282287:-1|gene:ASTEI10428	1	4	4	4	15.1	36.073	318	0	7.1945	339460000	0	0	0	0	0	0	0	0	119260000	44789000	0	0	0	0	0	58207000	0	0	0	75044000	0	0	0	0	12475000	0	0	0	0	0	0	0	0	0	0	0	29684000	0
ASTEI01458-PA	>ASTEI01458-PA hypothetical protein|protein_coding|scaffold_00005:2535940-2538341:1|gene:ASTEI01458	1	4	4	4	22.1	38.823	344	0	12.413	328070000	85202000	0	0	0	0	0	0	0	51059000	0	75619000	0	59528000	56658000	0	0	0	0	0	0	0	0	0	0	0	0	0	0	0	0	0	0	0	0	0	0	0	0
ASTEI02082-PA	>ASTEI02082-PA hypothetical protein|protein_coding|scaffold_00008:497891-498908:1|gene:ASTEI02082	1	4	4	4	17.1	31.454	286	0	8.9161	307570000	37297000	0	0	0	0	0	0	0	40125000	0	0	0	57648000	49408000	72242000	50845000	0	0	0	0	0	0	0	0	0	0	0	0	0	0	0	0	0	0	0	0	0	0
ASTEI06178-PA	>ASTEI06178-PA hypothetical protein|protein_coding|scaffold_00037:689076-689949:-1|gene:ASTEI06178	1	4	4	4	26.3	20.465	209	0	10.193	305350000	0	0	9788800	63519000	0	0	0	30991000	90701000	0	60238000	50116000	0	0	0	0	0	0	0	0	0	0	0	0	0	0	0	0	0	0	0	0	0	0	0	0	0	0
ASTEI06331-PA	>ASTEI06331-PA hypothetical protein|protein_coding|scaffold_00039:468178-469322:-1|gene:ASTEI06331	1	4	4	4	13.3	36.682	330	0	5.8014	302630000	0	0	0	20703000	0	0	0	0	137830000	0	62200000	0	81904000	0	0	0	0	0	0	0	0	0	0	0	0	0	0	0	0	0	0	0	0	0	0	0	0	0
ASTEI068254-PA	>ASTEI068254-PA hypothetical protein|protein_coding|scaffold_00045:123162-123841:-1|gene:ASTEI068254	1	4	4	4	19.3	21.631	197	0	4.0213	297000000	104160000	0	0	0	0	0	0	0	56707000	0	0	0	0	0	0	63451000	0	0	0	0	0	0	0	0	0	0	0	0	0	0	0	0	72686000	0	0	0	0	0
ASTEI01329-PA	>ASTEI01329-PA hypothetical protein|protein_coding|scaffold_00005:1298319-1299939:-1|gene:ASTEI01329	1	4	4	4	8.9	58.497	515	0	4.7195	296410000	55489000	0	0	0	0	0	17192000	0	72808000	0	95228000	0	0	0	55697000	0	0	0	0	0	0	0	0	0	0	0	0	0	0	0	0	0	0	0	0	0	0	0
ASTEI01874-PA	>ASTEI01874-PA hypothetical protein|protein_coding|scaffold_00006:4017143-4020987:-1|gene:ASTEI01874	1	4	4	4	7	111.67	1006	0	23.146	295530000	17266000	0	0	145940000	0	0	0	132330000	0	0	0	0	0	0	0	0	0	0	0	0	0	0	0	0	0	0	0	0	0	0	0	0	0	0	0	0	0	0
ASTEI02422-PA	>ASTEI02422-PA hypothetical protein|protein_coding|scaffold_00009:2036514-2038825:1|gene:ASTEI02422	1	4	4	4	5	84.052	745	0	4.7697	294160000	23758000	0	0	53403000	0	0	0	0	0	0	0	0	24870000	27669000	63458000	36830000	0	6650500	6771500	0	0	7123200	0	0	0	5930000	2873800	2364100	0	0	0	0	10383000	0	0	9626500	7314800	0
ASTEI07259-PA	>ASTEI07259-PA hypothetical protein|protein_coding|scaffold_00051:523412-527189:1|gene:ASTEI07259	1	4	4	4	5.9	79.919	723	0	5.0595	293790000	239040000	0	0	0	0	0	0	0	0	0	0	0	0	0	54749000	0	0	0	0	0	0	0	0	0	0	0	0	0	0	0	0	0	0	0	0	0	0	0
ASTEI07579-PA	>ASTEI07579-PA hypothetical protein|protein_coding|scaffold_00056:333070-334323:-1|gene:ASTEI07579	1	4	4	4	12.5	47.942	417	0	53.002	292790000	0	0	0	0	0	0	0	0	35707000	0	0	0	118370000	97904000	31722000	0	0	0	0	0	0	0	0	0	0	5424200	0	0	0	0	0	0	0	0	0	0	0	3664500
ASTEI03231-PA	>ASTEI03231-PA hypothetical protein|protein_coding|scaffold_00014:189335-204914:1|gene:ASTEI03231	1	4	4	4	4	154.2	1434	0	6.2169	290820000	22048000	0	0	0	0	0	0	0	0	0	0	0	79229000	59611000	82480000	47451000	0	0	0	0	0	0	0	0	0	0	0	0	0	0	0	0	0	0	0	0	0	0
ASTEI09982-PA	>ASTEI09982-PA hypothetical protein|protein_coding|scaffold_00108:82874-91537:1|gene:ASTEI09982	1	4	4	4	7.8	86.028	768	0	10.412	288010000	47175000	0	0	0	0	0	0	0	73162000	0	0	0	82897000	0	65499000	19281000	0	0	0	0	0	0	0	0	0	0	0	0	0	0	0	0	0	0	0	0	0	0
ASTEI02833-PA	>ASTEI02833-PA hypothetical protein|protein_coding|scaffold_00011:1823908-1825473:-1|gene:ASTEI02833	1	4	4	4	10.1	45.138	416	0	5.8949	277190000	0	0	0	0	0	0	19816000	0	173290000	0	0	0	84086000	0	0	0	0	0	0	0	0	0	0	0	0	0	0	0	0	0	0	0	0	0	0	0	0	0
ASTEI10184-PA	>ASTEI10184-PA hypothetical protein|protein_coding|scaffold_00118:34934-37415:-1|gene:ASTEI10184	1	4	4	4	7.9	68.253	629	0	10.389	276270000	0	0	0	8277700	0	0	0	32882000	45531000	0	0	0	19007000	26654000	64695000	79227000	0	0	0	0	0	0	0	0	0	0	0	0	0	0	0	0	0	0	0	0	0	0
ASTEI02367-PA	>ASTEI02367-PA hypothetical protein|protein_coding|scaffold_00009:1023705-1035155:-1|gene:ASTEI02367	1	4	4	4	3.4	175.66	1577	0	18.256	276220000	0	0	0	0	0	0	0	0	0	0	0	0	77318000	81839000	110210000	0	0	0	0	0	0	0	0	0	0	0	0	0	0	0	0	0	0	0	0	0	0	0
ASTEI05036-PA	>ASTEI05036-PA hypothetical protein|protein_coding|scaffold_00027:1683224-1684108:-1|gene:ASTEI05036	1	4	4	4	17.4	27.042	242	0	10.208	261760000	0	0	0	53334000	0	0	26546000	26680000	119570000	0	0	0	35628000	0	0	0	0	0	0	0	0	0	0	0	0	0	0	0	0	0	0	0	0	0	0	0	0	0
ASTEI00042-PA	>ASTEI00042-PA hypothetical protein|protein_coding|scaffold_00001:597574-608340:1|gene:ASTEI00042	1	4	4	4	2	292.5	2681	0	3.9472	253830000	0	0	0	0	0	0	0	20204000	26144000	40808000	0	0	0	3389100	0	71349000	0	0	0	0	0	0	0	0	0	0	0	0	0	0	0	0	0	0	0	0	0	0
ASTEI06258-PA	>ASTEI06258-PA hypothetical protein|protein_coding|scaffold_00038:1136052-1137127:-1|gene:ASTEI06258	1	4	4	4	15.3	36.375	333	0	7.7717	248030000	0	0	0	17341000	0	0	0	0	120030000	52208000	0	0	0	0	0	58449000	0	0	0	0	0	0	0	0	0	0	0	0	0	0	0	0	0	0	0	0	0	0
ASTEI02448-PA	>ASTEI02448-PA hypothetical protein|protein_coding|scaffold_00009:2393215-2399909:-1|gene:ASTEI02448	1	4	4	4	25.4	28.837	248	0	7.4013	247950000	190740000	0	57212000	0	0	0	0	0	0	0	0	0	0	0	0	0	0	0	0	0	0	0	0	0	0	0	0	0	0	0	0	0	0	0	0	0	0	0
ASTEI02911-PA	>ASTEI02911-PA hypothetical protein|protein_coding|scaffold_00011:2926362-2928304:-1|gene:ASTEI02911	1	4	4	4	17.8	33.648	303	0	69.478	241280000	0	0	0	0	0	0	0	0	20431000	15157000	22445000	0	29258000	54630000	50937000	48416000	0	0	0	0	0	0	0	0	0	0	0	0	0	0	0	0	0	0	0	0	0	0
ASTEI03532-PA	>ASTEI03532-PA hypothetical protein|protein_coding|scaffold_00015:1269492-1272847:-1|gene:ASTEI03532	1	4	4	4	5	112.5	1040	0	6.0752	239830000	0	0	0	0	0	0	0	0	54066000	0	0	0	70234000	78660000	0	36867000	0	0	0	0	0	0	0	0	0	0	0	0	0	0	0	0	0	0	0	0	0	0
ASTEI05393-PA	>ASTEI05393-PA hypothetical protein|protein_coding|scaffold_00030:1505911-1508574:1|gene:ASTEI05393	1	4	4	4	9.1	44.239	405	0	7.8654	235640000	16905000	0	0	50936000	0	0	0	82990000	32407000	0	0	0	0	0	28376000	24025000	0	0	0	0	0	0	0	0	0	0	0	0	0	0	0	0	0	0	0	0	0	0
ASTEI09215-PA	>ASTEI09215-PA hypothetical protein|protein_coding|scaffold_00085:349021-356346:-1|gene:ASTEI09215	1	4	4	4	13.8	32.834	298	0	8.7466	231820000	67479000	0	0	49673000	0	0	0	23633000	24945000	0	62828000	0	0	0	0	0	0	0	0	0	3264400	0	0	0	0	0	0	0	0	0	0	0	0	0	0	0	0	0
ASTEI10752-PA	>ASTEI10752-PA hypothetical protein|protein_coding|scaffold_00160:78936-85584:-1|gene:ASTEI10752	1	4	4	4	10.4	56.253	499	0	4.9272	229600000	134290000	0	0	76160000	0	0	0	19151000	0	0	0	0	0	0	0	0	0	0	0	0	0	0	0	0	0	0	0	0	0	0	0	0	0	0	0	0	0	0
ASTEI07955-PA	>ASTEI07955-PA hypothetical protein|protein_coding|scaffold_00060:585136-591998:-1|gene:ASTEI07955	1	4	4	4	2.2	244.4	2247	0	7.1072	224270000	0	0	0	0	0	0	0	0	0	0	0	0	34630000	43867000	90382000	55393000	0	0	0	0	0	0	0	0	0	0	0	0	0	0	0	0	0	0	0	0	0	0
ASTEI09723-PA	>ASTEI09723-PA hypothetical protein|protein_coding|scaffold_00101:462737-467684:-1|gene:ASTEI09723	1	4	4	4	4.8	89.393	813	0	5.139	224130000	0	0	0	0	0	0	0	0	46136000	0	0	0	43449000	46910000	47922000	39714000	0	0	0	0	0	0	0	0	0	0	0	0	0	0	0	0	0	0	0	0	0	0
ASTEI10252-PA	>ASTEI10252-PA hypothetical protein|protein_coding|scaffold_00120:322414-358598:1|gene:ASTEI10252	1	4	4	4	4.4	153.73	1400	0	6.3795	212700000	0	0	0	0	0	0	0	0	0	0	0	0	91147000	67634000	53919000	0	0	0	0	0	0	0	0	0	0	0	0	0	0	0	0	0	0	0	0	0	0	0
ASTEI09207-PA	>ASTEI09207-PA hypothetical protein|protein_coding|scaffold_00085:177242-178677:1|gene:ASTEI09207	1	4	4	4	10.6	53.002	452	0	5.6017	211970000	0	0	0	16929000	0	0	0	0	69551000	0	0	0	36983000	53394000	0	35112000	0	0	0	0	0	0	0	0	0	0	0	0	0	0	0	0	0	0	0	0	0	0
ASTEI00139-PA	>ASTEI00139-PA hypothetical protein|protein_coding|scaffold_00001:2051380-2052154:1|gene:ASTEI00139	1	4	4	4	23.9	25.78	234	0	6.4867	206230000	0	0	0	48708000	0	0	0	0	34496000	0	0	0	0	58459000	0	64573000	0	0	0	0	0	0	0	0	0	0	0	0	0	0	0	0	0	0	0	0	0	0
ASTEI10359-PA	>ASTEI10359-PA hypothetical protein|protein_coding|scaffold_00127:82128-93646:-1|gene:ASTEI10359	1	4	4	4	4.7	171.32	1654	0	51.154	197140000	0	92503000	0	16849000	45731000	0	0	0	0	18958000	14067000	9033200	0	0	0	0	0	0	0	0	0	0	0	0	0	0	0	0	0	0	0	0	0	0	0	0	0	0
ASTEI06906-PA	>ASTEI06906-PA hypothetical protein|protein_coding|scaffold_00045:1241931-1243580:1|gene:ASTEI06906	1	4	4	4	10.7	49.861	438	0	4.8705	190100000	0	0	72925000	45088000	0	0	0	17762000	0	0	0	0	0	0	0	54323000	0	0	0	0	0	0	0	0	0	0	0	0	0	0	0	0	0	0	0	0	0	0
ASTEI06085-PA	>ASTEI06085-PA hypothetical protein|protein_coding|scaffold_00036:633455-635721:-1|gene:ASTEI06085	1	4	3	3	10.7	44.7	383	0	5.3808	188980000	0	0	0	43126000	0	0	0	70472000	20395000	0	0	0	0	26796000	28195000	0	0	0	0	0	0	0	0	0	0	0	0	0	0	0	0	0	0	0	0	0	0	0
ASTEI09925-PA	>ASTEI09925-PA hypothetical protein|protein_coding|scaffold_00107:124811-126124:-1|gene:ASTEI09925	1	4	4	4	14.8	48.475	411	0	15.37	187760000	0	0	0	0	0	0	0	0	39735000	36097000	0	0	70682000	0	0	41245000	0	0	0	0	0	0	0	0	0	0	0	0	0	0	0	0	0	0	0	0	0	0
ASTEI02412-PA	>ASTEI02412-PA hypothetical protein|protein_coding|scaffold_00009:1974695-1977673:-1|gene:ASTEI02412	1	4	3	3	8.7	62.423	543	0	17.604	181980000	0	0	0	0	0	0	2738700	0	33063000	0	0	0	52862000	34842000	58475000	0	0	0	0	0	0	0	0	0	0	0	0	0	0	0	0	0	0	0	0	0	0	0
[truncated: 750 more rows]
[truncated: 8 more columns]
