# Supplementary material for: Genome annotation improvements from cross-phyla proteogenomics and time-of-day differences in malaria mosquito proteins using untargeted quantitative proteomics
Source: PLoS One. 2019 Jul 29;14(7):e0220225. doi: 10.1371/journal.pone.0220225 (PMC6663012; doi:10.1371/journal.pone.0220225)
Supplement: S5 Table — (CSV) [file pone.0220225.s005.csv]

thierSeq	matchIDs	matchSpecies	numSubPeptidesFound
SEGDDPEFIKR	AAEL002417-PB	Aedes-aegypti-Liverpool_PEPTIDES_AaegL3.4.fa	0
SEGDDPEFIKR	AGAP002350-PB / AGAP002350-PC	Anopheles-gambiae-PEST_PEPTIDES_AgamP4.6.fa	0
SDDEEYSGDDPEFIKRQDQK	AGAP002350-PA / AGAP002350-PE	Anopheles-gambiae-PEST_PEPTIDES_AgamP4.6.fa	1
SDDEEYSGDDPEFIKRQDQK	AAEL002417-PC	Aedes-aegypti-Liverpool_PEPTIDES_AaegL3.4.fa	1
DLNIGWVILGHSER	AALF018076-PA / AALF019405-PA	Aedes-albopictus-Foshan_PEPTIDES_AaloF1.2.fa	0
DLNIGWVILGHSER	AAEL002542-PA	Aedes-aegypti-Liverpool_PEPTIDES_AaegL3.4.fa	0
DLNIGWVILGHSER	CPIJ002354-PA	Culex-quinquefasciatus-Johannesburg_PEPTIDES_CpipJ2.3.fa	0
IGEQLDTEKPEWVKR	AAEL002565-PA	Aedes-aegypti-Liverpool_PEPTIDES_AaegL3.4.fa	0
IGEQLDTEKPEWVKR	ASIC013402-PA	Anopheles-sinensis-China_PEPTIDES_AsinC2.2.fa	0
IGEQLDTEKPEWVKR	AMIN003443-PA	Anopheles-minimus-MINIMUS1_PEPTIDES_AminM1.5.fa	0
IGEQLDTEKPEWVKR	AFUN001600-PA	Anopheles-funestus-FUMOZ_PEPTIDES_AfunF1.6.fa	0
IGEQLDTEKPEWVKR	AFAF018941-PA	Anopheles-farauti-FAR1_PEPTIDES_AfarF2.3.fa	0
IGEQLDTEKPEWVKR	AMAM014159-PA	Anopheles-maculatus-maculatus3_PEPTIDES_AmacM1.4.fa	0
IGEQLDTEKPEWVKR	AALF023458-PA	Aedes-albopictus-Foshan_PEPTIDES_AaloF1.2.fa	0
IGEQLDTEKPEWVKR	AATE000680-PA	Anopheles-atroparvus-EBRO_PEPTIDES_AatrE1.4.fa	0
NDSGDYEITATNSSGR	CPIJ002358-PA	Culex-quinquefasciatus-Johannesburg_PEPTIDES_CpipJ2.3.fa	0
NDSGDYEITATNSSGR	AALF023458-PA	Aedes-albopictus-Foshan_PEPTIDES_AaloF1.2.fa	0
NDSGDYEITATNSSGR	AAEL002565-PA	Aedes-aegypti-Liverpool_PEPTIDES_AaegL3.4.fa	0
EAFQLMDNDKDGVIGK	CPIJ017123-PA	Culex-quinquefasciatus-Johannesburg_PEPTIDES_CpipJ2.3.fa	0
EAFQLMDNDKDGVIGK	AALF018229-PA	Aedes-albopictus-Foshan_PEPTIDES_AaloF1.2.fa	0
EAFQLMDNDKDGVIGK	AAEL002572-PA	Aedes-aegypti-Liverpool_PEPTIDES_AaegL3.4.fa	0
LIAEEADKKYEEVAR	AGAP001797-PB / AGAP001797-PC / AGAP001797-PF / AGAP001797-PI	Anopheles-gambiae-PEST_PEPTIDES_AgamP4.6.fa	0
LIAEEADKKYEEVAR	AALF008222-PA	Aedes-albopictus-Foshan_PEPTIDES_AaloF1.2.fa	0
LIAEEADKKYEEVAR	MDOA007672-PF / MDOA007672-PI / MDOA007672-PJ / MDOA007672-PK / MDOA007672-PM / MDOA007672-PT / MDOA007672-PU / MDOA007672-PY	Musca-domestica-aabys_PEPTIDES_MdomA1.3.fa	0
LIAEEADKKYEEVAR	AATE002206-PA	Anopheles-atroparvus-EBRO_PEPTIDES_AatrE1.4.fa	0
LIAEEADKKYEEVAR	SCAU013479-PG / SCAU013479-PH / SCAU013479-PI / SCAU013479-PJ / SCAU013479-PM / SCAU013479-PN / SCAU013479-PO / SCAU013479-PS / SCAU013479-PT / SCAU013479-PU	Stomoxys-calcitrans-USDA_PEPTIDES_ScalU1.2.fa	0
LIAEEADKKYEEVAR	AAEL002761-PA / AAEL002761-PB / AAEL002761-PD / AAEL002761-PE / AAEL002761-PH	Aedes-aegypti-Liverpool_PEPTIDES_AaegL3.4.fa	0
ALQNAESEVAALNR	AGAP001797-PE / AGAP001797-PG / AGAP001797-PH / AGAP001797-PJ	Anopheles-gambiae-PEST_PEPTIDES_AgamP4.6.fa	0
ALQNAESEVAALNR	RPRC002756-PA	Rhodnius-prolixus-CDC_PEPTIDES_RproC3.2.fa	0
ALQNAESEVAALNR	PHUM400340-PA	Pediculus-humanus-USDA_PEPTIDES_PhumU2.2.fa	0
ALQNAESEVAALNR	MDOA007672-PB / MDOA007672-PC / MDOA007672-PF / MDOA007672-PI / MDOA007672-PQ / MDOA007672-PR / MDOA007672-PT / MDOA007672-PW	Musca-domestica-aabys_PEPTIDES_MdomA1.3.fa	0
ALQNAESEVAALNR	CPIJ013364-PA	Culex-quinquefasciatus-Johannesburg_PEPTIDES_CpipJ2.3.fa	0
ALQNAESEVAALNR	ASIC010078-PA	Anopheles-sinensis-China_PEPTIDES_AsinC2.2.fa	0
ALQNAESEVAALNR	AAEL002761-PC / AAEL002761-PF / AAEL002761-PG	Aedes-aegypti-Liverpool_PEPTIDES_AaegL3.4.fa	0
RVVDYTADEHNGFNAVVR	AQUA011439-PA / AQUA015266-PA	Anopheles-quadriannulatus-SANGWE_PEPTIDES_AquaS1.6.fa	0
RVVDYTADEHNGFNAVVR	AATE002885-PA / AATE005060-PA / AATE005334-PA / AATE018959-PA	Anopheles-atroparvus-EBRO_PEPTIDES_AatrE1.4.fa	0
RVVDYTADEHNGFNAVVR	AAEL004765-PA	Aedes-aegypti-Liverpool_PEPTIDES_AaegL3.4.fa	0
RVVDYTADEHNGFNAVVR	ASIS004558-PA / ASIS010526-PA / ASIS021122-PA	Anopheles-sinensis-SINENSIS_PEPTIDES_AsinS2.2.fa	0
RVVDYTADEHNGFNAVVR	AARA016066-PA / AARA016067-PA	Anopheles-arabiensis-Dongola_PEPTIDES_AaraD1.5.fa	0
RVVDYTADEHNGFNAVVR	AMEC008624-PA / AMEC018811-PA	Anopheles-melas-CM1001059_A_PEPTIDES_AmelC2.4.fa	0
RVVDYTADEHNGFNAVVR	ADIR014811-PA	Anopheles-dirus-WRAIR2_PEPTIDES_AdirW1.5.fa	0
RVVDYTADEHNGFNAVVR	AEPI000639-PA / AEPI000642-PA	Anopheles-epiroticus-Epiroticus2_PEPTIDES_AepiE1.4.fa	0
RVVDYTADEHNGFNAVVR	ASIC010128-PA / ASIC010129-PA / ASIC010130-PA	Anopheles-sinensis-China_PEPTIDES_AsinC2.2.fa	0
RVVDYTADEHNGFNAVVR	AMIN006628-PA	Anopheles-minimus-MINIMUS1_PEPTIDES_AminM1.5.fa	0
RVVDYTADEHNGFNAVVR	ACUA013120-PA / ACUA016461-PA	Anopheles-culicifacies-A-37_PEPTIDES_AculA1.4.fa	0
RVVDYTADEHNGFNAVVR	AFAF001273-PA / AFAF006924-PA	Anopheles-farauti-FAR1_PEPTIDES_AfarF2.3.fa	0
RVVDYTADEHNGFNAVVR	AALB007931-PA	Anopheles-albimanus-STECLA_PEPTIDES_AalbS2.3.fa	0
RVVDYTADEHNGFNAVVR	AGAP010097-PA / AGAP010098-PA	Anopheles-gambiae-PEST_PEPTIDES_AgamP4.6.fa	0
RVVDYTADEHNGFNAVVR	CPIJ013762-PA / CPIJ013763-PA / CPIJ013764-PA / CPIJ013765-PA / CPIJ013767-PA	Culex-quinquefasciatus-Johannesburg_PEPTIDES_CpipJ2.3.fa	0
RVVDYTADEHNGFNAVVR	AFUN000068-PA	Anopheles-funestus-FUMOZ_PEPTIDES_AfunF1.6.fa	0
HGDDVKGQYTLIDADGHR	AQUA011439-PA / AQUA015266-PA	Anopheles-quadriannulatus-SANGWE_PEPTIDES_AquaS1.6.fa	1
HGDDVKGQYTLIDADGHR	AEPI000639-PA	Anopheles-epiroticus-Epiroticus2_PEPTIDES_AepiE1.4.fa	1
HGDDVKGQYTLIDADGHR	AFAF001273-PA / AFAF006924-PA	Anopheles-farauti-FAR1_PEPTIDES_AfarF2.3.fa	1
HGDDVKGQYTLIDADGHR	ASIC010127-PA	Anopheles-sinensis-China_PEPTIDES_AsinC2.2.fa	1
HGDDVKGQYTLIDADGHR	AFUN000068-PA	Anopheles-funestus-FUMOZ_PEPTIDES_AfunF1.6.fa	1
HGDDVKGQYTLIDADGHR	AMAM009235-PA	Anopheles-maculatus-maculatus3_PEPTIDES_AmacM1.4.fa	1
HGDDVKGQYTLIDADGHR	AALF024847-PA / AALF024848-PA / AALF024849-PA	Aedes-albopictus-Foshan_PEPTIDES_AaloF1.2.fa	1
HGDDVKGQYTLIDADGHR	AGAP010097-PA / AGAP010098-PA	Anopheles-gambiae-PEST_PEPTIDES_AgamP4.6.fa	1
HGDDVKGQYTLIDADGHR	AMIN006628-PA	Anopheles-minimus-MINIMUS1_PEPTIDES_AminM1.5.fa	1
HGDDVKGQYTLIDADGHR	AALB007931-PA	Anopheles-albimanus-STECLA_PEPTIDES_AalbS2.3.fa	1
HGDDVKGQYTLIDADGHR	AMEC008624-PA / AMEC018811-PA	Anopheles-melas-CM1001059_A_PEPTIDES_AmelC2.4.fa	1
HGDDVKGQYTLIDADGHR	ADAC001280-PA / ADAC001281-PA	Anopheles-darlingi-Coari_PEPTIDES_AdarC3.5.fa	1
HGDDVKGQYTLIDADGHR	AAEL004776-PA / AAEL018328-PA	Aedes-aegypti-Liverpool_PEPTIDES_AaegL3.4.fa	1
HGDDVKGQYTLIDADGHR	AARA016066-PA / AARA016067-PA	Anopheles-arabiensis-Dongola_PEPTIDES_AaraD1.5.fa	1
HGDDVKGQYTLIDADGHR	ACUA013120-PA / ACUA016461-PA	Anopheles-culicifacies-A-37_PEPTIDES_AculA1.4.fa	1
HGDDVKGQYTLIDADGHR	ASIS005308-PA	Anopheles-sinensis-SINENSIS_PEPTIDES_AsinS2.2.fa	1
HGDDVKGQYTLIDADGHR	CPIJ013761-PA	Culex-quinquefasciatus-Johannesburg_PEPTIDES_CpipJ2.3.fa	1
HGDDVKGQYTLIDADGHR	AATE018959-PA	Anopheles-atroparvus-EBRO_PEPTIDES_AatrE1.4.fa	1
GSQCDQYGQCPCNDNVEGR	AAEL005187-PA	Aedes-aegypti-Liverpool_PEPTIDES_AaegL3.4.fa	0
AQYLELR	AAEL005586-PA	Aedes-aegypti-Liverpool_PEPTIDES_AaegL3.4.fa	0
AQYLELR	AALF000689-PA / AALF025056-PA	Aedes-albopictus-Foshan_PEPTIDES_AaloF1.2.fa	0
KIAEASEDVTR	AALB005445-PA	Anopheles-albimanus-STECLA_PEPTIDES_AalbS2.3.fa	0
KIAEASEDVTR	AALF025117-PA	Aedes-albopictus-Foshan_PEPTIDES_AaloF1.2.fa	0
KIAEASEDVTR	ADAC004727-PA	Anopheles-darlingi-Coari_PEPTIDES_AdarC3.5.fa	0
KIAEASEDVTR	AAEL005879-PA	Aedes-aegypti-Liverpool_PEPTIDES_AaegL3.4.fa	0
KIAEASEDVTR	CPIJ013873-PA	Culex-quinquefasciatus-Johannesburg_PEPTIDES_CpipJ2.3.fa	0
KYGPNELPAEEGK	AGAP006186-PA / AGAP006186-PB / AGAP006186-PC / AGAP006186-PD / AGAP006186-PE	Anopheles-gambiae-PEST_PEPTIDES_AgamP4.6.fa	1
KYGPNELPAEEGK	ASIC018986-PA	Anopheles-sinensis-China_PEPTIDES_AsinC2.2.fa	1
KYGPNELPAEEGK	SSCA001018-PA	Sarcoptes-scabiei-Arlian_PEPTIDES_SscaA1.2.fa	1
KYGPNELPAEEGK	CPIJ018434-PA	Culex-quinquefasciatus-Johannesburg_PEPTIDES_CpipJ2.3.fa	1
KYGPNELPAEEGK	AAEL006582-PA / AAEL006582-PB / AAEL006582-PC	Aedes-aegypti-Liverpool_PEPTIDES_AaegL3.4.fa	1
SASEMVLADDNFSSIVAAVEEGR	AAEL006582-PA / AAEL006582-PB / AAEL006582-PC	Aedes-aegypti-Liverpool_PEPTIDES_AaegL3.4.fa	0
SASEMVLADDNFSSIVAAVEEGR	LLOJ003827-PA	Lutzomyia-longipalpis-Jacobina_PEPTIDES_LlonJ1.3.fa	0
SASEMVLADDNFSSIVAAVEEGR	CPIJ018021-PA / CPIJ018434-PA	Culex-quinquefasciatus-Johannesburg_PEPTIDES_CpipJ2.3.fa	0
NLGDEFNSEHTILR	CPIJ008367-PA	Culex-quinquefasciatus-Johannesburg_PEPTIDES_CpipJ2.3.fa	0
NLGDEFNSEHTILR	AAEL008160-PA	Aedes-aegypti-Liverpool_PEPTIDES_AaegL3.4.fa	0
NLGDEFNSEHTILR	AALF000944-PA / AALF013059-PA	Aedes-albopictus-Foshan_PEPTIDES_AaloF1.2.fa	0
AIVGASITDIMAK	AALB007860-PA	Anopheles-albimanus-STECLA_PEPTIDES_AalbS2.3.fa	0
AIVGASITDIMAK	ADAC004463-PA	Anopheles-darlingi-Coari_PEPTIDES_AdarC3.5.fa	0
AIVGASITDIMAK	AAEL008329-PA	Aedes-aegypti-Liverpool_PEPTIDES_AaegL3.4.fa	0
AIVGASITDIMAK	CPIJ010421-PA / CPIJ019465-PA	Culex-quinquefasciatus-Johannesburg_PEPTIDES_CpipJ2.3.fa	0
LKPAEVQPHVPQLPLVTEPPR	AGAP004742-PB	Anopheles-gambiae-PEST_PEPTIDES_AgamP4.6.fa	0
LKPAEVQPHVPQLPLVTEPPR	AMEM015893-PA	Anopheles-merus-MAF_PEPTIDES_AmerM2.4.fa	0
LKPAEVQPHVPQLPLVTEPPR	AAEL009691-PA	Aedes-aegypti-Liverpool_PEPTIDES_AaegL3.4.fa	0
LKPAEVQPHVPQLPLVTEPPR	AALF001232-PA	Aedes-albopictus-Foshan_PEPTIDES_AaloF1.2.fa	0
FNCENGGPAPDQFTNK	AAEL010037-PA	Aedes-aegypti-Liverpool_PEPTIDES_AaegL3.4.fa	0
ILEESNLQR	AAEL010693-PA / AAEL010696-PA	Aedes-aegypti-Liverpool_PEPTIDES_AaegL3.4.fa	0
IVQGFDKTELLTSGGVTLAGQR	AGAP009861-PA	Anopheles-gambiae-PEST_PEPTIDES_AgamP4.6.fa	0
IVQGFDKTELLTSGGVTLAGQR	ACHR007273-PA	Anopheles-christyi-ACHKN1017_PEPTIDES_AchrA1.4.fa	0
IVQGFDKTELLTSGGVTLAGQR	AAEL013353-PA / AAEL013353-PB / AAEL013353-PC / AAEL013353-PD	Aedes-aegypti-Liverpool_PEPTIDES_AaegL3.4.fa	0
IVQGFDKTELLTSGGVTLAGQR	AMEM015603-PA	Anopheles-merus-MAF_PEPTIDES_AmerM2.4.fa	0
IVQGFDKTELLTSGGVTLAGQR	AALF007713-PA	Aedes-albopictus-Foshan_PEPTIDES_AaloF1.2.fa	0
IVQGFDKTELLTSGGVTLAGQR	ADAC007452-PA	Anopheles-darlingi-Coari_PEPTIDES_AdarC3.5.fa	0
IVQGFDKTELLTSGGVTLAGQR	ASIC012048-PA	Anopheles-sinensis-China_PEPTIDES_AsinC2.2.fa	0
IVQGFDKTELLTSGGVTLAGQR	AMIN009583-PA	Anopheles-minimus-MINIMUS1_PEPTIDES_AminM1.5.fa	0
IVQGFDKTELLTSGGVTLAGQR	AATE013469-PA	Anopheles-atroparvus-EBRO_PEPTIDES_AatrE1.4.fa	0
IVQGFDKTELLTSGGVTLAGQR	AEPI005687-PA	Anopheles-epiroticus-Epiroticus2_PEPTIDES_AepiE1.4.fa	0
IVQGFDKTELLTSGGVTLAGQR	AARA000352-PA	Anopheles-arabiensis-Dongola_PEPTIDES_AaraD1.5.fa	0
IVQGFDKTELLTSGGVTLAGQR	AFUN005663-PA	Anopheles-funestus-FUMOZ_PEPTIDES_AfunF1.6.fa	0
IVQGFDKTELLTSGGVTLAGQR	AMEC011693-PA	Anopheles-melas-CM1001059_A_PEPTIDES_AmelC2.4.fa	0
IVQGFDKTELLTSGGVTLAGQR	AFAF011190-PA	Anopheles-farauti-FAR1_PEPTIDES_AfarF2.3.fa	0
IVQGFDKTELLTSGGVTLAGQR	AALB001943-PA	Anopheles-albimanus-STECLA_PEPTIDES_AalbS2.3.fa	0
IVQGFDKTELLTSGGVTLAGQR	CPIJ001546-PA	Culex-quinquefasciatus-Johannesburg_PEPTIDES_CpipJ2.3.fa	0
PHIPILSPTK	AAEL014309-PA / AAEL014309-PB	Aedes-aegypti-Liverpool_PEPTIDES_AaegL3.4.fa	0
ILVTATDVLHSWTVPSLGVK	CPIJ040080-PA	Culex-quinquefasciatus-Johannesburg_PEPTIDES_CpipJ2.3.fa	0
ILVTATDVLHSWTVPSLGVK	AAEL018664-PA	Aedes-aegypti-Liverpool_PEPTIDES_AaegL3.4.fa	0
ILVTATDVLHSWTVPSLGVK	AGAP028366-PA	Anopheles-gambiae-PEST_PEPTIDES_AgamP4.6.fa	0
THGNDYFQSFSILQC	ADAC010717-PA	Anopheles-darlingi-Coari_PEPTIDES_AdarC3.5.fa	0
THGNDYFQSFSILQC	CPIJ040085-PA	Culex-quinquefasciatus-Johannesburg_PEPTIDES_CpipJ2.3.fa	0
THGNDYFQSFSILQC	AAEL018681-PA	Aedes-aegypti-Liverpool_PEPTIDES_AaegL3.4.fa	0
THGNDYFQSFSILQC	AGAP028383-PA	Anopheles-gambiae-PEST_PEPTIDES_AgamP4.6.fa	0
DVNNGWFLR	AAEL018685-PA	Aedes-aegypti-Liverpool_PEPTIDES_AaegL3.4.fa	0
DVNNGWFLR	AGAP028387-PA	Anopheles-gambiae-PEST_PEPTIDES_AgamP4.6.fa	0
DVNNGWFLR	ADAC010719-PA	Anopheles-darlingi-Coari_PEPTIDES_AdarC3.5.fa	0
DVNNGWFLR	CPIJ040086-PA	Culex-quinquefasciatus-Johannesburg_PEPTIDES_CpipJ2.3.fa	0
VLGYIQIR	GFUI042197-PA	Glossina-fuscipes-IAEA_PEPTIDES_GfusI1.4.fa	0
VLGYIQIR	AGAP028389-PA	Anopheles-gambiae-PEST_PEPTIDES_AgamP4.6.fa	0
VLGYIQIR	CPIJ040082-PA	Culex-quinquefasciatus-Johannesburg_PEPTIDES_CpipJ2.3.fa	0
VLGYIQIR	AAEL018687-PA	Aedes-aegypti-Liverpool_PEPTIDES_AaegL3.4.fa	0
VLGYIQIR	GMOY010823-PA / GMOY011747-PA	Glossina-morsitans-Yale_PEPTIDES_GmorY1.6.fa	0
VLGYIQIR	ADAC010720-PA	Anopheles-darlingi-Coari_PEPTIDES_AdarC3.5.fa	0
SAADVQSYEIDANGNHR	AMIN006822-PA	Anopheles-minimus-MINIMUS1_PEPTIDES_AminM1.5.fa	0
SAADVQSYEIDANGNHR	AALB000371-PA / AALB000372-PA	Anopheles-albimanus-STECLA_PEPTIDES_AalbS2.3.fa	0
SAADVQSYEIDANGNHR	AFUN008784-PA / AFUN008785-PA	Anopheles-funestus-FUMOZ_PEPTIDES_AfunF1.6.fa	0
VSFDGMFVPHTGSK	AGAP009833-PA	Anopheles-gambiae-PEST_PEPTIDES_AgamP4.6.fa	0
VSFDGMFVPHTGSK	AFUN015997-PA	Anopheles-funestus-FUMOZ_PEPTIDES_AfunF1.6.fa	0
VSFDGMFVPHTGSK	AFAF004166-PA	Anopheles-farauti-FAR1_PEPTIDES_AfarF2.3.fa	0
VSFDGMFVPHTGSK	ADAC010107-PA	Anopheles-darlingi-Coari_PEPTIDES_AdarC3.5.fa	0
VSFDGMFVPHTGSK	AEPI007843-PA	Anopheles-epiroticus-Epiroticus2_PEPTIDES_AepiE1.4.fa	0
VSFDGMFVPHTGSK	AALB000444-PA	Anopheles-albimanus-STECLA_PEPTIDES_AalbS2.3.fa	0
VAVPETIR	AALB000907-PA	Anopheles-albimanus-STECLA_PEPTIDES_AalbS2.3.fa	0
AGAALLELSKEK	ADAC009122-PA	Anopheles-darlingi-Coari_PEPTIDES_AdarC3.5.fa	0
AGAALLELSKEK	AALB001361-PA	Anopheles-albimanus-STECLA_PEPTIDES_AalbS2.3.fa	0
TSFDDFPNK	ADIR015879-PA	Anopheles-dirus-WRAIR2_PEPTIDES_AdirW1.5.fa	0
TSFDDFPNK	ACOM030769-PA	Anopheles-coluzzii-Mali-NIH_PEPTIDES_AcolM1.4.fa	0
TSFDDFPNK	AMIN007068-PA	Anopheles-minimus-MINIMUS1_PEPTIDES_AminM1.5.fa	0
TSFDDFPNK	CPIJ004776-PA	Culex-quinquefasciatus-Johannesburg_PEPTIDES_CpipJ2.3.fa	0
TSFDDFPNK	ADAC006078-PA	Anopheles-darlingi-Coari_PEPTIDES_AdarC3.5.fa	0
TSFDDFPNK	ASIS020361-PA	Anopheles-sinensis-SINENSIS_PEPTIDES_AsinS2.2.fa	0
TSFDDFPNK	AQUA000724-PA	Anopheles-quadriannulatus-SANGWE_PEPTIDES_AquaS1.6.fa	0
TSFDDFPNK	AFUN003572-PA	Anopheles-funestus-FUMOZ_PEPTIDES_AfunF1.6.fa	0
TSFDDFPNK	AGAP007939-PA	Anopheles-gambiae-PEST_PEPTIDES_AgamP4.6.fa	0
TSFDDFPNK	AMEM007037-PA	Anopheles-merus-MAF_PEPTIDES_AmerM2.4.fa	0
TSFDDFPNK	ACUA026926-PA	Anopheles-culicifacies-A-37_PEPTIDES_AculA1.4.fa	0
TSFDDFPNK	AALB001393-PA	Anopheles-albimanus-STECLA_PEPTIDES_AalbS2.3.fa	0
TSFDDFPNK	AMEC008748-PA	Anopheles-melas-CM1001059_A_PEPTIDES_AmelC2.4.fa	0
TSFDDFPNK	AATE011316-PA	Anopheles-atroparvus-EBRO_PEPTIDES_AatrE1.4.fa	0
TSFDDFPNK	ASIC007327-PA	Anopheles-sinensis-China_PEPTIDES_AsinC2.2.fa	0
TSFDDFPNK	AFAF009497-PA	Anopheles-farauti-FAR1_PEPTIDES_AfarF2.3.fa	0
TSFDDFPNK	AEPI006996-PA	Anopheles-epiroticus-Epiroticus2_PEPTIDES_AepiE1.4.fa	0
TSFDDFPNK	AARA005182-PA	Anopheles-arabiensis-Dongola_PEPTIDES_AaraD1.5.fa	0
VNLEVAYSESSFK	ADAC007747-PA	Anopheles-darlingi-Coari_PEPTIDES_AdarC3.5.fa	0
VNLEVAYSESSFK	AALB002226-PA	Anopheles-albimanus-STECLA_PEPTIDES_AalbS2.3.fa	0
LAGSLFSR	AQUA006831-PA	Anopheles-quadriannulatus-SANGWE_PEPTIDES_AquaS1.6.fa	0
LAGSLFSR	ADIR010193-PA	Anopheles-dirus-WRAIR2_PEPTIDES_AdirW1.5.fa	0
LAGSLFSR	AALB003507-PA	Anopheles-albimanus-STECLA_PEPTIDES_AalbS2.3.fa	0
LAGSLFSR	AFUN008549-PA	Anopheles-funestus-FUMOZ_PEPTIDES_AfunF1.6.fa	0
LAGSLFSR	AATE008176-PA	Anopheles-atroparvus-EBRO_PEPTIDES_AatrE1.4.fa	0
LAGSLFSR	AMEC004333-PA	Anopheles-melas-CM1001059_A_PEPTIDES_AmelC2.4.fa	0
LAGSLFSR	ASIS010512-PA	Anopheles-sinensis-SINENSIS_PEPTIDES_AsinS2.2.fa	0
LAGSLFSR	ACOM036559-PA	Anopheles-coluzzii-Mali-NIH_PEPTIDES_AcolM1.4.fa	0
LAGSLFSR	AFAF012928-PA	Anopheles-farauti-FAR1_PEPTIDES_AfarF2.3.fa	0
LAGSLFSR	AMIN003648-PA	Anopheles-minimus-MINIMUS1_PEPTIDES_AminM1.5.fa	0
LAGSLFSR	AARA004187-PA	Anopheles-arabiensis-Dongola_PEPTIDES_AaraD1.5.fa	0
LAGSLFSR	AGAP002654-PB	Anopheles-gambiae-PEST_PEPTIDES_AgamP4.6.fa	0
LAGSLFSR	ADAC008573-PA	Anopheles-darlingi-Coari_PEPTIDES_AdarC3.5.fa	0
KSANIEAVDIAKR	MDOA004343-PA	Musca-domestica-aabys_PEPTIDES_MdomA1.3.fa	0
KSANIEAVDIAKR	AALB003653-PA	Anopheles-albimanus-STECLA_PEPTIDES_AalbS2.3.fa	0
KSANIEAVDIAKR	SCAU007235-PA	Stomoxys-calcitrans-USDA_PEPTIDES_ScalU1.2.fa	0
KSANIEAVDIAKR	ADAC001143-PA	Anopheles-darlingi-Coari_PEPTIDES_AdarC3.5.fa	0
AAAPVIIPSVAK	AGAP012126-PA	Anopheles-gambiae-PEST_PEPTIDES_AgamP4.6.fa	0
AAAPVIIPSVAK	AQUA016212-PA	Anopheles-quadriannulatus-SANGWE_PEPTIDES_AquaS1.6.fa	0
AAAPVIIPSVAK	ASIS010514-PA	Anopheles-sinensis-SINENSIS_PEPTIDES_AsinS2.2.fa	0
AAAPVIIPSVAK	ADAC002510-PA	Anopheles-darlingi-Coari_PEPTIDES_AdarC3.5.fa	0
AAAPVIIPSVAK	ACHR005010-PA	Anopheles-christyi-ACHKN1017_PEPTIDES_AchrA1.4.fa	0
AAAPVIIPSVAK	AALB004054-PA	Anopheles-albimanus-STECLA_PEPTIDES_AalbS2.3.fa	0
AAAPVIIPSVAK	AMEC005806-PA	Anopheles-melas-CM1001059_A_PEPTIDES_AmelC2.4.fa	0
AAAPVIIPSVAK	AARA003226-PA	Anopheles-arabiensis-Dongola_PEPTIDES_AaraD1.5.fa	0
AAAPVIIPSVAK	ACOM026546-PA	Anopheles-coluzzii-Mali-NIH_PEPTIDES_AcolM1.4.fa	0
AAAPVIIPSVAK	AATE006900-PA	Anopheles-atroparvus-EBRO_PEPTIDES_AatrE1.4.fa	0
AAAPVIIPSVAK	AMEM000197-PA	Anopheles-merus-MAF_PEPTIDES_AmerM2.4.fa	0
AAAPVIIPSVAK	AFUN000182-PA	Anopheles-funestus-FUMOZ_PEPTIDES_AfunF1.6.fa	0
TVDYTADDVNGFNAVVSK	AMIN007625-PA	Anopheles-minimus-MINIMUS1_PEPTIDES_AminM1.5.fa	0
TVDYTADDVNGFNAVVSK	AMEM015115-PA	Anopheles-merus-MAF_PEPTIDES_AmerM2.4.fa	0
TVDYTADDVNGFNAVVSK	AATE006238-PA	Anopheles-atroparvus-EBRO_PEPTIDES_AatrE1.4.fa	0
TVDYTADDVNGFNAVVSK	AQUA003926-PA	Anopheles-quadriannulatus-SANGWE_PEPTIDES_AquaS1.6.fa	0
TVDYTADDVNGFNAVVSK	AFAF015562-PA	Anopheles-farauti-FAR1_PEPTIDES_AfarF2.3.fa	0
TVDYTADDVNGFNAVVSK	ASIC013781-PA	Anopheles-sinensis-China_PEPTIDES_AsinC2.2.fa	0
TVDYTADDVNGFNAVVSK	AGAP006829-PA	Anopheles-gambiae-PEST_PEPTIDES_AgamP4.6.fa	0
TVDYTADDVNGFNAVVSK	AALB005313-PA	Anopheles-albimanus-STECLA_PEPTIDES_AalbS2.3.fa	0
TVDYTADDVNGFNAVVSK	ADAC000286-PA	Anopheles-darlingi-Coari_PEPTIDES_AdarC3.5.fa	0
TVDYTADDVNGFNAVVSK	ACOM031618-PA	Anopheles-coluzzii-Mali-NIH_PEPTIDES_AcolM1.4.fa	0
TVDYTADDVNGFNAVVSK	AARA009171-PA	Anopheles-arabiensis-Dongola_PEPTIDES_AaraD1.5.fa	0
TVDYTADDVNGFNAVVSK	AFUN009919-PA	Anopheles-funestus-FUMOZ_PEPTIDES_AfunF1.6.fa	0
TVDYTADDVNGFNAVVSK	AEPI006842-PA	Anopheles-epiroticus-Epiroticus2_PEPTIDES_AepiE1.4.fa	0
TVDYTADDVNGFNAVVSK	ACUA011729-PA / ACUA014156-PA	Anopheles-culicifacies-A-37_PEPTIDES_AculA1.4.fa	0
TVDYTADDVNGFNAVVSK	AMEC006332-PA	Anopheles-melas-CM1001059_A_PEPTIDES_AmelC2.4.fa	0
LSGDILIR	AATE007873-PA	Anopheles-atroparvus-EBRO_PEPTIDES_AatrE1.4.fa	0
LSGDILIR	AEPI009850-PA	Anopheles-epiroticus-Epiroticus2_PEPTIDES_AepiE1.4.fa	0
LSGDILIR	AALB006956-PA	Anopheles-albimanus-STECLA_PEPTIDES_AalbS2.3.fa	0
LSGDILIR	AGAP010456-PA	Anopheles-gambiae-PEST_PEPTIDES_AgamP4.6.fa	0
LSGDILIR	AFAF010328-PA	Anopheles-farauti-FAR1_PEPTIDES_AfarF2.3.fa	0
LSGDILIR	ACOM040909-PA	Anopheles-coluzzii-Mali-NIH_PEPTIDES_AcolM1.4.fa	0
IGCDQLSNEKAAQEK	ADIR009694-PA	Anopheles-dirus-WRAIR2_PEPTIDES_AdirW1.5.fa	1
IGCDQLSNEKAAQEK	ACOM022482-PA	Anopheles-coluzzii-Mali-NIH_PEPTIDES_AcolM1.4.fa	1
IGCDQLSNEKAAQEK	ACUA010290-PA	Anopheles-culicifacies-A-37_PEPTIDES_AculA1.4.fa	1
IGCDQLSNEKAAQEK	ACHR000056-PA	Anopheles-christyi-ACHKN1017_PEPTIDES_AchrA1.4.fa	1
IGCDQLSNEKAAQEK	AALB007909-PA	Anopheles-albimanus-STECLA_PEPTIDES_AalbS2.3.fa	1
IGCDQLSNEKAAQEK	AFUN002198-PA	Anopheles-funestus-FUMOZ_PEPTIDES_AfunF1.6.fa	1
IGCDQLSNEKAAQEK	AMEC006236-PA	Anopheles-melas-CM1001059_A_PEPTIDES_AmelC2.4.fa	1
IGCDQLSNEKAAQEK	ASIC017356-PA	Anopheles-sinensis-China_PEPTIDES_AsinC2.2.fa	1
IGCDQLSNEKAAQEK	AGAP010147-PA / AGAP010147-PB / AGAP010147-PC / AGAP010147-PE / AGAP010147-PF / AGAP010147-PG / AGAP010147-PH / AGAP010147-PI / AGAP010147-PK	Anopheles-gambiae-PEST_PEPTIDES_AgamP4.6.fa	1
IGCDQLSNEKAAQEK	AEPI002978-PA	Anopheles-epiroticus-Epiroticus2_PEPTIDES_AepiE1.4.fa	1
TQYFAELNDAR	AMEC006236-PA	Anopheles-melas-CM1001059_A_PEPTIDES_AmelC2.4.fa	0
TQYFAELNDAR	ACUA010290-PA	Anopheles-culicifacies-A-37_PEPTIDES_AculA1.4.fa	0
TQYFAELNDAR	ADIR009694-PA	Anopheles-dirus-WRAIR2_PEPTIDES_AdirW1.5.fa	0
TQYFAELNDAR	AGAP010147-PA / AGAP010147-PB / AGAP010147-PC / AGAP010147-PE / AGAP010147-PF / AGAP010147-PG / AGAP010147-PH / AGAP010147-PI / AGAP010147-PK	Anopheles-gambiae-PEST_PEPTIDES_AgamP4.6.fa	0
TQYFAELNDAR	ASIC017356-PA	Anopheles-sinensis-China_PEPTIDES_AsinC2.2.fa	0
TQYFAELNDAR	AEPI002978-PA	Anopheles-epiroticus-Epiroticus2_PEPTIDES_AepiE1.4.fa	0
TQYFAELNDAR	AALB007909-PA	Anopheles-albimanus-STECLA_PEPTIDES_AalbS2.3.fa	0
TQYFAELNDAR	ACHR000056-PA	Anopheles-christyi-ACHKN1017_PEPTIDES_AchrA1.4.fa	0
TQYFAELNDAR	ACOM022482-PA	Anopheles-coluzzii-Mali-NIH_PEPTIDES_AcolM1.4.fa	0
TQYFAELNDAR	AFUN002198-PA	Anopheles-funestus-FUMOZ_PEPTIDES_AfunF1.6.fa	0
VGVDKGQEAGYEAERK	AEPI007159-PA	Anopheles-epiroticus-Epiroticus2_PEPTIDES_AepiE1.4.fa	0
VGVDKGQEAGYEAERK	AMEM012891-PA	Anopheles-merus-MAF_PEPTIDES_AmerM2.4.fa	0
VGVDKGQEAGYEAERK	AALB008014-PA	Anopheles-albimanus-STECLA_PEPTIDES_AalbS2.3.fa	0
VGVDKGQEAGYEAERK	AATE016352-PA	Anopheles-atroparvus-EBRO_PEPTIDES_AatrE1.4.fa	0
VGVDKGQEAGYEAERK	AMEC001599-PA	Anopheles-melas-CM1001059_A_PEPTIDES_AmelC2.4.fa	0
VGVDKGQEAGYEAERK	ACHR001413-PA	Anopheles-christyi-ACHKN1017_PEPTIDES_AchrA1.4.fa	0
VGVDKGQEAGYEAERK	ADAC006160-PA	Anopheles-darlingi-Coari_PEPTIDES_AdarC3.5.fa	0
VGVDKGQEAGYEAERK	AGAP007784-PA / AGAP007784-PB	Anopheles-gambiae-PEST_PEPTIDES_AgamP4.6.fa	0
VGVDKGQEAGYEAERK	AQUA003643-PA	Anopheles-quadriannulatus-SANGWE_PEPTIDES_AquaS1.6.fa	0
VGVDKGQEAGYEAERK	ACOM031018-PA	Anopheles-coluzzii-Mali-NIH_PEPTIDES_AcolM1.4.fa	0
VGVDKGQEAGYEAERK	AARA011981-PA	Anopheles-arabiensis-Dongola_PEPTIDES_AaraD1.5.fa	0
VAEELVKR	ADAC003414-PA	Anopheles-darlingi-Coari_PEPTIDES_AdarC3.5.fa	0
VAEELVKR	AALB008098-PA	Anopheles-albimanus-STECLA_PEPTIDES_AalbS2.3.fa	0
IEVDILR	AALB008559-PA	Anopheles-albimanus-STECLA_PEPTIDES_AalbS2.3.fa	0
IEVDILR	ADAC003642-PA	Anopheles-darlingi-Coari_PEPTIDES_AdarC3.5.fa	0
IVDYTADDRR	ADAC009934-PA	Anopheles-darlingi-Coari_PEPTIDES_AdarC3.5.fa	0
IVDYTADDRR	AALB009101-PA	Anopheles-albimanus-STECLA_PEPTIDES_AalbS2.3.fa	0
LCYVALDFEQEMNTAAASTSLEK	ADAC010651-PA	Anopheles-darlingi-Coari_PEPTIDES_AdarC3.5.fa	0
LCYVALDFEQEMNTAAASTSLEK	AALB015471-PA	Anopheles-albimanus-STECLA_PEPTIDES_AalbS2.3.fa	0
AAFYQIYPR	GBRI010625-PA	Glossina-brevipalpis-IAEA_PEPTIDES_GbreI1.4.fa	0
AAFYQIYPR	GPPI018583-PA	Glossina-palpalis-IAEA_PEPTIDES_GpapI1.2.fa	0
AAFYQIYPR	AALB015549-PA	Anopheles-albimanus-STECLA_PEPTIDES_AalbS2.3.fa	0
AAFYQIYPR	ADIR001930-PA	Anopheles-dirus-WRAIR2_PEPTIDES_AdirW1.5.fa	0
AAFYQIYPR	AMIN015537-PA	Anopheles-minimus-MINIMUS1_PEPTIDES_AminM1.5.fa	0
AAFYQIYPR	ACHR004858-PA	Anopheles-christyi-ACHKN1017_PEPTIDES_AchrA1.4.fa	0
AAFYQIYPR	GMOY010640-PA	Glossina-morsitans-Yale_PEPTIDES_GmorY1.6.fa	0
AAFYQIYPR	ACUA013570-PA	Anopheles-culicifacies-A-37_PEPTIDES_AculA1.4.fa	0
AAFYQIYPR	AMEC012060-PA	Anopheles-melas-CM1001059_A_PEPTIDES_AmelC2.4.fa	0
AAFYQIYPR	ADAC000452-PA	Anopheles-darlingi-Coari_PEPTIDES_AdarC3.5.fa	0
AAFYQIYPR	ASIS009034-PA	Anopheles-sinensis-SINENSIS_PEPTIDES_AsinS2.2.fa	0
AAFYQIYPR	AFUN011125-PA	Anopheles-funestus-FUMOZ_PEPTIDES_AfunF1.6.fa	0
AAFYQIYPR	AGAP011939-PA	Anopheles-gambiae-PEST_PEPTIDES_AgamP4.6.fa	0
AAFYQIYPR	GPAI020945-PA	Glossina-pallidipes-IAEA_PEPTIDES_GpalI1.4.fa	0
AAFYQIYPR	ACOM032214-PA	Anopheles-coluzzii-Mali-NIH_PEPTIDES_AcolM1.4.fa	0
AAFYQIYPR	GFUI011148-PA	Glossina-fuscipes-IAEA_PEPTIDES_GfusI1.4.fa	0
AAFYQIYPR	AMAM004667-PA	Anopheles-maculatus-maculatus3_PEPTIDES_AmacM1.4.fa	0
AAFYQIYPR	GAUT048635-PA	Glossina-austeni-TTRI_PEPTIDES_GausT1.4.fa	0
AAFYQIYPR	AARA015784-PA	Anopheles-arabiensis-Dongola_PEPTIDES_AaraD1.5.fa	0
AAFYQIYPR	AQUA010090-PA	Anopheles-quadriannulatus-SANGWE_PEPTIDES_AquaS1.6.fa	0
LNKGLAFTLEERQVLGIHGLQPAR	AALF018290-PA / AALF019112-PA	Aedes-albopictus-Foshan_PEPTIDES_AaloF1.2.fa	0
LNKGLAFTLEERQVLGIHGLQPAR	MDOA007103-PB	Musca-domestica-aabys_PEPTIDES_MdomA1.3.fa	0
LNKGLAFTLEERQVLGIHGLQPAR	LLOJ007288-PA	Lutzomyia-longipalpis-Jacobina_PEPTIDES_LlonJ1.3.fa	0
LNKGLAFTLEERQVLGIHGLQPAR	GBRI008731-PA	Glossina-brevipalpis-IAEA_PEPTIDES_GbreI1.4.fa	0
LNKGLAFTLEERQVLGIHGLQPAR	SCAU001665-PA / SCAU001665-PB	Stomoxys-calcitrans-USDA_PEPTIDES_ScalU1.2.fa	0
LNKGLAFTLEERQVLGIHGLQPAR	PPAI005155-PA	Phlebotomus-papatasi-Israel_PEPTIDES_PpapI1.3.fa	0
LNKGLAFTLEERQVLGIHGLQPAR	CPIJ009607-PA	Culex-quinquefasciatus-Johannesburg_PEPTIDES_CpipJ2.3.fa	0
PSGEVDKPVIDDNHDGTVSIR	AMEM005206-PA	Anopheles-merus-MAF_PEPTIDES_AmerM2.4.fa	0
PSGEVDKPVIDDNHDGTVSIR	AMAM021164-PA	Anopheles-maculatus-maculatus3_PEPTIDES_AmacM1.4.fa	0
PSGEVDKPVIDDNHDGTVSIR	AMEC018878-PA	Anopheles-melas-CM1001059_A_PEPTIDES_AmelC2.4.fa	0
PSGEVDKPVIDDNHDGTVSIR	AGAP004335-PA / AGAP004335-PB / AGAP004335-PC	Anopheles-gambiae-PEST_PEPTIDES_AgamP4.6.fa	0
PSGEVDKPVIDDNHDGTVSIR	ADIR005399-PA	Anopheles-dirus-WRAIR2_PEPTIDES_AdirW1.5.fa	0
PSGEVDKPVIDDNHDGTVSIR	AQUA008411-PA	Anopheles-quadriannulatus-SANGWE_PEPTIDES_AquaS1.6.fa	0
PSGEVDKPVIDDNHDGTVSIR	AEPI001453-PA	Anopheles-epiroticus-Epiroticus2_PEPTIDES_AepiE1.4.fa	0
PSGEVDKPVIDDNHDGTVSIR	AALF018728-PA / AALF027582-PA	Aedes-albopictus-Foshan_PEPTIDES_AaloF1.2.fa	0
PSGEVDKPVIDDNHDGTVSIR	ACOM040976-PA	Anopheles-coluzzii-Mali-NIH_PEPTIDES_AcolM1.4.fa	0
PSGEVDKPVIDDNHDGTVSIR	AARA005293-PA	Anopheles-arabiensis-Dongola_PEPTIDES_AaraD1.5.fa	0
AFSTSSSGSTEGSTGAR	AMEC014684-PA	Anopheles-melas-CM1001059_A_PEPTIDES_AmelC2.4.fa	0
AFSTSSSGSTEGSTGAR	AGAP003238-PA / AGAP003238-PB / AGAP003238-PC / AGAP003238-PD	Anopheles-gambiae-PEST_PEPTIDES_AgamP4.6.fa	0
AFSTSSSGSTEGSTGAR	AARA001331-PA	Anopheles-arabiensis-Dongola_PEPTIDES_AaraD1.5.fa	0
AFSTSSSGSTEGSTGAR	ACOM035728-PA	Anopheles-coluzzii-Mali-NIH_PEPTIDES_AcolM1.4.fa	0
AFSTSSSGSTEGSTGAR	AQUA002753-PA	Anopheles-quadriannulatus-SANGWE_PEPTIDES_AquaS1.6.fa	0
TGAIDLLLSVR	ADIR015964-PA	Anopheles-dirus-WRAIR2_PEPTIDES_AdirW1.5.fa	0
TGAIDLLLSVR	AARA001730-PA	Anopheles-arabiensis-Dongola_PEPTIDES_AaraD1.5.fa	0
TGAIDLLLSVR	AMEM001920-PA	Anopheles-merus-MAF_PEPTIDES_AmerM2.4.fa	0
TGAIDLLLSVR	AMIN015833-PA	Anopheles-minimus-MINIMUS1_PEPTIDES_AminM1.5.fa	0
TGAIDLLLSVR	ASIS014400-PA	Anopheles-sinensis-SINENSIS_PEPTIDES_AsinS2.2.fa	0
TGAIDLLLSVR	ACHR001290-PA	Anopheles-christyi-ACHKN1017_PEPTIDES_AchrA1.4.fa	0
TGAIDLLLSVR	AQUA016425-PB	Anopheles-quadriannulatus-SANGWE_PEPTIDES_AquaS1.6.fa	0
TGAIDLLLSVR	AGAP001257-PA	Anopheles-gambiae-PEST_PEPTIDES_AgamP4.6.fa	0
EEQAEADGTEDGDRVAKLLGVGTDDLYK	ACHR000056-PA	Anopheles-christyi-ACHKN1017_PEPTIDES_AchrA1.4.fa	0
EEQAEADGTEDGDRVAKLLGVGTDDLYK	AFAF013053-PA	Anopheles-farauti-FAR1_PEPTIDES_AfarF2.3.fa	0
EEQAEADGTEDGDRVAKLLGVGTDDLYK	AGAP010147-PA / AGAP010147-PB / AGAP010147-PC / AGAP010147-PD / AGAP010147-PE / AGAP010147-PF / AGAP010147-PG / AGAP010147-PH / AGAP010147-PI / AGAP010147-PJ / AGAP010147-PK	Anopheles-gambiae-PEST_PEPTIDES_AgamP4.6.fa	0
EEQAEADGTEDGDRVAKLLGVGTDDLYK	ACUA016989-PA	Anopheles-culicifacies-A-37_PEPTIDES_AculA1.4.fa	0
EEQAEADGTEDGDRVAKLLGVGTDDLYK	AARA003651-PA	Anopheles-arabiensis-Dongola_PEPTIDES_AaraD1.5.fa	0
EEQAEADGTEDGDRVAKLLGVGTDDLYK	AQUA010696-PA	Anopheles-quadriannulatus-SANGWE_PEPTIDES_AquaS1.6.fa	0
EEQAEADGTEDGDRVAKLLGVGTDDLYK	AMEC006236-PA	Anopheles-melas-CM1001059_A_PEPTIDES_AmelC2.4.fa	0
EEQAEADGTEDGDRVAKLLGVGTDDLYK	AMEM008617-PA	Anopheles-merus-MAF_PEPTIDES_AmerM2.4.fa	0
IAYDDGTATEGQGCSR	AARA004853-PA	Anopheles-arabiensis-Dongola_PEPTIDES_AaraD1.5.fa	0
QILSGDSLILR	AGAP005672-PA	Anopheles-gambiae-PEST_PEPTIDES_AgamP4.6.fa	0
QILSGDSLILR	AFUN006033-PA	Anopheles-funestus-FUMOZ_PEPTIDES_AfunF1.6.fa	0
QILSGDSLILR	AMEC012866-PA	Anopheles-melas-CM1001059_A_PEPTIDES_AmelC2.4.fa	0
QILSGDSLILR	AFAF000502-PA	Anopheles-farauti-FAR1_PEPTIDES_AfarF2.3.fa	0
QILSGDSLILR	ACUA022222-PA	Anopheles-culicifacies-A-37_PEPTIDES_AculA1.4.fa	0
QILSGDSLILR	ACOM038844-PA	Anopheles-coluzzii-Mali-NIH_PEPTIDES_AcolM1.4.fa	0
QILSGDSLILR	ADIR006905-PA	Anopheles-dirus-WRAIR2_PEPTIDES_AdirW1.5.fa	0
QILSGDSLILR	AMIN010168-PA	Anopheles-minimus-MINIMUS1_PEPTIDES_AminM1.5.fa	0
QILSGDSLILR	ACHR004863-PA	Anopheles-christyi-ACHKN1017_PEPTIDES_AchrA1.4.fa	0
QILSGDSLILR	AARA005736-PA	Anopheles-arabiensis-Dongola_PEPTIDES_AaraD1.5.fa	0
QILSGDSLILR	AMEM004678-PA	Anopheles-merus-MAF_PEPTIDES_AmerM2.4.fa	0
QILSGDSLILR	AQUA011196-PA	Anopheles-quadriannulatus-SANGWE_PEPTIDES_AquaS1.6.fa	0
QILSGDSLILR	AEPI006454-PA	Anopheles-epiroticus-Epiroticus2_PEPTIDES_AepiE1.4.fa	0
MLGWKPWEPLAK	ACOM038908-PA	Anopheles-coluzzii-Mali-NIH_PEPTIDES_AcolM1.4.fa	0
MLGWKPWEPLAK	AQUA011241-PA	Anopheles-quadriannulatus-SANGWE_PEPTIDES_AquaS1.6.fa	0
MLGWKPWEPLAK	AMAM016727-PA	Anopheles-maculatus-maculatus3_PEPTIDES_AmacM1.4.fa	0
MLGWKPWEPLAK	AEPI006409-PA	Anopheles-epiroticus-Epiroticus2_PEPTIDES_AepiE1.4.fa	0
MLGWKPWEPLAK	AMEM011959-PA	Anopheles-merus-MAF_PEPTIDES_AmerM2.4.fa	0
MLGWKPWEPLAK	AMIN007554-PA	Anopheles-minimus-MINIMUS1_PEPTIDES_AminM1.5.fa	0
MLGWKPWEPLAK	AGAP005621-PA	Anopheles-gambiae-PEST_PEPTIDES_AgamP4.6.fa	0
MLGWKPWEPLAK	AARA005778-PA	Anopheles-arabiensis-Dongola_PEPTIDES_AaraD1.5.fa	0
MLGWKPWEPLAK	AMEC016553-PA / AMEC018449-PA	Anopheles-melas-CM1001059_A_PEPTIDES_AmelC2.4.fa	0
INSLEEEKYDLEYVVK	AQUA008683-PA	Anopheles-quadriannulatus-SANGWE_PEPTIDES_AquaS1.6.fa	0
INSLEEEKYDLEYVVK	AARA006304-PA	Anopheles-arabiensis-Dongola_PEPTIDES_AaraD1.5.fa	0
INSLEEEKYDLEYVVK	AMAM003085-PA	Anopheles-maculatus-maculatus3_PEPTIDES_AmacM1.4.fa	0
INSLEEEKYDLEYVVK	ACUA010595-PA	Anopheles-culicifacies-A-37_PEPTIDES_AculA1.4.fa	0
INSLEEEKYDLEYVVK	AFUN010348-PA	Anopheles-funestus-FUMOZ_PEPTIDES_AfunF1.6.fa	0
INSLEEEKYDLEYVVK	AGAP001053-PA / AGAP001053-PE / AGAP001053-PH	Anopheles-gambiae-PEST_PEPTIDES_AgamP4.6.fa	0
INSLEEEKYDLEYVVK	AATE014682-PA	Anopheles-atroparvus-EBRO_PEPTIDES_AatrE1.4.fa	0
INSLEEEKYDLEYVVK	AMIN005786-PA	Anopheles-minimus-MINIMUS1_PEPTIDES_AminM1.5.fa	0
INSLEEEKYDLEYVVK	ACHR002215-PA	Anopheles-christyi-ACHKN1017_PEPTIDES_AchrA1.4.fa	0
QFANDYINEVLHEDNEDEER	AGAP009036-PA / AGAP009036-PB	Anopheles-gambiae-PEST_PEPTIDES_AgamP4.6.fa	0
QFANDYINEVLHEDNEDEER	AQUA006022-PA	Anopheles-quadriannulatus-SANGWE_PEPTIDES_AquaS1.6.fa	0
QFANDYINEVLHEDNEDEER	AMEM015607-PA	Anopheles-merus-MAF_PEPTIDES_AmerM2.4.fa	0
QFANDYINEVLHEDNEDEER	ACOM029140-PA	Anopheles-coluzzii-Mali-NIH_PEPTIDES_AcolM1.4.fa	0
QFANDYINEVLHEDNEDEER	AARA006550-PA	Anopheles-arabiensis-Dongola_PEPTIDES_AaraD1.5.fa	0
QFANDYINEVLHEDNEDEER	AATE003547-PA	Anopheles-atroparvus-EBRO_PEPTIDES_AatrE1.4.fa	0
QFANDYINEVLHEDNEDEER	ASIC010860-PA	Anopheles-sinensis-China_PEPTIDES_AsinC2.2.fa	0
QFANDYINEVLHEDNEDEER	AFUN016025-PA	Anopheles-funestus-FUMOZ_PEPTIDES_AfunF1.6.fa	0
QFANDYINEVLHEDNEDEER	AMEC017624-PA	Anopheles-melas-CM1001059_A_PEPTIDES_AmelC2.4.fa	0
EACNHAAHDAGEKADEAACGIAR	ACOM023763-PA	Anopheles-coluzzii-Mali-NIH_PEPTIDES_AcolM1.4.fa	0
EACNHAAHDAGEKADEAACGIAR	AQUA004058-PA	Anopheles-quadriannulatus-SANGWE_PEPTIDES_AquaS1.6.fa	0
EACNHAAHDAGEKADEAACGIAR	AARA007073-PA	Anopheles-arabiensis-Dongola_PEPTIDES_AaraD1.5.fa	0
EACNHAAHDAGEKADEAACGIAR	AGAP001826-PA	Anopheles-gambiae-PEST_PEPTIDES_AgamP4.6.fa	0
EACNHAAHDAGEKADEAACGIAR	AMEM007129-PA	Anopheles-merus-MAF_PEPTIDES_AmerM2.4.fa	0
LPVEVQAVELLHK	AMEM006889-PA	Anopheles-merus-MAF_PEPTIDES_AmerM2.4.fa	0
LPVEVQAVELLHK	AARA007423-PA	Anopheles-arabiensis-Dongola_PEPTIDES_AaraD1.5.fa	0
LPVEVQAVELLHK	AQUA011651-PA	Anopheles-quadriannulatus-SANGWE_PEPTIDES_AquaS1.6.fa	0
LPVEVQAVELLHK	ACOM024667-PA	Anopheles-coluzzii-Mali-NIH_PEPTIDES_AcolM1.4.fa	0
LPVEVQAVELLHK	ACHR000299-PA	Anopheles-christyi-ACHKN1017_PEPTIDES_AchrA1.4.fa	0
LPVEVQAVELLHK	AMEC015870-PA	Anopheles-melas-CM1001059_A_PEPTIDES_AmelC2.4.fa	0
LPVEVQAVELLHK	AGAP006099-PA	Anopheles-gambiae-PEST_PEPTIDES_AgamP4.6.fa	0
DAKDDDGDDDDDGLFGK	AMEC010214-PA	Anopheles-melas-CM1001059_A_PEPTIDES_AmelC2.4.fa	0
DAKDDDGDDDDDGLFGK	AARA008332-PA	Anopheles-arabiensis-Dongola_PEPTIDES_AaraD1.5.fa	0
DAKDDDGDDDDDGLFGK	AMAM016137-PA	Anopheles-maculatus-maculatus3_PEPTIDES_AmacM1.4.fa	0
DAKDDDGDDDDDGLFGK	ADIR007664-PA	Anopheles-dirus-WRAIR2_PEPTIDES_AdirW1.5.fa	0
DAKDDDGDDDDDGLFGK	AMEM004090-PA	Anopheles-merus-MAF_PEPTIDES_AmerM2.4.fa	0
AIQSAQQVGNALIQK	AARA009230-PA	Anopheles-arabiensis-Dongola_PEPTIDES_AaraD1.5.fa	0
AIQSAQQVGNALIQK	AQUA001854-PA	Anopheles-quadriannulatus-SANGWE_PEPTIDES_AquaS1.6.fa	0
AIQSAQQVGNALIQK	AEPI006787-PA	Anopheles-epiroticus-Epiroticus2_PEPTIDES_AepiE1.4.fa	0
AIQSAQQVGNALIQK	AMEC000451-PA	Anopheles-melas-CM1001059_A_PEPTIDES_AmelC2.4.fa	0
AIQSAQQVGNALIQK	AFAF008675-PA	Anopheles-farauti-FAR1_PEPTIDES_AfarF2.3.fa	0
AIQSAQQVGNALIQK	AMIN007678-PA	Anopheles-minimus-MINIMUS1_PEPTIDES_AminM1.5.fa	0
AIQSAQQVGNALIQK	ASIS013102-PA	Anopheles-sinensis-SINENSIS_PEPTIDES_AsinS2.2.fa	0
AIQSAQQVGNALIQK	AFUN006389-PA	Anopheles-funestus-FUMOZ_PEPTIDES_AfunF1.6.fa	0
AIQSAQQVGNALIQK	ASIC018877-PA	Anopheles-sinensis-China_PEPTIDES_AsinC2.2.fa	0
AIQSAQQVGNALIQK	ACHR008714-PA	Anopheles-christyi-ACHKN1017_PEPTIDES_AchrA1.4.fa	0
GNPFITLQR	ACOM040476-PA	Anopheles-coluzzii-Mali-NIH_PEPTIDES_AcolM1.4.fa	0
GNPFITLQR	AGAP009006-PA	Anopheles-gambiae-PEST_PEPTIDES_AgamP4.6.fa	0
GNPFITLQR	AQUA002314-PA	Anopheles-quadriannulatus-SANGWE_PEPTIDES_AquaS1.6.fa	0
GNPFITLQR	AARA009572-PA	Anopheles-arabiensis-Dongola_PEPTIDES_AaraD1.5.fa	0
GNPFITLQR	AMEM011630-PA	Anopheles-merus-MAF_PEPTIDES_AmerM2.4.fa	0
YQTIEWAIVSQR	ASIC020855-PA	Anopheles-sinensis-China_PEPTIDES_AsinC2.2.fa	0
YQTIEWAIVSQR	ACOM024074-PA	Anopheles-coluzzii-Mali-NIH_PEPTIDES_AcolM1.4.fa	0
YQTIEWAIVSQR	AEPI007300-PA	Anopheles-epiroticus-Epiroticus2_PEPTIDES_AepiE1.4.fa	0
YQTIEWAIVSQR	ASIS015011-PA	Anopheles-sinensis-SINENSIS_PEPTIDES_AsinS2.2.fa	0
YQTIEWAIVSQR	AMEM017760-PA	Anopheles-merus-MAF_PEPTIDES_AmerM2.4.fa	0
YQTIEWAIVSQR	AMAM000108-PA	Anopheles-maculatus-maculatus3_PEPTIDES_AmacM1.4.fa	0
YQTIEWAIVSQR	AARA009847-PA	Anopheles-arabiensis-Dongola_PEPTIDES_AaraD1.5.fa	0
YQTIEWAIVSQR	AMEC001838-PA	Anopheles-melas-CM1001059_A_PEPTIDES_AmelC2.4.fa	0
YQTIEWAIVSQR	AFUN011237-PA	Anopheles-funestus-FUMOZ_PEPTIDES_AfunF1.6.fa	0
YQTIEWAIVSQR	AFAF000138-PA	Anopheles-farauti-FAR1_PEPTIDES_AfarF2.3.fa	0
YQTIEWAIVSQR	AQUA009135-PA	Anopheles-quadriannulatus-SANGWE_PEPTIDES_AquaS1.6.fa	0
YQTIEWAIVSQR	AGAP003939-PC	Anopheles-gambiae-PEST_PEPTIDES_AgamP4.6.fa	0
YQTIEWAIVSQR	AATE001601-PA	Anopheles-atroparvus-EBRO_PEPTIDES_AatrE1.4.fa	0
ALLAISGYR	AMEM012538-PA	Anopheles-merus-MAF_PEPTIDES_AmerM2.4.fa	0
ALLAISGYR	AMEC009257-PA	Anopheles-melas-CM1001059_A_PEPTIDES_AmelC2.4.fa	0
ALLAISGYR	AARA010002-PA	Anopheles-arabiensis-Dongola_PEPTIDES_AaraD1.5.fa	0
ALLAISGYR	ADIR002512-PA	Anopheles-dirus-WRAIR2_PEPTIDES_AdirW1.5.fa	0
ALLAISGYR	AGAP003790-PD	Anopheles-gambiae-PEST_PEPTIDES_AgamP4.6.fa	0
ALLAISGYR	AQUA001422-PB	Anopheles-quadriannulatus-SANGWE_PEPTIDES_AquaS1.6.fa	0
ALLAISGYR	ACOM034862-PA	Anopheles-coluzzii-Mali-NIH_PEPTIDES_AcolM1.4.fa	0
ALLAISGYR	AFUN001559-PA	Anopheles-funestus-FUMOZ_PEPTIDES_AfunF1.6.fa	0
LVCSCVGPKPTIK	AQUA001606-PA	Anopheles-quadriannulatus-SANGWE_PEPTIDES_AquaS1.6.fa	0
LVCSCVGPKPTIK	AARA010189-PA	Anopheles-arabiensis-Dongola_PEPTIDES_AaraD1.5.fa	0
LVCSCVGPKPTIK	AMEM005403-PA	Anopheles-merus-MAF_PEPTIDES_AmerM2.4.fa	0
LVCSCVGPKPTIK	ACOM028667-PA	Anopheles-coluzzii-Mali-NIH_PEPTIDES_AcolM1.4.fa	0
LVCSCVGPKPTIK	AMEC012829-PA	Anopheles-melas-CM1001059_A_PEPTIDES_AmelC2.4.fa	0
LVCSCVGPKPTIK	AGAP003610-PA	Anopheles-gambiae-PEST_PEPTIDES_AgamP4.6.fa	0
VATVDVESNDNMATLPVSR	AEPI010803-PA	Anopheles-epiroticus-Epiroticus2_PEPTIDES_AepiE1.4.fa	0
VATVDVESNDNMATLPVSR	AQUA005786-PA	Anopheles-quadriannulatus-SANGWE_PEPTIDES_AquaS1.6.fa	0
VATVDVESNDNMATLPVSR	AMEM017493-PA	Anopheles-merus-MAF_PEPTIDES_AmerM2.4.fa	0
VATVDVESNDNMATLPVSR	AMEC021740-PA	Anopheles-melas-CM1001059_A_PEPTIDES_AmelC2.4.fa	0
VATVDVESNDNMATLPVSR	AARA010345-PA	Anopheles-arabiensis-Dongola_PEPTIDES_AaraD1.5.fa	0
VATVDVESNDNMATLPVSR	AGAP000703-PA	Anopheles-gambiae-PEST_PEPTIDES_AgamP4.6.fa	0
ALDPEQALYVYKR	AMEC000311-PA	Anopheles-melas-CM1001059_A_PEPTIDES_AmelC2.4.fa	0
ALDPEQALYVYKR	AARA011281-PA	Anopheles-arabiensis-Dongola_PEPTIDES_AaraD1.5.fa	0
ALDPEQALYVYKR	ADIR000603-PA	Anopheles-dirus-WRAIR2_PEPTIDES_AdirW1.5.fa	0
ALDPEQALYVYKR	ACOM024401-PA	Anopheles-coluzzii-Mali-NIH_PEPTIDES_AcolM1.4.fa	0
ALDPEQALYVYKR	AMEM006210-PA	Anopheles-merus-MAF_PEPTIDES_AmerM2.4.fa	0
ALDPEQALYVYKR	AEPI004705-PA	Anopheles-epiroticus-Epiroticus2_PEPTIDES_AepiE1.4.fa	0
ALDPEQALYVYKR	AQUA016343-PA	Anopheles-quadriannulatus-SANGWE_PEPTIDES_AquaS1.6.fa	0
ALDPEQALYVYKR	AGAP008279-PA	Anopheles-gambiae-PEST_PEPTIDES_AgamP4.6.fa	0
ALDPEQALYVYKR	ACHR010262-PA	Anopheles-christyi-ACHKN1017_PEPTIDES_AchrA1.4.fa	0
ASQGIAGSTDAADEEDRSR	ASIC020124-PA	Anopheles-sinensis-China_PEPTIDES_AsinC2.2.fa	0
ASQGIAGSTDAADEEDRSR	AFAF002379-PA	Anopheles-farauti-FAR1_PEPTIDES_AfarF2.3.fa	0
ASQGIAGSTDAADEEDRSR	AGAP004273-PA / AGAP004273-PB / AGAP004273-PD	Anopheles-gambiae-PEST_PEPTIDES_AgamP4.6.fa	0
ASQGIAGSTDAADEEDRSR	AARA011525-PA	Anopheles-arabiensis-Dongola_PEPTIDES_AaraD1.5.fa	0
ASQGIAGSTDAADEEDRSR	ASIS004202-PA	Anopheles-sinensis-SINENSIS_PEPTIDES_AsinS2.2.fa	0
ASQGIAGSTDAADEEDRSR	AMIN004075-PA	Anopheles-minimus-MINIMUS1_PEPTIDES_AminM1.5.fa	0
ASQGIAGSTDAADEEDRSR	AQUA008768-PA	Anopheles-quadriannulatus-SANGWE_PEPTIDES_AquaS1.6.fa	0
ASQGIAGSTDAADEEDRSR	AATE015643-PA	Anopheles-atroparvus-EBRO_PEPTIDES_AatrE1.4.fa	0
ASQGIAGSTDAADEEDRSR	AFUN010889-PA	Anopheles-funestus-FUMOZ_PEPTIDES_AfunF1.6.fa	0
ASQGIAGSTDAADEEDRSR	AEPI008058-PA	Anopheles-epiroticus-Epiroticus2_PEPTIDES_AepiE1.4.fa	0
VAVPVAHYVAPALK	AEPI000639-PA	Anopheles-epiroticus-Epiroticus2_PEPTIDES_AepiE1.4.fa	0
VAVPVAHYVAPALK	AGAP010098-PA	Anopheles-gambiae-PEST_PEPTIDES_AgamP4.6.fa	0
VAVPVAHYVAPALK	AQUA011439-PA	Anopheles-quadriannulatus-SANGWE_PEPTIDES_AquaS1.6.fa	0
VAVPVAHYVAPALK	AARA016067-PA	Anopheles-arabiensis-Dongola_PEPTIDES_AaraD1.5.fa	0
TTTTTTSASHVVLNTGYLR	AATE001941-PA	Anopheles-atroparvus-EBRO_PEPTIDES_AatrE1.4.fa	0
TIAVDTEPEATVESVKK	ASIS006815-PA	Anopheles-sinensis-SINENSIS_PEPTIDES_AsinS2.2.fa	0
TIAVDTEPEATVESVKK	ADAC006536-PA	Anopheles-darlingi-Coari_PEPTIDES_AdarC3.5.fa	0
TIAVDTEPEATVESVKK	AFAF000351-PA / AFAF015522-PA	Anopheles-farauti-FAR1_PEPTIDES_AfarF2.3.fa	0
TIAVDTEPEATVESVKK	AMEM010584-PA / AMEM016364-PA	Anopheles-merus-MAF_PEPTIDES_AmerM2.4.fa	0
TIAVDTEPEATVESVKK	ACOM023575-PA	Anopheles-coluzzii-Mali-NIH_PEPTIDES_AcolM1.4.fa	0
TIAVDTEPEATVESVKK	ACUA018958-PA / ACUA027878-PA	Anopheles-culicifacies-A-37_PEPTIDES_AculA1.4.fa	0
TIAVDTEPEATVESVKK	AMAM008912-PA	Anopheles-maculatus-maculatus3_PEPTIDES_AmacM1.4.fa	0
TIAVDTEPEATVESVKK	AMEC012775-PA / AMEC018628-PA	Anopheles-melas-CM1001059_A_PEPTIDES_AmelC2.4.fa	0
TIAVDTEPEATVESVKK	AGAP001969-PA / AGAP001970-PA	Anopheles-gambiae-PEST_PEPTIDES_AgamP4.6.fa	0
TIAVDTEPEATVESVKK	ASIC004595-PA	Anopheles-sinensis-China_PEPTIDES_AsinC2.2.fa	0
TIAVDTEPEATVESVKK	AATE003010-PA	Anopheles-atroparvus-EBRO_PEPTIDES_AatrE1.4.fa	0
GSTIHLVLR	AATE003010-PA / AATE017892-PA	Anopheles-atroparvus-EBRO_PEPTIDES_AatrE1.4.fa	0
GSTIHLVLR	ASIC004594-PA / ASIC004595-PA	Anopheles-sinensis-China_PEPTIDES_AsinC2.2.fa	0
GSTIHLVLR	AGAP001969-PA	Anopheles-gambiae-PEST_PEPTIDES_AgamP4.6.fa	0
GSTIHLVLR	ADAC006535-PA / ADAC006536-PA	Anopheles-darlingi-Coari_PEPTIDES_AdarC3.5.fa	0
GSTIHLVLR	ACUA018958-PA / ACUA027878-PA	Anopheles-culicifacies-A-37_PEPTIDES_AculA1.4.fa	0
GSTIHLVLR	ASIS006815-PA	Anopheles-sinensis-SINENSIS_PEPTIDES_AsinS2.2.fa	0
GSTIHLVLR	AMEM016364-PA	Anopheles-merus-MAF_PEPTIDES_AmerM2.4.fa	0
GSTIHLVLR	AFAF000351-PA / AFAF015522-PA	Anopheles-farauti-FAR1_PEPTIDES_AfarF2.3.fa	0
GSTIHLVLR	AMAM008912-PA	Anopheles-maculatus-maculatus3_PEPTIDES_AmacM1.4.fa	0
QIDEREEIPPNQQR	AFAF000351-PA / AFAF015522-PA	Anopheles-farauti-FAR1_PEPTIDES_AfarF2.3.fa	1
QIDEREEIPPNQQR	ASIS006815-PA	Anopheles-sinensis-SINENSIS_PEPTIDES_AsinS2.2.fa	1
QIDEREEIPPNQQR	AMAM008912-PA	Anopheles-maculatus-maculatus3_PEPTIDES_AmacM1.4.fa	1
QIDEREEIPPNQQR	ADAC006535-PA / ADAC006536-PA	Anopheles-darlingi-Coari_PEPTIDES_AdarC3.5.fa	1
QIDEREEIPPNQQR	ACUA018958-PA / ACUA027878-PA	Anopheles-culicifacies-A-37_PEPTIDES_AculA1.4.fa	1
QIDEREEIPPNQQR	ACOM023575-PA	Anopheles-coluzzii-Mali-NIH_PEPTIDES_AcolM1.4.fa	1
QIDEREEIPPNQQR	ASIC004595-PA	Anopheles-sinensis-China_PEPTIDES_AsinC2.2.fa	1
QIDEREEIPPNQQR	AGAP001969-PA / AGAP001970-PA	Anopheles-gambiae-PEST_PEPTIDES_AgamP4.6.fa	1
QIDEREEIPPNQQR	AMEC012775-PA / AMEC018628-PA	Anopheles-melas-CM1001059_A_PEPTIDES_AmelC2.4.fa	1
QIDEREEIPPNQQR	AMEM010584-PA / AMEM016364-PA	Anopheles-merus-MAF_PEPTIDES_AmerM2.4.fa	1
QIDEREEIPPNQQR	AATE003010-PA / AATE017892-PA	Anopheles-atroparvus-EBRO_PEPTIDES_AatrE1.4.fa	1
PVPTTTPAPR	ACUA028028-PA	Anopheles-culicifacies-A-37_PEPTIDES_AculA1.4.fa	0
PVPTTTPAPR	AMEM003732-PA	Anopheles-merus-MAF_PEPTIDES_AmerM2.4.fa	0
PVPTTTPAPR	CPIJ016210-PA	Culex-quinquefasciatus-Johannesburg_PEPTIDES_CpipJ2.3.fa	0
PVPTTTPAPR	AQUA002766-PA	Anopheles-quadriannulatus-SANGWE_PEPTIDES_AquaS1.6.fa	0
PVPTTTPAPR	ADIR002794-PA	Anopheles-dirus-WRAIR2_PEPTIDES_AdirW1.5.fa	0
PVPTTTPAPR	AATE003256-PA	Anopheles-atroparvus-EBRO_PEPTIDES_AatrE1.4.fa	0
PVPTTTPAPR	AFAF005902-PA	Anopheles-farauti-FAR1_PEPTIDES_AfarF2.3.fa	0
PVPTTTPAPR	AMIN000375-PA	Anopheles-minimus-MINIMUS1_PEPTIDES_AminM1.5.fa	0
PVPTTTPAPR	AGAP003261-PA	Anopheles-gambiae-PEST_PEPTIDES_AgamP4.6.fa	0
HMYDIDNNGFLDNNDFQCMALR	AATE003361-PA	Anopheles-atroparvus-EBRO_PEPTIDES_AatrE1.4.fa	0
HMYDIDNNGFLDNNDFQCMALR	ASIC017624-PA	Anopheles-sinensis-China_PEPTIDES_AsinC2.2.fa	0
HMYDIDNNGFLDNNDFQCMALR	AFAF002509-PA	Anopheles-farauti-FAR1_PEPTIDES_AfarF2.3.fa	0
HMYDIDNNGFLDNNDFQCMALR	ACOM030749-PA	Anopheles-coluzzii-Mali-NIH_PEPTIDES_AcolM1.4.fa	0
HMYDIDNNGFLDNNDFQCMALR	AGAP007963-PA	Anopheles-gambiae-PEST_PEPTIDES_AgamP4.6.fa	0
HMYDIDNNGFLDNNDFQCMALR	AMEM001454-PA	Anopheles-merus-MAF_PEPTIDES_AmerM2.4.fa	0
HMYDIDNNGFLDNNDFQCMALR	AMEC003919-PA	Anopheles-melas-CM1001059_A_PEPTIDES_AmelC2.4.fa	0
SYSWDQRVEFIVR	AMEC003919-PA	Anopheles-melas-CM1001059_A_PEPTIDES_AmelC2.4.fa	0
SYSWDQRVEFIVR	ASIC017624-PA	Anopheles-sinensis-China_PEPTIDES_AsinC2.2.fa	0
SYSWDQRVEFIVR	AGAP007963-PA	Anopheles-gambiae-PEST_PEPTIDES_AgamP4.6.fa	0
SYSWDQRVEFIVR	AFAF002509-PA	Anopheles-farauti-FAR1_PEPTIDES_AfarF2.3.fa	0
SYSWDQRVEFIVR	ACOM030749-PA	Anopheles-coluzzii-Mali-NIH_PEPTIDES_AcolM1.4.fa	0
SYSWDQRVEFIVR	AATE003361-PA	Anopheles-atroparvus-EBRO_PEPTIDES_AatrE1.4.fa	0
SYSWDQRVEFIVR	AMEM001454-PA	Anopheles-merus-MAF_PEPTIDES_AmerM2.4.fa	0
VVSSSFSSSTSSSVSSSIK	AATE004717-PA	Anopheles-atroparvus-EBRO_PEPTIDES_AatrE1.4.fa	0
VVSSSFSSSTSSSVSSSIK	AMAM009971-PA	Anopheles-maculatus-maculatus3_PEPTIDES_AmacM1.4.fa	0
YEAYFNRPEIDGWEAR	ACHR000002-PA	Anopheles-christyi-ACHKN1017_PEPTIDES_AchrA1.4.fa	0
YEAYFNRPEIDGWEAR	ACUA026213-PA	Anopheles-culicifacies-A-37_PEPTIDES_AculA1.4.fa	0
YEAYFNRPEIDGWEAR	ASIS001824-PA	Anopheles-sinensis-SINENSIS_PEPTIDES_AsinS2.2.fa	0
YEAYFNRPEIDGWEAR	AATE012714-PA	Anopheles-atroparvus-EBRO_PEPTIDES_AatrE1.4.fa	0
YEAYFNRPEIDGWEAR	AFUN009535-PA	Anopheles-funestus-FUMOZ_PEPTIDES_AfunF1.6.fa	0
YEAYFNRPEIDGWEAR	ASIC004759-PA	Anopheles-sinensis-China_PEPTIDES_AsinC2.2.fa	0
YEAYFNRPEIDGWEAR	AFAF021688-PA	Anopheles-farauti-FAR1_PEPTIDES_AfarF2.3.fa	0
YEAYFNRPEIDGWEAR	ACOM042487-PA	Anopheles-coluzzii-Mali-NIH_PEPTIDES_AcolM1.4.fa	0
YEAYFNRPEIDGWEAR	AGAP011159-PA	Anopheles-gambiae-PEST_PEPTIDES_AgamP4.6.fa	0
YEAYFNRPEIDGWEAR	AQUA016430-PA	Anopheles-quadriannulatus-SANGWE_PEPTIDES_AquaS1.6.fa	0
YEAYFNRPEIDGWEAR	AMEM019181-PA	Anopheles-merus-MAF_PEPTIDES_AmerM2.4.fa	0
YEAYFNRPEIDGWEAR	AEPI000103-PA	Anopheles-epiroticus-Epiroticus2_PEPTIDES_AepiE1.4.fa	0
YEAYFNRPEIDGWEAR	AMEC023144-PA	Anopheles-melas-CM1001059_A_PEPTIDES_AmelC2.4.fa	0
DMEISDLNAQVNDLR	AATE014682-PA	Anopheles-atroparvus-EBRO_PEPTIDES_AatrE1.4.fa	0
DMEISDLNAQVNDLR	ASIC009695-PA	Anopheles-sinensis-China_PEPTIDES_AsinC2.2.fa	0
DMEISDLNAQVNDLR	AGAP001053-PA / AGAP001053-PE / AGAP001053-PH	Anopheles-gambiae-PEST_PEPTIDES_AgamP4.6.fa	0
DMEISDLNAQVNDLR	ACUA010595-PA	Anopheles-culicifacies-A-37_PEPTIDES_AculA1.4.fa	0
RISDANEVIK	AATE019123-PA	Anopheles-atroparvus-EBRO_PEPTIDES_AatrE1.4.fa	0
RISDANEVIK	AGAP006186-PB	Anopheles-gambiae-PEST_PEPTIDES_AgamP4.6.fa	0
RISDANEVIK	CPIJ018021-PA	Culex-quinquefasciatus-Johannesburg_PEPTIDES_CpipJ2.3.fa	0
RISDANEVIK	ACOM024549-PA	Anopheles-coluzzii-Mali-NIH_PEPTIDES_AcolM1.4.fa	0
RISDANEVIK	AMEM005657-PA	Anopheles-merus-MAF_PEPTIDES_AmerM2.4.fa	0
TAGIVDAHLVMHQLTCNGVLEGIR	ACHR000056-PA	Anopheles-christyi-ACHKN1017_PEPTIDES_AchrA1.4.fa	0
DLTTGYDSSQPDNR	ACHR000534-PA	Anopheles-christyi-ACHKN1017_PEPTIDES_AchrA1.4.fa	0
LALGSVQCVADCPSANLPK	ACHR000871-PA	Anopheles-christyi-ACHKN1017_PEPTIDES_AchrA1.4.fa	0
IIAEAANGPTTPAADQILIDR	ACHR005634-PA	Anopheles-christyi-ACHKN1017_PEPTIDES_AchrA1.4.fa	0
ADVDDVISDKDKIR	ACHR005750-PA	Anopheles-christyi-ACHKN1017_PEPTIDES_AchrA1.4.fa	0
QLLLMDTTFR	ACHR006213-PA	Anopheles-christyi-ACHKN1017_PEPTIDES_AchrA1.4.fa	0
ANEETGHNNELTMTEER	ACHR007366-PA	Anopheles-christyi-ACHKN1017_PEPTIDES_AchrA1.4.fa	0
ANEETGHNNELTMTEER	AFUN004593-PA	Anopheles-funestus-FUMOZ_PEPTIDES_AfunF1.6.fa	0
FKGEVTAQDGCLVVNGQK	ACHR007451-PA	Anopheles-christyi-ACHKN1017_PEPTIDES_AchrA1.4.fa	0
LIEPSIR	ACHR007685-PA	Anopheles-christyi-ACHKN1017_PEPTIDES_AchrA1.4.fa	0
VIVSYIPFYGGK	ACHR014285-PA	Anopheles-christyi-ACHKN1017_PEPTIDES_AchrA1.4.fa	0
VIVSYIPFYGGK	AMIN014701-PA	Anopheles-minimus-MINIMUS1_PEPTIDES_AminM1.5.fa	0
VIVSYIPFYGGK	ASIC015457-PA	Anopheles-sinensis-China_PEPTIDES_AsinC2.2.fa	0
EEAAAAAGGEGEAAAAGGEGAPAGPTK	AGAP001797-PD	Anopheles-gambiae-PEST_PEPTIDES_AgamP4.6.fa	0
EEAAAAAGGEGEAAAAGGEGAPAGPTK	ACOM023813-PA	Anopheles-coluzzii-Mali-NIH_PEPTIDES_AcolM1.4.fa	0
EVDRLEDELIVEKLR	ASIS020351-PA	Anopheles-sinensis-SINENSIS_PEPTIDES_AsinS2.2.fa	0
EVDRLEDELIVEKLR	AFAF004339-PA	Anopheles-farauti-FAR1_PEPTIDES_AfarF2.3.fa	0
EVDRLEDELIVEKLR	ACUA025628-PA	Anopheles-culicifacies-A-37_PEPTIDES_AculA1.4.fa	0
EVDRLEDELIVEKLR	ACOM023813-PA	Anopheles-coluzzii-Mali-NIH_PEPTIDES_AcolM1.4.fa	0
EVDRLEDELIVEKLR	AFUN007969-PA	Anopheles-funestus-FUMOZ_PEPTIDES_AfunF1.6.fa	0
EVDRLEDELIVEKLR	AMEC015326-PA	Anopheles-melas-CM1001059_A_PEPTIDES_AmelC2.4.fa	0
EVDRLEDELIVEKLR	AGAP001797-PD	Anopheles-gambiae-PEST_PEPTIDES_AgamP4.6.fa	0
EVDRLEDELIVEKLR	ADIR006430-PA	Anopheles-dirus-WRAIR2_PEPTIDES_AdirW1.5.fa	0
NALNNTYPGYR	AFAF015352-PA	Anopheles-farauti-FAR1_PEPTIDES_AfarF2.3.fa	0
NALNNTYPGYR	ACOM025143-PA	Anopheles-coluzzii-Mali-NIH_PEPTIDES_AcolM1.4.fa	0
NALNNTYPGYR	AGAP005807-PA / AGAP005807-PC / AGAP005807-PD	Anopheles-gambiae-PEST_PEPTIDES_AgamP4.6.fa	0
ICDKLEQER	AFAF021642-PA	Anopheles-farauti-FAR1_PEPTIDES_AfarF2.3.fa	0
ICDKLEQER	AGAP007642-PC	Anopheles-gambiae-PEST_PEPTIDES_AgamP4.6.fa	0
ICDKLEQER	ACOM025931-PA	Anopheles-coluzzii-Mali-NIH_PEPTIDES_AcolM1.4.fa	0
ICDKLEQER	AFUN005030-PB	Anopheles-funestus-FUMOZ_PEPTIDES_AfunF1.6.fa	0
ICDKLEQER	AMEM019256-PA	Anopheles-merus-MAF_PEPTIDES_AmerM2.4.fa	0
ICDKLEQER	AMIN010283-PB	Anopheles-minimus-MINIMUS1_PEPTIDES_AminM1.5.fa	0
ICDKLEQER	ADAC000647-PC	Anopheles-darlingi-Coari_PEPTIDES_AdarC3.5.fa	0
ICDKLEQER	ADIR007125-PA	Anopheles-dirus-WRAIR2_PEPTIDES_AdirW1.5.fa	0
ICDKLEQER	AQUA005392-PA	Anopheles-quadriannulatus-SANGWE_PEPTIDES_AquaS1.6.fa	0
RECTSESCGAGVFMAAHEDR	AMEM008419-PA	Anopheles-merus-MAF_PEPTIDES_AmerM2.4.fa	1
RECTSESCGAGVFMAAHEDR	AMAM006287-PA	Anopheles-maculatus-maculatus3_PEPTIDES_AmacM1.4.fa	1
RECTSESCGAGVFMAAHEDR	AMEC008540-PA	Anopheles-melas-CM1001059_A_PEPTIDES_AmelC2.4.fa	1
RECTSESCGAGVFMAAHEDR	ACOM030678-PA	Anopheles-coluzzii-Mali-NIH_PEPTIDES_AcolM1.4.fa	1
RECTSESCGAGVFMAAHEDR	ACUA022975-PA	Anopheles-culicifacies-A-37_PEPTIDES_AculA1.4.fa	1
RECTSESCGAGVFMAAHEDR	AGAP013742-PA	Anopheles-gambiae-PEST_PEPTIDES_AgamP4.6.fa	1
RECTSESCGAGVFMAAHEDR	ASIC016248-PA	Anopheles-sinensis-China_PEPTIDES_AsinC2.2.fa	1
RECTSESCGAGVFMAAHEDR	AFAF010643-PA	Anopheles-farauti-FAR1_PEPTIDES_AfarF2.3.fa	1
KEIRDIEEGR	AMEC000165-PA	Anopheles-melas-CM1001059_A_PEPTIDES_AmelC2.4.fa	0
KEIRDIEEGR	AEPI004266-PA	Anopheles-epiroticus-Epiroticus2_PEPTIDES_AepiE1.4.fa	0
KEIRDIEEGR	AQUA010349-PA	Anopheles-quadriannulatus-SANGWE_PEPTIDES_AquaS1.6.fa	0
KEIRDIEEGR	ACOM035865-PA	Anopheles-coluzzii-Mali-NIH_PEPTIDES_AcolM1.4.fa	0
SCYQCDGSDCLK	ACUA002307-PA	Anopheles-culicifacies-A-37_PEPTIDES_AculA1.4.fa	0
LLGEILR	ACUA003075-PA	Anopheles-culicifacies-A-37_PEPTIDES_AculA1.4.fa	0
QDYQADYQQNGGGQEQMAPR	ACUA007180-PA	Anopheles-culicifacies-A-37_PEPTIDES_AculA1.4.fa	0
NIEEANEDQAR	ACUA010595-PA	Anopheles-culicifacies-A-37_PEPTIDES_AculA1.4.fa	0
NIEEANEDQAR	AMAM003085-PA	Anopheles-maculatus-maculatus3_PEPTIDES_AmacM1.4.fa	0
NIEEANEDQAR	AMIN005786-PA	Anopheles-minimus-MINIMUS1_PEPTIDES_AminM1.5.fa	0
PRPPVQVGDDPDPTEFLFVSLEQKR	ACUA010997-PA	Anopheles-culicifacies-A-37_PEPTIDES_AculA1.4.fa	1
KVELEAPAEYQFSYSVHDEHTGDIK	ADAC001281-PA	Anopheles-darlingi-Coari_PEPTIDES_AdarC3.5.fa	0
KVELEAPAEYQFSYSVHDEHTGDIK	ACUA013120-PA	Anopheles-culicifacies-A-37_PEPTIDES_AculA1.4.fa	0
KVELEAPAEYQFSYSVHDEHTGDIK	AFUN000068-PA	Anopheles-funestus-FUMOZ_PEPTIDES_AfunF1.6.fa	0
SFHQEGNQAPQVAEASEHQR	ACUA013484-PA	Anopheles-culicifacies-A-37_PEPTIDES_AculA1.4.fa	0
AGQSEPSDISDSVIAK	AMIN003443-PA	Anopheles-minimus-MINIMUS1_PEPTIDES_AminM1.5.fa	0
AGQSEPSDISDSVIAK	ACUA016912-PA	Anopheles-culicifacies-A-37_PEPTIDES_AculA1.4.fa	0
AGQSEPSDISDSVIAK	AMAM022006-PA	Anopheles-maculatus-maculatus3_PEPTIDES_AmacM1.4.fa	0
AGQSEPSDISDSVIAK	AFUN001600-PA	Anopheles-funestus-FUMOZ_PEPTIDES_AfunF1.6.fa	0
AGQSEPSDISDSVIAK	AEPI006078-PA	Anopheles-epiroticus-Epiroticus2_PEPTIDES_AepiE1.4.fa	0
AGQSEPSDISDSVIAK	ADIR010465-PA	Anopheles-dirus-WRAIR2_PEPTIDES_AdirW1.5.fa	0
IITTPQATAIGVAGSSGK	AMIN011211-PA	Anopheles-minimus-MINIMUS1_PEPTIDES_AminM1.5.fa	0
IITTPQATAIGVAGSSGK	ACUA019927-PA	Anopheles-culicifacies-A-37_PEPTIDES_AculA1.4.fa	0
IITTPQATAIGVAGSSGK	AMAM014084-PA	Anopheles-maculatus-maculatus3_PEPTIDES_AmacM1.4.fa	0
IITTPQATAIGVAGSSGK	AFUN001088-PA	Anopheles-funestus-FUMOZ_PEPTIDES_AfunF1.6.fa	0
DGKNDENSVTETFR	AMIN009081-PA	Anopheles-minimus-MINIMUS1_PEPTIDES_AminM1.5.fa	0
DGKNDENSVTETFR	ACUA021509-PA	Anopheles-culicifacies-A-37_PEPTIDES_AculA1.4.fa	0
ADSEIGLPELTTDVYSQNLDGDIR	ACUA023740-PA	Anopheles-culicifacies-A-37_PEPTIDES_AculA1.4.fa	0
MDDLDKAQLELLR	AGAP006179-PC	Anopheles-gambiae-PEST_PEPTIDES_AgamP4.6.fa	0
MDDLDKAQLELLR	ADAC006309-PA	Anopheles-darlingi-Coari_PEPTIDES_AdarC3.5.fa	0
LGQELGAIDEVGR	ADAC008580-PA	Anopheles-darlingi-Coari_PEPTIDES_AdarC3.5.fa	0
SPGITLDR	ADAC010713-PA	Anopheles-darlingi-Coari_PEPTIDES_AdarC3.5.fa	0
SPGITLDR	AGAP028364-PA	Anopheles-gambiae-PEST_PEPTIDES_AgamP4.6.fa	0
CSPFECGFDPMNSSR	AGAP028373-PA	Anopheles-gambiae-PEST_PEPTIDES_AgamP4.6.fa	0
CSPFECGFDPMNSSR	ADAC010716-PA	Anopheles-darlingi-Coari_PEPTIDES_AdarC3.5.fa	0
VGFNGLLQPFSDAVK	AGAP028389-PA	Anopheles-gambiae-PEST_PEPTIDES_AgamP4.6.fa	0
VGFNGLLQPFSDAVK	ADAC010720-PA	Anopheles-darlingi-Coari_PEPTIDES_AdarC3.5.fa	0
LNQLNFLINR	ADAC010721-PA	Anopheles-darlingi-Coari_PEPTIDES_AdarC3.5.fa	0
LNQLNFLINR	AGAP028366-PA	Anopheles-gambiae-PEST_PEPTIDES_AgamP4.6.fa	0
VVLPMNNQIR	AGAP028366-PA	Anopheles-gambiae-PEST_PEPTIDES_AgamP4.6.fa	0
VVLPMNNQIR	ADAC010721-PA	Anopheles-darlingi-Coari_PEPTIDES_AdarC3.5.fa	0
LLEQINICGPVK	AQUA016176-PA	Anopheles-quadriannulatus-SANGWE_PEPTIDES_AquaS1.6.fa	0
LLEQINICGPVK	AGAP003869-PA	Anopheles-gambiae-PEST_PEPTIDES_AgamP4.6.fa	0
LLEQINICGPVK	ADAC011173-PA	Anopheles-darlingi-Coari_PEPTIDES_AdarC3.5.fa	0
LLEQINICGPVK	AMEM007675-PA	Anopheles-merus-MAF_PEPTIDES_AmerM2.4.fa	0
TLDSTMHCDGPDKEIYCR	AMAM003317-PA	Anopheles-maculatus-maculatus3_PEPTIDES_AmacM1.4.fa	1
TLDSTMHCDGPDKEIYCR	ADIR000467-PA	Anopheles-dirus-WRAIR2_PEPTIDES_AdirW1.5.fa	1
TLDSTMHCDGPDKEIYCR	GMOY009237-PA	Glossina-morsitans-Yale_PEPTIDES_GmorY1.6.fa	1
TLDSTMHCDGPDKEIYCR	MDOA008372-PB / MDOA008372-PC	Musca-domestica-aabys_PEPTIDES_MdomA1.3.fa	1
LDTAAPAHTIFASNTSSLSIAEIGSVTK	ADIR002273-PA	Anopheles-dirus-WRAIR2_PEPTIDES_AdirW1.5.fa	0
CPKPTPTTQPPLR	ADIR002794-PA	Anopheles-dirus-WRAIR2_PEPTIDES_AdirW1.5.fa	0
CPKPTPTTQPPLR	AFUN008429-PA	Anopheles-funestus-FUMOZ_PEPTIDES_AfunF1.6.fa	0
CPKPTPTTQPPLR	AMIN000375-PA	Anopheles-minimus-MINIMUS1_PEPTIDES_AminM1.5.fa	0
CPKPTPTTQPPLR	AFAF005902-PA	Anopheles-farauti-FAR1_PEPTIDES_AfarF2.3.fa	0
AAREDTADYEVVVK	ADIR006479-PA	Anopheles-dirus-WRAIR2_PEPTIDES_AdirW1.5.fa	0
SSSIQITADDKPATGLITPTK	ADIR006883-PA	Anopheles-dirus-WRAIR2_PEPTIDES_AdirW1.5.fa	0
QEFSQQQQFSSSQQR	ADIR007001-PA / ADIR007001-PB	Anopheles-dirus-WRAIR2_PEPTIDES_AdirW1.5.fa	0
QEFSQQQQFSSSQQR	AGAP007563-PA / AGAP007563-PB / AGAP007563-PC	Anopheles-gambiae-PEST_PEPTIDES_AgamP4.6.fa	0
AALYQKFPSLSCQDAPADDGQSVASGATQASDEKA	ADIR010062-PA	Anopheles-dirus-WRAIR2_PEPTIDES_AdirW1.5.fa	0
EKLCYVALDFEQEMQTAAASTSLEK	ADIR015615-PA	Anopheles-dirus-WRAIR2_PEPTIDES_AdirW1.5.fa	0
KYILENIEWTSPYAPK	AEPI002234-PA	Anopheles-epiroticus-Epiroticus2_PEPTIDES_AepiE1.4.fa	0
VVGLEVLDLSNMK	AEPI006559-PA	Anopheles-epiroticus-Epiroticus2_PEPTIDES_AepiE1.4.fa	0
ELIDAYQKEHGGETR	AEPI008287-PA	Anopheles-epiroticus-Epiroticus2_PEPTIDES_AepiE1.4.fa	0
AAPLAAAAYTAPVVAAAAAPAVVAAR	AEPI009765-PA	Anopheles-epiroticus-Epiroticus2_PEPTIDES_AepiE1.4.fa	0
AAPVVAAAPVAAAPVVAAR	AMAM002355-PA	Anopheles-maculatus-maculatus3_PEPTIDES_AmacM1.4.fa	0
AAPVVAAAPVAAAPVVAAR	AEPI009765-PA	Anopheles-epiroticus-Epiroticus2_PEPTIDES_AepiE1.4.fa	0
MMQIIR	AEPI009856-PA	Anopheles-epiroticus-Epiroticus2_PEPTIDES_AepiE1.4.fa	0
ALENYLGHTQNVLR	AFAF007373-PA	Anopheles-farauti-FAR1_PEPTIDES_AfarF2.3.fa	0
KASSKDETPADTPGADTPAAPTPSDSQR	AFAF010344-PA	Anopheles-farauti-FAR1_PEPTIDES_AfarF2.3.fa	1
AKFFSGVGVDLLSR	AFAF013282-PA	Anopheles-farauti-FAR1_PEPTIDES_AfarF2.3.fa	0
VCDQGSGQCQCKPNFAGR	AFAF015120-PA	Anopheles-farauti-FAR1_PEPTIDES_AfarF2.3.fa	0
GYGHSGISSLGLMSDAR	AFAF017863-PA	Anopheles-farauti-FAR1_PEPTIDES_AfarF2.3.fa	0
GYGHSGISSLGLMSDAR	ASIS016945-PA	Anopheles-sinensis-SINENSIS_PEPTIDES_AsinS2.2.fa	0
SEFAPKPSAVDTTVIK	AFAF017863-PA	Anopheles-farauti-FAR1_PEPTIDES_AfarF2.3.fa	0
VSAAEAIEAVER	AFUN005942-PA	Anopheles-funestus-FUMOZ_PEPTIDES_AfunF1.6.fa	0
PTRPVPSPTAPR	AMIN000375-PA	Anopheles-minimus-MINIMUS1_PEPTIDES_AminM1.5.fa	0
PTRPVPSPTAPR	AFUN008429-PA	Anopheles-funestus-FUMOZ_PEPTIDES_AfunF1.6.fa	0
GTVTTSSSAATAGGSPVK	AFUN009215-PA	Anopheles-funestus-FUMOZ_PEPTIDES_AfunF1.6.fa	0
GTVTTSSSAATAGGSPVK	AMAM001523-PA	Anopheles-maculatus-maculatus3_PEPTIDES_AmacM1.4.fa	0
ANSDAALGKYGGGVQGAAGAGSLFVANHAY	AFUN016021-PB	Anopheles-funestus-FUMOZ_PEPTIDES_AfunF1.6.fa	1
ANSDAALGKYGGGVQGAAGAGSLFVANHAY	AMIN002573-PB	Anopheles-minimus-MINIMUS1_PEPTIDES_AminM1.5.fa	1
QTSGVPGAGASNTAGGGGGGGGGGGGGGGAR	AMIN015759-PB / AMIN015759-PE / AMIN015759-PF	Anopheles-minimus-MINIMUS1_PEPTIDES_AminM1.5.fa	0
QTSGVPGAGASNTAGGGGGGGGGGGGGGGAR	AFUN016361-PB / AFUN016361-PD	Anopheles-funestus-FUMOZ_PEPTIDES_AfunF1.6.fa	0
TQSPGTIEAGNR	AGAP001315-PE	Anopheles-gambiae-PEST_PEPTIDES_AgamP4.6.fa	0
ESNYHLLASIQQSLER	AGAP004362-PA / AGAP004362-PC / AGAP004362-PF	Anopheles-gambiae-PEST_PEPTIDES_AgamP4.6.fa	0
ISDVNPDFH	AGAP006186-PA	Anopheles-gambiae-PEST_PEPTIDES_AgamP4.6.fa	0
QPYPPPAPTSLNDANEAITNQPYR	AGAP006260-PA / AGAP006260-PB / AGAP006260-PC	Anopheles-gambiae-PEST_PEPTIDES_AgamP4.6.fa	0
DFSYVGRPCGASTATGSK	AGAP006366-PB / AGAP006366-PC / AGAP006366-PD / AGAP006366-PE	Anopheles-gambiae-PEST_PEPTIDES_AgamP4.6.fa	0
LIVGVFVR	AGAP006901-PA / AGAP006901-PB	Anopheles-gambiae-PEST_PEPTIDES_AgamP4.6.fa	0
LIVGVFVR	ASIC018877-PA	Anopheles-sinensis-China_PEPTIDES_AsinC2.2.fa	0
VSQYDPTAQGFNR	AGAP007562-PA	Anopheles-gambiae-PEST_PEPTIDES_AgamP4.6.fa	0
SEGFEVSKEEVAK	AGAP009861-PA	Anopheles-gambiae-PEST_PEPTIDES_AgamP4.6.fa	0
GASPAPSVVRA	AGAP010147-PE	Anopheles-gambiae-PEST_PEPTIDES_AgamP4.6.fa	1
KCAQVIMDAAGLDSELYR	AGAP010147-PK	Anopheles-gambiae-PEST_PEPTIDES_AgamP4.6.fa	1
EGTFQGLHTFPVTIGLR	AGAP028371-PA	Anopheles-gambiae-PEST_PEPTIDES_AgamP4.6.fa	0
VEAKPDDKPEQDEQPEPSEPVSDVVEEK	AMAM001473-PA	Anopheles-maculatus-maculatus3_PEPTIDES_AmacM1.4.fa	0
YVVDYTDGSR	AMAM001698-PA	Anopheles-maculatus-maculatus3_PEPTIDES_AmacM1.4.fa	0
CHLTLVYSKQEDK	AMAM006287-PA	Anopheles-maculatus-maculatus3_PEPTIDES_AmacM1.4.fa	0
SSLTESELSACSGR	AMAM011507-PA	Anopheles-maculatus-maculatus3_PEPTIDES_AmacM1.4.fa	0
ASDMIKEDWGVGPK	AMAM015188-PA	Anopheles-maculatus-maculatus3_PEPTIDES_AmacM1.4.fa	0
VGGDDVDGVDMAYR	AMAM017323-PA	Anopheles-maculatus-maculatus3_PEPTIDES_AmacM1.4.fa	0
GFTGDQGHPGLTGSR	AMAM018157-PA	Anopheles-maculatus-maculatus3_PEPTIDES_AmacM1.4.fa	0
DAVEAGPCGDSIPR	AMAM019769-PA	Anopheles-maculatus-maculatus3_PEPTIDES_AmacM1.4.fa	0
SQCQLQMDNGDRDCTQYEAR	AMAM019769-PA	Anopheles-maculatus-maculatus3_PEPTIDES_AmacM1.4.fa	0
PRPPVQVGEDPDPTEFLFVSLEQKR	AMIN007227-PA	Anopheles-minimus-MINIMUS1_PEPTIDES_AminM1.5.fa	1
MGAINDHPELEPKPDDLCTVCYTSGTTGNPK	AMIN008845-PA	Anopheles-minimus-MINIMUS1_PEPTIDES_AminM1.5.fa	0
QSAPQQTQTVPSNGYTNR	AMIN015502-PA / AMIN015502-PB / AMIN015502-PC	Anopheles-minimus-MINIMUS1_PEPTIDES_AminM1.5.fa	0
QSAPQQTQTVPSNGYTNR	ASIC018763-PA	Anopheles-sinensis-China_PEPTIDES_AsinC2.2.fa	0
VLYPNDNMFEGKELR	BGLB002445-PA	Biomphalaria-glabrata-BB02_PEPTIDES_BglaB1.5.fa	0
VLYPNDNMFEGKELR	ISCW000885-PA	Ixodes-scapularis-Wikel_PEPTIDES_IscaW1.5.fa	0
LCYVALDFENEMQTASASSSLEK	BGLB002524-PA	Biomphalaria-glabrata-BB02_PEPTIDES_BglaB1.5.fa	0
AYHETITLAEITNACFEPANQMVK	BGLB004714-PA	Biomphalaria-glabrata-BB02_PEPTIDES_BglaB1.5.fa	0
HQIIMAGMGNKESYVGDEAQSKR	BGLB008313-PA	Biomphalaria-glabrata-BB02_PEPTIDES_BglaB1.5.fa	1
LGLTVAVTR	BGLB011424-PA	Biomphalaria-glabrata-BB02_PEPTIDES_BglaB1.5.fa	0
AVFVDLEPTVIDEVR	BGLB012164-PA	Biomphalaria-glabrata-BB02_PEPTIDES_BglaB1.5.fa	0
LLEDVHLESEETAHLLRK	RPRC012167-PA	Rhodnius-prolixus-CDC_PEPTIDES_RproC3.2.fa	0
LLEDVHLESEETAHLLRK	CLEC000242-PA	Cimex-lectularius-Harlan_PEPTIDES_ClecH1.3.fa	0
LLEDVHLESEETAHLLRK	PHUM581360-PA	Pediculus-humanus-USDA_PEPTIDES_PhumU2.2.fa	0
IGDALPPK	CLEC002528-PA	Cimex-lectularius-Harlan_PEPTIDES_ClecH1.3.fa	0
LQQFFNHHMFVLEQEEYTR	RPRC012274-PA	Rhodnius-prolixus-CDC_PEPTIDES_RproC3.2.fa	0
LQQFFNHHMFVLEQEEYTR	CLEC004165-PA	Cimex-lectularius-Harlan_PEPTIDES_ClecH1.3.fa	0
MASTFIGNSTAIQEIFKR	CLEC007800-PA	Cimex-lectularius-Harlan_PEPTIDES_ClecH1.3.fa	0
ELPPDQAEYCIKR	PHUM299510-PA	Pediculus-humanus-USDA_PEPTIDES_PhumU2.2.fa	0
ELPPDQAEYCIKR	CLEC009124-PA	Cimex-lectularius-Harlan_PEPTIDES_ClecH1.3.fa	0
YQGIMVGMGQKDSYVGDEAQSKR	RPRC009322-PA	Rhodnius-prolixus-CDC_PEPTIDES_RproC3.2.fa	1
YQGIMVGMGQKDSYVGDEAQSKR	CLEC012439-PA	Cimex-lectularius-Harlan_PEPTIDES_ClecH1.3.fa	1
IPVPCGTIAAK	CPIJ001123-PA	Culex-quinquefasciatus-Johannesburg_PEPTIDES_CpipJ2.3.fa	0
YANDDYYFIINR	CPIJ002358-PA	Culex-quinquefasciatus-Johannesburg_PEPTIDES_CpipJ2.3.fa	0
DINIAIR	CPIJ005124-PA / CPIJ005131-PA	Culex-quinquefasciatus-Johannesburg_PEPTIDES_CpipJ2.3.fa	0
QVFLGGVDKNQQFMR	CPIJ005941-PA	Culex-quinquefasciatus-Johannesburg_PEPTIDES_CpipJ2.3.fa	0
AMNGEKNVIECAYVR	CPIJ008366-PA	Culex-quinquefasciatus-Johannesburg_PEPTIDES_CpipJ2.3.fa	0
AAEQELIQR	CPIJ010055-PA	Culex-quinquefasciatus-Johannesburg_PEPTIDES_CpipJ2.3.fa	0
LCYVALDFEQEMQAAQSSSSAEK	CPIJ012572-PA	Culex-quinquefasciatus-Johannesburg_PEPTIDES_CpipJ2.3.fa	0
AFLWDLNDNK	CPIJ013002-PA	Culex-quinquefasciatus-Johannesburg_PEPTIDES_CpipJ2.3.fa	0
AALLEKGIDVR	CPIJ015086-PA	Culex-quinquefasciatus-Johannesburg_PEPTIDES_CpipJ2.3.fa	0
GSDWLGDQDAIHFMCR	GAUT006926-PA	Glossina-austeni-TTRI_PEPTIDES_GausT1.4.fa	0
GSDWLGDQDAIHFMCR	GPAI042748-PA	Glossina-pallidipes-IAEA_PEPTIDES_GpalI1.4.fa	0
GSDWLGDQDAIHFMCR	GFUI052553-PA	Glossina-fuscipes-IAEA_PEPTIDES_GfusI1.4.fa	0
GSDWLGDQDAIHFMCR	GPPI022405-PA	Glossina-palpalis-IAEA_PEPTIDES_GpapI1.2.fa	0
GSDWLGDQDAIHFMCR	GMOY006295-PA	Glossina-morsitans-Yale_PEPTIDES_GmorY1.6.fa	0
NQRTGEWGAVPDVAR	GPAI035377-PA	Glossina-pallidipes-IAEA_PEPTIDES_GpalI1.4.fa	0
NQRTGEWGAVPDVAR	GMOY003934-PA / GMOY003934-PB	Glossina-morsitans-Yale_PEPTIDES_GmorY1.6.fa	0
NQRTGEWGAVPDVAR	GAUT011511-PA	Glossina-austeni-TTRI_PEPTIDES_GausT1.4.fa	0
KFATLIR	GPPI029774-PA	Glossina-palpalis-IAEA_PEPTIDES_GpapI1.2.fa	0
KFATLIR	GAUT028346-PA	Glossina-austeni-TTRI_PEPTIDES_GausT1.4.fa	0
KFATLIR	GPAI004659-PA	Glossina-pallidipes-IAEA_PEPTIDES_GpalI1.4.fa	0
KEAVDGQK	GAUT033697-PA	Glossina-austeni-TTRI_PEPTIDES_GausT1.4.fa	0
LSEASQAADESER	MDOA007672-PA / MDOA007672-PAA / MDOA007672-PAB / MDOA007672-PB / MDOA007672-PC / MDOA007672-PD / MDOA007672-PF / MDOA007672-PI / MDOA007672-PJ / MDOA007672-PK / MDOA007672-PL / MDOA007672-PM / MDOA007672-PQ / MDOA007672-PR / MDOA007672-PS / MDOA007672-PT / MDOA007672-PU / MDOA007672-PV / MDOA007672-PW / MDOA007672-PX / MDOA007672-PY / MDOA007672-PZ	Musca-domestica-aabys_PEPTIDES_MdomA1.3.fa	0
LSEASQAADESER	SCAU013479-PA / SCAU013479-PB / SCAU013479-PC / SCAU013479-PD / SCAU013479-PE / SCAU013479-PF / SCAU013479-PG / SCAU013479-PH / SCAU013479-PI / SCAU013479-PJ / SCAU013479-PK / SCAU013479-PL / SCAU013479-PM / SCAU013479-PN / SCAU013479-PO / SCAU013479-PP / SCAU013479-PQ / SCAU013479-PR / SCAU013479-PS / SCAU013479-PT / SCAU013479-PU / SCAU013479-PV / SCAU013479-PW / SCAU013479-PX	Stomoxys-calcitrans-USDA_PEPTIDES_ScalU1.2.fa	0
LSEASQAADESER	GPAI030699-PA	Glossina-pallidipes-IAEA_PEPTIDES_GpalI1.4.fa	0
LSEASQAADESER	GBRI008483-PA	Glossina-brevipalpis-IAEA_PEPTIDES_GbreI1.4.fa	0
LSEASQAADESER	GMOY003929-PA	Glossina-morsitans-Yale_PEPTIDES_GmorY1.6.fa	0
LSEASQAADESER	GAUT034441-PA	Glossina-austeni-TTRI_PEPTIDES_GausT1.4.fa	0
LSEASQAADESER	GPPI051620-PA	Glossina-palpalis-IAEA_PEPTIDES_GpapI1.2.fa	0
NKGSLEDQVVQTNPVLEAFGNAK	GBRI039838-PA	Glossina-brevipalpis-IAEA_PEPTIDES_GbreI1.4.fa	0
NKGSLEDQVVQTNPVLEAFGNAK	GAUT037009-PA	Glossina-austeni-TTRI_PEPTIDES_GausT1.4.fa	0
NKGSLEDQVVQTNPVLEAFGNAK	SCAU015727-PA / SCAU015727-PAA / SCAU015727-PAB / SCAU015727-PAC / SCAU015727-PAD / SCAU015727-PAE / SCAU015727-PAF / SCAU015727-PAG / SCAU015727-PB / SCAU015727-PC / SCAU015727-PD / SCAU015727-PE / SCAU015727-PF / SCAU015727-PG / SCAU015727-PH / SCAU015727-PI / SCAU015727-PJ / SCAU015727-PK / SCAU015727-PL / SCAU015727-PM / SCAU015727-PN / SCAU015727-PO / SCAU015727-PP / SCAU015727-PQ / SCAU0157…	Stomoxys-calcitrans-USDA_PEPTIDES_ScalU1.2.fa	0
NKGSLEDQVVQTNPVLEAFGNAK	GPPI051253-PA	Glossina-palpalis-IAEA_PEPTIDES_GpapI1.2.fa	0
NKGSLEDQVVQTNPVLEAFGNAK	MDOA001022-PA / MDOA001022-PAA / MDOA001022-PAB / MDOA001022-PAC / MDOA001022-PB / MDOA001022-PC / MDOA001022-PD / MDOA001022-PE / MDOA001022-PF / MDOA001022-PG / MDOA001022-PH / MDOA001022-PI / MDOA001022-PJ / MDOA001022-PK / MDOA001022-PL / MDOA001022-PM / MDOA001022-PN / MDOA001022-PO / MDOA001022-PP / MDOA001022-PQ / MDOA001022-PR / MDOA001022-PS / MDOA001022-PT / MDOA001022-PU / MDOA001022-P…	Musca-domestica-aabys_PEPTIDES_MdomA1.3.fa	0
NKGSLEDQVVQTNPVLEAFGNAK	GFUI027620-PA	Glossina-fuscipes-IAEA_PEPTIDES_GfusI1.4.fa	0
NKGSLEDQVVQTNPVLEAFGNAK	GMOY005703-PA	Glossina-morsitans-Yale_PEPTIDES_GmorY1.6.fa	0
NKGSLEDQVVQTNPVLEAFGNAK	GPAI035411-PA	Glossina-pallidipes-IAEA_PEPTIDES_GpalI1.4.fa	0
RNEVPPHIFAISDGAYVDMLTNHVNQSMLITGESGAGK	SCAU015727-PA / SCAU015727-PAA / SCAU015727-PAB / SCAU015727-PAC / SCAU015727-PAD / SCAU015727-PAE / SCAU015727-PAF / SCAU015727-PAG / SCAU015727-PB / SCAU015727-PC / SCAU015727-PD / SCAU015727-PE / SCAU015727-PF / SCAU015727-PG / SCAU015727-PH / SCAU015727-PI / SCAU015727-PJ / SCAU015727-PK / SCAU015727-PL / SCAU015727-PM / SCAU015727-PN / SCAU015727-PO / SCAU015727-PP / SCAU015727-PQ / SCAU0157…	Stomoxys-calcitrans-USDA_PEPTIDES_ScalU1.2.fa	0
RNEVPPHIFAISDGAYVDMLTNHVNQSMLITGESGAGK	GMOY005703-PA	Glossina-morsitans-Yale_PEPTIDES_GmorY1.6.fa	0
RNEVPPHIFAISDGAYVDMLTNHVNQSMLITGESGAGK	MDOA001022-PA / MDOA001022-PAA / MDOA001022-PAB / MDOA001022-PAC / MDOA001022-PB / MDOA001022-PC / MDOA001022-PD / MDOA001022-PE / MDOA001022-PF / MDOA001022-PG / MDOA001022-PH / MDOA001022-PI / MDOA001022-PJ / MDOA001022-PK / MDOA001022-PL / MDOA001022-PM / MDOA001022-PN / MDOA001022-PO / MDOA001022-PP / MDOA001022-PQ / MDOA001022-PR / MDOA001022-PS / MDOA001022-PT / MDOA001022-PU / MDOA001022-P…	Musca-domestica-aabys_PEPTIDES_MdomA1.3.fa	0
RNEVPPHIFAISDGAYVDMLTNHVNQSMLITGESGAGK	GFUI027620-PA	Glossina-fuscipes-IAEA_PEPTIDES_GfusI1.4.fa	0
RNEVPPHIFAISDGAYVDMLTNHVNQSMLITGESGAGK	GPAI035411-PA	Glossina-pallidipes-IAEA_PEPTIDES_GpalI1.4.fa	0
RNEVPPHIFAISDGAYVDMLTNHVNQSMLITGESGAGK	GBRI039838-PA	Glossina-brevipalpis-IAEA_PEPTIDES_GbreI1.4.fa	0
RNEVPPHIFAISDGAYVDMLTNHVNQSMLITGESGAGK	GPPI051253-PA	Glossina-palpalis-IAEA_PEPTIDES_GpapI1.2.fa	0
RNEVPPHIFAISDGAYVDMLTNHVNQSMLITGESGAGK	GAUT037009-PA	Glossina-austeni-TTRI_PEPTIDES_GausT1.4.fa	0
GIVLVLVK	GBRI017656-PA	Glossina-brevipalpis-IAEA_PEPTIDES_GbreI1.4.fa	0
MYQCESQKWDLEYEVR	GMOY007746-PA	Glossina-morsitans-Yale_PEPTIDES_GmorY1.6.fa	1
MYQCESQKWDLEYEVR	GBRI033767-PA	Glossina-brevipalpis-IAEA_PEPTIDES_GbreI1.4.fa	1
MYQCESQKWDLEYEVR	GFUI035955-PA	Glossina-fuscipes-IAEA_PEPTIDES_GfusI1.4.fa	1
KYSLYIDDLSK	GBRI042295-PA	Glossina-brevipalpis-IAEA_PEPTIDES_GbreI1.4.fa	0
LTGMAFRVPTVNVSVVDLTVR	GFUI035583-PA	Glossina-fuscipes-IAEA_PEPTIDES_GfusI1.4.fa	0
NADEIIQKLTLTFNR	GMOY007923-PA	Glossina-morsitans-Yale_PEPTIDES_GmorY1.6.fa	0
NLNDEIQHQDELINKLNK	ISCW001340-PA	Ixodes-scapularis-Wikel_PEPTIDES_IscaW1.5.fa	0
SAGVIDSHLVMHQLTCNGVLEGIR	ISCW001340-PA	Ixodes-scapularis-Wikel_PEPTIDES_IscaW1.5.fa	0
GLFIIDDKGRLR	ISCW010532-PA	Ixodes-scapularis-Wikel_PEPTIDES_IscaW1.5.fa	0
INVYYNEASGGR	ISCW021482-PA	Ixodes-scapularis-Wikel_PEPTIDES_IscaW1.5.fa	0
TPILVATDVAAR	ISCW022028-PA	Ixodes-scapularis-Wikel_PEPTIDES_IscaW1.5.fa	0
QVGITALHIK	ISCW023299-PA	Ixodes-scapularis-Wikel_PEPTIDES_IscaW1.5.fa	0
MEEPNVTVGVDGSVYR	LLOJ000608-PA	Lutzomyia-longipalpis-Jacobina_PEPTIDES_LlonJ1.3.fa	0
MDGSILLR	LLOJ001681-PA	Lutzomyia-longipalpis-Jacobina_PEPTIDES_LlonJ1.3.fa	0
GAQQNIIPAATGAAK	PPAI009479-PA	Phlebotomus-papatasi-Israel_PEPTIDES_PpapI1.3.fa	0
GAQQNIIPAATGAAK	LLOJ001891-PA	Lutzomyia-longipalpis-Jacobina_PEPTIDES_LlonJ1.3.fa	0
NAIQAGEIKR	LLOJ007093-PA	Lutzomyia-longipalpis-Jacobina_PEPTIDES_LlonJ1.3.fa	0
NLEAVETLGSTSTICSDKTGTLTQDR	LLOJ007144-PA	Lutzomyia-longipalpis-Jacobina_PEPTIDES_LlonJ1.3.fa	0
HKDGSFSAFGESDK	PPAI005309-PA	Phlebotomus-papatasi-Israel_PEPTIDES_PpapI1.3.fa	0
HKDGSFSAFGESDK	LLOJ007923-PA	Lutzomyia-longipalpis-Jacobina_PEPTIDES_LlonJ1.3.fa	0
YGCCPDGVTSAQGSK	MDOA000157-PA / MDOA000157-PB / MDOA000157-PC / MDOA000157-PE / MDOA000157-PF	Musca-domestica-aabys_PEPTIDES_MdomA1.3.fa	0
LPKVPLR	SCAU008979-PA / SCAU014167-PA	Stomoxys-calcitrans-USDA_PEPTIDES_ScalU1.2.fa	0
LPKVPLR	MDOA003421-PB / MDOA008095-PB / MDOA008095-PC / MDOA008095-PD	Musca-domestica-aabys_PEPTIDES_MdomA1.3.fa	0
HQGVMVGMGQKDCYVGDEAQSKR	MDOA004502-PA	Musca-domestica-aabys_PEPTIDES_MdomA1.3.fa	0
HQGVMVGMGQKDCYVGDEAQSKR	SCAU008928-PA	Stomoxys-calcitrans-USDA_PEPTIDES_ScalU1.2.fa	0
KDLYANNVLSGGTTMYPGIADR	MDOA004502-PA	Musca-domestica-aabys_PEPTIDES_MdomA1.3.fa	0
KDLYANNVLSGGTTMYPGIADR	SCAU008928-PA	Stomoxys-calcitrans-USDA_PEPTIDES_ScalU1.2.fa	0
TPELSTR	MDOA004729-PA	Musca-domestica-aabys_PEPTIDES_MdomA1.3.fa	0
NTLHCWATIAK	MDOA005027-PA / MDOA005027-PB	Musca-domestica-aabys_PEPTIDES_MdomA1.3.fa	0
NTLHCWATIAK	PPAI001953-PA	Phlebotomus-papatasi-Israel_PEPTIDES_PpapI1.3.fa	0
NTLHCWATIAK	SCAU010646-PA / SCAU010646-PB	Stomoxys-calcitrans-USDA_PEPTIDES_ScalU1.2.fa	0
QTPLLIGSVK	MDOA005133-PA	Musca-domestica-aabys_PEPTIDES_MdomA1.3.fa	0
DGDVVKGEYSLVEPDGSVR	MDOA006521-PB	Musca-domestica-aabys_PEPTIDES_MdomA1.3.fa	0
ANAVCNPIVYGLSHPK	MDOA008171-PA	Musca-domestica-aabys_PEPTIDES_MdomA1.3.fa	0
ANAVCNPIVYGLSHPK	SCAU014862-PA	Stomoxys-calcitrans-USDA_PEPTIDES_ScalU1.2.fa	0
TVTDAVITVPAYFNDSQR	MDOA015380-PA	Musca-domestica-aabys_PEPTIDES_MdomA1.3.fa	0
KGNLEDQVVQTNPVLEAFGNAK	PPAI009998-PA	Phlebotomus-papatasi-Israel_PEPTIDES_PpapI1.3.fa	0
KGNLEDQVVQTNPVLEAFGNAK	PHUM098460-PA	Pediculus-humanus-USDA_PEPTIDES_PhumU2.2.fa	0
LKNAYEEGQEQLEAVR	PHUM098460-PA	Pediculus-humanus-USDA_PEPTIDES_PhumU2.2.fa	1
QAGVIDSHLVMHQLTCNGVLEGIR	PHUM098460-PA	Pediculus-humanus-USDA_PEPTIDES_PhumU2.2.fa	0
DSGRHALIIYDDLSKQAVAYR	PHUM289650-PA	Pediculus-humanus-USDA_PEPTIDES_PhumU2.2.fa	0
LNIPVSEINPR	PHUM336910-PA	Pediculus-humanus-USDA_PEPTIDES_PhumU2.2.fa	0
VDKGVVPLFGSEDECTTQGLDDLAQR	PHUM609020-PA	Pediculus-humanus-USDA_PEPTIDES_PhumU2.2.fa	0
TATPEQAQEVHQALR	PPAI000170-PA	Phlebotomus-papatasi-Israel_PEPTIDES_PpapI1.3.fa	0
QSTSGTGPGGYSYSSTTSGR	PPAI002046-PA	Phlebotomus-papatasi-Israel_PEPTIDES_PpapI1.3.fa	0
YIPYGPVDEVLPYLSR	RPRC009250-PA	Rhodnius-prolixus-CDC_PEPTIDES_RproC3.2.fa	0
MNLADNER	RPRC010031-PA	Rhodnius-prolixus-CDC_PEPTIDES_RproC3.2.fa	0
PTLVAGEEAPPKTMATGILR	RPRC011413-PA	Rhodnius-prolixus-CDC_PEPTIDES_RproC3.2.fa	0
AYFSCTSAHTCTGDGQAMVSR	RPRC013824-PA	Rhodnius-prolixus-CDC_PEPTIDES_RproC3.2.fa	0
INSIESLINSLLR	SCAU001690-PA	Stomoxys-calcitrans-USDA_PEPTIDES_ScalU1.2.fa	0
MKVCVLGDQQHCDEAK	SCAU004569-PA	Stomoxys-calcitrans-USDA_PEPTIDES_ScalU1.2.fa	0
KTITAMDVVYALK	SCAU011728-PA	Stomoxys-calcitrans-USDA_PEPTIDES_ScalU1.2.fa	0
LAILVRLK	SCAU013607-PA / SCAU013607-PB / SCAU013607-PC / SCAU013607-PD / SCAU013607-PE	Stomoxys-calcitrans-USDA_PEPTIDES_ScalU1.2.fa	0
TLYDNVDIVTIR	SSCA003288-PA	Sarcoptes-scabiei-Arlian_PEPTIDES_SscaA1.2.fa	0
IEELEEELDKER	SSCA004680-PA	Sarcoptes-scabiei-Arlian_PEPTIDES_SscaA1.2.fa	0
FYGDLDKDKGIQTSQDAR	SSCA004778-PA	Sarcoptes-scabiei-Arlian_PEPTIDES_SscaA1.2.fa	0
YETNENNGVAHFLEHMAFK	SSCA006316-PA	Sarcoptes-scabiei-Arlian_PEPTIDES_SscaA1.2.fa	0
VGLIGSCTNSSYEDMNR	SSCA007514-PA	Sarcoptes-scabiei-Arlian_PEPTIDES_SscaA1.2.fa	0
INVYYNEASNGK	SSCA008869-PA	Sarcoptes-scabiei-Arlian_PEPTIDES_SscaA1.2.fa	0
QGSIVAVTGDGVNDSPALK	SSCA009970-PA	Sarcoptes-scabiei-Arlian_PEPTIDES_SscaA1.2.fa	0
