# Supplementary material for: Genome annotation improvements from cross-phyla proteogenomics and time-of-day differences in malaria mosquito proteins using untargeted quantitative proteomics
Source: PLoS One. 2019 Jul 29;14(7):e0220225. doi: 10.1371/journal.pone.0220225 (PMC6663012; doi:10.1371/journal.pone.0220225)
Supplement: S6 Table — Peptide transcript hit (100%), 100% identity to An. stephensi gene transcript with full query length using tblastn; Scaffold hit (100%), 100% identity to An. stephensi genome scaffold with full query length using tblastn; Wobbly scaffold hit (<100% hit) <100% identity to An. stephensi genome scaffold with 1 mismatch and with full query length ± 1 with tblastn; No hit, no hits (not transcript, scaffold, or wobbly scaffold hit) in An. stephensi genome using tblastn, missing in genome assembly. (CSV) [file pone.0220225.s006.csv]

Peptide Sequence	Peptide transcript hit (100%)	Scaffold hit (100%)	Wobbly Scaffold Hit (<100% hit)	No hit
AAAPVIIPSVAK	No	No	No	No hit
AAEQELIQR	No	No	No	No hit
AAFYQIYPR	No	No	No	No hit
AALLEKGIDVR	No	No	No	No hit
AALYQKFPSLSCQDAPADDGQSVASGATQASDEKA	No	scaffold_00061	No
AAPLAAAAYTAPVVAAAAAPAVVAAR	No	No	No	No hit
AAPVVAAAPVAAAPVVAAR	No	No	No	No hit
AAREDTADYEVVVK	No	No	scaffold_00063
ADSEIGLPELTTDVYSQNLDGDIR	No	No	scaffold_00014
ADVDDVISDKDKIR	No	No	No	No hit
AFLWDLNDNK	No	No	No	No hit
AFSTSSSGSTEGSTGAR	No	No	No	No hit
AGAALLELSKEK	No	No	No	No hit
AGQSEPSDISDSVIAK	No	No	scaffold_00033
AIQSAQQVGNALIQK	No	No	scaffold_00024
AIVGASITDIMAK	No	No	No	No hit
AKFFSGVGVDLLSR	No	No	scaffold_00036
ALDPEQALYVYKR	No	No	scaffold_00012
ALENYLGHTQNVLR	No	No	scaffold_00001
ALLAISGYR	No	No	No	No hit
ALQNAESEVAALNR	No	No	No	No hit
AMNGEKNVIECAYVR	No	No	scaffold_00074
ANAVCNPIVYGLSHPK	No	No	scaffold_00003
ANEETGHNNELTMTEER	No	No	No	No hit
ANSDAALGKYGGGVQGAAGAGSLFVANHAY	No	No	No	No hit
AQYLELR	No	No	No	No hit
ASDMIKEDWGVGPK	No	scaffold_00003	No
ASQGIAGSTDAADEEDRSR	No	scaffold_00003	No
AVFVDLEPTVIDEVR	No	No	scaffold_01677
AYFSCTSAHTCTGDGQAMVSR	No	No	scaffold_00093
AYHETITLAEITNACFEPANQMVK	No	No	scaffold_00045
CHLTLVYSKQEDK	No	scaffold_00006	No
CPKPTPTTQPPLR	ASTEI10681-RA	scaffold_00151	No
CSPFECGFDPMNSSR	No	No	No	No hit
DAKDDDGDDDDDGLFGK	No	No	No	No hit
DAVEAGPCGDSIPR	No	No	scaffold_00013
DFSYVGRPCGASTATGSK	No	No	No	No hit
DGDVVKGEYSLVEPDGSVR	No	No	scaffold_00123
DGKNDENSVTETFR	No	No	scaffold_00097
DINIAIR	No	No	No	No hit
DLNIGWVILGHSER	No	No	scaffold_00033
DLTTGYDSSQPDNR	No	No	scaffold_00012
DMEISDLNAQVNDLR	No	No	No	No hit
DSGRHALIIYDDLSKQAVAYR	No	No	scaffold_00112
DVNNGWFLR	No	No	No	No hit
EACNHAAHDAGEKADEAACGIAR	No	No	scaffold_00001
EAFQLMDNDKDGVIGK	No	No	scaffold_00031
EEAAAAAGGEGEAAAAGGEGAPAGPTK	No	No	No	No hit
EEQAEADGTEDGDRVAKLLGVGTDDLYK	No	No	scaffold_00065
EGTFQGLHTFPVTIGLR	No	No	No	No hit
EKLCYVALDFEQEMQTAAASTSLEK	No	No	scaffold_00013
ELIDAYQKEHGGETR	No	No	scaffold_00028
ELPPDQAEYCIKR	No	No	scaffold_00033
ESNYHLLASIQQSLER	No	No	No	No hit
EVDRLEDELIVEKLR	No	No	No	No hit
FKGEVTAQDGCLVVNGQK	No	No	scaffold_00025
FNCENGGPAPDQFTNK	No	No	scaffold_00045
FYGDLDKDKGIQTSQDAR	No	No	No	No hit
GAQQNIIPAATGAAK	No	No	scaffold_00025
GASPAPSVVRA	No	No	No	No hit
GFTGDQGHPGLTGSR	No	No	scaffold_00029
GIVLVLVK	No	No	No	No hit
GLFIIDDKGRLR	No	No	scaffold_00034
GNPFITLQR	No	No	No	No hit
GSDWLGDQDAIHFMCR	No	No	scaffold_00093
GSQCDQYGQCPCNDNVEGR	No	No	scaffold_00005
GSTIHLVLR	No	No	No	No hit
GTVTTSSSAATAGGSPVK	No	No	No	No hit
GYGHSGISSLGLMSDAR	No	scaffold_00009	No
HGDDVKGQYTLIDADGHR	No	scaffold_00123	No
HKDGSFSAFGESDK	No	No	scaffold_00042
HMYDIDNNGFLDNNDFQCMALR	No	No	No	No hit
HQGVMVGMGQKDCYVGDEAQSKR	No	No	scaffold_00013
HQIIMAGMGNKESYVGDEAQSKR	No	No	scaffold_00058
IAYDDGTATEGQGCSR	No	No	No	No hit
ICDKLEQER	No	No	No	No hit
IEELEEELDKER	No	No	No	No hit
IEVDILR	No	No	No	No hit
IGCDQLSNEKAAQEK	No	No	No	No hit
IGDALPPK	No	No	No	No hit
IGEQLDTEKPEWVKR	No	No	scaffold_00033
IIAEAANGPTTPAADQILIDR	No	No	scaffold_00046
IITTPQATAIGVAGSSGK	No	scaffold_00731	No
ILEESNLQR	No	No	No	No hit
ILVTATDVLHSWTVPSLGVK	No	No	No	No hit
INSIESLINSLLR	No	No	No	No hit
INSLEEEKYDLEYVVK	No	scaffold_00224	No
INVYYNEASGGR	No	No	scaffold_00106
INVYYNEASNGK	No	No	scaffold_00040
IPVPCGTIAAK	No	No	No	No hit
ISDVNPDFH	No	No	No	No hit
IVDYTADDRR	No	No	No	No hit
IVQGFDKTELLTSGGVTLAGQR	ASTEI06549-RA	scaffold_00041	No
KASSKDETPADTPGADTPAAPTPSDSQR	No	No	No	No hit
KCAQVIMDAAGLDSELYR	No	scaffold_00065	No
KDLYANNVLSGGTTMYPGIADR	No	No	scaffold_00035
KEAVDGQK	No	No	No	No hit
KEIRDIEEGR	No	No	No	No hit
KFATLIR	No	No	No	No hit
KGNLEDQVVQTNPVLEAFGNAK	No	No	scaffold_00015
KIAEASEDVTR	No	No	No	No hit
KSANIEAVDIAKR	No	No	scaffold_00003
KTITAMDVVYALK	No	No	scaffold_21818
KVELEAPAEYQFSYSVHDEHTGDIK	No	scaffold_00123	No
KYGPNELPAEEGK	No	No	No	No hit
KYILENIEWTSPYAPK	No	No	scaffold_00001
KYSLYIDDLSK	No	No	No	No hit
LAGSLFSR	No	No	No	No hit
LAILVRLK	No	No	No	No hit
LALGSVQCVADCPSANLPK	No	No	scaffold_00061
LCYVALDFENEMQTASASSSLEK	No	No	scaffold_00013
LCYVALDFEQEMNTAAASTSLEK	No	No	scaffold_00013
LCYVALDFEQEMQAAQSSSSAEK	No	No	No	No hit
LDTAAPAHTIFASNTSSLSIAEIGSVTK	No	No	scaffold_00036
LGLTVAVTR	No	No	No	No hit
LGQELGAIDEVGR	No	No	scaffold_00020
LIAEEADKKYEEVAR	No	No	No	No hit
LIEPSIR	No	No	No	No hit
LIVGVFVR	No	No	No	No hit
LKNAYEEGQEQLEAVR	No	No	scaffold_00065
LKPAEVQPHVPQLPLVTEPPR	No	No	No	No hit
LLEDVHLESEETAHLLRK	No	No	scaffold_00035
LLEQINICGPVK	No	No	No	No hit
LLGEILR	No	No	No	No hit
LNIPVSEINPR	No	No	No	No hit
LNKGLAFTLEERQVLGIHGLQPAR	No	No	scaffold_00056
LNQLNFLINR	No	No	No	No hit
LPKVPLR	No	No	No	No hit
LPVEVQAVELLHK	No	No	scaffold_00011
LQQFFNHHMFVLEQEEYTR	No	No	scaffold_00051
LSEASQAADESER	No	No	No	No hit
LSGDILIR	No	No	No	No hit
LTGMAFRVPTVNVSVVDLTVR	No	No	scaffold_00025
LVCSCVGPKPTIK	No	No	scaffold_00063
MASTFIGNSTAIQEIFKR	No	No	scaffold_00081
MDDLDKAQLELLR	No	No	No	No hit
MDGSILLR	No	No	No	No hit
MEEPNVTVGVDGSVYR	No	No	No	No hit
MGAINDHPELEPKPDDLCTVCYTSGTTGNPK	No	No	scaffold_00155
MKVCVLGDQQHCDEAK	No	No	scaffold_00021
MLGWKPWEPLAK	No	No	scaffold_00008
MMQIIR	No	No	No	No hit
MNLADNER	No	No	No	No hit
MYQCESQKWDLEYEVR	No	No	scaffold_00224
NADEIIQKLTLTFNR	No	No	scaffold_00006
NAIQAGEIKR	No	No	No	No hit
NALNNTYPGYR	No	scaffold_00332	No
NDSGDYEITATNSSGR	No	No	No	No hit
NIEEANEDQAR	No	No	No	No hit
NKGSLEDQVVQTNPVLEAFGNAK	No	No	No	No hit
NLEAVETLGSTSTICSDKTGTLTQDR	No	No	scaffold_00083
NLGDEFNSEHTILR	No	No	scaffold_00074
NLNDEIQHQDELINKLNK	No	No	scaffold_00065
NQRTGEWGAVPDVAR	No	No	scaffold_00130
NTLHCWATIAK	No	No	No	No hit
PHIPILSPTK	No	No	No	No hit
PRPPVQVGDDPDPTEFLFVSLEQKR	No	No	scaffold_00065
PRPPVQVGEDPDPTEFLFVSLEQKR	No	No	scaffold_00065
PSGEVDKPVIDDNHDGTVSIR	No	No	scaffold_00073
PTLVAGEEAPPKTMATGILR	No	No	No	No hit
PTRPVPSPTAPR	No	No	No	No hit
PVPTTTPAPR	No	No	No	No hit
QAGVIDSHLVMHQLTCNGVLEGIR	No	No	scaffold_00005
QDYQADYQQNGGGQEQMAPR	No	No	No	No hit
QEFSQQQQFSSSQQR	No	No	No	No hit
QFANDYINEVLHEDNEDEER	No	No	No	No hit
QGSIVAVTGDGVNDSPALK	No	No	scaffold_00036
QIDEREEIPPNQQR	No	scaffold_00001	No
QILSGDSLILR	No	No	No	No hit
QLLLMDTTFR	No	No	No	No hit
QPYPPPAPTSLNDANEAITNQPYR	No	No	No	No hit
QSAPQQTQTVPSNGYTNR	No	No	No	No hit
QSTSGTGPGGYSYSSTTSGR	No	No	No	No hit
QTPLLIGSVK	No	No	No	No hit
QTSGVPGAGASNTAGGGGGGGGGGGGGGGAR	No	No	No	No hit
QVFLGGVDKNQQFMR	No	No	scaffold_00072
QVGITALHIK	No	No	No	No hit
RECTSESCGAGVFMAAHEDR	No	scaffold_00006	No
RISDANEVIK	No	No	No	No hit
RNEVPPHIFAISDGAYVDMLTNHVNQSMLITGESGAGK	No	No	scaffold_00007
RVVDYTADEHNGFNAVVR	No	scaffold_00123	No
SAADVQSYEIDANGNHR	No	scaffold_04307	No
SAGVIDSHLVMHQLTCNGVLEGIR	No	No	scaffold_00005
SASEMVLADDNFSSIVAAVEEGR	No	No	scaffold_00030
SCYQCDGSDCLK	No	No	scaffold_00005
SDDEEYSGDDPEFIKRQDQK	No	No	No	No hit
SEFAPKPSAVDTTVIK	No	scaffold_00009	No
SEGDDPEFIKR	No	No	No	No hit
SEGFEVSKEEVAK	No	No	No	No hit
SFHQEGNQAPQVAEASEHQR	No	No	scaffold_00005
SPGITLDR	No	No	No	No hit
SQCQLQMDNGDRDCTQYEAR	No	No	scaffold_00013
SSLTESELSACSGR	No	No	scaffold_00005
SSSIQITADDKPATGLITPTK	No	scaffold_00008	No
SYSWDQRVEFIVR	No	scaffold_00006	No
TAGIVDAHLVMHQLTCNGVLEGIR	No	No	scaffold_00005
TATPEQAQEVHQALR	No	No	scaffold_00033
TGAIDLLLSVR	No	No	No	No hit
THGNDYFQSFSILQC	No	No	No	No hit
TIAVDTEPEATVESVKK	No	scaffold_00001	No
TLDSTMHCDGPDKEIYCR	No	scaffold_00009	No
TLYDNVDIVTIR	No	No	scaffold_00013
TPELSTR	No	No	No	No hit
TPILVATDVAAR	No	No	No	No hit
TQSPGTIEAGNR	No	No	No	No hit
TQYFAELNDAR	No	scaffold_00065	No
TSFDDFPNK	No	No	No	No hit
TTTTTTSASHVVLNTGYLR	No	No	No	No hit
TVDYTADDVNGFNAVVSK	No	scaffold_00024	No
TVTDAVITVPAYFNDSQR	No	No	scaffold_00043
VAEELVKR	No	No	No	No hit
VATVDVESNDNMATLPVSR	No	No	scaffold_00004
VAVPETIR	No	No	No	No hit
VAVPVAHYVAPALK	No	No	No	No hit
VCDQGSGQCQCKPNFAGR	No	No	scaffold_00005
VDKGVVPLFGSEDECTTQGLDDLAQR	No	No	No	No hit
VEAKPDDKPEQDEQPEPSEPVSDVVEEK	No	No	No	No hit
VGFNGLLQPFSDAVK	No	No	No	No hit
VGGDDVDGVDMAYR	No	No	No	No hit
VGLIGSCTNSSYEDMNR	No	No	scaffold_00130
VGVDKGQEAGYEAERK	No	No	scaffold_00006
VIVSYIPFYGGK	No	No	No	No hit
VLGYIQIR	No	No	No	No hit
VLYPNDNMFEGKELR	No	No	scaffold_00057
VNLEVAYSESSFK	No	No	scaffold_00001
VSAAEAIEAVER	No	No	No	No hit
VSFDGMFVPHTGSK	No	No	No	No hit
VSQYDPTAQGFNR	No	No	No	No hit
VVGLEVLDLSNMK	No	No	No	No hit
VVLPMNNQIR	No	No	No	No hit
VVSSSFSSSTSSSVSSSIK	No	No	No	No hit
YANDDYYFIINR	No	No	scaffold_00033
YEAYFNRPEIDGWEAR	No	No	scaffold_00032
YETNENNGVAHFLEHMAFK	No	No	scaffold_00008
YGCCPDGVTSAQGSK	No	No	scaffold_00013
YIPYGPVDEVLPYLSR	No	No	scaffold_00003
YQGIMVGMGQKDSYVGDEAQSKR	No	No	scaffold_00013
YQTIEWAIVSQR	No	scaffold_00003	No
YVVDYTDGSR	No	No	No	No hit
